# Supplementary material for: Prediction and interpretation of deleterious coding variants in terms of protein structural stability
Source: Sci Rep. 2018 Mar 14;8:4480. doi: 10.1038/s41598-018-22531-2 (PMC5852127; doi:10.1038/s41598-018-22531-2)
Supplement: Supplementary file 2 — Table S1 - SNV training set [file 41598_2018_22531_MOESM2_ESM.tds]

Uniprot code	Mutation	PDB code	Oligomerization state	BU	Chain	mut pos	wildtype	mutant	Variant Effect	Solvent Accessibility	Prediction	PoPMuSiC ΔΔG	Prediction	HoTMuSiC ΔTm	Prediction	PROVEAN	Prediction	ANN	Prediction	PNN.dis	PNN.neut	Prediction	SNPMuSiC	Prediction
										%	< tr > = 18.0%	(kcal/mol)	< tr > = 0.8	(°C)	< tr > = -1.7		< tr > = -2.5		< tr > = 0.75	%	%			<tr>=0.32
Q8TBZ6	133	4fmw	MONOMERIC	1	A	133	ARG	GLN	Neutral	65,67	Neutral	0,01	Neutral	-0,30	Neutral	-3,68	Deleterious	0,41	Neutral	0,12	0,88	Neutral	0,05	Neutral
Q9NP97	71	2hz5	DIMERIC	1	A	71	ILE	PHE	Neutral	3,03	Deleterious	0,95	Deleterious	-5,21	Deleterious	-3,89	Deleterious	0,78	ex	0,55	0,45	Deleterious	0,53	Deleterious
Q9UBK8	360	2qtz	MONOMERIC	1	A	333	LEU	VAL	Neutral	13,06	Deleterious	1,43	Deleterious	-1,92	Deleterious	-1,76	Neutral	0,86	Deleterious	0,26	0,74	Neutral	0,35	Neutral
P26045	763	2b49	MONOMERIC	1	A	763	ASP	ASN	Neutral	63,41	Neutral	0,11	Neutral	-0,29	Neutral	-1,34	Neutral	0,42	Neutral	0,14	0,86	Neutral	-0,28	Neutral
Q96LJ7	241	2qq5	DIMERIC	1	A	241	THR	ILE	Neutral	40,41	Neutral	0,41	Neutral	-0,66	Neutral	-2,06	Neutral	0,69	Neutral	0,27	0,73	Neutral	0,13	Neutral
P17931	183	3zsj	MONOMERIC	1	A	183	ARG	LYS	Neutral	84,90	Neutral	-0,15	Neutral	-1,01	Neutral	0,73	Neutral	0,55	Neutral	0,06	0,94	Neutral	-0,26	Neutral
P08684	349	3nxu	MONOMERIC	1	A	349	THR	ASN	Neutral	12,40	Deleterious	0,94	Deleterious	-0,59	Neutral	-2,41	Neutral	0,68	Neutral	0,36	0,64	Neutral	0,30	Neutral
Q99551	294	3mva	TRIMERIC	1	O	294	ALA	THR	Neutral	36,25	Neutral	0,72	Neutral	-1,09	Neutral	0,72	Neutral	0,54	Neutral	0,27	0,73	Neutral	-0,34	Neutral
Q9UBK8	622	2qtz	MONOMERIC	1	A	595	HIS	TYR	Neutral	27,34	Neutral	0,49	Neutral	-0,64	Neutral	-2,11	Neutral	0,63	Neutral	0,54	0,46	Deleterious	0,21	Neutral
Q9BV20	319	4ldr	DIMERIC	1	A	319	GLY	ALA	Neutral	37,27	Neutral	-0,26	Neutral	-0,04	Neutral	-2,14	Neutral	0,27	Neutral	0,21	0,79	Neutral	-0,26	Neutral
P43632	103	3h8n	MONOMERIC	1	A	82	SER	CYS	Neutral	0,90	Deleterious	-0,10	Neutral	-2,12	Deleterious	-3,94	Deleterious	0,94	Deleterious	0,65	0,35	Deleterious	0,70	Deleterious
Q8IV63	288	2jii	MONOMERIC	1	A	288	CYS	TYR	Neutral	0,00	Deleterious	1,01	Deleterious	-1,17	Neutral	-3,70	Deleterious	0,93	Deleterious	0,86	0,14	Deleterious	0,69	Deleterious
Q8IV63	268	2jii	MONOMERIC	1	A	268	SER	LEU	Neutral	31,71	Neutral	0,58	Neutral	-1,28	Neutral	-3,62	Deleterious	0,73	Neutral	0,59	0,41	Deleterious	0,33	Neutral
O00214	36	3ap9	MONOMERIC	1	A	36	ARG	CYS	Neutral	38,90	Neutral	0,21	Neutral	-1,82	Deleterious	-3,67	Deleterious	0,68	Neutral	0,36	0,64	Neutral	0,50	Deleterious
O00214	56	3vkn	MONOMERIC	1	A	56	MET	VAL	Neutral	81,14	Neutral	-0,21	Neutral	-1,02	Neutral	0,82	Neutral	0,20	Neutral	0,05	0,95	Neutral	-0,62	Neutral
P22830	96	3hcn	DIMERIC	1	A	96	ARG	GLN	Neutral	53,47	Neutral	0,18	Neutral	-0,69	Neutral	-2,09	Neutral	0,48	Neutral	0,11	0,89	Neutral	-0,13	Neutral
P08684	431	3nxu	MONOMERIC	1	A	431	ILE	THR	Neutral	0,97	Deleterious	1,91	Deleterious	-2,67	Deleterious	-1,29	Neutral	0,93	Deleterious	0,7	0,3	Deleterious	0,43	Deleterious
P35226	18	2h0d	DIMERIC	1	A	18	CYS	TYR	Neutral	1,31	Deleterious	0,99	Deleterious	-5,76	Deleterious	-10,41	Deleterious	0,96	Deleterious	0,85	0,15	Deleterious	1,29	Deleterious
Q92769	230	4ly1	MONOMERIC	1	A	234	ARG	CYS	Neutral	38,67	Neutral	0,73	Neutral	-2,10	Deleterious	-6,96	Deleterious	0,76	Deleterious	0,41	0,59	Neutral	0,78	Deleterious
Q9UBT2	307	1y8q	DIMERIC	1	B	307	LEU	ARG	Neutral	12,09	Deleterious	1,41	Deleterious	-0,94	Neutral	-3,55	Deleterious	0,89	Deleterious	0,6	0,4	Deleterious	0,48	Deleterious
Q9BTZ2	31	3o4r	TETRAMERIC	1	A	31	ALA	THR	Neutral	36,62	Neutral	0,58	Neutral	-0,25	Neutral	-2,10	Neutral	0,59	Neutral	0,15	0,85	Neutral	0,13	Neutral
Q9BTZ2	202	3o4r	TETRAMERIC	1	A	202	PRO	SER	Neutral	64,06	Neutral	-0,13	Neutral	-0,15	Neutral	-4,05	Deleterious	0,39	Neutral	0,12	0,88	Neutral	-0,06	Neutral
O43488	142	2bp1	DIMERIC	1	A	143	ALA	THR	Neutral	1,00	Deleterious	0,98	Deleterious	-1,74	Deleterious	-2,71	Deleterious	0,85	Deleterious	0,67	0,33	Deleterious	0,54	Deleterious
Q99959	366	3tt9	MONOMERIC	1	A	366	LEU	PRO	Neutral	49,29	Neutral	0,11	Neutral	-1,34	Neutral	1,04	Neutral	0,28	Neutral	0,18	0,82	Neutral	-0,76	Neutral
P98066	144	2wno	MONOMERIC	1	A	144	GLN	ARG	Neutral	31,66	Neutral	0,31	Neutral	-0,86	Neutral	0,18	Neutral	0,51	Neutral	0,14	0,86	Neutral	-0,26	Neutral
P53370	209	3h95	DIMERIC	1	A	209	ARG	GLN	Neutral	17,45	Deleterious	1,00	Deleterious	-1,19	Neutral	-3,29	Deleterious	0,63	Neutral	0,3	0,7	Neutral	0,16	Neutral
Q14145	349	2flu	DIMERIC	1	X	349	ASP	ASN	Neutral	61,67	Neutral	-0,17	Neutral	-0,57	Neutral	-1,55	Neutral	0,36	Neutral	0,07	0,93	Neutral	-0,21	Neutral
P32455	78	1f5n	MONOMERIC	1	A	78	ILE	VAL	Neutral	0,46	Deleterious	1,63	Deleterious	-1,89	Deleterious	-0,96	Neutral	0,79	Deleterious	0,42	0,58	Neutral	0,27	Neutral
P27695	51	2o3h	MONOMERIC	1	A	51	GLN	HIS	Neutral	49,36	Neutral	-0,34	Neutral	0,75	Neutral	-0,55	Neutral	0,31	Neutral	0,14	0,86	Neutral	-0,48	Neutral
P05187	231	1zed	DIMERIC	1	A	209	ARG	PRO	Neutral	60,40	Neutral	-0,70	Neutral	0,63	Neutral	7,64	Neutral	0,41	Neutral	0,24	0,76	Neutral	-1,27	Neutral
P54315	461	2ppl	MONOMERIC	1	A	461	LEU	PRO	Neutral	42,31	Neutral	-0,14	Neutral	-0,40	Neutral	-5,37	Deleterious	0,34	Neutral	0,25	0,75	Neutral	0,27	Neutral
P42574	190	2dko	HEXAMERIC	1	B	190	GLU	ASP	Neutral	0,20	Deleterious	0,92	Deleterious	-4,64	Deleterious	-2,78	Deleterious	0,90	Deleterious	0,65	0,35	Deleterious	0,59	Deleterious
P00491	51	3gb9	TRIMERIC	1	A	51	GLY	SER	Neutral	79,89	Neutral	-0,46	Neutral	0,59	Neutral	2,40	Neutral	0,07	Neutral	0,25	0,75	Neutral	-0,97	Neutral
P19801	332	3hi7	DIMERIC	1	A	332	SER	PHE	Neutral	1,60	Deleterious	-0,42	Neutral	0,20	Neutral	-2,97	Deleterious	0,99	Deleterious	0,92	0,08	Deleterious	0,71	Deleterious
P19623	149	2o07	DIMERIC	1	A	149	LEU	VAL	Neutral	17,87	Deleterious	1,12	Deleterious	-2,10	Deleterious	0,21	Neutral	0,71	Neutral	0,24	0,76	Neutral	0,10	Neutral
P01889	101	3vcl	TRIMERIC	1	A	77	SER	ASN	Neutral	0,00	Deleterious	1,23	Deleterious	-2,82	Deleterious	0,70	Neutral	0,86	Deleterious	0,72	0,28	Deleterious	0,15	Neutral
P30460	101	3spv	TRIMERIC	1	A	77	SER	ASN	Neutral	0,00	Deleterious	1,41	Deleterious	-2,94	Deleterious	1,00	Neutral	0,87	Deleterious	0,73	0,27	Deleterious	0,18	Neutral
P01889	97	3vcl	TRIMERIC	1	A	73	THR	ALA	Neutral	5,21	Deleterious	1,24	Deleterious	-1,97	Deleterious	-2,95	Deleterious	0,74	Deleterious	0,74	0,26	Deleterious	0,43	Deleterious
P30460	97	3spv	TRIMERIC	1	A	73	THR	ALA	Neutral	15,32	Deleterious	1,06	Deleterious	-1,25	Neutral	-2,66	Deleterious	0,54	Neutral	0,32	0,68	Neutral	0,16	Neutral
P78362	608	2x7g	MONOMERIC	1	A	619	SER	ASN	Neutral	82,79	Neutral	0,10	Neutral	-0,12	Neutral	-0,33	Neutral	0,43	Neutral	0,13	0,87	Neutral	-0,46	Neutral
P78362	615	2x7g	MONOMERIC	1	A	626	LEU	ILE	Neutral	31,19	Neutral	0,97	Deleterious	-1,67	Deleterious	-0,94	Neutral	0,54	Neutral	0,32	0,68	Neutral	-0,05	Neutral
P31994	205	2fcb	MONOMERIC	1	A	165	TYR	PHE	Neutral	23,66	Neutral	0,67	Neutral	-1,18	Neutral	-1,86	Neutral	0,63	Neutral	0,4	0,6	Neutral	0,15	Neutral
Q13867	443	2cb5	DIMERIC	1	A	443	ILE	VAL	Neutral	58,16	Neutral	-0,03	Neutral	-0,34	Neutral	0,80	Neutral	0,43	Neutral	0,05	0,95	Neutral	-0,38	Neutral
P01889	155	3vcl	TRIMERIC	1	A	131	ARG	SER	Neutral	21,44	Neutral	1,33	Deleterious	-2,54	Deleterious	-4,42	Deleterious	0,80	Deleterious	0,52	0,48	Deleterious	0,50	Deleterious
P30460	155	3spv	TRIMERIC	1	A	131	ARG	SER	Neutral	59,92	Neutral	0,37	Neutral	-1,34	Neutral	-4,09	Deleterious	0,61	Neutral	0,18	0,82	Neutral	0,16	Neutral
P30479	155	3ln4	TRIMERIC	1	A	131	ARG	SER	Neutral	65,30	Neutral	0,32	Neutral	-0,80	Neutral	-4,13	Deleterious	0,59	Neutral	0,16	0,84	Neutral	0,17	Neutral
P01889	195	3vcl	TRIMERIC	1	A	171	TYR	HIS	Neutral	0,16	Deleterious	2,55	Deleterious	-5,46	Deleterious	-2,89	Deleterious	0,91	Deleterious	0,9	0,1	Deleterious	0,64	Deleterious
P10632	399	2nnj	MONOMERIC	1	A	399	LYS	ARG	Neutral	75,39	Neutral	-0,02	Neutral	-0,32	Neutral	-2,22	Neutral	0,43	Neutral	0,04	0,96	Neutral	-0,13	Neutral
P48147	706	3ddu	MONOMERIC	1	A	706	VAL	ILE	Neutral	11,17	Deleterious	0,42	Neutral	-0,07	Neutral	0,11	Neutral	0,60	Neutral	0,21	0,79	Neutral	-0,07	Neutral
P08263	19	1k3y	DIMERIC	1	A	19	THR	ILE	Neutral	0,00	Deleterious	-0,90	Neutral	1,19	Neutral	3,49	Neutral	0,98	Deleterious	0,82	0,18	Deleterious	0,10	Neutral
Q16772	71	2vcv	DIMERIC	1	A	71	ILE	LEU	Neutral	0,00	Deleterious	0,97	Deleterious	-3,10	Deleterious	-1,88	Neutral	0,63	Neutral	0,64	0,36	Deleterious	0,05	Neutral
O14733	259	2dyl	MONOMERIC	1	A	275	LEU	PHE	Neutral	0,00	Deleterious	0,77	Deleterious	-1,41	Neutral	-3,66	Deleterious	0,79	Deleterious	0,67	0,33	Deleterious	0,51	Deleterious
P24855	244	4awn	MONOMERIC	1	A	222	ARG	GLN	Neutral	33,05	Neutral	0,58	Neutral	-1,17	Neutral	-0,43	Neutral	0,60	Neutral	0,2	0,8	Neutral	-0,15	Neutral
P16442	156	3ioh	DIMERIC	1	A	156	PRO	LEU	Neutral	34,99	Neutral	0,99	Deleterious	-0,92	Neutral	-6,34	Deleterious	0,80	Deleterious	0,26	0,74	Neutral	0,74	Deleterious
Q9BUT1	70	2ag5	TETRAMERIC	1	A	70	ASN	SER	Neutral	76,94	Neutral	-0,24	Neutral	-0,69	Neutral	0,82	Neutral	0,39	Neutral	0,15	0,85	Neutral	-0,53	Neutral
Q8NEM0	828	3sht	MONOMERIC	1	A	828	PRO	SER	Neutral	31,28	Neutral	1,08	Deleterious	-3,05	Deleterious	0,63	Neutral	0,69	Neutral	0,31	0,69	Neutral	-0,03	Neutral
Q03518	708	1jj7	MONOMERIC	1	A	648	ARG	GLN	Neutral	18,15	Deleterious	0,72	Neutral	-0,63	Neutral	-1,83	Neutral	0,57	Neutral	0,47	0,53	Neutral	0,06	Neutral
Q03518	768	1jj7	MONOMERIC	1	A	708	GLN	ARG	Neutral	37,93	Neutral	0,21	Neutral	-0,26	Neutral	0,43	Neutral	0,50	Neutral	0,21	0,79	Neutral	-0,33	Neutral
P54687	330	2coi	DIMERIC	1	A	330	GLY	SER	Neutral	0,00	Deleterious	1,12	Deleterious	-1,89	Deleterious	-5,60	Deleterious	0,93	Deleterious	0,61	0,39	Deleterious	0,81	Deleterious
O00481	224	4f80	DIMERIC	1	A	195	SER	ASN	Neutral	5,71	Deleterious	1,00	Deleterious	-2,42	Deleterious	4,02	Neutral	0,75	Deleterious	0,6	0,4	Deleterious	-0,30	Neutral
P10635	300	3tbg	MONOMERIC	1	A	300	ALA	GLY	Neutral	5,45	Deleterious	1,10	Deleterious	-1,04	Neutral	-2,11	Neutral	0,62	Neutral	0,42	0,58	Neutral	0,27	Neutral
P10635	365	3tbg	MONOMERIC	1	A	365	ARG	HIS	Neutral	0,00	Deleterious	1,11	Deleterious	-2,18	Deleterious	-4,48	Deleterious	0,85	Deleterious	0,64	0,36	Deleterious	0,62	Deleterious
Q6NVY1	46	3bpt	MONOMERIC	1	A	46	THR	ALA	Neutral	0,00	Deleterious	0,70	Neutral	-2,67	Deleterious	0,80	Neutral	0,75	Deleterious	0,87	0,13	Deleterious	-0,12	Neutral
P10632	264	2nnj	MONOMERIC	1	A	264	ILE	MET	Neutral	0,00	Deleterious	0,89	Deleterious	-2,13	Deleterious	-2,62	Deleterious	0,65	Neutral	0,61	0,39	Deleterious	0,13	Neutral
P01891	94	1hsb	TRIMERIC	1	A	70	GLN	HIS	Neutral	22,47	Neutral	0,62	Neutral	-1,91	Deleterious	0,43	Neutral	0,57	Neutral	0,27	0,73	Neutral	-0,18	Neutral
P04439	94	3rl2	TRIMERIC	1	A	70	GLN	HIS	Neutral	4,27	Deleterious	0,66	Neutral	-2,19	Deleterious	0,30	Neutral	0,90	Deleterious	0,56	0,44	Deleterious	0,19	Neutral
P13746	94	1x7q	TRIMERIC	1	A	70	GLN	HIS	Neutral	1,48	Deleterious	0,80	Deleterious	-3,24	Deleterious	0,30	Neutral	0,92	Deleterious	0,59	0,41	Deleterious	0,30	Neutral
P01891	133	1hsb	TRIMERIC	1	A	109	PHE	LEU	Neutral	26,37	Neutral	0,52	Neutral	-1,07	Neutral	1,88	Neutral	0,71	Neutral	0,34	0,66	Neutral	-0,33	Neutral
P04439	133	3rl2	TRIMERIC	1	A	109	PHE	LEU	Neutral	29,72	Neutral	0,41	Neutral	-1,36	Neutral	1,89	Neutral	0,61	Neutral	0,26	0,74	Neutral	-0,47	Neutral
P13746	133	1x7q	TRIMERIC	1	A	109	PHE	LEU	Neutral	29,34	Neutral	0,69	Neutral	-1,66	Neutral	1,89	Neutral	0,65	Neutral	0,38	0,62	Neutral	-0,22	Neutral
P30443	133	3bo8	TRIMERIC	1	A	109	PHE	LEU	Neutral	28,96	Neutral	0,58	Neutral	-0,96	Neutral	1,89	Neutral	0,69	Neutral	0,42	0,58	Neutral	-0,27	Neutral
P50226	235	1z29	DIMERIC	1	A	235	ASN	THR	Neutral	27,62	Neutral	0,84	Deleterious	-1,81	Deleterious	-5,89	Deleterious	0,57	Neutral	0,39	0,61	Neutral	0,45	Deleterious
P52292	430	3fey	TRIMERIC	1	C	430	THR	PRO	Neutral	63,02	Neutral	1,09	Deleterious	-1,59	Neutral	-2,57	Deleterious	0,69	Neutral	0,14	0,86	Neutral	0,31	Neutral
P52292	365	3fey	TRIMERIC	1	C	365	GLY	SER	Neutral	9,99	Deleterious	0,58	Neutral	-0,75	Neutral	-5,70	Deleterious	0,79	Deleterious	0,5	0,5	Neutral	0,64	Deleterious
Q30154	62	1fv1	TRIMERIC	1	B	33	ASN	HIS	Neutral	5,88	Deleterious	0,73	Neutral	-0,11	Neutral	-4,37	Deleterious	0,80	Deleterious	0,54	0,46	Deleterious	0,64	Deleterious
Q9H0M0	852	1nd7	MONOMERIC	1	A	852	GLY	VAL	Neutral	17,76	Deleterious	2,75	Deleterious	-6,88	Deleterious	-8,41	Deleterious	0,97	Deleterious	0,95	0,05	Deleterious	1,16	Deleterious
P69905	69	2w72	TETRAMERIC	1	A	68	ASN	LYS	Neutral	39,88	Neutral	0,04	Neutral	-0,10	Neutral	-0,89	Neutral	0,58	Neutral	0,26	0,74	Neutral	-0,12	Neutral
P69892	76	1fdh	TETRAMERIC	1	G	75	ILE	THR	Neutral	8,09	Deleterious	1,48	Deleterious	-3,93	Deleterious	-3,37	Deleterious	0,79	Deleterious	0,62	0,38	Deleterious	0,53	Deleterious
P05091	337	1o04	TETRAMERIC	1	A	320	GLU	VAL	Neutral	78,33	Neutral	0,54	Neutral	-1,54	Neutral	-4,59	Deleterious	0,28	Neutral	0,12	0,88	Neutral	-0,21	Neutral
P04406	251	1u8f	TETRAMERIC	1	O	251	LYS	ASN	Neutral	50,18	Neutral	-0,08	Neutral	-0,57	Neutral	-4,16	Deleterious	0,46	Neutral	0,12	0,88	Neutral	0,03	Neutral
P41587	39	2x57	MONOMERIC	2	A	39	ALA	THR	Neutral	50,49	Neutral	0,73	Neutral	-1,94	Deleterious	-0,41	Neutral	0,35	Neutral	0,15	0,85	Neutral	-0,37	Neutral
Q96EB6	484	4i5i	MONOMERIC	1	A	484	VAL	ASP	Neutral	35,11	Neutral	0,60	Neutral	-0,98	Neutral	-5,97	Deleterious	0,46	Neutral	0,28	0,72	Neutral	-0,24	Neutral
P28067	166	1hdm	DIMERIC	1	A	137	VAL	ILE	Neutral	54,13	Neutral	0,15	Neutral	-0,71	Neutral	-0,58	Neutral	0,48	Neutral	0,08	0,92	Neutral	-0,23	Neutral
Q9NP97	13	2hz5	DIMERIC	1	A	13	SER	ARG	Neutral	69,59	Neutral	0,36	Neutral	-2,17	Deleterious	-3,87	Deleterious	0,82	Deleterious	0,18	0,82	Neutral	0,41	Deleterious
P20701	214	1mjn	MONOMERIC	1	A	189	ARG	TRP	Neutral	54,30	Neutral	0,37	Neutral	-0,44	Neutral	-2,32	Neutral	0,64	Neutral	0,34	0,66	Neutral	0,06	Neutral
P09488	173	1xw6	DIMERIC	1	A	172	LYS	ASN	Neutral	67,12	Neutral	-0,15	Neutral	-0,27	Neutral	-2,23	Neutral	0,34	Neutral	0,17	0,83	Neutral	-0,13	Neutral
P46063	102	2v1x	MONOMERIC	1	A	102	VAL	ILE	Neutral	0,00	Deleterious	0,61	Neutral	-1,11	Neutral	-0,72	Neutral	0,67	Neutral	0,42	0,58	Neutral	0,17	Neutral
P15848	358	1fsu	MONOMERIC	1	A	358	VAL	LEU	Neutral	1,54	Deleterious	0,92	Deleterious	-1,06	Neutral	-1,85	Neutral	0,56	Neutral	0,51	0,49	Deleterious	0,09	Neutral
P15848	358	1fsu	MONOMERIC	1	A	358	VAL	MET	Neutral	1,54	Deleterious	0,91	Deleterious	-1,62	Neutral	-2,18	Neutral	0,73	Neutral	0,48	0,52	Neutral	0,12	Neutral
Q9UHL4	89	4ebb	MONOMERIC	1	A	89	ALA	GLY	Neutral	13,64	Deleterious	1,48	Deleterious	-0,89	Neutral	5,06	Neutral	0,62	Neutral	0,2	0,8	Neutral	-0,51	Neutral
P42892	341	3dwb	MONOMERIC	1	A	341	THR	ILE	Neutral	73,99	Neutral	0,08	Neutral	-0,26	Neutral	-2,03	Neutral	0,34	Neutral	0,14	0,86	Neutral	-0,26	Neutral
Q58F21	62	2rfj	MONOMERIC	1	A	62	GLN	LYS	Neutral	68,63	Neutral	-0,09	Neutral	-1,56	Neutral	0,72	Neutral	0,51	Neutral	0,08	0,92	Neutral	-0,27	Neutral
P50226	19	1z29	DIMERIC	1	A	19	PRO	LEU	Neutral	2,36	Deleterious	0,88	Deleterious	-2,37	Deleterious	-4,97	Deleterious	0,99	Deleterious	0,83	0,17	Deleterious	0,87	Deleterious
Q9Y3Q0	446	3fed	DIMERIC	1	A	446	ILE	VAL	Neutral	0,00	Deleterious	1,56	Deleterious	-1,74	Deleterious	0,15	Neutral	0,73	Neutral	0,42	0,58	Neutral	0,11	Neutral
P49902	3	2jc9	DIMERIC	1	A	3	THR	ALA	Neutral	80,24	Neutral	0,08	Neutral	-0,42	Neutral	-0,37	Neutral	0,55	Neutral	0,12	0,88	Neutral	-0,13	Neutral
P38935	275	4b3f	MONOMERIC	1	X	275	ILE	VAL	Neutral	0,33	Deleterious	1,21	Deleterious	-1,98	Deleterious	-0,23	Neutral	0,80	Deleterious	0,42	0,58	Neutral	0,06	Neutral
P17066	150	3fe1	MONOMERIC	1	A	150	ALA	THR	Neutral	18,77	Neutral	0,79	Deleterious	-0,27	Neutral	-3,22	Deleterious	0,63	Neutral	0,36	0,64	Neutral	0,24	Neutral
P17066	153	3fe1	MONOMERIC	1	A	153	ASN	SER	Neutral	49,49	Neutral	0,39	Neutral	-0,89	Neutral	-4,02	Deleterious	0,52	Neutral	0,11	0,89	Neutral	0,19	Neutral
P17066	154	3fe1	MONOMERIC	1	A	154	ASP	ASN	Neutral	80,36	Neutral	0,28	Neutral	-0,83	Neutral	-4,05	Deleterious	0,48	Neutral	0,22	0,78	Neutral	0,02	Neutral
Q9BYX4	460	3b6e	MONOMERIC	1	A	460	HIS	ARG	Neutral	30,62	Neutral	0,16	Neutral	0,53	Neutral	2,46	Neutral	0,53	Neutral	0,28	0,72	Neutral	-0,30	Neutral
Q92547	955	3pd7	MONOMERIC	1	A	955	ASN	SER	Neutral	26,06	Neutral	0,13	Neutral	-1,17	Neutral	-0,57	Neutral	0,73	Neutral	0,45	0,55	Neutral	0,19	Neutral
P82980	19	1ggl	MONOMERIC	1	A	18	ASP	ASN	Neutral	54,47	Neutral	0,25	Neutral	-1,10	Neutral	-0,13	Neutral	0,42	Neutral	0,1	0,9	Neutral	-0,40	Neutral
Q5SRE7	222	2opw	MONOMERIC	1	A	222	ARG	TRP	Neutral	22,56	Neutral	0,27	Neutral	0,38	Neutral	2,83	Neutral	0,90	Deleterious	0,6	0,4	Deleterious	0,08	Neutral
Q9Y3Q0	101	3fed	DIMERIC	1	A	101	VAL	ILE	Neutral	19,69	Neutral	1,02	Deleterious	-0,60	Neutral	-0,58	Neutral	0,65	Neutral	0,15	0,85	Neutral	0,01	Neutral
P78380	167	1ypq	DIMERIC	1	A	167	LYS	ASN	Neutral	45,24	Neutral	0,76	Deleterious	-3,53	Deleterious	-0,78	Neutral	0,56	Neutral	0,21	0,79	Neutral	-0,19	Neutral
P30566	147	2j91	TETRAMERIC	1	A	147	LYS	MET	Neutral	58,32	Neutral	0,14	Neutral	-0,44	Neutral	-1,89	Neutral	0,30	Neutral	0,09	0,91	Neutral	-0,26	Neutral
Q9NRG4	430	3tg4	MONOMERIC	1	A	430	ILE	MET	Neutral	14,51	Deleterious	1,08	Deleterious	-0,72	Neutral	0,87	Neutral	0,45	Neutral	0,56	0,44	Deleterious	-0,35	Neutral
O00584	236	3t0o	MONOMERIC	1	A	236	ARG	TRP	Neutral	57,35	Neutral	0,30	Neutral	-0,53	Neutral	-1,36	Neutral	0,69	Neutral	0,42	0,58	Neutral	0,03	Neutral
P54315	61	2ppl	MONOMERIC	1	A	61	ASN	ASP	Neutral	23,25	Neutral	0,57	Neutral	-0,19	Neutral	-3,62	Deleterious	0,47	Neutral	0,44	0,56	Neutral	0,03	Neutral
P11217	414	1z8d	DIMERIC	1	A	413	ARG	GLY	Neutral	38,24	Neutral	1,55	Deleterious	-0,92	Neutral	-1,32	Neutral	0,34	Neutral	0,58	0,42	Deleterious	-0,29	Neutral
Q16696	158	2pg5	MONOMERIC	1	A	158	ASP	GLU	Neutral	63,50	Neutral	-0,05	Neutral	0,40	Neutral	2,13	Neutral	0,47	Neutral	0,22	0,78	Neutral	-0,41	Neutral
O95363	280	3cmq	MONOMERIC	1	A	244	ASN	SER	Neutral	34,07	Neutral	0,09	Neutral	-0,25	Neutral	-0,85	Neutral	0,59	Neutral	0,35	0,65	Neutral	-0,02	Neutral
Q9NTG7	208	4bn4	MONOMERIC	1	A	208	VAL	ILE	Neutral	17,62	Deleterious	0,54	Neutral	-0,61	Neutral	0,04	Neutral	0,60	Neutral	0,14	0,86	Neutral	-0,12	Neutral
O14717	101	1g55	MONOMERIC	1	A	101	HIS	TYR	Neutral	18,46	Deleterious	0,60	Neutral	-0,54	Neutral	-1,50	Neutral	0,80	Deleterious	0,29	0,71	Neutral	0,30	Neutral
P02788	29	2bjj	MONOMERIC	1	X	11	ALA	THR	Neutral	0,00	Deleterious	1,20	Deleterious	-1,28	Neutral	1,81	Neutral	0,88	Deleterious	0,69	0,31	Deleterious	0,11	Neutral
P02763	174	3kq0	MONOMERIC	1	A	156	VAL	MET	Neutral	11,39	Deleterious	1,21	Deleterious	-2,51	Deleterious	-0,16	Neutral	0,70	Neutral	0,25	0,75	Neutral	0,06	Neutral
Q16881	365	3qfa	TETRAMERIC	1	A	215	ASP	GLY	Neutral	42,93	Neutral	1,19	Deleterious	-1,78	Deleterious	-6,31	Deleterious	0,50	Neutral	0,33	0,67	Neutral	0,36	Neutral
Q16222	418	1jv1	DIMERIC	1	A	418	PRO	HIS	Neutral	3,34	Deleterious	1,64	Deleterious	-3,02	Deleterious	-8,50	Deleterious	0,85	Deleterious	0,66	0,34	Deleterious	0,95	Deleterious
Q9BUL8	102	4geh	DIMERIC	1	A	102	ASP	ALA	Neutral	38,72	Neutral	0,17	Neutral	-1,14	Neutral	-1,80	Neutral	0,64	Neutral	0,46	0,54	Neutral	0,08	Neutral
Q9BVJ7	131	4erc	MONOMERIC	1	A	131	GLY	SER	Neutral	59,27	Neutral	1,24	Deleterious	-3,38	Deleterious	-4,64	Deleterious	0,66	Neutral	0,22	0,78	Neutral	0,35	Deleterious
P05187	25	1zed	DIMERIC	1	A	3	PRO	LEU	Neutral	15,40	Deleterious	1,50	Deleterious	-2,29	Deleterious	-5,13	Deleterious	0,89	Deleterious	0,39	0,61	Neutral	0,65	Deleterious
P38117	154	1efv	DIMERIC	1	B	154	THR	MET	Neutral	26,66	Neutral	1,48	Deleterious	-2,40	Deleterious	-1,48	Neutral	0,54	Neutral	0,34	0,66	Neutral	-0,02	Neutral
Q08623	88	3l5k	MONOMERIC	1	A	88	THR	MET	Neutral	39,38	Neutral	0,37	Neutral	-0,59	Neutral	-2,78	Deleterious	0,53	Neutral	0,22	0,78	Neutral	0,13	Neutral
P15559	139	1d4a	DIMERIC	1	A	138	ARG	TRP	Neutral	53,36	Neutral	0,32	Neutral	-0,70	Neutral	-4,16	Deleterious	0,75	Deleterious	0,27	0,73	Neutral	0,46	Deleterious
P45954	316	2jif	TETRAMERIC	1	A	316	ILE	VAL	Neutral	0,00	Deleterious	1,36	Deleterious	-3,17	Deleterious	-0,05	Neutral	0,72	Neutral	0,42	0,58	Neutral	0,11	Neutral
P14151	193	3cfw	MONOMERIC	1	A	155	PHE	LEU	Neutral	63,66	Neutral	-0,09	Neutral	-0,57	Neutral	-3,00	Deleterious	0,41	Neutral	0,13	0,87	Neutral	-0,08	Neutral
P36551	272	2aex	DIMERIC	1	A	272	ASN	HIS	Neutral	43,77	Neutral	0,14	Neutral	-0,28	Neutral	-1,53	Neutral	0,44	Neutral	0,15	0,85	Neutral	-0,27	Neutral
Q96RR4	363	2zv2	MONOMERIC	1	A	364	ARG	CYS	Neutral	79,68	Neutral	-0,19	Neutral	0,10	Neutral	-3,65	Deleterious	0,41	Neutral	0,15	0,85	Neutral	-0,35	Neutral
Q08AH3	513	3c5e	MONOMERIC	1	A	513	SER	LEU	Neutral	75,93	Neutral	0,12	Neutral	-0,84	Neutral	-2,65	Deleterious	0,59	Neutral	0,21	0,79	Neutral	0,00	Neutral
Q12959	278	3rl7	DIMERIC	1	A	278	ARG	GLN	Neutral	27,55	Neutral	0,91	Deleterious	-2,72	Deleterious	-1,83	Neutral	0,63	Neutral	0,33	0,67	Neutral	0,06	Neutral
Q03518	697	1jj7	MONOMERIC	1	A	637	ASP	GLY	Neutral	65,14	Neutral	0,58	Neutral	-2,73	Deleterious	5,78	Neutral	0,51	Neutral	0,51	0,49	Deleterious	-1,13	Neutral
P10635	469	3tbg	MONOMERIC	1	A	469	PRO	ALA	Neutral	6,06	Deleterious	2,16	Deleterious	-3,40	Deleterious	-6,68	Deleterious	0,91	Deleterious	0,76	0,24	Deleterious	0,92	Deleterious
P01891	101	1hsb	TRIMERIC	1	A	77	ASP	ASN	Neutral	29,32	Neutral	0,24	Neutral	-0,90	Neutral	1,20	Neutral	0,47	Neutral	0,28	0,72	Neutral	-0,37	Neutral
P04439	101	3rl2	TRIMERIC	1	A	77	ASP	ASN	Neutral	1,74	Deleterious	0,58	Neutral	-2,33	Deleterious	1,14	Neutral	0,86	Deleterious	0,64	0,36	Deleterious	0,07	Neutral
P13746	101	1x7q	TRIMERIC	1	A	77	ASP	ASN	Neutral	1,55	Deleterious	0,58	Neutral	-2,10	Deleterious	1,15	Neutral	0,80	Deleterious	0,59	0,41	Deleterious	0,07	Neutral
P04439	121	3rl2	TRIMERIC	1	A	97	ILE	MET	Neutral	0,89	Deleterious	1,59	Deleterious	-3,13	Deleterious	1,19	Neutral	0,75	Neutral	0,63	0,37	Deleterious	-0,13	Neutral
P01891	129	1hsb	TRIMERIC	1	A	105	SER	PRO	Neutral	70,40	Neutral	-0,01	Neutral	-0,01	Neutral	4,86	Neutral	0,34	Neutral	0,15	0,85	Neutral	-0,80	Neutral
P04439	129	3rl2	TRIMERIC	1	A	105	SER	PRO	Neutral	77,56	Neutral	-0,26	Neutral	0,37	Neutral	4,90	Neutral	0,39	Neutral	0,15	0,85	Neutral	-0,99	Neutral
Q16548	19	2vm6	DIMERIC	1	A	19	CYS	TYR	Neutral	24,54	Neutral	-0,17	Neutral	0,89	Neutral	2,68	Neutral	0,73	Neutral	0,44	0,56	Neutral	-0,18	Neutral
Q16548	39	2vm6	DIMERIC	1	A	39	ASN	LYS	Neutral	75,24	Neutral	-0,33	Neutral	0,48	Neutral	0,38	Neutral	0,41	Neutral	0,13	0,87	Neutral	-0,42	Neutral
P22033	532	2xij	DIMERIC	1	A	532	ARG	HIS	Neutral	57,55	Neutral	0,41	Neutral	-0,91	Neutral	-1,31	Neutral	0,57	Neutral	0,17	0,83	Neutral	-0,02	Neutral
P43632	92	3h8n	MONOMERIC	1	A	71	PRO	HIS	Neutral	40,61	Neutral	0,83	Deleterious	-1,54	Neutral	-4,98	Deleterious	0,49	Neutral	0,26	0,74	Neutral	0,16	Neutral
P78417	86	3vln	DIMERIC	1	A	86	SER	CYS	Neutral	7,30	Deleterious	0,57	Neutral	-1,05	Neutral	-5,00	Deleterious	0,90	Deleterious	0,46	0,54	Neutral	0,71	Deleterious
P78417	236	3vln	DIMERIC	1	A	236	ALA	VAL	Neutral	0,00	Deleterious	0,30	Neutral	-3,15	Deleterious	-2,84	Deleterious	0,92	Deleterious	0,65	0,35	Deleterious	0,58	Deleterious
O00206	385	4g8a	TETRAMERIC	1	A	385	LEU	PHE	Neutral	1,10	Deleterious	0,36	Neutral	-0,10	Neutral	-2,39	Neutral	0,88	Deleterious	0,73	0,27	Deleterious	0,37	Deleterious
P08134	120	2gco	MONOMERIC	1	A	120	ASP	HIS	Neutral	29,87	Neutral	0,03	Neutral	-0,62	Neutral	-6,43	Deleterious	0,61	Neutral	0,29	0,71	Neutral	0,50	Deleterious
Q9Y2Z4	191	2pid	DIMERIC	1	A	191	GLY	VAL	Neutral	35,13	Neutral	0,43	Neutral	-1,03	Neutral	-2,04	Neutral	0,69	Neutral	0,32	0,68	Neutral	0,23	Neutral
P10144	94	1iau	DIMERIC	1	A	88	PRO	ALA	Neutral	28,15	Neutral	1,03	Deleterious	-2,58	Deleterious	3,02	Neutral	0,77	Deleterious	0,38	0,62	Neutral	-0,33	Neutral
P63000	135	1mh1	MONOMERIC	1	A	135	THR	ILE	Neutral	63,73	Neutral	0,08	Neutral	-0,92	Neutral	-2,73	Deleterious	0,33	Neutral	0,17	0,83	Neutral	0,04	Neutral
Q16873	142	3pcv	TRIMERIC	1	A	142	ARG	GLN	Neutral	31,45	Neutral	0,60	Neutral	-1,19	Neutral	-0,35	Neutral	0,57	Neutral	0,26	0,74	Neutral	-0,15	Neutral
Q8TCD5	68	2i7d	DIMERIC	1	A	68	PRO	LEU	Neutral	65,03	Neutral	0,77	Deleterious	-3,50	Deleterious	-4,13	Deleterious	0,74	Neutral	0,15	0,85	Neutral	0,52	Deleterious
P19793	398	2p1t	TETRAMERIC	1	A	398	ALA	VAL	Neutral	46,22	Neutral	0,70	Neutral	-0,77	Neutral	-3,39	Deleterious	0,27	Neutral	0,24	0,76	Neutral	-0,25	Neutral
P31947	155	3iqu	TETRAMERIC	1	A	155	MET	ILE	Neutral	4,40	Deleterious	0,75	Neutral	-1,75	Deleterious	-0,63	Neutral	0,71	Neutral	0,56	0,44	Deleterious	0,12	Neutral
Q9BRR9	370	2p0h	MONOMERIC	1	A	370	SER	ALA	Neutral	48,46	Neutral	0,08	Neutral	-0,46	Neutral	-0,63	Neutral	0,48	Neutral	0,17	0,83	Neutral	-0,29	Neutral
P06733	177	2psn	DIMERIC	1	A	176	ASN	LYS	Neutral	24,32	Neutral	1,29	Deleterious	-0,22	Neutral	-1,44	Neutral	0,70	Neutral	0,41	0,59	Neutral	0,16	Neutral
P06733	325	2psn	DIMERIC	1	A	324	PRO	GLN	Neutral	23,44	Neutral	1,40	Deleterious	-1,17	Neutral	-6,36	Deleterious	0,69	Neutral	0,45	0,55	Neutral	0,47	Deleterious
Q9BV79	227	1zsy	DIMERIC	1	A	211	ARG	LYS	Neutral	36,98	Neutral	0,30	Neutral	-0,51	Neutral	-0,71	Neutral	0,49	Neutral	0,23	0,77	Neutral	-0,18	Neutral
Q92820	31	1l9x	MONOMERIC	1	A	7	ALA	THR	Neutral	100,00	Neutral	-0,06	Neutral	0,94	Neutral	1,13	Neutral	0,50	Neutral	0,14	0,86	Neutral	-0,66	Neutral
Q92820	151	1l9x	MONOMERIC	1	A	127	THR	ILE	Neutral	21,08	Neutral	0,09	Neutral	-0,02	Neutral	-3,99	Deleterious	0,73	Neutral	0,31	0,69	Neutral	0,53	Deleterious
P52292	165	3fey	TRIMERIC	1	C	165	PRO	ARG	Neutral	34,73	Neutral	-0,16	Neutral	0,44	Neutral	-6,21	Deleterious	0,54	Neutral	0,26	0,74	Neutral	0,15	Neutral
P62826	95	3gj0	MONOMERIC	1	A	95	ARG	ILE	Neutral	58,15	Neutral	-0,04	Neutral	-0,14	Neutral	-6,98	Deleterious	0,33	Neutral	0,12	0,88	Neutral	0,25	Neutral
P52209	268	4gwk	MONOMERIC	1	A	268	ALA	SER	Neutral	13,08	Deleterious	1,31	Deleterious	-0,89	Neutral	-2,31	Neutral	0,76	Deleterious	0,36	0,64	Neutral	0,29	Neutral
Q8IV63	171	2jii	MONOMERIC	1	A	171	PHE	LEU	Neutral	42,64	Neutral	0,20	Neutral	-0,58	Neutral	1,30	Neutral	0,44	Neutral	0,24	0,76	Neutral	-0,26	Neutral
P69905	22	2w72	TETRAMERIC	1	A	21	ALA	ASP	Neutral	4,97	Deleterious	1,40	Deleterious	-1,57	Neutral	-2,95	Deleterious	0,91	Deleterious	0,62	0,38	Deleterious	0,62	Deleterious
P37268	45	3vj8	MONOMERIC	1	A	45	LYS	ARG	Neutral	45,96	Neutral	0,08	Neutral	-0,54	Neutral	-0,20	Neutral	0,44	Neutral	0,11	0,89	Neutral	-0,23	Neutral
O75608	153	1fj2	MONOMERIC	1	A	148	PRO	SER	Neutral	36,29	Neutral	0,72	Neutral	-2,26	Deleterious	-5,98	Deleterious	0,51	Neutral	0,2	0,8	Neutral	0,33	Neutral
Q9NY33	145	3fvy	MONOMERIC	1	A	145	GLN	HIS	Neutral	54,98	Neutral	0,48	Neutral	-0,87	Neutral	-0,85	Neutral	0,49	Neutral	0,12	0,88	Neutral	-0,18	Neutral
Q99828	106	1xo5	MONOMERIC	1	A	106	ILE	THR	Neutral	15,27	Deleterious	2,05	Deleterious	-4,03	Deleterious	-3,72	Deleterious	0,88	Deleterious	0,28	0,72	Neutral	0,59	Deleterious
P11142	32	3ldq	DIMERIC	1	A	32	ASP	TYR	Neutral	64,97	Neutral	0,20	Neutral	-0,71	Neutral	-5,95	Deleterious	0,81	Deleterious	0,53	0,47	Deleterious	0,27	Neutral
P41222	56	3o22	MONOMERIC	1	A	56	ARG	GLN	Neutral	25,56	Neutral	0,97	Deleterious	-2,02	Neutral	-1,15	Neutral	0,56	Neutral	0,35	0,65	Neutral	-0,06	Neutral
P67775	52	4i5l	TETRAMERIC	1	C	52	VAL	ALA	Neutral	1,77	Deleterious	2,30	Deleterious	-5,38	Deleterious	-3,28	Deleterious	0,95	Deleterious	0,39	0,61	Neutral	0,62	Deleterious
P09914	131	4hou	MONOMERIC	1	A	131	PRO	HIS	Neutral	70,64	Neutral	-0,04	Neutral	-0,45	Neutral	-7,51	Deleterious	0,58	Neutral	0,22	0,78	Neutral	0,40	Neutral
P24941	18	4ek4	MONOMERIC	1	A	18	VAL	LEU	Neutral	8,80	Deleterious	1,05	Deleterious	-1,46	Neutral	-2,83	Deleterious	0,69	Neutral	0,47	0,53	Neutral	0,22	Neutral
P31749	167	4gv1	MONOMERIC	1	A	167	VAL	ALA	Neutral	0,00	Deleterious	2,92	Deleterious	-4,77	Deleterious	-0,87	Neutral	0,90	Deleterious	0,54	0,46	Deleterious	0,36	Deleterious
P00813	80	3iar	MONOMERIC	1	A	80	LYS	ARG	Neutral	24,32	Neutral	0,23	Neutral	-0,46	Neutral	-1,04	Neutral	0,72	Neutral	0,47	0,53	Neutral	-0,02	Neutral
Q15782	182	4ay1	MONOMERIC	1	A	182	ALA	VAL	Neutral	0,32	Deleterious	-0,49	Neutral	0,07	Neutral	-3,62	Deleterious	0,96	Deleterious	0,81	0,19	Deleterious	0,75	Deleterious
Q9HBL8	23	2wm3	MONOMERIC	1	A	23	THR	ILE	Neutral	19,50	Neutral	1,06	Deleterious	-1,67	Neutral	-1,58	Neutral	0,66	Neutral	0,33	0,67	Neutral	0,25	Neutral
Q15819	36	1j7d	DIMERIC	1	A	36	GLU	GLY	Neutral	41,03	Neutral	1,14	Deleterious	-2,61	Deleterious	-5,73	Deleterious	0,49	Neutral	0,05	0,95	Neutral	0,37	Deleterious
Q15819	78	1j7d	DIMERIC	1	A	78	PRO	GLN	Neutral	4,30	Deleterious	1,81	Deleterious	-5,38	Deleterious	-7,20	Deleterious	0,93	Deleterious	0,53	0,47	Deleterious	1,00	Deleterious
Q9UG22	74	2xtp	MONOMERIC	1	A	74	VAL	PHE	Neutral	2,75	Deleterious	1,24	Deleterious	-3,51	Deleterious	-1,73	Neutral	0,91	Deleterious	0,89	0,11	Deleterious	0,43	Deleterious
P36873	152	1jk7	MONOMERIC	1	A	152	PHE	SER	Neutral	0,00	Deleterious	2,90	Deleterious	-6,35	Deleterious	-7,34	Deleterious	0,98	Deleterious	0,9	0,1	Deleterious	1,03	Deleterious
P01009	139	3ne4	MONOMERIC	1	A	115	GLY	SER	Neutral	13,01	Deleterious	0,50	Neutral	0,03	Neutral	-4,33	Deleterious	0,65	Neutral	0,47	0,53	Neutral	0,31	Neutral
P06239	201	1lkk	DIMERIC	1	A	201	GLY	SER	Neutral	13,89	Deleterious	-0,19	Neutral	3,11	Neutral	2,21	Neutral	0,43	Neutral	0,44	0,56	Neutral	-0,42	Neutral
P01024	1224	2gox	DIMERIC	1	A	1224	GLY	ASP	Neutral	53,47	Neutral	1,69	Deleterious	-3,16	Deleterious	-3,04	Deleterious	0,84	Deleterious	0,38	0,62	Neutral	0,53	Deleterious
Q06520	261	1j99	MONOMERIC	1	A	261	ALA	THR	Neutral	49,53	Neutral	0,52	Neutral	-0,77	Neutral	-2,62	Deleterious	0,33	Neutral	0,17	0,83	Neutral	-0,01	Neutral
Q06520	63	1j99	MONOMERIC	1	A	63	ALA	PRO	Neutral	7,91	Deleterious	0,45	Neutral	-1,29	Neutral	5,26	Neutral	0,74	Neutral	0,83	0,17	Deleterious	-0,42	Neutral
P49888	22	1g3m	DIMERIC	1	A	22	ASP	TYR	Neutral	51,74	Neutral	0,43	Neutral	-0,57	Neutral	0,33	Neutral	0,83	Deleterious	0,48	0,52	Neutral	0,05	Neutral
P30305	548	2a2k	MONOMERIC	1	A	534	GLU	LYS	Neutral	88,56	Neutral	0,03	Neutral	-0,25	Neutral	-2,17	Neutral	0,38	Neutral	0,07	0,93	Neutral	-0,24	Neutral
O60716	464	3l6x	DIMERIC	1	A	464	ARG	CYS	Neutral	87,93	Neutral	0,10	Neutral	-0,53	Neutral	-2,05	Neutral	0,48	Neutral	0,22	0,78	Neutral	-0,02	Neutral
P00797	217	1hrn	DIMERIC	1	A	144	GLY	ARG	Neutral	52,70	Neutral	1,97	Deleterious	-2,79	Deleterious	-0,70	Neutral	0,92	Deleterious	0,45	0,55	Neutral	0,40	Deleterious
P10632	139	2nnj	MONOMERIC	1	A	139	ARG	LYS	Neutral	29,94	Neutral	0,42	Neutral	-0,29	Neutral	-2,00	Neutral	0,59	Neutral	0,36	0,64	Neutral	0,02	Neutral
O14931	103	3pv6	DIMERIC	1	B	103	ALA	THR	Neutral	36,98	Neutral	0,53	Neutral	-1,27	Neutral	0,46	Neutral	0,47	Neutral	0,24	0,76	Neutral	-0,34	Neutral
Q07820	227	4hw4	DIMERIC	1	A	227	ALA	VAL	Neutral	21,24	Neutral	0,37	Neutral	-2,07	Deleterious	-2,27	Neutral	0,64	Neutral	0,22	0,78	Neutral	0,07	Neutral
Q9UM07	164	2dew	TETRAMERIC	1	X	164	MET	THR	Neutral	18,11	Neutral	0,63	Neutral	0,24	Neutral	-0,81	Neutral	0,64	Neutral	0,41	0,59	Neutral	-0,07	Neutral
Q68J44	66	2y96	TETRAMERIC	1	A	66	ASP	ASN	Neutral	7,99	Deleterious	0,48	Neutral	-0,54	Neutral	-4,63	Deleterious	0,78	Deleterious	0,36	0,64	Neutral	0,54	Deleterious
Q86SX6	146	2wul	TETRAMERIC	1	A	146	ALA	THR	Neutral	48,45	Neutral	0,18	Neutral	0,12	Neutral	-2,88	Deleterious	0,43	Neutral	0,21	0,79	Neutral	0,05	Neutral
P24071	113	1uct	MONOMERIC	1	A	93	ASP	ASN	Neutral	46,87	Neutral	0,12	Neutral	-0,10	Neutral	-2,29	Neutral	0,44	Neutral	0,13	0,87	Neutral	-0,12	Neutral
P24666	7	3n8i	MONOMERIC	1	A	6	LYS	ASN	Neutral	51,24	Neutral	0,18	Neutral	-1,20	Neutral	-3,13	Deleterious	0,57	Neutral	0,17	0,83	Neutral	0,03	Neutral
P20823	27	2gyp	DIMERIC	1	A	27	ILE	LEU	Neutral	49,35	Neutral	-0,14	Neutral	0,82	Neutral	-0,92	Neutral	0,25	Neutral	0,16	0,84	Neutral	-0,40	Neutral
Q07960	369	1tx4	DIMERIC	1	A	172	ARG	CYS	Neutral	42,22	Neutral	1,31	Deleterious	-3,32	Deleterious	-3,78	Deleterious	0,53	Neutral	0,32	0,68	Neutral	0,04	Neutral
P32754	113	3isq	DIMERIC	1	A	113	ARG	GLN	Neutral	38,56	Neutral	0,29	Neutral	-0,25	Neutral	-2,54	Deleterious	0,48	Neutral	0,19	0,81	Neutral	-0,11	Neutral
Q8TBK2	340	3qxy	DIMERIC	1	A	340	ASP	ASN	Neutral	57,26	Neutral	0,17	Neutral	-0,55	Neutral	-1,78	Neutral	0,44	Neutral	0,1	0,9	Neutral	-0,22	Neutral
Q99558	674	4idt	DIMERIC	1	A	674	HIS	TYR	Neutral	63,50	Neutral	0,12	Neutral	-0,35	Neutral	0,01	Neutral	0,55	Neutral	0,12	0,88	Neutral	-0,17	Neutral
Q08493	344	2qym	DIMERIC	1	A	238	ARG	TRP	Neutral	23,06	Neutral	0,37	Neutral	-0,59	Neutral	-6,76	Deleterious	0,81	Deleterious	0,57	0,43	Deleterious	0,68	Deleterious
P36551	352	2aex	DIMERIC	1	A	352	ARG	CYS	Neutral	42,74	Neutral	1,40	Deleterious	-2,71	Deleterious	-3,32	Deleterious	0,49	Neutral	0,37	0,63	Neutral	0,12	Neutral
Q96BN8	155	3znv	MONOMERIC	1	A	155	MET	LEU	Neutral	8,72	Deleterious	0,45	Neutral	-0,15	Neutral	0,21	Neutral	0,70	Neutral	0,49	0,51	Neutral	-0,05	Neutral
Q9UBQ7	170	2gcg	DIMERIC	1	A	170	ARG	GLN	Neutral	28,06	Neutral	0,50	Neutral	-0,49	Neutral	-0,57	Neutral	0,60	Neutral	0,22	0,78	Neutral	-0,06	Neutral
P11245	268	2pfr	MONOMERIC	1	A	268	LYS	ARG	Neutral	55,93	Neutral	-0,02	Neutral	-0,62	Neutral	-1,43	Neutral	0,51	Neutral	0,12	0,88	Neutral	-0,08	Neutral
O00187	439	1zjk	MONOMERIC	1	A	439	ARG	HIS	Neutral	12,21	Deleterious	0,06	Neutral	0,22	Neutral	-1,15	Neutral	0,96	Deleterious	0,6	0,4	Deleterious	0,42	Deleterious
O75747	1290	2wwe	MONOMERIC	1	A	1289	VAL	GLY	Neutral	25,48	Neutral	2,21	Deleterious	-5,38	Deleterious	2,15	Neutral	0,74	Neutral	0,57	0,43	Deleterious	-0,01	Neutral
P54819	209	2c9y	MONOMERIC	1	A	209	ALA	THR	Neutral	47,99	Neutral	0,20	Neutral	-0,08	Neutral	-0,75	Neutral	0,26	Neutral	0,16	0,84	Neutral	-0,46	Neutral
P30520	179	2v40	DIMERIC	1	A	179	LEU	PHE	Neutral	0,38	Deleterious	0,92	Deleterious	-2,31	Deleterious	-3,19	Deleterious	0,82	Deleterious	0,71	0,29	Deleterious	0,40	Deleterious
P09871	119	1nzi	DIMERIC	1	A	104	ARG	HIS	Neutral	55,89	Neutral	0,10	Neutral	-0,28	Neutral	-3,26	Deleterious	0,28	Neutral	0,07	0,93	Neutral	-0,09	Neutral
P02679	334	2fib	DIMERIC	1	A	308	ASN	ILE	Neutral	38,10	Neutral	0,00	Neutral	0,04	Neutral	-6,74	Deleterious	0,59	Neutral	0,34	0,66	Neutral	0,62	Deleterious
Q9Y3C6	36	2x7k	DIMERIC	1	A	36	CYS	SER	Neutral	0,00	Deleterious	2,17	Deleterious	-4,70	Deleterious	-9,58	Deleterious	0,92	Deleterious	0,74	0,26	Deleterious	1,22	Deleterious
Q7Z4H3	64	4l1j	DIMERIC	1	A	64	ARG	CYS	Neutral	77,65	Neutral	0,12	Neutral	-0,35	Neutral	-2,14	Neutral	0,54	Neutral	0,22	0,78	Neutral	-0,11	Neutral
P03956	262	1hfc	MONOMERIC	1	A	262	ARG	SER	Neutral	73,97	Neutral	0,09	Neutral	-1,00	Neutral	0,33	Neutral	0,47	Neutral	0,17	0,83	Neutral	-0,37	Neutral
Q8WXI4	536	3fo5	DIMERIC	1	A	536	ARG	HIS	Neutral	45,19	Neutral	-0,34	Neutral	0,74	Neutral	-0,53	Neutral	0,40	Neutral	0,14	0,86	Neutral	-0,33	Neutral
P12277	360	3b6r	DIMERIC	1	A	360	LEU	PHE	Neutral	0,00	Deleterious	1,21	Deleterious	-3,23	Deleterious	-3,51	Deleterious	0,89	Deleterious	0,71	0,29	Deleterious	0,62	Deleterious
Q13231	171	1wb0	DIMERIC	1	A	171	GLN	HIS	Neutral	79,16	Neutral	0,05	Neutral	-0,78	Neutral	-2,55	Deleterious	0,40	Neutral	0,19	0,81	Neutral	-0,17	Neutral
O14815	102	1ziv	MONOMERIC	1	A	102	ALA	VAL	Neutral	0,00	Deleterious	0,27	Neutral	-1,35	Neutral	-3,77	Deleterious	0,88	Deleterious	0,68	0,32	Deleterious	0,56	Deleterious
P53370	114	3fxt	DIMERIC	1	A	114	CYS	ARG	Neutral	32,20	Neutral	0,15	Neutral	-0,37	Neutral	0,84	Neutral	0,71	Neutral	0,79	0,21	Deleterious	-0,23	Neutral
Q8NEM0	682	3sht	MONOMERIC	1	A	682	THR	ASN	Neutral	31,77	Neutral	0,37	Neutral	-0,92	Neutral	-1,37	Neutral	0,54	Neutral	0,23	0,77	Neutral	-0,12	Neutral
O00187	371	1zjk	MONOMERIC	1	A	371	ASP	TYR	Neutral	92,77	Neutral	-0,07	Neutral	0,99	Neutral	-2,85	Deleterious	0,54	Neutral	0,28	0,72	Neutral	-0,20	Neutral
P29597	684	3zon	MONOMERIC	1	A	684	ILE	SER	Neutral	0,00	Deleterious	2,97	Deleterious	-7,43	Deleterious	-5,13	Deleterious	0,99	Deleterious	0,9	0,1	Deleterious	0,88	Deleterious
P08684	185	3nxu	MONOMERIC	1	A	185	THR	SER	Neutral	0,00	Deleterious	1,26	Deleterious	-2,49	Deleterious	-3,15	Deleterious	0,66	Neutral	0,84	0,16	Deleterious	0,20	Neutral
P08684	373	3nxu	MONOMERIC	1	A	373	LEU	PHE	Neutral	9,21	Deleterious	0,17	Neutral	-0,12	Neutral	-3,08	Deleterious	0,76	Deleterious	0,56	0,44	Deleterious	0,39	Deleterious
P51800	683	2pfi	DIMERIC	1	A	683	PRO	LEU	Neutral	61,92	Neutral	0,81	Deleterious	-1,10	Neutral	-2,57	Deleterious	0,69	Neutral	0,12	0,88	Neutral	0,12	Neutral
Q16828	313	1mkp	MONOMERIC	1	A	313	ASN	ILE	Neutral	77,63	Neutral	0,79	Deleterious	-4,75	Deleterious	-4,60	Deleterious	0,75	Deleterious	0,3	0,7	Neutral	0,49	Deleterious
P50440	110	1jdw	DIMERIC	1	A	110	GLN	HIS	Neutral	29,65	Neutral	-0,03	Neutral	-0,19	Neutral	1,32	Neutral	0,48	Neutral	0,29	0,71	Neutral	-0,48	Neutral
P16455	53	1eh6	MONOMERIC	1	A	53	LEU	PHE	Neutral	72,95	Neutral	0,21	Neutral	-0,78	Neutral	-0,79	Neutral	0,53	Neutral	0,18	0,82	Neutral	-0,12	Neutral
P16455	84	1eh6	MONOMERIC	1	A	84	LEU	PHE	Neutral	16,95	Deleterious	0,43	Neutral	0,49	Neutral	-0,64	Neutral	0,77	Deleterious	0,41	0,59	Neutral	0,18	Neutral
P06731	80	2qsq	DIMERIC	1	A	46	ILE	VAL	Neutral	4,91	Deleterious	1,16	Deleterious	-3,10	Deleterious	0,33	Neutral	0,62	Neutral	0,34	0,66	Neutral	-0,08	Neutral
P05187	89	1zed	DIMERIC	1	A	67	ILE	LEU	Neutral	18,90	Neutral	0,48	Neutral	-0,11	Neutral	-0,01	Neutral	0,45	Neutral	0,35	0,65	Neutral	-0,32	Neutral
P23526	38	1li4	TETRAMERIC	1	A	38	ARG	TRP	Neutral	62,59	Neutral	0,47	Neutral	-0,45	Neutral	-3,78	Deleterious	0,70	Neutral	0,33	0,67	Neutral	0,32	Neutral
P12018	76	2h3n	TETRAMERIC	1	A	57	ASP	ASN	Neutral	45,33	Neutral	-0,01	Neutral	-0,14	Neutral	-1,84	Neutral	0,42	Neutral	0,12	0,88	Neutral	-0,21	Neutral
P04839	472	3a1f	MONOMERIC	1	A	88	GLY	SER	Neutral	50,82	Neutral	1,04	Deleterious	-2,91	Deleterious	-0,42	Neutral	0,52	Neutral	0,3	0,7	Neutral	-0,09	Neutral
P27169	160	1v04	MONOMERIC	1	A	160	ARG	GLY	Neutral	64,74	Neutral	0,60	Neutral	-0,92	Neutral	-4,12	Deleterious	0,62	Neutral	0,58	0,42	Deleterious	0,28	Neutral
P48740	568	4igd	MONOMERIC	1	A	568	VAL	ALA	Neutral	0,00	Deleterious	2,28	Deleterious	-4,53	Deleterious	-3,62	Deleterious	0,97	Deleterious	0,51	0,49	Deleterious	0,72	Deleterious
Q96CB9	325	4fzv	DIMERIC	1	A	325	ILE	THR	Neutral	20,18	Neutral	1,80	Deleterious	-2,27	Deleterious	-2,90	Deleterious	0,71	Neutral	0,37	0,63	Neutral	0,33	Neutral
P21549	295	3r9a	TETRAMERIC	1	A	295	ALA	THR	Neutral	3,00	Deleterious	1,23	Deleterious	-3,09	Deleterious	-1,09	Neutral	0,91	Deleterious	0,69	0,31	Deleterious	0,33	Deleterious
O00311	441	4f9c	DIMERIC	1	A	441	LYS	ARG	Neutral	44,81	Neutral	0,05	Neutral	-0,37	Neutral	-0,83	Neutral	0,55	Neutral	0,11	0,89	Neutral	-0,19	Neutral
Q9Y4K1	1096	3cw3	MONOMERIC	1	A	75	LEU	VAL	Neutral	43,29	Neutral	0,79	Deleterious	-2,99	Deleterious	-0,90	Neutral	0,63	Neutral	0,12	0,88	Neutral	0,07	Neutral
P23258	413	3cb2	DIMERIC	1	A	413	MET	VAL	Neutral	33,05	Neutral	0,47	Neutral	-0,55	Neutral	-1,35	Neutral	0,52	Neutral	0,08	0,92	Neutral	-0,21	Neutral
Q15782	318	4ay1	MONOMERIC	1	A	318	ARG	TRP	Neutral	27,41	Neutral	0,16	Neutral	0,63	Neutral	2,22	Neutral	0,69	Neutral	0,54	0,46	Deleterious	0,00	Neutral
P11413	131	2bh9	DIMERIC	1	A	131	GLY	VAL	Neutral	0,00	Deleterious	0,81	Deleterious	-1,30	Neutral	-5,18	Deleterious	0,94	Deleterious	0,96	0,04	Deleterious	0,85	Deleterious
P11413	81	2bh9	DIMERIC	1	A	81	ARG	CYS	Neutral	22,73	Neutral	0,68	Neutral	-1,89	Deleterious	-5,77	Deleterious	0,82	Deleterious	0,52	0,48	Deleterious	0,69	Deleterious
Q16696	494	2pg5	MONOMERIC	1	A	494	ARG	CYS	Neutral	48,02	Neutral	-0,34	Neutral	0,11	Neutral	-5,86	Deleterious	0,70	Neutral	0,39	0,61	Neutral	0,43	Deleterious
Q96F10	126	2bei	DIMERIC	1	A	126	ARG	CYS	Neutral	7,38	Deleterious	0,96	Deleterious	-1,02	Neutral	-4,19	Deleterious	0,99	Deleterious	0,76	0,24	Deleterious	0,80	Deleterious
P41235	264	1pzl	DIMERIC	1	A	255	VAL	MET	Neutral	8,05	Deleterious	0,51	Neutral	-0,73	Neutral	-2,55	Deleterious	0,53	Neutral	0,27	0,73	Neutral	0,05	Neutral
O76003	21	2wz9	MONOMERIC	1	A	21	GLN	HIS	Neutral	53,99	Neutral	0,53	Neutral	-2,35	Deleterious	-0,82	Neutral	0,59	Neutral	0,16	0,84	Neutral	-0,02	Neutral
P36952	319	1wz9	MONOMERIC	1	A	319	ILE	VAL	Neutral	2,65	Deleterious	1,10	Deleterious	-2,35	Deleterious	-0,05	Neutral	0,63	Neutral	0,38	0,62	Neutral	0,01	Neutral
Q15120	114	1y8o	TETRAMERIC	1	A	114	LYS	THR	Neutral	48,81	Neutral	0,44	Neutral	-1,49	Neutral	-0,99	Neutral	0,48	Neutral	0,2	0,8	Neutral	-0,23	Neutral
P10153	156	1gqv	MONOMERIC	1	A	129	HIS	ASN	Neutral	47,39	Neutral	0,22	Neutral	-1,27	Neutral	-6,73	Deleterious	0,48	Neutral	0,22	0,78	Neutral	0,33	Neutral
Q9Y5Z4	191	3r8j	MONOMERIC	1	A	191	GLU	ALA	Neutral	2,14	Deleterious	1,11	Deleterious	-3,51	Deleterious	-5,75	Deleterious	1,00	Deleterious	0,94	0,06	Deleterious	0,95	Deleterious
Q15819	40	1j7d	DIMERIC	1	A	40	ASP	HIS	Neutral	5,68	Deleterious	1,00	Deleterious	-2,75	Deleterious	-6,16	Deleterious	0,87	Deleterious	0,56	0,44	Deleterious	0,68	Deleterious
Q9UBN7	1200	3gv4	DIMERIC	1	A	92	ASN	ASP	Neutral	49,61	Neutral	0,06	Neutral	-0,37	Neutral	-3,76	Deleterious	0,38	Neutral	0,17	0,83	Neutral	-0,06	Neutral
Q05823	59	1wdy	MONOMERIC	1	A	59	GLY	SER	Neutral	2,34	Deleterious	1,94	Deleterious	-5,49	Deleterious	-2,72	Deleterious	0,93	Deleterious	0,77	0,23	Deleterious	0,59	Deleterious
Q9Y678	681	1r4x	MONOMERIC	1	A	681	MET	THR	Neutral	2,39	Deleterious	1,89	Deleterious	-3,95	Deleterious	-3,03	Deleterious	0,86	Deleterious	0,71	0,29	Deleterious	0,49	Deleterious
P40394	92	1d1t	TETRAMERIC	1	A	79	GLY	ALA	Neutral	34,58	Neutral	1,33	Deleterious	-2,16	Deleterious	-5,30	Deleterious	0,77	Deleterious	0,14	0,86	Neutral	0,65	Deleterious
P63000	180	1mh1	MONOMERIC	1	A	180	PRO	SER	Neutral	68,68	Neutral	0,19	Neutral	-1,86	Deleterious	-3,42	Deleterious	0,51	Neutral	0,19	0,81	Neutral	-0,13	Neutral
P07357	485	2rd7	DIMERIC	1	A	455	ARG	LEU	Neutral	54,26	Neutral	0,44	Neutral	-1,47	Neutral	-5,49	Deleterious	0,50	Neutral	0,15	0,85	Neutral	0,17	Neutral
Q9UBK8	377	2qtz	MONOMERIC	1	A	350	LYS	ARG	Neutral	78,70	Neutral	-0,10	Neutral	-0,36	Neutral	-1,99	Neutral	0,42	Neutral	0,08	0,92	Neutral	-0,21	Neutral
P04229	66	1klu	TETRAMERIC	1	B	37	SER	TYR	Neutral	0,00	Deleterious	-0,11	Neutral	-1,25	Neutral	3,92	Neutral	1,00	Deleterious	0,88	0,12	Deleterious	0,11	Neutral
O94925	254	3voy	TETRAMERIC	1	A	254	ALA	PRO	Neutral	40,90	Neutral	0,03	Neutral	-0,50	Neutral	-4,02	Deleterious	0,45	Neutral	0,34	0,66	Neutral	0,04	Neutral
Q15126	125	3ch4	MONOMERIC	1	B	125	VAL	MET	Neutral	22,42	Neutral	0,44	Neutral	-0,93	Neutral	-0,83	Neutral	0,73	Neutral	0,2	0,8	Neutral	0,06	Neutral
Q9H227	354	2e9l	MONOMERIC	1	A	354	CYS	ARG	Neutral	4,66	Deleterious	0,60	Neutral	-0,59	Neutral	6,90	Neutral	0,97	Deleterious	0,91	0,09	Deleterious	-0,22	Neutral
Q9UBK8	477	2qtz	MONOMERIC	1	A	450	PRO	ARG	Neutral	21,28	Neutral	1,60	Deleterious	-2,79	Deleterious	-6,10	Deleterious	0,84	Deleterious	0,5	0,5	Neutral	0,76	Deleterious
P43405	45	4fl3	MONOMERIC	1	A	45	ARG	HIS	Neutral	7,88	Deleterious	1,02	Deleterious	-1,06	Neutral	-1,59	Neutral	0,73	Neutral	0,59	0,41	Deleterious	0,18	Neutral
O60729	302	1ohe	DIMERIC	1	A	302	ILE	THR	Neutral	11,46	Deleterious	1,39	Deleterious	-1,97	Deleterious	-4,75	Deleterious	0,76	Deleterious	0,44	0,56	Neutral	0,58	Deleterious
B2RXH2	258	2w2i	MONOMERIC	1	A	258	PHE	SER	Neutral	25,30	Neutral	2,64	Deleterious	-3,72	Deleterious	-7,70	Deleterious	0,83	Deleterious	0,65	0,35	Deleterious	0,90	Deleterious
P53992	934	3eh2	MONOMERIC	1	A	607	LEU	PRO	Neutral	11,94	Deleterious	2,81	Deleterious	-2,43	Deleterious	-3,93	Deleterious	0,95	Deleterious	0,81	0,19	Deleterious	0,65	Deleterious
Q68J44	137	2y96	TETRAMERIC	1	A	137	SER	ARG	Neutral	72,01	Neutral	0,20	Neutral	-0,85	Neutral	-2,08	Neutral	0,66	Neutral	0,14	0,86	Neutral	0,04	Neutral
Q9UII6	190	2pq5	MONOMERIC	1	A	190	ARG	GLY	Neutral	71,65	Neutral	0,84	Deleterious	-2,86	Deleterious	-3,39	Deleterious	0,19	Neutral	0,51	0,49	Deleterious	-0,56	Neutral
Q9UII6	62	2pq5	MONOMERIC	1	A	62	ARG	GLN	Neutral	46,13	Neutral	0,18	Neutral	-1,22	Neutral	-1,88	Neutral	0,57	Neutral	0,12	0,88	Neutral	-0,06	Neutral
O00763	552	3glk	MONOMERIC	1	A	552	ILE	VAL	Neutral	9,60	Deleterious	0,86	Deleterious	-1,04	Neutral	0,77	Neutral	0,69	Neutral	0,2	0,8	Neutral	-0,12	Neutral
O75928	207	4fo9	MONOMERIC	1	A	207	VAL	ALA	Neutral	0,28	Deleterious	2,39	Deleterious	-6,39	Deleterious	-3,16	Deleterious	0,94	Deleterious	0,56	0,44	Deleterious	0,63	Deleterious
P10635	296	3tbg	MONOMERIC	1	A	296	ARG	CYS	Neutral	19,65	Neutral	1,65	Deleterious	-2,48	Deleterious	-4,22	Deleterious	0,76	Deleterious	0,67	0,33	Deleterious	0,39	Deleterious
Q9C0B1	405	4ie5	MONOMERIC	1	A	405	ALA	VAL	Neutral	53,78	Neutral	1,01	Deleterious	-1,86	Deleterious	-1,11	Neutral	0,50	Neutral	0,18	0,82	Neutral	-0,07	Neutral
P23368	114	1pj3	TETRAMERIC	1	A	114	PRO	LEU	Neutral	24,40	Neutral	1,95	Deleterious	-4,31	Deleterious	-9,88	Deleterious	0,88	Deleterious	0,53	0,47	Deleterious	1,21	Deleterious
P08253	621	1gen	MONOMERIC	1	A	621	VAL	LEU	Neutral	4,44	Deleterious	1,02	Deleterious	-2,89	Deleterious	0,38	Neutral	0,75	Deleterious	0,6	0,4	Deleterious	0,08	Neutral
O75326	115	3nvq	TETRAMERIC	1	A	115	SER	THR	Neutral	23,16	Neutral	0,30	Neutral	-0,40	Neutral	-0,35	Neutral	0,58	Neutral	0,26	0,74	Neutral	-0,05	Neutral
P53350	297	2rku	MONOMERIC	1	A	297	ASN	ASP	Neutral	47,67	Neutral	-0,01	Neutral	-0,15	Neutral	-0,81	Neutral	0,31	Neutral	0,11	0,89	Neutral	-0,44	Neutral
O00204	51	1q20	MONOMERIC	1	A	51	LEU	SER	Neutral	35,68	Neutral	0,85	Deleterious	-2,36	Deleterious	0,66	Neutral	0,40	Neutral	0,38	0,62	Neutral	-0,55	Neutral
P43320	65	1ytq	TETRAMERIC	3	A	64	ALA	SER	Neutral	29,30	Neutral	0,29	Neutral	0,03	Neutral	0,14	Neutral	0,42	Neutral	0,2	0,8	Neutral	-0,36	Neutral
O75828	131	2hrb	MONOMERIC	1	A	131	PRO	SER	Neutral	46,70	Neutral	0,83	Deleterious	-2,11	Deleterious	-5,75	Deleterious	0,63	Neutral	0,19	0,81	Neutral	0,44	Deleterious
Q15750	224	2j4o	MONOMERIC	1	A	224	ASP	GLU	Neutral	58,76	Neutral	0,89	Deleterious	-1,74	Neutral	-2,03	Neutral	0,71	Neutral	0,62	0,38	Deleterious	0,21	Neutral
Q9UJ71	213	4ak8	OCTAMERIC	1	A	213	PRO	SER	Neutral	47,11	Neutral	0,63	Neutral	-2,59	Deleterious	0,25	Neutral	0,63	Neutral	0,14	0,86	Neutral	-0,02	Neutral
Q658P3	184	2vns	DIMERIC	1	A	184	ALA	THR	Neutral	41,02	Neutral	0,95	Deleterious	-1,38	Neutral	0,79	Neutral	0,46	Neutral	0,25	0,75	Neutral	-0,28	Neutral
P29401	181	4kxv	DIMERIC	1	A	181	ILE	VAL	Neutral	0,00	Deleterious	1,20	Deleterious	-1,93	Deleterious	-0,84	Neutral	0,63	Neutral	0,39	0,61	Neutral	0,04	Neutral
Q8N4Q0	323	2wek	MONOMERIC	1	A	323	CYS	PHE	Neutral	13,40	Deleterious	0,38	Neutral	0,46	Neutral	2,66	Neutral	0,82	Deleterious	0,72	0,28	Deleterious	-0,07	Neutral
P34913	103	3i28	MONOMERIC	1	A	103	ARG	CYS	Neutral	44,00	Neutral	0,87	Deleterious	-1,21	Neutral	-1,49	Neutral	0,74	Neutral	0,31	0,69	Neutral	0,17	Neutral
Q8IW75	142	4if8	MONOMERIC	1	A	142	GLN	LYS	Neutral	55,12	Neutral	0,17	Neutral	-0,48	Neutral	-0,34	Neutral	0,53	Neutral	0,18	0,82	Neutral	-0,21	Neutral
P56279	56	1jsg	DIMERIC	1	A	56	VAL	ILE	Neutral	22,47	Neutral	0,70	Neutral	-1,47	Neutral	-0,72	Neutral	0,54	Neutral	0,21	0,79	Neutral	-0,10	Neutral
Q96CB9	128	4fzv	DIMERIC	1	A	128	ASN	LYS	Neutral	53,78	Neutral	0,95	Deleterious	-1,75	Deleterious	-2,56	Deleterious	0,68	Neutral	0,32	0,68	Neutral	0,19	Neutral
P78540	240	4hze	TRIMERIC	1	A	240	GLY	ARG	Neutral	45,29	Neutral	0,50	Neutral	-0,54	Neutral	-2,58	Deleterious	0,63	Neutral	0,66	0,34	Deleterious	0,19	Neutral
O75815	593	3t6a	MONOMERIC	1	A	593	GLN	HIS	Neutral	31,79	Neutral	0,56	Neutral	-1,67	Deleterious	-3,42	Deleterious	0,48	Neutral	0,24	0,76	Neutral	-0,04	Neutral
P07357	458	2rd7	DIMERIC	1	A	428	ASP	ASN	Neutral	12,60	Deleterious	0,43	Neutral	-0,84	Neutral	-2,83	Deleterious	0,81	Deleterious	0,46	0,54	Neutral	0,47	Deleterious
P17516	311	2fvl	MONOMERIC	1	A	311	LEU	VAL	Neutral	0,00	Deleterious	1,25	Deleterious	-3,40	Deleterious	-0,67	Neutral	0,90	Deleterious	0,57	0,43	Deleterious	0,26	Neutral
P46597	17	4a6d	DIMERIC	1	A	17	ASN	LYS	Neutral	4,40	Deleterious	0,95	Deleterious	-1,96	Deleterious	-3,24	Deleterious	0,97	Deleterious	0,66	0,34	Deleterious	0,58	Deleterious
P41159	94	1ax8	MONOMERIC	1	A	73	VAL	MET	Neutral	2,17	Deleterious	0,60	Neutral	-1,69	Deleterious	-1,53	Neutral	0,66	Neutral	0,47	0,53	Neutral	0,15	Neutral
P07949	982	2ivs	DIMERIC	1	A	982	ARG	CYS	Neutral	19,47	Neutral	2,22	Deleterious	-4,15	Deleterious	-3,50	Deleterious	0,77	Deleterious	0,66	0,34	Deleterious	0,39	Deleterious
P41250	388	2zt5	DIMERIC	1	A	334	ARG	GLN	Neutral	42,05	Neutral	0,35	Neutral	-0,70	Neutral	0,26	Neutral	0,49	Neutral	0,09	0,91	Neutral	-0,29	Neutral
P05455	48	2voo	DIMERIC	1	A	48	PRO	SER	Neutral	21,12	Neutral	1,11	Deleterious	-3,65	Deleterious	-3,25	Deleterious	0,60	Neutral	0,34	0,66	Neutral	0,30	Neutral
Q9H0J9	620	2pqf	MONOMERIC	1	A	620	ALA	VAL	Neutral	0,00	Deleterious	-0,55	Neutral	0,21	Neutral	-3,34	Deleterious	0,87	Deleterious	0,75	0,25	Deleterious	0,63	Deleterious
Q9UG22	152	2xtp	MONOMERIC	1	A	152	ASN	SER	Neutral	85,84	Neutral	0,35	Neutral	-1,36	Neutral	0,78	Neutral	0,49	Neutral	0,17	0,83	Neutral	-0,24	Neutral
P10746	171	1jr2	MONOMERIC	1	A	171	VAL	GLY	Neutral	19,97	Neutral	2,14	Deleterious	-4,09	Deleterious	-2,60	Deleterious	0,78	Deleterious	0,55	0,45	Deleterious	0,37	Deleterious
P15260	61	1fyh	DIMERIC	1	B	44	VAL	ILE	Neutral	0,00	Deleterious	0,59	Neutral	-3,26	Deleterious	-0,87	Neutral	0,66	Neutral	0,48	0,52	Neutral	0,11	Neutral
P04439	205	3rl2	TRIMERIC	1	A	181	ARG	HIS	Neutral	42,95	Neutral	0,18	Neutral	-0,55	Neutral	-3,49	Deleterious	0,50	Neutral	0,13	0,87	Neutral	0,08	Neutral
P05534	205	4f7t	TRIMERIC	1	A	181	ARG	HIS	Neutral	22,49	Neutral	0,66	Neutral	-0,58	Neutral	-3,34	Deleterious	0,56	Neutral	0,43	0,57	Neutral	0,10	Neutral
P13746	205	1x7q	TRIMERIC	1	A	181	ARG	HIS	Neutral	50,65	Neutral	-0,15	Neutral	-0,25	Neutral	-3,49	Deleterious	0,54	Neutral	0,11	0,89	Neutral	0,00	Neutral
P30443	205	3bo8	TRIMERIC	1	A	181	ARG	HIS	Neutral	45,30	Neutral	-0,10	Neutral	0,13	Neutral	-3,59	Deleterious	0,43	Neutral	0,13	0,87	Neutral	-0,05	Neutral
P13236	80	3tn2	MONOMERIC	1	A	57	SER	THR	Neutral	68,17	Neutral	0,15	Neutral	-0,65	Neutral	-0,35	Neutral	0,59	Neutral	0,18	0,82	Neutral	-0,26	Neutral
P28067	210	1hdm	DIMERIC	1	A	181	ARG	CYS	Neutral	39,73	Neutral	0,70	Neutral	-0,39	Neutral	-2,49	Neutral	0,68	Neutral	0,43	0,57	Neutral	0,25	Neutral
P15848	376	1fsu	MONOMERIC	1	A	376	VAL	MET	Neutral	0,25	Deleterious	1,11	Deleterious	-2,35	Deleterious	-1,16	Neutral	0,72	Neutral	0,59	0,41	Deleterious	0,13	Neutral
P05230	21	3ojm	DIMERIC	1	A	21	GLY	GLU	Neutral	16,83	Deleterious	1,75	Deleterious	-5,41	Deleterious	-1,25	Neutral	0,90	Deleterious	0,46	0,54	Neutral	0,37	Deleterious
P15144	603	4fyt	TETRAMERIC	1	A	603	ILE	LYS	Neutral	46,07	Neutral	0,42	Neutral	-0,71	Neutral	0,17	Neutral	0,55	Neutral	0,17	0,83	Neutral	-0,24	Neutral
P15144	311	4fyt	TETRAMERIC	1	A	311	ALA	VAL	Neutral	48,83	Neutral	1,04	Deleterious	-0,78	Neutral	-1,69	Neutral	0,76	Deleterious	0,33	0,67	Neutral	0,29	Neutral
P00533	988	3poz	MONOMERIC	1	A	988	HIS	PRO	Neutral	66,98	Neutral	0,80	Deleterious	-1,99	Neutral	-2,47	Neutral	0,68	Neutral	0,17	0,83	Neutral	0,34	Deleterious
P48449	688	1w6k	MONOMERIC	1	A	688	PRO	LEU	Neutral	28,93	Neutral	1,41	Deleterious	-1,73	Deleterious	-6,45	Deleterious	0,58	Neutral	0,2	0,8	Neutral	0,61	Deleterious
Q04828	170	1mrq	MONOMERIC	1	A	170	ARG	HIS	Neutral	33,96	Neutral	0,59	Neutral	-1,56	Neutral	-0,59	Neutral	0,62	Neutral	0,27	0,73	Neutral	-0,04	Neutral
P16083	58	4fgl	DIMERIC	1	A	57	GLY	ASP	Neutral	46,82	Neutral	1,23	Deleterious	-2,87	Deleterious	-4,42	Deleterious	0,76	Deleterious	0,25	0,75	Neutral	0,50	Deleterious
Q04828	172	1mrq	MONOMERIC	1	A	172	GLN	LEU	Neutral	0,00	Deleterious	0,47	Neutral	-2,30	Deleterious	-5,67	Deleterious	0,97	Deleterious	0,53	0,47	Deleterious	0,92	Deleterious
Q15848	111	4dou	MONOMERIC	1	A	393	TYR	HIS	Neutral	40,58	Neutral	0,78	Neutral	-1,35	Neutral	-1,50	Neutral	0,73	Neutral	0,44	0,56	Neutral	0,20	Neutral
P54687	59	2coi	DIMERIC	1	A	59	THR	MET	Neutral	3,39	Deleterious	0,72	Neutral	-0,98	Neutral	-1,79	Neutral	0,87	Deleterious	0,63	0,37	Deleterious	0,38	Deleterious
Q86TU7	278	3smt	MONOMERIC	1	A	277	ASN	ASP	Neutral	13,21	Deleterious	1,08	Deleterious	-0,47	Neutral	-4,10	Deleterious	0,74	Neutral	0,5	0,5	Neutral	0,42	Deleterious
P69905	92	2w72	TETRAMERIC	1	A	91	LEU	PRO	Neutral	29,65	Neutral	1,46	Deleterious	-3,25	Deleterious	-6,55	Deleterious	0,40	Neutral	0,38	0,62	Neutral	0,29	Neutral
P04229	114	1klu	TETRAMERIC	1	B	85	VAL	ALA	Neutral	2,96	Deleterious	1,70	Deleterious	-4,07	Deleterious	-2,88	Deleterious	0,80	Deleterious	0,36	0,64	Neutral	0,20	Neutral
P14324	391	2qis	DIMERIC	1	A	339	ILE	VAL	Neutral	0,32	Deleterious	0,87	Deleterious	-2,89	Deleterious	-0,91	Neutral	0,57	Neutral	0,42	0,58	Neutral	0,03	Neutral
Q9UM07	275	2dew	TETRAMERIC	1	X	275	SER	PHE	Neutral	30,99	Neutral	0,68	Neutral	-0,81	Neutral	-2,92	Deleterious	0,81	Deleterious	0,41	0,59	Neutral	0,41	Deleterious
Q92913	197	3hbw	MONOMERIC	1	A	197	LYS	GLN	Neutral	38,72	Neutral	-0,11	Neutral	-0,16	Neutral	-2,04	Neutral	0,46	Neutral	0,14	0,86	Neutral	-0,15	Neutral
Q15485	236	2j1g	TRIMERIC	1	A	211	THR	MET	Neutral	51,78	Neutral	0,27	Neutral	-0,41	Neutral	-2,85	Deleterious	0,56	Neutral	0,33	0,67	Neutral	0,04	Neutral
Q9NP95	206	3f1r	DIMERIC	1	A	206	ASP	ASN	Neutral	56,00	Neutral	0,13	Neutral	-0,66	Neutral	-2,02	Neutral	0,52	Neutral	0,15	0,85	Neutral	-0,06	Neutral
P01127	88	4hqu	TETRAMERIC	1	A	7	ILE	VAL	Neutral	71,84	Neutral	-0,09	Neutral	-0,56	Neutral	0,29	Neutral	0,45	Neutral	0,37	0,63	Neutral	-0,41	Neutral
P07858	235	3cbj	DIMERIC	1	A	156	SER	ASN	Neutral	29,73	Neutral	0,14	Neutral	-0,63	Neutral	0,54	Neutral	0,53	Neutral	0,31	0,69	Neutral	-0,19	Neutral
P14780	668	1itv	DIMERIC	1	A	156	ARG	GLN	Neutral	36,75	Neutral	0,54	Neutral	-1,34	Neutral	0,30	Neutral	0,51	Neutral	0,14	0,86	Neutral	-0,24	Neutral
P13489	170	1z7x	TETRAMERIC	1	W	169	PRO	LEU	Neutral	17,75	Deleterious	1,66	Deleterious	-3,54	Deleterious	-3,12	Deleterious	0,91	Deleterious	0,37	0,63	Neutral	0,61	Deleterious
P17655	568	1kfu	DIMERIC	1	L	568	LYS	GLN	Neutral	60,26	Neutral	0,02	Neutral	-0,15	Neutral	-2,86	Deleterious	0,34	Neutral	0,18	0,82	Neutral	-0,38	Neutral
Q9H227	213	2e9l	MONOMERIC	1	A	213	ARG	PRO	Neutral	21,30	Neutral	1,43	Deleterious	-1,80	Neutral	-5,88	Deleterious	0,58	Neutral	0,36	0,64	Neutral	0,59	Deleterious
P26998	105	3qk3	TRIMERIC	1	A	105	ARG	GLN	Neutral	8,08	Deleterious	1,38	Deleterious	-3,36	Deleterious	-3,72	Deleterious	0,81	Deleterious	0,51	0,49	Deleterious	0,58	Deleterious
Q9NVS9	116	1nrg	DIMERIC	1	A	116	ARG	GLN	Neutral	30,44	Neutral	0,22	Neutral	-0,46	Neutral	-3,23	Deleterious	0,53	Neutral	0,15	0,85	Neutral	0,00	Neutral
Q99835	473	4jkv	DIMERIC	1	A	473	ASP	HIS	Neutral	1,62	Deleterious	0,39	Neutral	-0,25	Neutral	-3,53	Deleterious	0,97	Deleterious	0,78	0,22	Deleterious	0,72	Deleterious
P19113	31	4e1o	DIMERIC	1	A	31	THR	MET	Neutral	14,77	Deleterious	0,60	Neutral	-0,77	Neutral	0,15	Neutral	0,77	Deleterious	0,34	0,66	Neutral	0,14	Neutral
P28676	80	1k94	DIMERIC	1	A	80	SER	ALA	Neutral	24,13	Neutral	0,45	Neutral	-1,37	Neutral	-1,69	Neutral	0,62	Neutral	0,51	0,49	Deleterious	0,01	Neutral
Q8IZT8	247	3bd9	MONOMERIC	1	A	247	ILE	ASN	Neutral	28,39	Neutral	1,65	Deleterious	-2,42	Deleterious	-0,92	Neutral	0,72	Neutral	0,2	0,8	Neutral	0,19	Neutral
Q9UBD6	202	3hd6	TRIMERIC	1	A	202	ARG	CYS	Neutral	76,34	Neutral	0,16	Neutral	-1,01	Neutral	-1,48	Neutral	0,50	Neutral	0,13	0,87	Neutral	0,10	Neutral
O43159	329	2zfu	MONOMERIC	1	A	329	PRO	SER	Neutral	43,94	Neutral	0,67	Neutral	-1,90	Deleterious	0,33	Neutral	0,61	Neutral	0,23	0,77	Neutral	-0,07	Neutral
P11172	30	2wns	DIMERIC	1	A	30	SER	GLY	Neutral	38,27	Neutral	1,60	Deleterious	-3,16	Deleterious	-3,57	Deleterious	0,58	Neutral	0,23	0,77	Neutral	0,23	Neutral
P07355	98	1w7b	MONOMERIC	1	A	98	VAL	LEU	Neutral	0,00	Deleterious	0,65	Neutral	-2,10	Deleterious	-0,62	Neutral	0,69	Neutral	0,64	0,36	Deleterious	0,00	Neutral
P19878	389	1oey	DIMERIC	1	A	389	HIS	GLN	Neutral	48,18	Neutral	0,38	Neutral	-1,85	Deleterious	-2,71	Deleterious	0,44	Neutral	0,14	0,86	Neutral	-0,05	Neutral
P25116	335	3vw7	MONOMERIC	1	A	335	ALA	VAL	Neutral	8,10	Deleterious	1,38	Deleterious	-1,20	Neutral	1,06	Neutral	0,85	Deleterious	0,71	0,29	Deleterious	0,19	Neutral
Q5JRX3	963	4l3t	MONOMERIC	1	A	963	VAL	ILE	Neutral	40,75	Neutral	0,28	Neutral	-0,20	Neutral	-0,18	Neutral	0,54	Neutral	0,08	0,92	Neutral	-0,22	Neutral
Q9Y3C8	90	2z6o	MONOMERIC	1	A	90	TYR	CYS	Neutral	1,96	Deleterious	2,29	Deleterious	-4,68	Deleterious	-8,53	Deleterious	0,94	Deleterious	0,87	0,13	Deleterious	1,08	Deleterious
Q9NZL9	293	2ydy	MONOMERIC	1	A	293	ALA	THR	Neutral	2,17	Deleterious	0,81	Deleterious	-2,00	Neutral	-0,93	Neutral	0,83	Deleterious	0,67	0,33	Deleterious	0,27	Neutral
P15085	276	2v77	MONOMERIC	1	A	166	HIS	ARG	Neutral	12,74	Deleterious	0,93	Deleterious	0,01	Neutral	-4,12	Deleterious	0,75	Deleterious	0,37	0,63	Neutral	0,40	Deleterious
P52292	453	3fey	TRIMERIC	1	C	453	LYS	ASN	Neutral	68,72	Neutral	0,41	Neutral	-1,08	Neutral	-4,06	Deleterious	0,51	Neutral	0,2	0,8	Neutral	0,01	Neutral
P52292	157	3fey	TRIMERIC	1	C	157	ALA	VAL	Neutral	18,74	Neutral	1,64	Deleterious	-1,65	Deleterious	-2,24	Neutral	0,61	Neutral	0,24	0,76	Neutral	0,11	Neutral
Q92882	159	3ehr	MONOMERIC	1	A	159	LEU	PHE	Neutral	0,21	Deleterious	1,56	Deleterious	-6,08	Deleterious	-3,65	Deleterious	0,94	Deleterious	0,69	0,31	Deleterious	0,66	Deleterious
P15309	360	1nd6	DIMERIC	1	A	328	VAL	ALA	Neutral	2,20	Deleterious	2,42	Deleterious	-3,73	Deleterious	-2,07	Neutral	0,92	Deleterious	0,42	0,58	Neutral	0,52	Deleterious
P61956	16	1wm2	TRIMERIC	1	A	16	ASP	ASN	Neutral	71,00	Neutral	-0,07	Neutral	-0,98	Neutral	-3,58	Deleterious	0,46	Neutral	0,06	0,94	Neutral	0,03	Neutral
Q9UKF6	142	2i7t	MONOMERIC	1	A	142	GLU	GLY	Neutral	35,30	Neutral	1,39	Deleterious	-1,16	Neutral	-4,75	Deleterious	0,50	Neutral	0	1	Neutral	0,19	Neutral
Q9HC38	282	3zi1	MONOMERIC	1	A	267	MET	ILE	Neutral	30,82	Neutral	0,36	Neutral	-1,07	Neutral	0,38	Neutral	0,45	Neutral	0,21	0,79	Neutral	-0,20	Neutral
P42773	126	1ihb	DIMERIC	1	A	126	THR	MET	Neutral	25,01	Neutral	0,56	Neutral	-1,10	Neutral	-1,88	Neutral	0,63	Neutral	0,38	0,62	Neutral	0,20	Neutral
P15309	330	1nd6	DIMERIC	1	A	298	TYR	HIS	Neutral	18,88	Neutral	1,51	Deleterious	-2,37	Deleterious	-3,30	Deleterious	0,80	Deleterious	0,65	0,35	Deleterious	0,48	Deleterious
O95486	396	2nut	TRIMERIC	1	B	396	THR	MET	Neutral	22,48	Neutral	1,08	Deleterious	-0,77	Neutral	-5,00	Deleterious	0,64	Neutral	0,4	0,6	Neutral	0,38	Deleterious
Q92769	315	4ly1	MONOMERIC	1	A	319	TYR	HIS	Neutral	18,21	Neutral	1,30	Deleterious	-1,55	Neutral	-3,42	Deleterious	0,62	Neutral	0,58	0,42	Deleterious	0,20	Neutral
Q9UHD2	570	4im0	DIMERIC	1	A	570	LYS	GLN	Neutral	42,91	Neutral	-0,17	Neutral	-0,06	Neutral	-1,75	Neutral	0,48	Neutral	0,12	0,88	Neutral	-0,01	Neutral
P14618	204	3bjf	TETRAMERIC	1	A	204	GLY	VAL	Neutral	4,93	Deleterious	0,04	Neutral	-0,10	Neutral	-7,74	Deleterious	0,89	Deleterious	0,86	0,14	Deleterious	1,07	Deleterious
P35790	220	2i7q	MONOMERIC	1	A	220	SER	GLY	Neutral	39,20	Neutral	0,62	Neutral	-1,21	Neutral	-2,39	Neutral	0,46	Neutral	0,13	0,87	Neutral	-0,09	Neutral
P35790	422	2i7q	MONOMERIC	1	A	422	LEU	GLN	Neutral	0,00	Deleterious	2,83	Deleterious	-5,15	Deleterious	-4,92	Deleterious	1,00	Deleterious	0,82	0,18	Deleterious	0,88	Deleterious
P09132	40	1jid	DIMERIC	1	A	40	ALA	THR	Neutral	8,05	Deleterious	0,81	Deleterious	-2,92	Deleterious	-2,51	Deleterious	0,74	Neutral	0,49	0,51	Neutral	0,34	Deleterious
Q99551	231	3mva	TRIMERIC	1	O	231	ALA	THR	Neutral	29,43	Neutral	0,30	Neutral	-0,30	Neutral	0,95	Neutral	0,62	Neutral	0,24	0,76	Neutral	-0,25	Neutral
P15309	226	1nd6	DIMERIC	1	A	194	TRP	ARG	Neutral	16,94	Deleterious	2,04	Deleterious	-3,22	Deleterious	-13,41	Deleterious	0,83	Deleterious	0,83	0,17	Deleterious	1,39	Deleterious
P15309	124	1nd6	DIMERIC	1	A	92	PHE	VAL	Neutral	2,73	Deleterious	2,78	Deleterious	-6,28	Deleterious	-5,65	Deleterious	0,89	Deleterious	0,81	0,19	Deleterious	0,81	Deleterious
Q9UHD2	388	4im0	DIMERIC	1	A	388	ASN	ASP	Neutral	83,34	Neutral	-0,16	Neutral	-0,24	Neutral	-0,44	Neutral	0,59	Neutral	0,05	0,95	Neutral	-0,35	Neutral
P05177	298	2hi4	MONOMERIC	1	A	298	SER	ARG	Neutral	71,86	Neutral	0,10	Neutral	-0,80	Neutral	-1,57	Neutral	0,57	Neutral	0,16	0,84	Neutral	-0,24	Neutral
P17181	307	3s98	MONOMERIC	1	A	280	VAL	ILE	Neutral	0,00	Deleterious	0,53	Neutral	-1,25	Neutral	-0,92	Neutral	0,71	Neutral	0,42	0,58	Neutral	0,28	Neutral
P03956	405	1su3	MONOMERIC	1	A	405	ARG	GLN	Neutral	57,64	Neutral	0,03	Neutral	-0,64	Neutral	0,57	Neutral	0,50	Neutral	0,06	0,94	Neutral	-0,31	Neutral
P03956	191	1hfc	MONOMERIC	1	A	191	ILE	VAL	Neutral	38,66	Neutral	0,06	Neutral	-0,36	Neutral	-0,93	Neutral	0,45	Neutral	0,08	0,92	Neutral	-0,11	Neutral
Q9H4B4	283	4b6l	MONOMERIC	1	A	283	LEU	PHE	Neutral	6,02	Deleterious	1,13	Deleterious	-2,30	Deleterious	-3,33	Deleterious	0,72	Neutral	0,6	0,4	Deleterious	0,29	Neutral
P30519	146	2q32	DIMERIC	1	A	146	PRO	LEU	Neutral	10,71	Deleterious	0,51	Neutral	-2,02	Deleterious	-9,60	Deleterious	0,82	Deleterious	0,31	0,69	Neutral	1,13	Deleterious
O96017	446	2ycf	DIMERIC	1	A	446	ASN	LYS	Neutral	44,45	Neutral	0,37	Neutral	-1,63	Deleterious	-1,24	Neutral	0,58	Neutral	0,33	0,67	Neutral	-0,02	Neutral
P50281	355	3c7x	DIMERIC	3	A	355	MET	ILE	Neutral	11,65	Deleterious	0,40	Neutral	-0,38	Neutral	-2,83	Deleterious	0,69	Neutral	0,69	0,31	Deleterious	0,19	Neutral
O96017	447	2ycf	DIMERIC	1	A	447	PHE	ILE	Neutral	37,34	Neutral	0,26	Neutral	-0,58	Neutral	-4,65	Deleterious	0,59	Neutral	0,34	0,66	Neutral	0,37	Neutral
O96017	436	2ycf	DIMERIC	1	A	436	LEU	MET	Neutral	6,14	Deleterious	1,30	Deleterious	-2,27	Deleterious	-1,48	Neutral	0,75	Deleterious	0,63	0,37	Deleterious	0,12	Neutral
O96017	512	2wtj	MONOMERIC	1	A	512	LEU	VAL	Neutral	74,15	Neutral	-0,14	Neutral	-0,09	Neutral	0,04	Neutral	0,45	Neutral	0,48	0,52	Neutral	-0,37	Neutral
O96017	501	2ycf	DIMERIC	1	A	501	GLU	LYS	Neutral	81,61	Neutral	-0,10	Neutral	-0,52	Neutral	-0,21	Neutral	0,39	Neutral	0,07	0,93	Neutral	-0,32	Neutral
P03956	406	1su3	MONOMERIC	1	A	406	SER	THR	Neutral	43,82	Neutral	0,02	Neutral	-0,18	Neutral	-1,88	Neutral	0,50	Neutral	0,28	0,72	Neutral	-0,09	Neutral
Q9H4B4	68	4b6l	MONOMERIC	1	A	68	LEU	PHE	Neutral	29,33	Neutral	0,59	Neutral	-0,05	Neutral	-2,87	Deleterious	0,63	Neutral	0,3	0,7	Neutral	0,16	Neutral
Q9H4B4	61	4b6l	MONOMERIC	1	A	61	THR	SER	Neutral	26,83	Neutral	1,27	Deleterious	-2,19	Deleterious	-0,10	Neutral	0,71	Neutral	0,28	0,72	Neutral	0,00	Neutral
P30519	137	2q32	DIMERIC	1	A	137	ARG	GLN	Neutral	14,42	Deleterious	0,67	Neutral	-0,73	Neutral	-3,41	Deleterious	0,64	Neutral	0,59	0,41	Deleterious	0,23	Neutral
P05019	115	1h02	MONOMERIC	1	B	67	ALA	THR	Neutral	75,38	Neutral	-0,24	Neutral	0,06	Neutral	-1,49	Neutral	0,37	Neutral	0,14	0,86	Neutral	-0,49	Neutral
P09237	137	1mmq	MONOMERIC	1	A	142	GLY	ASP	Neutral	9,37	Deleterious	0,72	Neutral	-2,60	Deleterious	-0,05	Neutral	0,79	Deleterious	0,75	0,25	Deleterious	0,13	Neutral
P07384	103	1zcm	MONOMERIC	1	A	103	THR	ALA	Neutral	31,28	Neutral	1,17	Deleterious	-1,54	Neutral	-3,38	Deleterious	0,75	Deleterious	0,33	0,67	Neutral	0,41	Neutral
P22303	135	4ey4	DIMERIC	1	A	104	PRO	ALA	Neutral	3,31	Deleterious	1,29	Deleterious	-2,85	Deleterious	-7,36	Deleterious	0,91	Deleterious	0,68	0,32	Deleterious	0,86	Deleterious
O96017	448	2ycf	DIMERIC	1	A	448	ILE	SER	Neutral	35,89	Neutral	0,31	Neutral	-1,30	Neutral	-0,60	Neutral	0,48	Neutral	0,46	0,54	Neutral	-0,04	Neutral
P09237	241	1mmq	MONOMERIC	1	A	245	PRO	LEU	Neutral	14,57	Deleterious	1,24	Deleterious	-4,14	Deleterious	-4,99	Deleterious	0,95	Deleterious	0,48	0,52	Neutral	0,79	Deleterious
P22303	353	4ey4	DIMERIC	1	A	322	HIS	ASN	Neutral	67,53	Neutral	0,03	Neutral	-0,30	Neutral	0,17	Neutral	0,44	Neutral	0,17	0,83	Neutral	-0,37	Neutral
P21397	314	2z5y	MONOMERIC	1	A	314	PHE	VAL	Neutral	0,34	Deleterious	2,19	Deleterious	-3,58	Deleterious	-6,83	Deleterious	0,85	Deleterious	0,76	0,24	Deleterious	0,83	Deleterious
P11712	144	1r9o	MONOMERIC	1	A	144	ARG	CYS	Neutral	1,63	Deleterious	1,16	Deleterious	-3,04	Deleterious	-6,55	Deleterious	1,00	Deleterious	0,93	0,07	Deleterious	1,01	Deleterious
P12104	55	3akm	MONOMERIC	1	A	54	ALA	THR	Neutral	68,85	Neutral	-0,24	Neutral	-0,87	Neutral	3,44	Neutral	0,37	Neutral	0,18	0,82	Neutral	-0,86	Neutral
P24855	154	4awn	MONOMERIC	1	A	132	PRO	ALA	Neutral	0,00	Deleterious	1,25	Deleterious	-4,71	Deleterious	-5,96	Deleterious	0,99	Deleterious	0,82	0,18	Deleterious	0,93	Deleterious
P10997	53	3fpo	TETRAMERIC	1	A	3	SER	GLY	Neutral	36,81	Neutral	0,86	Deleterious	-2,83	Deleterious	0,33	Neutral	0,40	Neutral	0,19	0,81	Neutral	-0,50	Neutral
Q07869	227	3vi8	MONOMERIC	1	A	227	VAL	ALA	Neutral	60,89	Neutral	-0,09	Neutral	0,15	Neutral	1,08	Neutral	0,40	Neutral	0,03	0,97	Neutral	-0,59	Neutral
P00480	46	1oth	TRIMERIC	1	A	46	LYS	ARG	Neutral	34,98	Neutral	0,19	Neutral	-0,38	Neutral	-0,99	Neutral	0,50	Neutral	0,24	0,76	Neutral	-0,01	Neutral
P04637	47	2b3g	HEXAMERIC	1	B	47	PRO	SER	Neutral	43,47	Neutral	0,80	Deleterious	-5,30	Deleterious	0,44	Neutral	0,58	Neutral	0,16	0,84	Neutral	-0,24	Neutral
P04275	1565	3gxb	MONOMERIC	1	A	1565	VAL	LEU	Neutral	0,46	Deleterious	0,28	Neutral	-1,34	Neutral	-0,22	Neutral	0,89	Deleterious	0,65	0,35	Deleterious	0,23	Neutral
O00213	396	3d8d	MONOMERIC	1	A	396	ASN	SER	Neutral	49,51	Neutral	0,20	Neutral	-0,90	Neutral	-3,24	Deleterious	0,46	Neutral	0,12	0,88	Neutral	0,11	Neutral
P00387	117	1umk	MONOMERIC	1	A	116	THR	SER	Neutral	67,86	Neutral	0,04	Neutral	-0,73	Neutral	-2,51	Deleterious	0,54	Neutral	0,14	0,86	Neutral	-0,03	Neutral
P21397	520	2z5y	MONOMERIC	1	A	520	LYS	ARG	Neutral	62,15	Neutral	0,00	Neutral	-0,30	Neutral	-1,06	Neutral	0,36	Neutral	0,07	0,93	Neutral	-0,36	Neutral
P28907	140	3f6y	MONOMERIC	1	A	140	ARG	TRP	Neutral	73,29	Neutral	0,29	Neutral	-0,51	Neutral	-4,40	Deleterious	0,48	Neutral	0,42	0,58	Neutral	0,13	Neutral
O14773	100	3edy	MONOMERIC	1	A	100	GLN	ARG	Neutral	49,41	Neutral	0,20	Neutral	-0,38	Neutral	-0,42	Neutral	0,42	Neutral	0,07	0,93	Neutral	-0,33	Neutral
P11597	468	2obd	MONOMERIC	1	A	451	ARG	GLN	Neutral	40,68	Neutral	-0,01	Neutral	-0,39	Neutral	-0,24	Neutral	0,42	Neutral	0,12	0,88	Neutral	-0,33	Neutral
P50135	105	2aot	MONOMERIC	1	A	105	THR	ILE	Neutral	33,66	Neutral	0,18	Neutral	-0,17	Neutral	-2,45	Neutral	0,68	Neutral	0,2	0,8	Neutral	0,20	Neutral
O60260	394	4i1f	MONOMERIC	1	A	394	ASP	ASN	Neutral	54,77	Neutral	0,38	Neutral	-0,69	Neutral	-3,35	Deleterious	0,43	Neutral	0,1	0,9	Neutral	-0,11	Neutral
O60260	167	4i1f	MONOMERIC	1	A	167	SER	ASN	Neutral	28,78	Neutral	0,62	Neutral	-0,45	Neutral	-1,57	Neutral	0,65	Neutral	0,31	0,69	Neutral	0,00	Neutral
O60260	380	4bm9	HEXAMERIC	1	A	380	VAL	LEU	Neutral	8,26	Deleterious	0,56	Neutral	-0,50	Neutral	-0,09	Neutral	0,57	Neutral	0,38	0,62	Neutral	-0,22	Neutral
P13804	171	1efv	DIMERIC	1	A	171	THR	ILE	Neutral	33,67	Neutral	0,46	Neutral	-0,65	Neutral	-5,91	Deleterious	0,81	Deleterious	0,22	0,78	Neutral	0,59	Deleterious
P08519	4187	1kiv	MONOMERIC	1	A	66	MET	THR	Neutral	52,68	Neutral	-0,24	Neutral	0,47	Neutral	0,85	Neutral	0,29	Neutral	0,14	0,86	Neutral	-0,48	Neutral
P15328	160	4km6	MONOMERIC	1	A	160	TRP	CYS	Neutral	7,87	Deleterious	2,80	Deleterious	-5,84	Deleterious	-11,52	Deleterious	0,94	Deleterious	0,81	0,19	Deleterious	1,29	Deleterious
P01009	360	3ne4	MONOMERIC	1	A	336	ALA	THR	Neutral	0,00	Deleterious	0,75	Neutral	-1,53	Neutral	-3,25	Deleterious	0,80	Deleterious	0,7	0,3	Deleterious	0,48	Deleterious
P14868	426	4j15	DIMERIC	1	A	426	LEU	PHE	Neutral	1,38	Deleterious	0,22	Neutral	-0,56	Neutral	-3,34	Deleterious	0,71	Neutral	0,67	0,33	Deleterious	0,27	Neutral
P35558	368	1khb	MONOMERIC	1	A	368	VAL	ILE	Neutral	5,39	Deleterious	0,60	Neutral	-0,79	Neutral	-0,58	Neutral	0,71	Neutral	0,34	0,66	Neutral	0,09	Neutral
P19793	327	2p1t	TETRAMERIC	1	A	327	ALA	SER	Neutral	24,66	Neutral	0,51	Neutral	1,13	Neutral	-2,69	Deleterious	0,51	Neutral	0,3	0,7	Neutral	0,01	Neutral
P19793	336	2p1t	TETRAMERIC	1	A	336	SER	ILE	Neutral	34,07	Neutral	0,04	Neutral	0,25	Neutral	-5,33	Deleterious	0,66	Neutral	0,49	0,51	Neutral	0,54	Deleterious
O15527	229	2xhi	TRIMERIC	1	A	229	ARG	GLN	Neutral	22,92	Neutral	0,82	Deleterious	-0,97	Neutral	-2,84	Deleterious	0,62	Neutral	0,25	0,75	Neutral	0,11	Neutral
P13010	463	1jey	TETRAMERIC	1	B	463	LEU	PHE	Neutral	0,00	Deleterious	0,49	Neutral	-1,38	Neutral	-3,26	Deleterious	0,73	Neutral	0,67	0,33	Deleterious	0,33	Neutral
P05161	83	3phx	DIMERIC	1	B	83	SER	ASN	Neutral	34,53	Neutral	0,81	Deleterious	-2,99	Deleterious	-1,02	Neutral	0,54	Neutral	0,29	0,71	Neutral	-0,14	Neutral
Q9Y6D9	500	1go4	OCTAMERIC	1	E	500	THR	MET	Neutral	41,10	Neutral	0,16	Neutral	0,31	Neutral	-1,47	Neutral	0,60	Neutral	0,23	0,77	Neutral	0,07	Neutral
O14815	322	1ziv	MONOMERIC	1	A	322	LYS	GLN	Neutral	61,33	Neutral	-0,08	Neutral	-0,82	Neutral	0,37	Neutral	0,35	Neutral	0,11	0,89	Neutral	-0,38	Neutral
Q9UHD2	306	4efo	MONOMERIC	1	A	306	LEU	ILE	Neutral	83,76	Neutral	-0,15	Neutral	-1,37	Neutral	-1,56	Neutral	0,52	Neutral	0,06	0,94	Neutral	-0,16	Neutral
P06401	625	2c7a	TETRAMERIC	1	A	625	ARG	ILE	Neutral	37,16	Neutral	0,35	Neutral	-1,43	Neutral	-5,94	Deleterious	0,51	Neutral	0,15	0,85	Neutral	0,24	Neutral
P00390	314	3dk9	DIMERIC	1	A	270	PRO	HIS	Neutral	60,71	Neutral	0,53	Neutral	-1,03	Neutral	-3,25	Deleterious	0,57	Neutral	0,19	0,81	Neutral	0,29	Neutral
Q04609	75	3bi1	DIMERIC	1	A	75	TYR	HIS	Neutral	46,34	Neutral	0,22	Neutral	-0,48	Neutral	0,46	Neutral	0,47	Neutral	0,5	0,5	Deleterious	-0,37	Neutral
P29218	109	4as4	DIMERIC	1	A	109	ILE	VAL	Neutral	0,00	Deleterious	1,36	Deleterious	-3,29	Deleterious	-0,71	Neutral	0,62	Neutral	0,42	0,58	Neutral	-0,01	Neutral
P35225	144	3l5x	TRIMERIC	1	A	111	ARG	GLN	Neutral	73,41	Neutral	0,04	Neutral	-1,06	Neutral	-0,01	Neutral	0,53	Neutral	0,08	0,92	Neutral	-0,20	Neutral
P20718	84	3tk9	MONOMERIC	1	A	79	ARG	GLN	Neutral	100,00	Neutral	-0,17	Neutral	-0,55	Neutral	-1,27	Neutral	0,51	Neutral	0,37	0,63	Neutral	-0,26	Neutral
P53778	244	1cm8	MONOMERIC	1	A	244	THR	MET	Neutral	19,66	Neutral	0,29	Neutral	-1,03	Neutral	-4,41	Deleterious	0,67	Neutral	0,43	0,57	Neutral	0,37	Neutral
P02679	140	2oyh	PENTAMERIC	1	C	114	TYR	HIS	Neutral	13,81	Deleterious	2,20	Deleterious	-3,14	Deleterious	-1,56	Neutral	0,81	Deleterious	0,69	0,31	Deleterious	0,25	Neutral
P24941	290	4ek4	MONOMERIC	1	A	290	THR	SER	Neutral	53,76	Neutral	0,45	Neutral	-1,38	Neutral	-0,10	Neutral	0,54	Neutral	0,15	0,85	Neutral	-0,22	Neutral
P05154	94	2ol2	MONOMERIC	1	A	75	GLY	VAL	Neutral	21,43	Neutral	-0,21	Neutral	0,13	Neutral	-6,92	Deleterious	0,91	Deleterious	0,51	0,49	Deleterious	0,92	Deleterious
Q99728	507	3c5r	MONOMERIC	1	A	507	VAL	MET	Neutral	30,87	Neutral	0,30	Neutral	-0,75	Neutral	-1,27	Neutral	0,46	Neutral	0,12	0,88	Neutral	-0,11	Neutral
Q15109	82	3cjj	MONOMERIC	1	A	82	GLY	SER	Neutral	0,00	Deleterious	2,84	Deleterious	-9,53	Deleterious	-1,43	Neutral	0,99	Deleterious	0,73	0,27	Deleterious	0,53	Deleterious
Q9UH99	671	4dxt	TRIMERIC	1	A	671	GLY	SER	Neutral	38,66	Neutral	0,17	Neutral	-0,75	Neutral	-5,45	Deleterious	0,55	Neutral	0,25	0,75	Neutral	0,31	Neutral
Q9UG22	161	2xtp	MONOMERIC	1	A	161	HIS	ARG	Neutral	75,43	Neutral	-0,23	Neutral	-0,13	Neutral	0,55	Neutral	0,29	Neutral	0,09	0,91	Neutral	-0,45	Neutral
Q9Y235	136	2nyt	TETRAMERIC	1	A	136	ILE	THR	Neutral	19,05	Neutral	2,05	Deleterious	-3,54	Deleterious	-0,28	Neutral	0,71	Neutral	0,34	0,66	Neutral	0,13	Neutral
Q9UI42	303	2bo9	TETRAMERIC	1	A	191	GLY	CYS	Neutral	1,56	Deleterious	-0,17	Neutral	-0,31	Neutral	0,92	Neutral	0,96	Deleterious	0,68	0,32	Deleterious	0,30	Neutral
Q9Y233	706	3sn7	MONOMERIC	1	A	706	ARG	LYS	Neutral	32,21	Neutral	0,49	Neutral	-0,78	Neutral	-2,73	Deleterious	0,58	Neutral	0,32	0,68	Neutral	0,03	Neutral
P09919	157	1rhg	TRIMERIC	1	A	124	LEU	MET	Neutral	33,26	Neutral	0,80	Deleterious	-2,48	Deleterious	-0,90	Neutral	0,49	Neutral	0,2	0,8	Neutral	-0,28	Neutral
Q9GZX6	158	1m4r	DIMERIC	1	A	158	SER	GLY	Neutral	44,25	Neutral	0,68	Neutral	-1,80	Deleterious	-2,37	Neutral	0,25	Neutral	0,12	0,88	Neutral	-0,34	Neutral
P00749	141	2fd6	TETRAMERIC	1	A	121	PRO	LEU	Neutral	16,78	Deleterious	1,10	Deleterious	-2,15	Deleterious	1,55	Neutral	0,90	Deleterious	0,62	0,38	Deleterious	0,17	Neutral
P00749	231	2o8t	MONOMERIC	1	A	61	LYS	GLN	Neutral	56,65	Neutral	0,09	Neutral	-0,61	Neutral	-0,26	Neutral	0,37	Neutral	0,09	0,91	Neutral	-0,23	Neutral
P40189	397	3l5i	MONOMERIC	1	A	375	LEU	VAL	Neutral	40,64	Neutral	0,10	Neutral	0,04	Neutral	0,69	Neutral	0,40	Neutral	0,11	0,89	Neutral	-0,29	Neutral
P40189	148	1bqu	DIMERIC	1	A	30	GLY	ARG	Neutral	14,39	Deleterious	0,18	Neutral	0,23	Neutral	-0,01	Neutral	0,75	Deleterious	0,8	0,2	Deleterious	0,07	Neutral
P40189	454	3l5i	MONOMERIC	1	A	432	ILE	THR	Neutral	0,00	Deleterious	1,89	Deleterious	-4,97	Deleterious	-2,87	Deleterious	0,97	Deleterious	0,75	0,25	Deleterious	0,64	Deleterious
P30838	329	3sza	DIMERIC	1	A	328	PRO	ALA	Neutral	54,04	Neutral	1,08	Deleterious	-1,59	Neutral	-1,92	Neutral	0,71	Neutral	0,21	0,79	Neutral	0,20	Neutral
P14778	124	4gaf	DIMERIC	1	B	107	ALA	GLY	Neutral	41,03	Neutral	0,74	Neutral	-0,92	Neutral	-0,90	Neutral	0,47	Neutral	0,15	0,85	Neutral	-0,19	Neutral
P14784	83	4gs7	TETRAMERIC	1	B	57	SER	PHE	Neutral	19,11	Neutral	0,41	Neutral	-0,83	Neutral	-0,78	Neutral	0,82	Deleterious	0,64	0,36	Deleterious	0,22	Neutral
P09525	85	2zoc	MONOMERIC	1	A	85	THR	MET	Neutral	5,99	Deleterious	0,45	Neutral	-0,54	Neutral	-0,74	Neutral	0,78	Deleterious	0,6	0,4	Deleterious	0,19	Neutral
P06703	90	1k8u	DIMERIC	1	A	90	GLY	ASP	Neutral	100,00	Neutral	0,30	Neutral	1,88	Neutral	1,66	Neutral	0,64	Neutral	0,98	0,02	Deleterious	-0,20	Neutral
Q16853	167	2c10	DIMERIC	1	A	167	HIS	TYR	Neutral	14,82	Deleterious	0,70	Neutral	-0,59	Neutral	-0,25	Neutral	0,82	Deleterious	0,27	0,73	Neutral	0,19	Neutral
P18887	107	3lqc	DIMERIC	1	A	107	ARG	HIS	Neutral	33,72	Neutral	0,20	Neutral	-0,37	Neutral	-4,42	Deleterious	0,49	Neutral	0,19	0,81	Neutral	0,22	Neutral
P06737	425	3dds	DIMERIC	1	A	424	ARG	PRO	Neutral	6,25	Deleterious	1,94	Deleterious	-2,20	Deleterious	-5,90	Deleterious	0,95	Deleterious	0,64	0,36	Deleterious	0,90	Deleterious
P08185	246	2vdx	MONOMERIC	1	A	224	SER	ALA	Neutral	92,23	Neutral	-0,25	Neutral	-0,75	Neutral	-1,27	Neutral	0,28	Neutral	0,05	0,95	Neutral	-0,45	Neutral
P11597	455	2obd	MONOMERIC	1	A	438	VAL	MET	Neutral	14,38	Deleterious	0,76	Neutral	-0,98	Neutral	-0,46	Neutral	0,71	Neutral	0,17	0,83	Neutral	0,14	Neutral
Q13303	88	1zsx	TETRAMERIC	1	A	74	GLU	LYS	Neutral	3,86	Deleterious	0,68	Neutral	-0,84	Neutral	-3,52	Deleterious	0,90	Deleterious	0,43	0,57	Neutral	0,62	Deleterious
P28161	173	2c4j	DIMERIC	1	A	173	SER	ASN	Neutral	51,84	Neutral	0,46	Neutral	-0,93	Neutral	-0,33	Neutral	0,53	Neutral	0,21	0,79	Neutral	-0,20	Neutral
P27540	430	3f1p	DIMERIC	1	B	430	ARG	GLN	Neutral	28,34	Neutral	0,39	Neutral	-1,25	Neutral	-2,64	Deleterious	0,57	Neutral	0,33	0,67	Neutral	0,13	Neutral
Q08493	344	2qym	DIMERIC	1	A	238	ARG	GLN	Neutral	23,06	Neutral	0,97	Deleterious	-1,41	Neutral	-3,38	Deleterious	0,67	Neutral	0,4	0,6	Neutral	0,14	Neutral
P13686	200	2bq8	MONOMERIC	1	X	179	VAL	MET	Neutral	0,00	Deleterious	1,48	Deleterious	-3,67	Deleterious	-0,44	Neutral	0,85	Deleterious	0,58	0,42	Deleterious	0,22	Neutral
P13686	221	2bq8	MONOMERIC	1	X	200	VAL	ILE	Neutral	13,15	Deleterious	0,50	Neutral	-0,14	Neutral	-0,44	Neutral	0,57	Neutral	0,17	0,83	Neutral	-0,16	Neutral
P14550	52	2alr	MONOMERIC	1	A	51	ASN	SER	Neutral	0,00	Deleterious	0,94	Deleterious	-2,25	Deleterious	-4,80	Deleterious	0,96	Deleterious	0,87	0,13	Deleterious	0,77	Deleterious
P15121	90	2i16	MONOMERIC	1	A	90	LYS	GLU	Neutral	37,82	Neutral	0,41	Neutral	-1,43	Neutral	-1,77	Neutral	0,52	Neutral	0,13	0,87	Neutral	-0,02	Neutral
Q16853	441	2c10	DIMERIC	1	A	441	ARG	TRP	Neutral	0,00	Deleterious	-0,57	Neutral	0,15	Neutral	-7,10	Deleterious	1,00	Deleterious	0,95	0,05	Deleterious	1,08	Deleterious
P52789	844	2nzt	DIMERIC	1	A	844	ARG	LYS	Neutral	8,83	Deleterious	1,28	Deleterious	-0,42	Neutral	1,65	Neutral	0,90	Deleterious	0,44	0,56	Neutral	0,18	Neutral
P40121	41	1j72	MONOMERIC	1	A	41	VAL	ILE	Neutral	12,07	Deleterious	0,67	Neutral	-0,63	Neutral	-0,15	Neutral	0,65	Neutral	0,21	0,79	Neutral	-0,04	Neutral
Q15418	335	2z7q	MONOMERIC	1	A	335	LYS	THR	Neutral	78,15	Neutral	0,05	Neutral	-0,74	Neutral	-2,13	Neutral	0,21	Neutral	0,08	0,92	Neutral	-0,42	Neutral
P25774	113	2hhn	MONOMERIC	1	A	-1	ARG	TRP	Neutral	42,40	Neutral	0,35	Neutral	-0,01	Neutral	-0,88	Neutral	0,65	Neutral	0,52	0,48	Deleterious	0,13	Neutral
P17655	677	1kfu	DIMERIC	1	L	677	LYS	GLN	Neutral	45,01	Neutral	0,18	Neutral	-0,38	Neutral	-0,39	Neutral	0,49	Neutral	0,11	0,89	Neutral	-0,22	Neutral
P17655	68	1kfu	DIMERIC	1	L	68	SER	GLY	Neutral	58,15	Neutral	0,71	Neutral	-0,98	Neutral	-2,27	Neutral	0,58	Neutral	0,18	0,82	Neutral	-0,05	Neutral
P00746	248	1bio	MONOMERIC	1	A	238	ILE	MET	Neutral	0,44	Deleterious	1,25	Deleterious	-3,30	Deleterious	-2,63	Deleterious	0,76	Deleterious	0,66	0,34	Deleterious	0,48	Deleterious
P06744	308	1iat	DIMERIC	1	A	307	ARG	HIS	Neutral	25,63	Neutral	1,21	Deleterious	-1,31	Neutral	-1,94	Neutral	0,60	Neutral	0,41	0,59	Neutral	0,10	Neutral
P41250	268	2zt5	DIMERIC	1	A	214	THR	ILE	Neutral	76,92	Neutral	0,08	Neutral	-0,16	Neutral	-5,13	Deleterious	0,72	Neutral	0,08	0,92	Neutral	0,32	Neutral
P20591	611	3ljb	DIMERIC	1	A	611	GLN	HIS	Neutral	36,15	Neutral	0,67	Neutral	-2,00	Deleterious	-1,51	Neutral	0,49	Neutral	0,18	0,82	Neutral	-0,13	Neutral
P33981	758	3cek	MONOMERIC	1	A	758	ASP	ASN	Neutral	55,18	Neutral	0,04	Neutral	-0,51	Neutral	-2,25	Neutral	0,43	Neutral	0,15	0,85	Neutral	-0,09	Neutral
P33981	97	4b94	MONOMERIC	1	A	97	ALA	VAL	Neutral	44,06	Neutral	0,63	Neutral	-1,24	Neutral	-1,18	Neutral	0,57	Neutral	0,21	0,79	Neutral	0,04	Neutral
Q04912	523	4fww	MONOMERIC	1	A	523	GLN	ARG	Neutral	49,53	Neutral	0,32	Neutral	-0,51	Neutral	0,48	Neutral	0,54	Neutral	0,17	0,83	Neutral	-0,26	Neutral
Q04912	434	4fww	MONOMERIC	1	A	434	SER	LEU	Neutral	41,10	Neutral	0,69	Neutral	-0,39	Neutral	-1,29	Neutral	0,47	Neutral	0,41	0,59	Neutral	-0,27	Neutral
Q04912	440	4fww	MONOMERIC	1	A	440	ASN	SER	Neutral	28,37	Neutral	1,13	Deleterious	-2,11	Deleterious	-2,90	Deleterious	0,72	Deleterious	0,39	0,61	Neutral	0,31	Neutral
P30038	470	3v9h	DIMERIC	1	A	470	VAL	ILE	Neutral	0,45	Deleterious	0,43	Neutral	-0,19	Neutral	-0,25	Neutral	0,77	Deleterious	0,44	0,56	Neutral	0,15	Neutral
P21580	127	3zje	DIMERIC	1	A	127	PHE	CYS	Neutral	24,38	Neutral	1,09	Deleterious	-2,08	Deleterious	-4,54	Deleterious	0,79	Deleterious	0,97	0,03	Deleterious	0,38	Deleterious
O43488	255	2bp1	DIMERIC	1	A	256	SER	ASN	Neutral	82,47	Neutral	0,29	Neutral	-0,87	Neutral	0,20	Neutral	0,64	Neutral	0,22	0,78	Neutral	-0,06	Neutral
Q9HD36	11	4b4s	DIMERIC	1	A	10	LEU	ARG	Neutral	44,50	Neutral	-0,08	Neutral	-0,28	Neutral	1,55	Neutral	0,23	Neutral	0,19	0,81	Neutral	-0,78	Neutral
Q9NZK5	335	3lgd	DIMERIC	1	A	309	HIS	ARG	Neutral	47,47	Neutral	0,24	Neutral	-0,19	Neutral	-1,16	Neutral	0,44	Neutral	0,16	0,84	Neutral	-0,31	Neutral
P21695	54	1x0v	DIMERIC	1	A	54	ILE	VAL	Neutral	0,65	Deleterious	1,25	Deleterious	-2,90	Deleterious	-0,86	Neutral	0,74	Neutral	0,43	0,57	Neutral	0,34	Neutral
P00709	46	1b9o	MONOMERIC	1	A	27	ILE	VAL	Neutral	0,00	Deleterious	1,32	Deleterious	-5,30	Deleterious	0,09	Neutral	0,70	Neutral	0,41	0,59	Neutral	-0,02	Neutral
Q9UK55	161	3f1s	DIMERIC	1	A	140	THR	SER	Neutral	23,63	Neutral	1,17	Deleterious	-1,56	Neutral	-0,18	Neutral	0,62	Neutral	0,3	0,7	Neutral	-0,08	Neutral
Q9UK55	196	3f1s	DIMERIC	1	A	175	ARG	HIS	Neutral	49,68	Neutral	0,08	Neutral	-0,72	Neutral	-0,66	Neutral	0,52	Neutral	0,11	0,89	Neutral	-0,17	Neutral
Q9UK55	271	3f1s	DIMERIC	1	A	250	GLY	SER	Neutral	3,44	Deleterious	0,91	Deleterious	-0,95	Neutral	1,26	Neutral	0,81	Deleterious	0,61	0,39	Deleterious	-0,01	Neutral
Q9UK55	384	3f1s	DIMERIC	1	A	363	GLN	ARG	Neutral	0,00	Deleterious	0,29	Neutral	-1,47	Neutral	-1,25	Neutral	0,79	Deleterious	0,53	0,47	Deleterious	0,31	Deleterious
Q9Y3R4	11	1so7	MONOMERIC	1	A	11	SER	ARG	Neutral	40,21	Neutral	1,11	Deleterious	-1,32	Neutral	-0,81	Neutral	0,74	Neutral	0,44	0,56	Neutral	-0,02	Neutral
Q9Y3R4	145	1so7	MONOMERIC	1	A	145	ALA	THR	Neutral	55,42	Neutral	0,39	Neutral	-1,04	Neutral	0,29	Neutral	0,32	Neutral	0,09	0,91	Neutral	-0,50	Neutral
Q9NP99	25	1smo	DIMERIC	1	A	25	THR	SER	Neutral	0,25	Deleterious	1,38	Deleterious	-5,65	Deleterious	-0,13	Neutral	0,66	Neutral	0,77	0,23	Deleterious	-0,02	Neutral
P23381	54	1r6t	DIMERIC	1	A	54	ALA	SER	Neutral	16,59	Deleterious	0,05	Neutral	0,68	Neutral	0,12	Neutral	0,58	Neutral	0,29	0,71	Neutral	-0,31	Neutral
O75191	133	4bc3	MONOMERIC	1	A	133	ASP	ASN	Neutral	43,58	Neutral	-0,10	Neutral	-0,28	Neutral	-1,86	Neutral	0,47	Neutral	0,19	0,81	Neutral	-0,15	Neutral
O75191	348	4bc3	MONOMERIC	1	A	348	ASN	ASP	Neutral	23,61	Neutral	0,60	Neutral	-0,33	Neutral	1,37	Neutral	0,49	Neutral	0,28	0,72	Neutral	-0,38	Neutral
P09210	110	2vct	DIMERIC	1	A	110	PRO	SER	Neutral	25,91	Neutral	1,13	Deleterious	-1,62	Deleterious	-3,70	Deleterious	0,65	Neutral	0,27	0,73	Neutral	0,24	Neutral
P19793	261	1g5y	TETRAMERIC	1	A	261	PRO	LEU	Neutral	54,55	Neutral	0,64	Neutral	-0,62	Neutral	-3,61	Deleterious	0,49	Neutral	0,21	0,79	Neutral	0,21	Neutral
O43488	214	2bp1	DIMERIC	1	A	215	CYS	TYR	Neutral	0,00	Deleterious	0,47	Neutral	-1,17	Neutral	-9,23	Deleterious	0,97	Deleterious	0,86	0,14	Deleterious	1,19	Deleterious
Q95460	39	4l4t	TETRAMERIC	1	A	17	HIS	ARG	Neutral	93,69	Neutral	-0,10	Neutral	-0,47	Neutral	-0,01	Neutral	0,15	Neutral	0,11	0,89	Neutral	-0,64	Neutral
P06727	264	3s84	DIMERIC	1	A	264	ARG	GLN	Neutral	22,90	Neutral	0,98	Deleterious	-1,63	Neutral	-0,89	Neutral	0,53	Neutral	0,33	0,67	Neutral	-0,06	Neutral
P07148	94	3vg7	MONOMERIC	1	A	94	THR	ALA	Neutral	48,86	Neutral	0,72	Neutral	-3,52	Deleterious	-1,94	Neutral	0,55	Neutral	0,19	0,81	Neutral	-0,10	Neutral
Q9BZP6	324	3fy1	MONOMERIC	1	A	324	VAL	GLY	Neutral	0,00	Deleterious	3,47	Deleterious	-5,44	Deleterious	-6,68	Deleterious	0,94	Deleterious	0,86	0,14	Deleterious	0,97	Deleterious
P11712	251	1r9o	MONOMERIC	1	A	251	HIS	ARG	Neutral	11,45	Deleterious	0,77	Deleterious	-0,42	Neutral	-7,10	Deleterious	0,65	Neutral	0,39	0,61	Neutral	0,62	Deleterious
P17181	168	3s98	MONOMERIC	1	A	141	VAL	LEU	Neutral	6,91	Deleterious	1,23	Deleterious	-1,26	Neutral	-1,51	Neutral	0,77	Deleterious	0,49	0,51	Neutral	0,17	Neutral
Q68DV7	117	4kng	HEXAMERIC	1	E	117	ARG	HIS	Neutral	79,16	Neutral	-0,04	Neutral	-0,07	Neutral	-2,43	Neutral	0,41	Neutral	0,08	0,92	Neutral	-0,17	Neutral
B2RXH2	42	2w2i	MONOMERIC	1	A	42	GLN	ARG	Neutral	25,31	Neutral	0,54	Neutral	-1,18	Neutral	3,03	Neutral	0,55	Neutral	0,28	0,72	Neutral	-0,36	Neutral
P09210	149	2vct	DIMERIC	1	A	149	VAL	ALA	Neutral	3,31	Deleterious	2,51	Deleterious	-5,66	Deleterious	-3,76	Deleterious	0,86	Deleterious	0,53	0,47	Deleterious	0,68	Deleterious
P30711	141	2c3n	DIMERIC	1	A	141	ASP	ASN	Neutral	51,13	Neutral	0,05	Neutral	-0,99	Neutral	0,36	Neutral	0,49	Neutral	0,16	0,84	Neutral	-0,36	Neutral
P30711	169	2c3n	DIMERIC	1	A	169	VAL	ILE	Neutral	1,50	Deleterious	0,59	Neutral	-2,02	Deleterious	-0,78	Neutral	0,68	Neutral	0,43	0,57	Neutral	0,06	Neutral
Q9NWX6	232	3otd	TETRAMERIC	1	A	203	LEU	PRO	Neutral	42,55	Neutral	-0,40	Neutral	0,06	Neutral	7,29	Neutral	0,52	Neutral	0,3	0,7	Neutral	-0,72	Neutral
O75146	782	1r0d	MONOMERIC	1	A	782	VAL	MET	Neutral	27,19	Neutral	0,34	Neutral	0,42	Neutral	1,73	Neutral	0,70	Neutral	0,23	0,77	Neutral	-0,11	Neutral
Q96Q83	164	2iuw	DIMERIC	1	A	164	ARG	CYS	Neutral	22,39	Neutral	1,62	Deleterious	-5,41	Deleterious	-5,05	Deleterious	0,65	Neutral	0,6	0,4	Deleterious	0,37	Deleterious
Q10471	554	2ffu	DIMERIC	1	A	554	VAL	MET	Neutral	43,83	Neutral	0,66	Neutral	-0,97	Neutral	-0,17	Neutral	0,44	Neutral	0,1	0,9	Neutral	-0,31	Neutral
O76003	123	2wz9	MONOMERIC	1	A	123	PRO	SER	Neutral	87,17	Neutral	-0,24	Neutral	-0,60	Neutral	-0,12	Neutral	0,41	Neutral	0,21	0,79	Neutral	-0,31	Neutral
P23280	55	3fe4	MONOMERIC	1	A	55	THR	MET	Neutral	88,93	Neutral	0,26	Neutral	-0,40	Neutral	-0,91	Neutral	0,47	Neutral	0,22	0,78	Neutral	-0,04	Neutral
P23280	68	3fe4	MONOMERIC	1	A	68	MET	LEU	Neutral	16,95	Deleterious	0,12	Neutral	-0,04	Neutral	1,24	Neutral	0,66	Neutral	0,26	0,74	Neutral	-0,34	Neutral
P23280	70	3fe4	MONOMERIC	1	A	70	GLY	ALA	Neutral	18,82	Neutral	1,38	Deleterious	-3,08	Deleterious	-5,14	Deleterious	0,86	Deleterious	0,28	0,72	Neutral	0,71	Deleterious
P23280	90	3fe4	MONOMERIC	1	A	90	SER	GLY	Neutral	28,94	Neutral	1,17	Deleterious	-1,53	Neutral	-2,66	Deleterious	0,57	Neutral	0,23	0,77	Neutral	0,11	Neutral
Q9BZP6	354	3fy1	MONOMERIC	1	A	354	PHE	SER	Neutral	1,81	Deleterious	2,96	Deleterious	-4,23	Deleterious	-5,41	Deleterious	0,95	Deleterious	0,86	0,14	Deleterious	0,85	Deleterious
Q13395	1461	2ha8	DIMERIC	1	A	24	ILE	VAL	Neutral	65,25	Neutral	0,03	Neutral	-0,87	Neutral	0,04	Neutral	0,51	Neutral	0,12	0,88	Neutral	-0,24	Neutral
Q13489	260	2uvl	MONOMERIC	1	A	260	LYS	ARG	Neutral	71,03	Neutral	-0,05	Neutral	-1,20	Neutral	-0,47	Neutral	0,45	Neutral	0,11	0,89	Neutral	-0,30	Neutral
Q6MZZ7	596	2i7a	DIMERIC	1	A	596	ILE	THR	Neutral	15,41	Deleterious	2,62	Deleterious	-5,38	Deleterious	-3,21	Deleterious	0,76	Deleterious	0,42	0,58	Neutral	0,55	Deleterious
Q9H2X3	291	1xph	MONOMERIC	1	A	291	ASP	ASN	Neutral	45,55	Neutral	0,28	Neutral	-1,43	Neutral	-2,74	Deleterious	0,41	Neutral	0,14	0,86	Neutral	-0,16	Neutral
Q15375	138	3nru	MONOMERIC	1	A	138	ILE	VAL	Neutral	8,17	Deleterious	1,18	Deleterious	-1,16	Neutral	-0,19	Neutral	0,57	Neutral	0,24	0,76	Neutral	-0,06	Neutral
O76036	82	1oll	MONOMERIC	1	A	58	LYS	GLN	Neutral	72,17	Neutral	-0,21	Neutral	-0,07	Neutral	-1,46	Neutral	0,38	Neutral	0,12	0,88	Neutral	-0,36	Neutral
Q5JRX3	969	4l3t	MONOMERIC	1	A	969	PRO	LEU	Neutral	17,33	Deleterious	1,51	Deleterious	-1,86	Neutral	-8,96	Deleterious	0,85	Deleterious	0,36	0,64	Neutral	1,09	Deleterious
Q5JRX3	952	4l3t	MONOMERIC	1	A	952	ILE	MET	Neutral	0,00	Deleterious	1,18	Deleterious	-1,26	Neutral	-2,06	Neutral	0,65	Neutral	0,63	0,37	Deleterious	0,22	Neutral
O15540	61	1fdq	MONOMERIC	1	A	60	THR	MET	Neutral	30,07	Neutral	1,03	Deleterious	-1,63	Deleterious	-4,80	Deleterious	0,59	Neutral	0,28	0,72	Neutral	0,12	Neutral
Q9H0W5	507	4lg6	DIMERIC	1	B	507	LYS	ASN	Neutral	63,75	Neutral	0,02	Neutral	-1,25	Neutral	-1,07	Neutral	0,49	Neutral	0,1	0,9	Neutral	-0,16	Neutral
P16455	65	1eh6	MONOMERIC	1	A	65	TRP	CYS	Neutral	6,48	Deleterious	2,30	Deleterious	-4,16	Deleterious	-10,21	Deleterious	0,95	Deleterious	0,81	0,19	Deleterious	1,34	Deleterious
Q7Z6M4	189	4fzv	DIMERIC	1	B	189	MET	THR	Neutral	13,78	Deleterious	1,15	Deleterious	-2,41	Deleterious	-2,52	Deleterious	0,54	Neutral	0,33	0,67	Neutral	0,06	Neutral
P13010	508	1jey	TETRAMERIC	1	B	508	ILE	VAL	Neutral	16,27	Deleterious	0,87	Deleterious	-0,82	Neutral	-0,40	Neutral	0,55	Neutral	0,25	0,75	Neutral	-0,12	Neutral
Q9UBK8	442	2qtz	MONOMERIC	1	A	415	ARG	CYS	Neutral	52,95	Neutral	0,68	Neutral	-1,71	Deleterious	-3,58	Deleterious	0,66	Neutral	0,49	0,51	Neutral	0,39	Neutral
Q9BSQ5	289	4fqn	DIMERIC	1	A	289	SER	ASN	Neutral	3,53	Deleterious	1,44	Deleterious	-6,68	Deleterious	-1,81	Neutral	0,87	Deleterious	0,7	0,3	Deleterious	0,34	Neutral
Q16555	118	2gse	TETRAMERIC	1	A	118	ALA	THR	Neutral	44,17	Neutral	0,71	Neutral	-0,84	Neutral	0,08	Neutral	0,51	Neutral	0,21	0,79	Neutral	-0,29	Neutral
P82980	115	1ggl	MONOMERIC	1	A	114	MET	LEU	Neutral	25,54	Neutral	0,49	Neutral	-1,49	Neutral	-0,86	Neutral	0,58	Neutral	0,24	0,76	Neutral	-0,09	Neutral
P13667	173	3idv	MONOMERIC	1	A	173	THR	MET	Neutral	70,85	Neutral	0,28	Neutral	-1,19	Neutral	-1,58	Neutral	0,64	Neutral	0,18	0,82	Neutral	-0,17	Neutral
P07996	523	3r6b	MONOMERIC	1	A	523	THR	ALA	Neutral	43,26	Neutral	0,42	Neutral	-2,29	Deleterious	0,29	Neutral	0,43	Neutral	0,25	0,75	Neutral	-0,31	Neutral
P43220	44	3c5t	DIMERIC	1	A	44	ARG	HIS	Neutral	52,22	Neutral	0,58	Neutral	-2,20	Deleterious	-0,61	Neutral	0,39	Neutral	0,17	0,83	Neutral	-0,29	Neutral
Q9NWT6	41	3d8c	TETRAMERIC	1	A	41	PRO	ALA	Neutral	38,11	Neutral	1,10	Deleterious	-2,56	Deleterious	-0,89	Neutral	0,56	Neutral	0,25	0,75	Neutral	-0,16	Neutral
Q92882	48	1zlm	MONOMERIC	1	A	48	ASN	SER	Neutral	59,39	Neutral	-0,26	Neutral	-0,99	Neutral	-1,47	Neutral	0,48	Neutral	0,16	0,84	Neutral	-0,37	Neutral
P09467	233	2jjk	TETRAMERIC	1	A	232	PHE	ILE	Neutral	39,57	Neutral	0,62	Neutral	-1,36	Neutral	-2,50	Deleterious	0,51	Neutral	0,25	0,75	Neutral	-0,02	Neutral
Q9P286	511	2f57	MONOMERIC	1	A	511	SER	ASN	Neutral	15,29	Deleterious	0,78	Deleterious	-0,63	Neutral	2,18	Neutral	0,69	Neutral	0,3	0,7	Neutral	-0,14	Neutral
P35228	608	3hr4	DIMERIC	1	A	608	SER	LEU	Neutral	35,10	Neutral	-0,26	Neutral	1,21	Neutral	-2,79	Deleterious	0,70	Neutral	0,29	0,71	Neutral	0,15	Neutral
P12319	84	1f2q	MONOMERIC	1	A	59	LYS	ARG	Neutral	51,51	Neutral	0,04	Neutral	-0,41	Neutral	0,16	Neutral	0,49	Neutral	0,12	0,88	Neutral	-0,33	Neutral
P12319	101	1f2q	MONOMERIC	1	A	76	SER	ASN	Neutral	4,89	Deleterious	1,00	Deleterious	-1,97	Deleterious	-2,79	Deleterious	0,85	Deleterious	0,6	0,4	Deleterious	0,47	Deleterious
O00763	651	3glk	MONOMERIC	1	A	651	ALA	THR	Neutral	0,00	Deleterious	0,53	Neutral	-1,30	Neutral	-2,65	Deleterious	0,79	Deleterious	0,68	0,32	Deleterious	0,37	Deleterious
Q99490	507	2iwr	MONOMERIC	1	A	171	GLY	SER	Neutral	31,46	Neutral	0,19	Neutral	-0,24	Neutral	-0,42	Neutral	0,53	Neutral	0,26	0,74	Neutral	-0,31	Neutral
O95050	205	2a14	MONOMERIC	1	A	205	MET	VAL	Neutral	19,32	Neutral	0,71	Neutral	-0,06	Neutral	-2,09	Neutral	0,60	Neutral	0,24	0,76	Neutral	0,14	Neutral
Q10588	125	1isi	DIMERIC	1	A	93	ARG	HIS	Neutral	10,63	Deleterious	0,50	Neutral	-0,24	Neutral	-1,77	Neutral	0,76	Deleterious	0,55	0,45	Deleterious	0,19	Neutral
O75581	1062	4a0p	MONOMERIC	1	A	1062	VAL	ILE	Neutral	0,57	Deleterious	0,85	Deleterious	-1,31	Neutral	0,96	Neutral	0,70	Neutral	0,43	0,57	Neutral	-0,03	Neutral
O00204	240	1q20	MONOMERIC	1	A	240	VAL	ILE	Neutral	0,00	Deleterious	0,70	Neutral	-1,90	Deleterious	-0,72	Neutral	0,75	Deleterious	0,44	0,56	Neutral	0,09	Neutral
Q9UBK8	284	2qtz	MONOMERIC	1	A	257	SER	THR	Neutral	95,54	Neutral	-0,02	Neutral	0,19	Neutral	-0,46	Neutral	0,47	Neutral	0,12	0,88	Neutral	-0,07	Neutral
P34059	393	4fdi	DIMERIC	1	A	393	ALA	SER	Neutral	1,16	Deleterious	1,28	Deleterious	-1,93	Deleterious	-1,58	Neutral	0,90	Deleterious	0,62	0,38	Deleterious	0,41	Deleterious
O60218	87	1zua	MONOMERIC	1	X	87	PRO	SER	Neutral	58,47	Neutral	-0,14	Neutral	-0,01	Neutral	0,80	Neutral	0,30	Neutral	0,13	0,87	Neutral	-0,25	Neutral
Q14195	442	4bkn	TETRAMERIC	1	A	442	ALA	SER	Neutral	3,58	Deleterious	0,86	Deleterious	-0,70	Neutral	-0,71	Neutral	0,70	Neutral	0,57	0,43	Deleterious	0,18	Neutral
P54315	271	2ppl	MONOMERIC	1	A	271	ALA	VAL	Neutral	58,30	Neutral	0,61	Neutral	-1,54	Neutral	-1,49	Neutral	0,63	Neutral	0,14	0,86	Neutral	0,12	Neutral
Q9NY33	678	3fvy	MONOMERIC	1	A	678	ARG	HIS	Neutral	21,53	Neutral	0,69	Neutral	-0,14	Neutral	-0,92	Neutral	0,53	Neutral	0,46	0,54	Neutral	-0,10	Neutral
P13686	148	2bq8	MONOMERIC	1	X	127	VAL	MET	Neutral	2,70	Deleterious	0,79	Deleterious	-1,28	Neutral	-0,69	Neutral	0,67	Neutral	0,41	0,59	Neutral	0,08	Neutral
P35968	297	3s35	TRIMERIC	1	X	297	VAL	ILE	Neutral	0,00	Deleterious	1,03	Deleterious	-4,58	Deleterious	-0,55	Neutral	0,63	Neutral	0,42	0,58	Neutral	0,01	Neutral
Q96EP1	580	2xoc	MONOMERIC	1	A	580	VAL	MET	Neutral	53,49	Neutral	0,05	Neutral	0,05	Neutral	-0,03	Neutral	0,47	Neutral	0,09	0,91	Neutral	-0,18	Neutral
O60921	147	3a1j	TRIMERIC	1	B	147	GLN	LYS	Neutral	49,59	Neutral	0,22	Neutral	-0,55	Neutral	-0,17	Neutral	0,51	Neutral	0,13	0,87	Neutral	-0,18	Neutral
Q9Y253	209	4ecq	TRIMERIC	1	A	209	GLY	VAL	Neutral	50,65	Neutral	1,91	Deleterious	-2,24	Deleterious	-8,13	Deleterious	0,83	Deleterious	0,75	0,25	Deleterious	1,04	Deleterious
P16455	112	1eh6	MONOMERIC	1	A	112	ILE	VAL	Neutral	6,06	Deleterious	1,15	Deleterious	-2,48	Deleterious	0,26	Neutral	0,63	Neutral	0,3	0,7	Neutral	-0,12	Neutral
P16455	143	1eh6	MONOMERIC	1	A	143	ILE	VAL	Neutral	0,21	Deleterious	1,37	Deleterious	-3,45	Deleterious	-0,16	Neutral	0,65	Neutral	0,42	0,58	Neutral	0,01	Neutral
P16455	178	1eh6	MONOMERIC	1	A	178	LYS	ARG	Neutral	47,42	Neutral	0,05	Neutral	-0,24	Neutral	-1,02	Neutral	0,54	Neutral	0,18	0,82	Neutral	-0,15	Neutral
P55211	173	1nw9	DIMERIC	1	B	173	ARG	HIS	Neutral	91,17	Neutral	-0,21	Neutral	-0,69	Neutral	-1,05	Neutral	0,28	Neutral	0,02	0,98	Neutral	-0,43	Neutral
O15394	350	2xy1	MONOMERIC	1	A	350	LEU	PRO	Neutral	89,76	Neutral	-0,24	Neutral	1,44	Neutral	0,57	Neutral	0,37	Neutral	0,17	0,83	Neutral	-0,58	Neutral
P31939	116	1pkx	DIMERIC	1	A	116	THR	SER	Neutral	39,70	Neutral	0,50	Neutral	-0,75	Neutral	-2,61	Deleterious	0,53	Neutral	0,22	0,78	Neutral	0,09	Neutral
Q5JRX3	621	4l3t	MONOMERIC	1	A	621	VAL	ILE	Neutral	0,00	Deleterious	0,65	Neutral	-0,75	Neutral	-0,76	Neutral	0,59	Neutral	0,41	0,59	Neutral	-0,03	Neutral
Q99638	71	3a1j	TRIMERIC	1	A	71	LEU	GLN	Neutral	6,30	Deleterious	1,54	Deleterious	-3,14	Deleterious	-3,12	Deleterious	0,83	Deleterious	0,72	0,28	Deleterious	0,55	Deleterious
P78324	302	2wng	MONOMERIC	1	A	271	VAL	LEU	Neutral	23,87	Neutral	0,54	Neutral	-1,37	Neutral	1,15	Neutral	0,77	Deleterious	0,25	0,75	Neutral	0,08	Neutral
Q15257	357	2ixm	MONOMERIC	1	A	322	SER	LEU	Neutral	100,00	Neutral	0,20	Neutral	0,73	Neutral	-2,22	Neutral	0,56	Neutral	0,16	0,84	Neutral	0,09	Neutral
Q9H668	151	4joi	DIMERIC	1	A	151	THR	ALA	Neutral	44,48	Neutral	0,55	Neutral	-1,59	Neutral	-0,39	Neutral	0,49	Neutral	0,19	0,81	Neutral	-0,27	Neutral
Q08345	833	4bkj	MONOMERIC	1	A	833	LEU	VAL	Neutral	1,52	Deleterious	2,06	Deleterious	-3,68	Deleterious	-2,83	Deleterious	0,89	Deleterious	0,63	0,37	Deleterious	0,62	Deleterious
P18887	72	3lqc	DIMERIC	1	A	72	VAL	ALA	Neutral	0,00	Deleterious	2,93	Deleterious	-8,26	Deleterious	-2,92	Deleterious	0,98	Deleterious	0,49	0,51	Neutral	0,66	Deleterious
Q8WXB1	192	4lec	MONOMERIC	1	A	192	THR	ILE	Neutral	27,92	Neutral	1,00	Deleterious	-1,45	Neutral	-2,21	Neutral	0,59	Neutral	0,28	0,72	Neutral	0,11	Neutral
P15144	752	4fyt	TETRAMERIC	1	A	752	SER	ASN	Neutral	0,98	Deleterious	1,36	Deleterious	-1,13	Neutral	3,00	Neutral	0,94	Deleterious	0,68	0,32	Deleterious	0,12	Neutral
P15144	86	4fyt	TETRAMERIC	1	A	86	ARG	GLN	Neutral	48,33	Neutral	0,13	Neutral	-0,23	Neutral	0,70	Neutral	0,46	Neutral	0,14	0,86	Neutral	-0,33	Neutral
Q9BWD1	211	1wl4	TETRAMERIC	1	A	211	LYS	ARG	Neutral	88,18	Neutral	-0,15	Neutral	-0,07	Neutral	-1,94	Neutral	0,35	Neutral	0,12	0,88	Neutral	-0,28	Neutral
P04141	117	2gmf	MONOMERIC	1	A	100	ILE	THR	Neutral	59,47	Neutral	0,21	Neutral	-1,92	Neutral	-0,81	Neutral	0,44	Neutral	0,13	0,87	Neutral	-0,34	Neutral
Q7L5Y1	145	4a35	DIMERIC	1	A	149	MET	THR	Neutral	27,32	Neutral	0,54	Neutral	-1,83	Deleterious	0,27	Neutral	0,64	Neutral	0,26	0,74	Neutral	-0,05	Neutral
P19652	99	3apu	MONOMERIC	1	A	81	VAL	ALA	Neutral	6,35	Deleterious	2,73	Deleterious	-6,45	Deleterious	-2,86	Deleterious	0,87	Deleterious	0,4	0,6	Neutral	0,51	Deleterious
P19652	174	3apu	MONOMERIC	1	A	156	MET	VAL	Neutral	25,78	Neutral	0,09	Neutral	0,96	Neutral	0,11	Neutral	0,52	Neutral	0,33	0,67	Neutral	-0,16	Neutral
O75396	108	2nut	TRIMERIC	1	C	108	ARG	GLN	Neutral	42,04	Neutral	0,21	Neutral	-1,05	Neutral	-3,78	Deleterious	0,49	Neutral	0,17	0,83	Neutral	0,08	Neutral
O14773	62	3edy	MONOMERIC	1	A	62	SER	LEU	Neutral	21,05	Neutral	0,12	Neutral	0,13	Neutral	-2,18	Neutral	0,75	Deleterious	0,6	0,4	Deleterious	0,40	Deleterious
O00214	19	3ap9	MONOMERIC	1	A	19	PHE	TYR	Neutral	15,05	Deleterious	0,77	Deleterious	-1,67	Deleterious	0,38	Neutral	0,64	Neutral	0,26	0,74	Neutral	-0,07	Neutral
P60022	38	2nls	MONOMERIC	1	A	6	VAL	ILE	Neutral	56,84	Neutral	-0,18	Neutral	0,12	Neutral	-0,45	Neutral	0,47	Neutral	0,09	0,91	Neutral	-0,26	Neutral
Q9Y6K8	465	2bwj	DIMERIC	1	A	100	ARG	GLN	Neutral	6,94	Deleterious	1,25	Deleterious	-2,64	Deleterious	-2,45	Neutral	0,74	Neutral	0,47	0,53	Neutral	0,30	Neutral
P35558	138	1khb	MONOMERIC	1	A	138	THR	ILE	Neutral	22,28	Neutral	0,11	Neutral	-0,63	Neutral	-3,47	Deleterious	0,83	Deleterious	0,45	0,55	Neutral	0,48	Deleterious
P35558	427	1khb	MONOMERIC	1	A	427	PRO	SER	Neutral	25,25	Neutral	1,47	Deleterious	-2,07	Deleterious	-7,52	Deleterious	0,70	Neutral	0,29	0,71	Neutral	0,76	Deleterious
O14815	122	1ziv	MONOMERIC	1	A	122	SER	ARG	Neutral	44,72	Neutral	1,16	Deleterious	-2,21	Deleterious	-3,82	Deleterious	0,78	Deleterious	0,42	0,58	Neutral	0,45	Deleterious
O14815	164	1ziv	MONOMERIC	1	A	164	ASP	ASN	Neutral	35,09	Neutral	0,21	Neutral	-0,52	Neutral	-1,12	Neutral	0,48	Neutral	0,26	0,74	Neutral	-0,14	Neutral
O14815	234	1ziv	MONOMERIC	1	A	234	ILE	THR	Neutral	6,14	Deleterious	2,01	Deleterious	-3,68	Deleterious	-4,73	Deleterious	0,84	Deleterious	0,65	0,35	Deleterious	0,70	Deleterious
O14815	239	1ziv	MONOMERIC	1	A	239	ALA	THR	Neutral	77,55	Neutral	0,15	Neutral	-0,84	Neutral	-1,36	Neutral	0,48	Neutral	0,09	0,91	Neutral	-0,10	Neutral
O14815	277	1ziv	MONOMERIC	1	A	277	ARG	TRP	Neutral	27,30	Neutral	0,01	Neutral	-0,42	Neutral	-7,71	Deleterious	0,85	Deleterious	0,56	0,44	Deleterious	0,95	Deleterious
O14815	327	1ziv	MONOMERIC	1	A	327	HIS	GLN	Neutral	25,22	Neutral	0,70	Neutral	0,28	Neutral	-3,13	Deleterious	0,61	Neutral	0,45	0,55	Neutral	0,25	Neutral
Q8NBP7	425	2qtw	DIMERIC	1	B	425	ASN	SER	Neutral	62,24	Neutral	-0,08	Neutral	-0,22	Neutral	-0,63	Neutral	0,48	Neutral	0,2	0,8	Neutral	-0,28	Neutral
Q8NBP7	553	2qtw	DIMERIC	1	B	553	HIS	ARG	Neutral	59,15	Neutral	-0,01	Neutral	-0,25	Neutral	-0,45	Neutral	0,44	Neutral	0,11	0,89	Neutral	-0,34	Neutral
Q8NBP7	619	2qtw	DIMERIC	1	B	619	GLN	PRO	Neutral	62,70	Neutral	-0,24	Neutral	-0,17	Neutral	-0,31	Neutral	0,32	Neutral	0,27	0,73	Neutral	-0,44	Neutral
P52789	314	2nzt	DIMERIC	1	A	314	ALA	PRO	Neutral	0,30	Deleterious	2,40	Deleterious	-2,58	Deleterious	-3,10	Deleterious	0,99	Deleterious	0,87	0,13	Deleterious	0,71	Deleterious
P52789	387	2nzt	DIMERIC	1	A	387	ALA	SER	Neutral	0,00	Deleterious	1,97	Deleterious	-1,91	Neutral	-2,14	Neutral	0,93	Deleterious	0,56	0,44	Deleterious	0,56	Deleterious
P08174	52	1ok3	DIMERIC	1	A	20	ARG	LEU	Neutral	39,32	Neutral	0,41	Neutral	-0,28	Neutral	0,40	Neutral	0,53	Neutral	0,3	0,7	Neutral	-0,30	Neutral
P11712	335	1r9o	MONOMERIC	1	A	335	ARG	TRP	Neutral	41,52	Neutral	0,36	Neutral	-0,22	Neutral	-7,20	Deleterious	0,68	Neutral	0,44	0,56	Neutral	0,49	Deleterious
P10635	91	3tbg	MONOMERIC	1	A	91	LEU	MET	Neutral	2,24	Deleterious	0,99	Deleterious	-1,50	Neutral	-1,74	Neutral	0,78	Deleterious	0,66	0,34	Deleterious	0,23	Neutral
P10635	94	3tbg	MONOMERIC	1	A	94	HIS	ARG	Neutral	23,69	Neutral	0,87	Deleterious	-0,41	Neutral	-1,01	Neutral	0,62	Neutral	0,38	0,62	Neutral	0,00	Neutral
P10635	237	3tbg	MONOMERIC	1	A	237	ALA	SER	Neutral	18,11	Neutral	1,32	Deleterious	-1,42	Neutral	-1,42	Neutral	0,60	Neutral	0,29	0,71	Neutral	0,05	Neutral
P10635	478	3tbg	MONOMERIC	1	A	478	HIS	TYR	Neutral	49,40	Neutral	0,29	Neutral	-0,56	Neutral	-2,19	Neutral	0,54	Neutral	0,16	0,84	Neutral	-0,01	Neutral
P08684	293	3nxu	MONOMERIC	1	A	293	LEU	PRO	Neutral	35,00	Neutral	1,00	Deleterious	-1,52	Neutral	-2,86	Deleterious	0,42	Neutral	0,24	0,76	Neutral	0,03	Neutral
Q13426	12	3mud	TETRAMERIC	1	A	12	SER	CYS	Neutral	54,89	Neutral	0,48	Neutral	-1,53	Neutral	-2,92	Deleterious	0,73	Neutral	0,12	0,88	Neutral	0,30	Neutral
P35558	60	1khb	MONOMERIC	1	A	60	MET	THR	Neutral	0,56	Deleterious	1,96	Deleterious	-2,69	Deleterious	-2,79	Deleterious	0,90	Deleterious	0,76	0,24	Deleterious	0,54	Deleterious
P16083	16	4fgl	DIMERIC	1	A	15	LYS	ARG	Neutral	63,70	Neutral	0,03	Neutral	-0,62	Neutral	-0,71	Neutral	0,43	Neutral	0,07	0,93	Neutral	-0,22	Neutral
P48449	175	1w6k	MONOMERIC	1	A	175	ARG	GLN	Neutral	37,15	Neutral	0,29	Neutral	-0,49	Neutral	-2,16	Neutral	0,38	Neutral	0,13	0,87	Neutral	-0,15	Neutral
P47712	103	1rlw	MONOMERIC	1	A	103	GLY	ARG	Neutral	13,00	Deleterious	2,44	Deleterious	-7,79	Deleterious	-2,88	Deleterious	0,94	Deleterious	0,86	0,14	Deleterious	0,61	Deleterious
Q05329	153	2okk	DIMERIC	1	A	153	PRO	GLN	Neutral	41,31	Neutral	1,19	Deleterious	-1,64	Deleterious	-4,58	Deleterious	0,68	Neutral	0,18	0,82	Neutral	0,37	Deleterious
P11509	418	2fdv	MONOMERIC	1	A	418	ASN	ASP	Neutral	31,55	Neutral	0,34	Neutral	-0,49	Neutral	3,60	Neutral	0,51	Neutral	0,25	0,75	Neutral	-0,57	Neutral
P20813	328	3ibd	MONOMERIC	1	A	328	ILE	THR	Neutral	0,43	Deleterious	2,38	Deleterious	-3,64	Deleterious	-4,73	Deleterious	0,98	Deleterious	0,83	0,17	Deleterious	0,83	Deleterious
P50895	196	2pet	MONOMERIC	1	A	165	VAL	ILE	Neutral	49,77	Neutral	0,17	Neutral	-0,33	Neutral	-0,28	Neutral	0,48	Neutral	0,07	0,93	Neutral	-0,26	Neutral
P50895	204	2pet	MONOMERIC	1	A	173	MET	LYS	Neutral	19,97	Neutral	1,55	Deleterious	-1,18	Neutral	-2,23	Neutral	0,81	Deleterious	0,56	0,44	Deleterious	0,51	Deleterious
P52895	46	1j96	MONOMERIC	1	A	46	PHE	TYR	Neutral	1,26	Deleterious	1,62	Deleterious	-3,03	Deleterious	-1,69	Neutral	0,79	Deleterious	0,66	0,34	Deleterious	0,20	Neutral
P06731	83	2qsq	DIMERIC	1	A	49	VAL	ALA	Neutral	8,66	Deleterious	1,65	Deleterious	-5,45	Deleterious	-2,08	Neutral	0,84	Deleterious	0,29	0,71	Neutral	0,28	Neutral
Q9NXS2	214	3pb6	MONOMERIC	1	X	214	PRO	LEU	Neutral	62,51	Neutral	-0,13	Neutral	-1,74	Deleterious	-4,01	Deleterious	0,53	Neutral	0,15	0,85	Neutral	-0,03	Neutral
Q16531	427	3ei3	DIMERIC	1	A	427	LEU	PHE	Neutral	0,20	Deleterious	1,10	Deleterious	-1,03	Neutral	-2,90	Deleterious	0,76	Deleterious	0,68	0,32	Deleterious	0,32	Neutral
O96017	347	2ycf	DIMERIC	1	A	347	ASP	ASN	Neutral	26,31	Neutral	0,08	Neutral	0,23	Neutral	-4,72	Deleterious	0,63	Neutral	0,33	0,67	Neutral	0,43	Deleterious
O96017	500	2ycf	DIMERIC	1	A	500	SER	CYS	Neutral	62,67	Neutral	-0,21	Neutral	-0,31	Neutral	-1,77	Neutral	0,44	Neutral	0,14	0,86	Neutral	-0,17	Neutral
P69905	61	2w72	TETRAMERIC	1	A	60	LYS	ASN	Neutral	54,90	Neutral	0,61	Neutral	-2,52	Deleterious	-2,69	Deleterious	0,44	Neutral	0,15	0,85	Neutral	-0,05	Neutral
P01009	247	3ne4	MONOMERIC	1	A	223	ARG	CYS	Neutral	12,81	Deleterious	0,61	Neutral	-2,41	Deleterious	-6,72	Deleterious	0,98	Deleterious	0,87	0,13	Deleterious	1,02	Deleterious
P01009	280	3ne4	MONOMERIC	1	A	256	ASP	VAL	Neutral	33,40	Neutral	-0,31	Neutral	-0,12	Neutral	-7,16	Deleterious	0,40	Neutral	0,2	0,8	Neutral	0,24	Neutral
P01009	65	3ne4	MONOMERIC	1	A	41	LEU	PRO	Neutral	4,37	Deleterious	3,32	Deleterious	-7,27	Deleterious	-3,86	Deleterious	0,99	Deleterious	0,85	0,15	Deleterious	0,75	Deleterious
P01009	63	3ne4	MONOMERIC	1	A	39	ARG	CYS	Neutral	32,60	Neutral	1,36	Deleterious	-2,40	Deleterious	-6,24	Deleterious	0,80	Deleterious	0,54	0,46	Deleterious	0,63	Deleterious
P01009	116	3ne4	MONOMERIC	1	A	92	ILE	ASN	Neutral	0,00	Deleterious	2,60	Deleterious	-4,64	Deleterious	-6,69	Deleterious	0,98	Deleterious	0,73	0,27	Deleterious	1,03	Deleterious
P02649	117	1gs9	MONOMERIC	1	A	99	ALA	THR	Neutral	37,38	Neutral	1,02	Deleterious	-3,22	Deleterious	-1,90	Neutral	0,59	Neutral	0,26	0,74	Neutral	0,08	Neutral
P02042	99	1shr	TETRAMERIC	1	B	98	VAL	MET	Neutral	10,39	Deleterious	0,52	Neutral	-2,18	Deleterious	-2,63	Deleterious	0,77	Deleterious	0,24	0,76	Neutral	0,26	Neutral
P02042	94	1shr	TETRAMERIC	1	B	93	CYS	GLY	Neutral	22,75	Neutral	1,89	Deleterious	-5,74	Deleterious	-9,91	Deleterious	0,81	Deleterious	0,6	0,4	Deleterious	1,02	Deleterious
P01130	549	1ijq	MONOMERIC	1	A	528	GLY	ASP	Neutral	19,45	Neutral	1,77	Deleterious	-3,59	Deleterious	-6,60	Deleterious	0,88	Deleterious	0,69	0,31	Deleterious	0,93	Deleterious
P01130	523	1ijq	MONOMERIC	1	A	502	VAL	MET	Neutral	13,29	Deleterious	0,96	Deleterious	-0,75	Neutral	-1,94	Neutral	0,67	Neutral	0,19	0,81	Neutral	0,06	Neutral
P01130	546	1ijq	MONOMERIC	1	A	525	GLY	ASP	Neutral	0,39	Deleterious	0,71	Neutral	-0,49	Neutral	-6,55	Deleterious	0,97	Deleterious	0,92	0,08	Deleterious	0,99	Deleterious
P01130	565	1ijq	MONOMERIC	1	A	544	GLY	VAL	Neutral	4,60	Deleterious	-0,25	Neutral	0,45	Neutral	-8,39	Deleterious	0,96	Deleterious	0,92	0,08	Deleterious	1,11	Deleterious
P05181	457	3e6i	MONOMERIC	1	A	457	HIS	LEU	Neutral	11,89	Deleterious	1,42	Deleterious	-2,13	Deleterious	-4,72	Deleterious	0,71	Neutral	0,42	0,58	Neutral	0,40	Neutral
A1Z1Q3	58	4iqy	MONOMERIC	1	A	58	THR	ILE	Neutral	55,81	Neutral	0,04	Neutral	-0,43	Neutral	-0,78	Neutral	0,59	Neutral	0,17	0,83	Neutral	-0,08	Neutral
O96017	406	2ycf	DIMERIC	1	A	406	ARG	HIS	Neutral	41,62	Neutral	0,12	Neutral	-0,54	Neutral	-1,97	Neutral	0,42	Neutral	0,14	0,86	Neutral	-0,20	Neutral
Q86SG5	84	4aqi	DIMERIC	1	A	83	ALA	THR	Neutral	26,07	Neutral	0,61	Neutral	-3,75	Deleterious	0,75	Neutral	0,58	Neutral	0,41	0,59	Neutral	-0,25	Neutral
Q9NTG7	369	4bn4	MONOMERIC	1	A	369	GLY	SER	Neutral	1,98	Deleterious	0,50	Neutral	-2,98	Deleterious	-2,09	Neutral	0,94	Deleterious	0,65	0,35	Deleterious	0,51	Deleterious
Q15276	640	1x79	TRIMERIC	1	B	640	GLU	GLY	Neutral	89,86	Neutral	-0,39	Neutral	1,10	Neutral	-1,89	Neutral	0,24	Neutral	0	1	Neutral	-0,24	Neutral
Q8IU54	188	3og6	DIMERIC	1	A	169	ASN	ASP	Neutral	70,47	Neutral	-0,12	Neutral	-0,54	Neutral	3,50	Neutral	0,45	Neutral	0,14	0,86	Neutral	-0,67	Neutral
P24941	15	4ek4	MONOMERIC	1	A	15	TYR	SER	Neutral	17,17	Deleterious	2,72	Deleterious	-4,64	Deleterious	-8,49	Deleterious	0,91	Deleterious	0,9	0,1	Deleterious	1,04	Deleterious
P13693	146	1yz1	MONOMERIC	1	A	146	VAL	PHE	Neutral	2,58	Deleterious	1,07	Deleterious	-4,53	Deleterious	-3,69	Deleterious	0,86	Deleterious	0,9	0,1	Deleterious	0,64	Deleterious
P35247	290	1pwb	TRIMERIC	1	A	270	SER	THR	Neutral	0,39	Deleterious	0,76	Deleterious	-2,12	Deleterious	-1,09	Neutral	0,70	Neutral	0,59	0,41	Deleterious	0,20	Neutral
P08684	96	3nxu	MONOMERIC	1	A	96	LYS	GLU	Neutral	49,01	Neutral	0,03	Neutral	-0,35	Neutral	-3,58	Deleterious	0,44	Neutral	0,1	0,9	Neutral	0,04	Neutral
Q9UGN5	235	3kjd	MONOMERIC	1	A	235	ASP	GLY	Neutral	44,75	Neutral	1,02	Deleterious	-1,51	Neutral	-3,76	Deleterious	0,51	Neutral	0,42	0,58	Neutral	0,16	Neutral
Q9UGN5	296	3kjd	MONOMERIC	1	A	296	ARG	GLN	Neutral	73,58	Neutral	-0,08	Neutral	-0,11	Neutral	-1,48	Neutral	0,43	Neutral	0,06	0,94	Neutral	-0,16	Neutral
Q8N3C7	486	2z0w	DIMERIC	1	A	12	ARG	LEU	Neutral	81,24	Neutral	-0,69	Neutral	-0,25	Neutral	-2,94	Deleterious	0,41	Neutral	0,09	0,91	Neutral	-0,44	Neutral
Q29980	75	2wy3	DIMERIC	1	A	52	ASP	ASN	Neutral	72,33	Neutral	-0,03	Neutral	-0,75	Neutral	-0,41	Neutral	0,41	Neutral	0,06	0,94	Neutral	-0,35	Neutral
Q29980	121	2wy3	DIMERIC	1	A	98	ILE	MET	Neutral	0,21	Deleterious	1,20	Deleterious	-4,14	Deleterious	-1,74	Neutral	0,75	Deleterious	0,76	0,24	Deleterious	0,15	Neutral
P06746	242	4kli	TETRAMERIC	1	A	242	PRO	ARG	Neutral	60,98	Neutral	0,60	Neutral	-1,26	Neutral	-4,08	Deleterious	0,40	Neutral	0,14	0,86	Neutral	-0,09	Neutral
O95257	112	3ffm	DIMERIC	1	A	112	GLY	SER	Neutral	75,28	Neutral	0,05	Neutral	-2,19	Deleterious	-0,13	Neutral	0,54	Neutral	0,1	0,9	Neutral	-0,30	Neutral
Q8WUM4	378	2xs1	DIMERIC	1	A	378	VAL	ILE	Neutral	8,79	Deleterious	0,64	Neutral	-0,33	Neutral	-0,60	Neutral	0,56	Neutral	0,22	0,78	Neutral	-0,13	Neutral
P08684	252	3nxu	MONOMERIC	1	A	252	SER	ALA	Neutral	0,88	Deleterious	0,73	Neutral	-1,49	Neutral	-1,26	Neutral	0,85	Deleterious	0,71	0,29	Deleterious	0,32	Neutral
Q99828	44	1xo5	MONOMERIC	1	A	44	SER	THR	Neutral	43,47	Neutral	0,45	Neutral	-1,06	Neutral	-0,53	Neutral	0,58	Neutral	0,28	0,72	Neutral	-0,08	Neutral
P20813	487	3ibd	MONOMERIC	1	A	487	ARG	CYS	Neutral	38,50	Neutral	0,38	Neutral	-0,59	Neutral	1,92	Neutral	0,70	Neutral	0,36	0,64	Neutral	-0,03	Neutral
P29460	298	3d85	TETRAMERIC	1	D	276	VAL	PHE	Neutral	9,24	Deleterious	1,15	Deleterious	-2,80	Deleterious	-2,39	Neutral	0,91	Deleterious	0,69	0,31	Deleterious	0,43	Deleterious
Q13002	766	3qxm	MONOMERIC	1	A	735	VAL	ILE	Neutral	0,00	Deleterious	0,42	Neutral	-1,76	Deleterious	0,27	Neutral	0,71	Neutral	0,43	0,57	Neutral	0,01	Neutral
P25445	122	3tje	TRIMERIC	1	F	106	THR	ILE	Neutral	46,30	Neutral	0,68	Neutral	-2,37	Deleterious	-3,37	Deleterious	0,67	Neutral	0,34	0,66	Neutral	0,40	Deleterious
O15527	322	2xhi	TRIMERIC	1	A	322	ASP	ASN	Neutral	10,32	Deleterious	0,63	Neutral	-0,11	Neutral	-3,71	Deleterious	0,75	Deleterious	0,43	0,57	Neutral	0,33	Deleterious
Q9Y6F1	269	4gv2	MONOMERIC	1	A	269	GLN	ARG	Neutral	74,95	Neutral	-0,16	Neutral	-0,32	Neutral	1,17	Neutral	0,44	Neutral	0,15	0,85	Neutral	-0,48	Neutral
P68871	10	2w72	TETRAMERIC	1	B	9	SER	CYS	Neutral	58,23	Neutral	0,04	Neutral	-0,70	Neutral	-1,94	Neutral	0,37	Neutral	0,13	0,87	Neutral	-0,17	Neutral
O14965	373	1mq4	MONOMERIC	1	A	373	MET	VAL	Neutral	55,16	Neutral	0,05	Neutral	-0,64	Neutral	-0,24	Neutral	0,37	Neutral	0,15	0,85	Neutral	-0,38	Neutral
P69905	17	2w72	TETRAMERIC	1	A	16	LYS	ASN	Neutral	64,77	Neutral	0,36	Neutral	-1,19	Neutral	-4,67	Deleterious	0,49	Neutral	0,14	0,86	Neutral	0,17	Neutral
P68871	9	2w72	TETRAMERIC	1	B	8	LYS	GLN	Neutral	36,76	Neutral	0,21	Neutral	-0,97	Neutral	-3,19	Deleterious	0,54	Neutral	0,21	0,79	Neutral	0,08	Neutral
Q15759	275	3gp0	MONOMERIC	1	A	275	ARG	HIS	Neutral	72,91	Neutral	0,07	Neutral	-1,13	Neutral	-0,57	Neutral	0,48	Neutral	0,06	0,94	Neutral	-0,12	Neutral
P68871	15	2w72	TETRAMERIC	1	B	14	LEU	ARG	Neutral	4,42	Deleterious	1,64	Deleterious	-6,33	Deleterious	-4,51	Deleterious	0,98	Deleterious	0,77	0,23	Deleterious	0,79	Deleterious
P69905	21	2w72	TETRAMERIC	1	A	20	HIS	ARG	Neutral	44,92	Neutral	0,58	Neutral	-2,19	Deleterious	-4,54	Deleterious	0,58	Neutral	0,17	0,83	Neutral	0,30	Neutral
P68871	16	2w72	TETRAMERIC	1	B	15	TRP	ARG	Neutral	8,78	Deleterious	1,97	Deleterious	-4,53	Deleterious	-11,44	Deleterious	0,86	Deleterious	0,87	0,13	Deleterious	1,35	Deleterious
P68871	16	2w72	TETRAMERIC	1	B	15	TRP	GLY	Neutral	8,78	Deleterious	4,15	Deleterious	-11,30	Deleterious	-10,65	Deleterious	0,92	Deleterious	0,41	0,59	Neutral	1,39	Deleterious
P68871	11	2w72	TETRAMERIC	1	B	10	ALA	ASP	Neutral	20,53	Neutral	1,38	Deleterious	-2,19	Deleterious	-3,17	Deleterious	0,77	Deleterious	0,57	0,43	Deleterious	0,35	Neutral
P69905	7	2w72	TETRAMERIC	1	A	6	ASP	ASN	Neutral	10,16	Deleterious	0,84	Deleterious	-1,72	Deleterious	-3,95	Deleterious	0,69	Neutral	0,37	0,63	Neutral	0,23	Neutral
Q6NS38	203	3s57	TRIMERIC	1	A	203	ARG	HIS	Neutral	29,98	Neutral	0,67	Neutral	-1,01	Neutral	-2,85	Deleterious	0,60	Neutral	0,38	0,62	Neutral	0,15	Neutral
P69905	15	2w72	TETRAMERIC	1	A	14	TRP	ARG	Neutral	7,65	Deleterious	2,50	Deleterious	-7,70	Deleterious	-12,66	Deleterious	0,94	Deleterious	0,81	0,19	Deleterious	1,53	Deleterious
P69891	23	1i3d	TETRAMERIC	1	A	22	ASP	GLY	Neutral	51,54	Neutral	0,82	Deleterious	-4,04	Deleterious	-2,61	Deleterious	0,48	Neutral	0,49	0,51	Neutral	-0,13	Neutral
P02042	117	1shr	TETRAMERIC	1	B	116	ARG	CYS	Neutral	23,61	Neutral	1,44	Deleterious	-5,78	Deleterious	-1,52	Neutral	0,90	Deleterious	0,64	0,36	Deleterious	0,50	Deleterious
P68871	12	2w72	TETRAMERIC	1	B	11	VAL	ASP	Neutral	0,12	Deleterious	3,03	Deleterious	-10,70	Deleterious	-5,29	Deleterious	0,97	Deleterious	0,98	0,02	Deleterious	0,91	Deleterious
P69891	41	1i3d	TETRAMERIC	1	A	40	ARG	LYS	Neutral	16,56	Deleterious	1,11	Deleterious	-1,16	Neutral	-2,28	Neutral	0,68	Neutral	0,37	0,63	Neutral	0,21	Neutral
P68871	3	2w72	TETRAMERIC	1	B	2	HIS	ARG	Neutral	73,20	Neutral	-0,09	Neutral	-0,49	Neutral	-4,69	Deleterious	0,36	Neutral	0,09	0,91	Neutral	0,09	Neutral
P69905	7	2w72	TETRAMERIC	1	A	6	ASP	ALA	Neutral	10,16	Deleterious	0,62	Neutral	-0,24	Neutral	-6,28	Deleterious	0,94	Deleterious	0,61	0,39	Deleterious	0,80	Deleterious
Q16853	426	2c10	DIMERIC	1	A	426	ARG	HIS	Neutral	39,93	Neutral	0,23	Neutral	-0,26	Neutral	-2,14	Neutral	0,50	Neutral	0,15	0,85	Neutral	-0,12	Neutral
P69891	13	1i3d	TETRAMERIC	1	A	12	THR	ARG	Neutral	51,36	Neutral	-0,06	Neutral	0,54	Neutral	-2,99	Deleterious	0,37	Neutral	0,19	0,81	Neutral	-0,11	Neutral
P02042	17	1shr	TETRAMERIC	1	B	16	GLY	ARG	Neutral	73,62	Neutral	0,02	Neutral	1,43	Neutral	-3,07	Deleterious	0,54	Neutral	0,56	0,44	Deleterious	-0,06	Neutral
Q9BU02	176	3tvl	MONOMERIC	1	A	176	HIS	ARG	Neutral	50,95	Neutral	-0,55	Neutral	0,59	Neutral	-0,73	Neutral	0,16	Neutral	0,15	0,85	Neutral	-0,56	Neutral
P29317	631	1mqb	MONOMERIC	1	A	631	MET	THR	Neutral	16,31	Deleterious	0,00	Neutral	0,61	Neutral	0,85	Neutral	0,52	Neutral	0,27	0,73	Neutral	-0,16	Neutral
Q06830	62	3hy2	TETRAMERIC	1	A	62	ARG	GLY	Neutral	26,98	Neutral	2,11	Deleterious	-5,98	Deleterious	-5,78	Deleterious	0,62	Neutral	0,57	0,43	Deleterious	0,26	Neutral
O60234	136	3l50	MONOMERIC	1	A	136	GLU	LYS	Neutral	85,85	Neutral	-0,09	Neutral	-0,94	Neutral	-2,03	Neutral	0,35	Neutral	0,12	0,88	Neutral	-0,16	Neutral
P29597	820	3zon	MONOMERIC	1	A	820	PRO	HIS	Neutral	53,84	Neutral	0,43	Neutral	-0,97	Neutral	-3,50	Deleterious	0,60	Neutral	0,24	0,76	Neutral	0,14	Neutral
Q15782	184	4ay1	MONOMERIC	1	A	184	VAL	ILE	Neutral	0,46	Deleterious	0,57	Neutral	-1,59	Neutral	-0,65	Neutral	0,61	Neutral	0,4	0,6	Neutral	0,22	Neutral
P05120	374	1jrr	DIMERIC	1	P	374	GLY	ALA	Neutral	0,00	Deleterious	-0,60	Neutral	-0,21	Neutral	-1,86	Neutral	0,62	Neutral	0,5	0,5	Deleterious	0,30	Neutral
P02042	12	1shr	TETRAMERIC	1	B	11	VAL	GLY	Neutral	0,23	Deleterious	2,95	Deleterious	-9,14	Deleterious	-5,77	Deleterious	0,96	Deleterious	0,8	0,2	Deleterious	0,85	Deleterious
P69905	6	2w72	TETRAMERIC	1	A	5	ALA	ASP	Neutral	53,18	Neutral	0,16	Neutral	-0,98	Neutral	-1,17	Neutral	0,54	Neutral	0,17	0,83	Neutral	-0,14	Neutral
O00625	228	4ewe	MONOMERIC	1	A	228	VAL	ALA	Neutral	0,97	Deleterious	3,19	Deleterious	-7,06	Deleterious	-2,62	Deleterious	0,94	Deleterious	0,57	0,43	Deleterious	0,63	Deleterious
O00141	219	2r5t	MONOMERIC	1	A	219	VAL	ILE	Neutral	20,92	Neutral	0,66	Neutral	-0,27	Neutral	-0,22	Neutral	0,59	Neutral	0,14	0,86	Neutral	-0,08	Neutral
Q92630	245	3kvw	MONOMERIC	1	A	172	HIS	ASN	Neutral	47,26	Neutral	0,01	Neutral	-0,66	Neutral	-1,55	Neutral	0,51	Neutral	0,11	0,89	Neutral	-0,08	Neutral
Q9UBL3	478	3toj	DIMERIC	1	A	384	SER	PHE	Neutral	58,99	Neutral	0,48	Neutral	0,29	Neutral	-3,12	Deleterious	0,81	Deleterious	0,34	0,66	Neutral	0,36	Neutral
P01040	96	3kse	DIMERIC	1	D	96	THR	MET	Neutral	37,65	Neutral	0,66	Neutral	-1,64	Deleterious	-3,67	Deleterious	0,56	Neutral	0,25	0,75	Neutral	0,18	Neutral
O75594	34	1yck	MONOMERIC	1	A	13	VAL	GLY	Neutral	6,27	Deleterious	2,74	Deleterious	-7,85	Deleterious	-6,41	Deleterious	0,86	Deleterious	0,82	0,18	Deleterious	0,93	Deleterious
P42330	180	1s1p	MONOMERIC	1	A	180	PRO	SER	Neutral	78,31	Neutral	0,23	Neutral	-2,07	Deleterious	-7,66	Deleterious	0,56	Neutral	0,22	0,78	Neutral	0,52	Deleterious
P29317	391	3fl7	DIMERIC	1	A	391	GLY	ARG	Neutral	61,41	Neutral	1,08	Deleterious	-0,84	Neutral	-4,13	Deleterious	0,74	Neutral	0,33	0,67	Neutral	0,33	Neutral
Q8IU85	66	2jc6	DIMERIC	1	A	66	ILE	MET	Neutral	47,15	Neutral	0,09	Neutral	-0,59	Neutral	-1,12	Neutral	0,39	Neutral	0,2	0,8	Neutral	-0,25	Neutral
Q5VWZ2	197	3u0v	MONOMERIC	1	A	197	LEU	VAL	Neutral	14,88	Deleterious	2,30	Deleterious	-4,67	Deleterious	-2,35	Neutral	0,85	Deleterious	0,31	0,69	Neutral	0,43	Neutral
O75874	178	3inm	DIMERIC	1	A	178	VAL	ILE	Neutral	0,00	Deleterious	0,57	Neutral	-1,82	Deleterious	-0,85	Neutral	0,74	Neutral	0,43	0,57	Neutral	0,05	Neutral
P23280	37	3fe4	MONOMERIC	1	A	37	GLN	LEU	Neutral	77,49	Neutral	-0,08	Neutral	-0,77	Neutral	-1,73	Neutral	0,52	Neutral	0,12	0,88	Neutral	-0,12	Neutral
O75151	56	3kqi	TRIMERIC	1	A	56	THR	PRO	Neutral	77,33	Neutral	0,28	Neutral	-3,47	Deleterious	-2,73	Deleterious	0,28	Neutral	0,04	0,96	Neutral	-0,39	Neutral
Q9H8M2	170	3hme	DIMERIC	1	A	54	ALA	THR	Neutral	6,06	Deleterious	1,15	Deleterious	-3,84	Deleterious	-3,43	Deleterious	0,83	Deleterious	0,58	0,42	Deleterious	0,38	Deleterious
Q9UM07	102	2dew	TETRAMERIC	1	X	102	PRO	THR	Neutral	70,29	Neutral	0,19	Neutral	-1,00	Neutral	-1,04	Neutral	0,39	Neutral	0,09	0,91	Neutral	-0,01	Neutral
P02042	13	1shr	TETRAMERIC	1	B	12	ASN	LYS	Neutral	43,84	Neutral	-0,14	Neutral	0,66	Neutral	-0,49	Neutral	0,44	Neutral	0,19	0,81	Neutral	-0,10	Neutral
P06737	806	3dds	DIMERIC	1	A	805	ILE	LEU	Neutral	0,89	Deleterious	0,62	Neutral	-0,55	Neutral	-1,83	Neutral	0,57	Neutral	0,56	0,44	Deleterious	0,08	Neutral
P20061	301	4kki	MONOMERIC	1	A	278	ASP	TYR	Neutral	44,10	Neutral	0,38	Neutral	-0,12	Neutral	-6,42	Deleterious	0,74	Neutral	0,3	0,7	Neutral	0,59	Deleterious
P69905	22	2w72	TETRAMERIC	1	A	21	ALA	PRO	Neutral	4,97	Deleterious	1,03	Deleterious	-3,94	Deleterious	-2,49	Neutral	0,80	Deleterious	0,63	0,37	Deleterious	0,43	Deleterious
P45877	86	2esl	DIMERIC	1	A	86	LYS	ARG	Neutral	27,93	Neutral	0,14	Neutral	-1,15	Neutral	-1,96	Neutral	0,63	Neutral	0,38	0,62	Neutral	0,07	Neutral
P11086	175	2g72	MONOMERIC	1	A	175	ALA	THR	Neutral	0,00	Deleterious	1,86	Deleterious	-4,62	Deleterious	-3,04	Deleterious	0,87	Deleterious	0,74	0,26	Deleterious	0,59	Deleterious
O00506	64	2xik	MONOMERIC	1	A	64	GLN	HIS	Neutral	23,33	Neutral	0,88	Deleterious	-2,89	Deleterious	-4,28	Deleterious	0,66	Neutral	0,3	0,7	Neutral	0,34	Deleterious
P09543	207	1woj	MONOMERIC	1	A	187	GLN	ARG	Neutral	38,47	Neutral	0,25	Neutral	-0,72	Neutral	-0,92	Neutral	0,53	Neutral	0,26	0,74	Neutral	-0,09	Neutral
Q9P2T1	242	2c6q	TETRAMERIC	1	A	242	GLY	ASP	Neutral	14,61	Deleterious	1,51	Deleterious	-0,83	Neutral	-6,89	Deleterious	0,89	Deleterious	0,73	0,27	Deleterious	0,86	Deleterious
P34931	294	3gdq	MONOMERIC	1	A	294	ASP	GLY	Neutral	56,23	Neutral	0,72	Neutral	-0,78	Neutral	-6,02	Deleterious	0,52	Neutral	0,46	0,54	Neutral	0,28	Neutral
O60784	264	1wrd	DIMERIC	1	A	264	MET	VAL	Neutral	11,87	Deleterious	0,84	Deleterious	-2,65	Deleterious	-3,52	Deleterious	0,71	Neutral	0,17	0,83	Neutral	0,30	Neutral
Q92583	67	1nr4	DIMERIC	1	A	44	VAL	MET	Neutral	56,60	Neutral	0,33	Neutral	-1,30	Neutral	-1,16	Neutral	0,48	Neutral	0,12	0,88	Neutral	-0,16	Neutral
O95363	57	3cmq	MONOMERIC	1	A	21	SER	CYS	Neutral	61,56	Neutral	-0,26	Neutral	0,07	Neutral	-2,77	Deleterious	0,60	Neutral	0,09	0,91	Neutral	0,01	Neutral
P02042	37	1shr	TETRAMERIC	1	B	36	PRO	HIS	Neutral	21,40	Neutral	1,10	Deleterious	-1,44	Neutral	-8,05	Deleterious	0,67	Neutral	0,36	0,64	Neutral	0,50	Deleterious
P02042	26	1shr	TETRAMERIC	1	B	25	GLY	ASP	Neutral	8,47	Deleterious	0,96	Deleterious	-3,14	Deleterious	-3,77	Deleterious	0,85	Deleterious	0,71	0,29	Deleterious	0,70	Deleterious
P02042	105	1shr	TETRAMERIC	1	B	104	ARG	SER	Neutral	31,90	Neutral	1,19	Deleterious	-2,97	Deleterious	-3,34	Deleterious	0,63	Neutral	0,42	0,58	Neutral	0,25	Neutral
O95727	78	3rbg	DIMERIC	1	A	78	ALA	ASP	Neutral	44,21	Neutral	0,19	Neutral	-1,75	Deleterious	-0,95	Neutral	0,50	Neutral	0,18	0,82	Neutral	-0,12	Neutral
Q15772	934	1u2h	DIMERIC	1	A	85	ARG	CYS	Neutral	23,81	Neutral	0,63	Neutral	-4,88	Deleterious	-3,92	Deleterious	0,83	Deleterious	0,53	0,47	Deleterious	0,67	Deleterious
P40189	499	3l5i	MONOMERIC	1	A	477	VAL	ILE	Neutral	5,67	Deleterious	0,91	Deleterious	-1,10	Neutral	0,30	Neutral	0,70	Neutral	0,34	0,66	Neutral	-0,04	Neutral
P53778	103	1cm8	MONOMERIC	1	A	103	THR	MET	Neutral	49,10	Neutral	0,59	Neutral	-0,75	Neutral	-1,29	Neutral	0,62	Neutral	0,25	0,75	Neutral	0,09	Neutral
P02042	76	1shr	TETRAMERIC	1	B	75	LEU	VAL	Neutral	6,92	Deleterious	1,54	Deleterious	-3,56	Deleterious	0,05	Neutral	0,82	Deleterious	0,53	0,47	Deleterious	0,16	Neutral
P12694	151	2bfd	TETRAMERIC	1	A	106	THR	MET	Neutral	48,92	Neutral	0,64	Neutral	-1,18	Neutral	-1,21	Neutral	0,67	Neutral	0,3	0,7	Neutral	0,16	Neutral
P15559	269	1d4a	DIMERIC	1	A	268	GLN	HIS	Neutral	0,00	Deleterious	-0,04	Neutral	-0,85	Neutral	-1,81	Neutral	0,94	Deleterious	0,62	0,38	Deleterious	0,52	Deleterious
Q9NUW8	304	1jy1	MONOMERIC	1	A	304	ARG	GLN	Neutral	55,26	Neutral	0,15	Neutral	-0,50	Neutral	-1,68	Neutral	0,41	Neutral	0,14	0,86	Neutral	-0,29	Neutral
P02042	25	1shr	TETRAMERIC	1	B	24	GLY	ASP	Neutral	1,91	Deleterious	1,53	Deleterious	-5,29	Deleterious	-5,86	Deleterious	0,98	Deleterious	0,88	0,12	Deleterious	0,96	Deleterious
P15085	208	2v77	MONOMERIC	1	A	98	ALA	THR	Neutral	40,93	Neutral	0,70	Neutral	-1,11	Neutral	-0,96	Neutral	0,45	Neutral	0,27	0,73	Neutral	-0,26	Neutral
P02042	52	1shr	TETRAMERIC	1	B	51	PRO	ARG	Neutral	33,12	Neutral	1,29	Deleterious	-3,17	Deleterious	-3,21	Deleterious	0,70	Neutral	0,28	0,72	Neutral	0,34	Neutral
P31415	140	3uom	MONOMERIC	1	A	106	TYR	PHE	Neutral	5,81	Deleterious	0,49	Neutral	-0,65	Neutral	-0,09	Neutral	0,75	Deleterious	0,57	0,43	Deleterious	0,16	Neutral
Q92506	190	2pd6	TETRAMERIC	1	A	190	HIS	ARG	Neutral	37,56	Neutral	0,52	Neutral	-1,35	Neutral	-1,97	Neutral	0,57	Neutral	0,25	0,75	Neutral	0,03	Neutral
P69905	19	2w72	TETRAMERIC	1	A	18	GLY	ARG	Neutral	43,93	Neutral	1,46	Deleterious	-2,93	Deleterious	-3,87	Deleterious	0,83	Deleterious	0,6	0,4	Deleterious	0,52	Deleterious
Q13490	506	3t6p	MONOMERIC	1	A	506	ALA	VAL	Neutral	0,00	Deleterious	0,27	Neutral	-0,86	Neutral	-0,82	Neutral	0,82	Deleterious	0,73	0,27	Deleterious	0,44	Deleterious
P53602	278	3d4j	DIMERIC	1	A	278	ASN	HIS	Neutral	14,89	Deleterious	0,73	Neutral	-1,44	Neutral	-4,85	Deleterious	0,78	Deleterious	0,45	0,55	Neutral	0,47	Deleterious
Q8IW75	394	4if8	MONOMERIC	1	A	394	ILE	VAL	Neutral	0,00	Deleterious	1,26	Deleterious	-2,59	Deleterious	-0,86	Neutral	0,66	Neutral	0,43	0,57	Neutral	0,01	Neutral
Q9H777	355	3zwf	DIMERIC	1	A	355	MET	VAL	Neutral	22,51	Neutral	0,96	Deleterious	-0,73	Neutral	-1,06	Neutral	0,60	Neutral	0,38	0,62	Neutral	0,00	Neutral
P02042	117	1shr	TETRAMERIC	1	B	116	ARG	HIS	Neutral	23,61	Neutral	0,63	Neutral	-2,76	Deleterious	0,01	Neutral	0,67	Neutral	0,44	0,56	Neutral	0,01	Neutral
Q99616	29	2ra4	DIMERIC	1	A	6	ASN	SER	Neutral	29,05	Neutral	0,21	Neutral	-0,25	Neutral	-0,31	Neutral	0,44	Neutral	0,35	0,65	Neutral	-0,10	Neutral
P07332	246	4dyl	DIMERIC	1	A	246	ARG	GLN	Neutral	68,47	Neutral	0,01	Neutral	-0,40	Neutral	-0,88	Neutral	0,52	Neutral	0,08	0,92	Neutral	-0,17	Neutral
Q9Y279	108	2icc	MONOMERIC	1	A	89	ARG	TRP	Neutral	45,81	Neutral	0,24	Neutral	-0,03	Neutral	-3,95	Deleterious	0,70	Neutral	0,28	0,72	Neutral	0,40	Deleterious
O15164	1009	2yyn	DIMERIC	1	A	126	ARG	SER	Neutral	83,96	Neutral	-0,13	Neutral	0,14	Neutral	-0,35	Neutral	0,49	Neutral	0,08	0,92	Neutral	-0,31	Neutral
Q9UI42	27	2boa	MONOMERIC	1	A	13	LEU	PHE	Neutral	0,00	Deleterious	0,76	Neutral	-1,82	Deleterious	-1,10	Neutral	0,85	Deleterious	0,71	0,29	Deleterious	0,29	Neutral
P22102	641	2v9y	DIMERIC	1	A	641	PRO	ALA	Neutral	72,54	Neutral	-0,12	Neutral	-2,07	Deleterious	-4,90	Deleterious	0,36	Neutral	0,19	0,81	Neutral	-0,27	Neutral
O75582	574	3kn6	MONOMERIC	1	A	574	PRO	LEU	Neutral	100,00	Neutral	0,08	Neutral	-0,22	Neutral	-2,56	Deleterious	0,27	Neutral	0,08	0,92	Neutral	-0,44	Neutral
Q9UMR2	149	3fht	DIMERIC	1	A	149	VAL	LEU	Neutral	0,00	Deleterious	0,39	Neutral	-1,51	Neutral	-2,56	Deleterious	0,66	Neutral	0,56	0,44	Deleterious	0,07	Neutral
P34931	268	3gdq	MONOMERIC	1	A	268	ALA	THR	Neutral	14,83	Deleterious	1,60	Deleterious	-1,86	Deleterious	-3,23	Deleterious	0,89	Deleterious	0,35	0,65	Neutral	0,41	Deleterious
Q9Y5K2	159	2bdg	MONOMERIC	1	A	147	GLY	ASP	Neutral	51,05	Neutral	1,51	Deleterious	-3,24	Deleterious	-1,63	Neutral	0,78	Deleterious	0,29	0,71	Neutral	0,24	Neutral
P21399	486	2b3y	MONOMERIC	1	A	486	GLY	ARG	Neutral	35,66	Neutral	1,57	Deleterious	-1,21	Neutral	-7,34	Deleterious	0,82	Deleterious	0,78	0,22	Deleterious	0,80	Deleterious
P54760	67	2bba	DIMERIC	1	A	67	PRO	LEU	Neutral	19,01	Neutral	1,03	Deleterious	-4,60	Deleterious	-2,95	Deleterious	0,62	Neutral	0,43	0,57	Neutral	0,39	Neutral
P23458	973	4e5w	DIMERIC	1	A	973	ASN	LYS	Neutral	100,00	Neutral	-0,19	Neutral	0,67	Neutral	-0,29	Neutral	0,62	Neutral	0,1	0,9	Neutral	-0,07	Neutral
Q7L576	532	3p8c	PENTAMERIC	1	A	532	ALA	PRO	Neutral	0,32	Deleterious	1,50	Deleterious	-0,78	Neutral	-3,61	Deleterious	0,94	Deleterious	0,57	0,43	Deleterious	0,61	Deleterious
Q9H9Q4	14	2qm4	DIMERIC	1	A	14	ALA	THR	Neutral	5,44	Deleterious	0,17	Neutral	0,56	Neutral	-1,52	Neutral	0,67	Neutral	0,55	0,45	Deleterious	0,15	Neutral
O75582	190	1vzo	MONOMERIC	1	A	190	HIS	ARG	Neutral	5,53	Deleterious	0,37	Neutral	0,16	Neutral	-7,22	Deleterious	0,74	Neutral	0,45	0,55	Neutral	0,64	Deleterious
P69892	121	1fdh	TETRAMERIC	1	G	120	LYS	GLN	Neutral	85,20	Neutral	-0,04	Neutral	-1,17	Neutral	-2,16	Neutral	0,43	Neutral	0,12	0,88	Neutral	-0,17	Neutral
P04229	33	1klu	TETRAMERIC	1	B	4	ARG	GLN	Neutral	50,43	Neutral	0,11	Neutral	-0,79	Neutral	-0,77	Neutral	0,56	Neutral	0,09	0,91	Neutral	-0,12	Neutral
P04229	33	1klu	TETRAMERIC	1	B	4	ARG	LYS	Neutral	50,43	Neutral	0,10	Neutral	-0,96	Neutral	-0,84	Neutral	0,53	Neutral	0,12	0,88	Neutral	-0,15	Neutral
Q30154	33	1fv1	TRIMERIC	1	B	4	ARG	GLN	Neutral	52,56	Neutral	0,07	Neutral	-0,75	Neutral	-0,79	Neutral	0,54	Neutral	0,07	0,93	Neutral	-0,19	Neutral
O14792	295	1zrh	MONOMERIC	1	A	262	LYS	ARG	Neutral	41,94	Neutral	0,06	Neutral	-0,49	Neutral	-1,08	Neutral	0,46	Neutral	0,19	0,81	Neutral	-0,20	Neutral
P12081	399	4g84	DIMERIC	1	A	399	ALA	VAL	Neutral	69,99	Neutral	0,83	Deleterious	-1,23	Neutral	-2,11	Neutral	0,68	Neutral	0,31	0,69	Neutral	0,00	Neutral
Q99728	645	2nte	MONOMERIC	1	A	645	CYS	ARG	Neutral	34,54	Neutral	0,24	Neutral	-1,62	Neutral	-1,20	Neutral	0,67	Neutral	0,56	0,44	Deleterious	0,14	Neutral
P34059	231	4fdi	DIMERIC	1	A	231	ALA	GLY	Neutral	0,00	Deleterious	1,60	Deleterious	-2,74	Deleterious	-3,16	Deleterious	0,88	Deleterious	0,49	0,51	Neutral	0,63	Deleterious
Q13490	453	3t6p	MONOMERIC	1	A	453	MET	ILE	Neutral	64,35	Neutral	-0,08	Neutral	-0,46	Neutral	-1,03	Neutral	0,42	Neutral	0,1	0,9	Neutral	-0,27	Neutral
P69905	6	2w72	TETRAMERIC	1	A	5	ALA	PRO	Neutral	53,18	Neutral	0,82	Deleterious	-2,92	Deleterious	-2,26	Neutral	0,50	Neutral	0,15	0,85	Neutral	-0,11	Neutral
O14773	185	3edy	MONOMERIC	1	A	185	ARG	CYS	Neutral	38,09	Neutral	0,44	Neutral	-0,29	Neutral	-2,20	Neutral	0,57	Neutral	0,29	0,71	Neutral	-0,13	Neutral
P68871	6	2w72	TETRAMERIC	1	B	5	PRO	ARG	Neutral	67,11	Neutral	0,32	Neutral	-1,22	Neutral	-0,64	Neutral	0,55	Neutral	0,15	0,85	Neutral	-0,20	Neutral
Q9UHD2	291	4euu	DIMERIC	1	A	291	LYS	GLU	Neutral	51,40	Neutral	0,36	Neutral	-0,79	Neutral	-3,12	Deleterious	0,49	Neutral	0,13	0,87	Neutral	0,04	Neutral
Q8N6P7	222	3dlq	DIMERIC	1	R	222	LEU	PRO	Neutral	42,03	Neutral	-0,03	Neutral	-0,71	Neutral	-4,47	Deleterious	0,38	Neutral	0,35	0,65	Neutral	-0,19	Neutral
Q9Y657	221	4h75	DIMERIC	1	A	221	ALA	PRO	Neutral	79,39	Neutral	0,28	Neutral	1,66	Neutral	-1,71	Neutral	0,57	Neutral	0,14	0,86	Neutral	0,26	Neutral
P69892	147	1fdh	TETRAMERIC	1	G	146	HIS	TYR	Neutral	67,71	Neutral	0,19	Neutral	-0,90	Neutral	-4,37	Deleterious	0,62	Neutral	0,07	0,93	Neutral	0,31	Neutral
P19525	506	2a19	TRIMERIC	1	B	506	ILE	VAL	Neutral	48,50	Neutral	0,26	Neutral	-0,97	Neutral	0,59	Neutral	0,45	Neutral	0,3	0,7	Neutral	-0,39	Neutral
Q9BV79	258	1zsy	DIMERIC	1	A	242	ARG	LEU	Neutral	33,21	Neutral	0,02	Neutral	-0,26	Neutral	-3,95	Deleterious	0,80	Deleterious	0,37	0,63	Neutral	0,24	Neutral
Q5JRX3	805	4l3t	MONOMERIC	1	A	805	ARG	GLN	Neutral	42,48	Neutral	0,35	Neutral	-0,39	Neutral	-1,22	Neutral	0,50	Neutral	0,12	0,88	Neutral	-0,13	Neutral
Q9UKK9	123	2dsc	DIMERIC	1	A	123	ILE	THR	Neutral	35,14	Neutral	0,90	Deleterious	-3,72	Deleterious	-3,09	Deleterious	0,60	Neutral	0,29	0,71	Neutral	0,26	Neutral
P68871	20	2w72	TETRAMERIC	1	B	19	ASN	ASP	Neutral	52,88	Neutral	-0,16	Neutral	-0,60	Neutral	-0,90	Neutral	0,44	Neutral	0,17	0,83	Neutral	-0,21	Neutral
P41240	287	1byg	MONOMERIC	1	A	287	GLY	ASP	Neutral	49,57	Neutral	-0,36	Neutral	0,72	Neutral	0,80	Neutral	0,34	Neutral	0,25	0,75	Neutral	-0,46	Neutral
P12931	237	4f5b	MONOMERIC	1	A	237	ALA	THR	Neutral	26,22	Neutral	0,92	Deleterious	-2,80	Deleterious	-1,59	Neutral	0,68	Neutral	0,4	0,6	Neutral	0,19	Neutral
P21549	22	3r9a	TETRAMERIC	1	A	22	ASN	SER	Neutral	77,05	Neutral	-0,29	Neutral	-0,45	Neutral	-0,01	Neutral	0,25	Neutral	0,05	0,95	Neutral	-0,58	Neutral
P78344	236	4iul	MONOMERIC	1	A	236	LEU	MET	Neutral	6,87	Deleterious	1,10	Deleterious	-1,99	Deleterious	-1,10	Neutral	0,67	Neutral	0,53	0,47	Deleterious	0,12	Neutral
Q16654	109	2e0a	DIMERIC	1	A	109	ASP	GLY	Neutral	35,71	Neutral	1,18	Deleterious	-1,47	Neutral	-3,93	Deleterious	0,59	Neutral	0,43	0,57	Neutral	0,32	Neutral
Q8N6P7	130	3dlq	DIMERIC	1	R	130	SER	PRO	Neutral	26,43	Neutral	0,16	Neutral	0,73	Neutral	2,17	Neutral	0,68	Neutral	0,32	0,68	Neutral	-0,29	Neutral
Q96P11	183	2b9e	MONOMERIC	1	A	183	PRO	SER	Neutral	18,76	Neutral	1,49	Deleterious	-2,37	Deleterious	-1,56	Neutral	0,74	Neutral	0,33	0,67	Neutral	0,19	Neutral
P27037	258	4asx	MONOMERIC	1	A	258	SER	ARG	Neutral	90,25	Neutral	0,30	Neutral	1,06	Neutral	-1,24	Neutral	0,72	Neutral	0,32	0,68	Neutral	0,08	Neutral
P54760	882	2vwx	MONOMERIC	1	A	882	ALA	THR	Neutral	67,74	Neutral	0,13	Neutral	-1,48	Neutral	-1,68	Neutral	0,47	Neutral	0,24	0,76	Neutral	-0,30	Neutral
P02042	89	1shr	TETRAMERIC	1	B	88	LEU	VAL	Neutral	29,46	Neutral	0,70	Neutral	-2,56	Deleterious	-2,89	Deleterious	0,47	Neutral	0,2	0,8	Neutral	-0,03	Neutral
Q8TBK2	426	3qxy	DIMERIC	1	A	426	THR	ALA	Neutral	43,09	Neutral	0,38	Neutral	-0,93	Neutral	-0,58	Neutral	0,67	Neutral	0,18	0,82	Neutral	-0,01	Neutral
Q9H6W3	239	4e4h	TETRAMERIC	1	A	239	GLN	HIS	Neutral	52,58	Neutral	0,03	Neutral	-0,41	Neutral	-1,51	Neutral	0,48	Neutral	0,12	0,88	Neutral	-0,02	Neutral
P02042	48	1shr	TETRAMERIC	1	B	47	ASP	VAL	Neutral	61,30	Neutral	0,59	Neutral	-3,13	Deleterious	-6,01	Deleterious	0,70	Neutral	0,2	0,8	Neutral	0,40	Neutral
P02042	2	1shr	TETRAMERIC	1	B	1	VAL	ALA	Neutral	28,04	Neutral	1,62	Deleterious	-5,14	Deleterious	-2,64	Deleterious	0,75	Deleterious	0,51	0,49	Deleterious	0,37	Neutral
P29597	928	3lxp	MONOMERIC	1	A	928	ALA	VAL	Neutral	4,71	Deleterious	-0,35	Neutral	1,55	Neutral	-3,71	Deleterious	0,97	Deleterious	0,77	0,23	Deleterious	0,70	Deleterious
Q9BQ65	115	4h7w	MONOMERIC	1	A	115	ARG	LYS	Neutral	30,79	Neutral	0,63	Neutral	-0,61	Neutral	0,39	Neutral	0,55	Neutral	0,32	0,68	Neutral	-0,24	Neutral
P53350	261	2rku	MONOMERIC	1	A	261	LEU	PHE	Neutral	42,49	Neutral	0,56	Neutral	-1,08	Neutral	-0,80	Neutral	0,59	Neutral	0,31	0,69	Neutral	-0,10	Neutral
P19801	659	3hi7	DIMERIC	1	A	659	ASN	HIS	Neutral	25,45	Neutral	0,56	Neutral	-0,47	Neutral	-3,12	Deleterious	0,60	Neutral	0,22	0,78	Neutral	0,23	Neutral
Q96CF2	232	3c3r	DIMERIC	1	B	232	ALA	THR	Neutral	11,27	Deleterious	0,74	Neutral	-1,67	Neutral	-3,17	Deleterious	0,69	Neutral	0,46	0,54	Neutral	0,25	Neutral
Q16853	371	2c10	DIMERIC	1	A	371	ILE	THR	Neutral	0,11	Deleterious	2,61	Deleterious	-2,65	Deleterious	-2,71	Deleterious	0,96	Deleterious	0,81	0,19	Deleterious	0,65	Deleterious
Q9BV20	235	4ldr	DIMERIC	1	A	235	MET	VAL	Neutral	5,85	Deleterious	1,35	Deleterious	-2,59	Deleterious	-2,88	Deleterious	0,77	Deleterious	0,37	0,63	Neutral	0,35	Neutral
Q6IBS0	72	2vac	MONOMERIC	1	A	72	ARG	CYS	Neutral	8,91	Deleterious	1,08	Deleterious	-3,71	Deleterious	-6,83	Deleterious	0,96	Deleterious	0,88	0,12	Deleterious	1,02	Deleterious
Q9BQ50	180	1y97	DIMERIC	1	A	137	ARG	CYS	Neutral	77,84	Neutral	0,20	Neutral	-0,30	Neutral	-2,19	Neutral	0,52	Neutral	0,13	0,87	Neutral	-0,34	Neutral
P02042	28	1shr	TETRAMERIC	1	B	27	ALA	SER	Neutral	4,03	Deleterious	1,35	Deleterious	-3,69	Deleterious	-1,47	Neutral	0,87	Deleterious	0,57	0,43	Deleterious	0,37	Neutral
P12277	309	3b6r	DIMERIC	1	A	309	SER	LEU	Neutral	48,29	Neutral	0,43	Neutral	-0,45	Neutral	-3,15	Deleterious	0,72	Neutral	0,39	0,61	Neutral	0,31	Deleterious
P78410	211	4f8q	DIMERIC	1	A	182	ARG	LYS	Neutral	47,66	Neutral	0,21	Neutral	-1,47	Neutral	-2,08	Neutral	0,49	Neutral	0,22	0,78	Neutral	-0,10	Neutral
Q00535	225	4au8	MONOMERIC	1	A	225	GLU	ASP	Neutral	91,97	Neutral	-0,25	Neutral	-0,50	Neutral	-0,61	Neutral	0,38	Neutral	0,06	0,94	Neutral	-0,38	Neutral
Q99640	246	3p1a	MONOMERIC	1	A	246	ARG	HIS	Neutral	45,27	Neutral	0,17	Neutral	-0,58	Neutral	-0,94	Neutral	0,39	Neutral	0,19	0,81	Neutral	-0,17	Neutral
P68871	14	2w72	TETRAMERIC	1	B	13	ALA	ASP	Neutral	48,59	Neutral	0,50	Neutral	-0,96	Neutral	-1,43	Neutral	0,33	Neutral	0,18	0,82	Neutral	-0,31	Neutral
P69905	17	2w72	TETRAMERIC	1	A	16	LYS	MET	Neutral	64,77	Neutral	0,29	Neutral	-0,99	Neutral	-5,61	Deleterious	0,58	Neutral	0,15	0,85	Neutral	0,25	Neutral
P56589	82	3mk4	DIMERIC	1	A	82	GLN	ARG	Neutral	67,33	Neutral	-0,01	Neutral	-0,62	Neutral	-0,71	Neutral	0,49	Neutral	0,07	0,93	Neutral	-0,25	Neutral
P16219	383	2vig	TETRAMERIC	1	A	383	ARG	HIS	Neutral	1,73	Deleterious	1,09	Deleterious	-2,34	Deleterious	-4,89	Deleterious	0,93	Deleterious	0,61	0,39	Deleterious	0,64	Deleterious
Q8N6T7	46	3k35	MONOMERIC	1	A	44	SER	ASN	Neutral	11,23	Deleterious	1,02	Deleterious	-1,28	Neutral	1,43	Neutral	0,68	Neutral	0,38	0,62	Neutral	-0,03	Neutral
Q9UBT6	423	1t94	MONOMERIC	1	A	423	SER	ARG	Neutral	75,89	Neutral	-0,07	Neutral	-0,35	Neutral	-2,30	Neutral	0,32	Neutral	0,2	0,8	Neutral	-0,21	Neutral
P16278	109	3thd	DIMERIC	1	A	109	ARG	TRP	Neutral	40,81	Neutral	0,98	Deleterious	-0,57	Neutral	-3,66	Deleterious	0,67	Neutral	0,46	0,54	Neutral	0,14	Neutral
Q9BPX1	130	1yde	TETRAMERIC	1	A	130	ARG	TRP	Neutral	19,51	Neutral	0,85	Deleterious	-1,55	Neutral	-6,43	Deleterious	0,81	Deleterious	0,51	0,49	Deleterious	0,84	Deleterious
P69891	3	1i3d	TETRAMERIC	1	A	2	HIS	GLN	Neutral	53,64	Neutral	0,29	Neutral	-0,95	Neutral	-4,42	Deleterious	0,52	Neutral	0,09	0,91	Neutral	0,20	Neutral
P02042	100	1shr	TETRAMERIC	1	B	99	ASP	ASN	Neutral	30,28	Neutral	0,38	Neutral	-0,58	Neutral	-4,33	Deleterious	0,47	Neutral	0,26	0,74	Neutral	0,16	Neutral
P69905	14	2w72	TETRAMERIC	1	A	13	ALA	PRO	Neutral	0,98	Deleterious	2,21	Deleterious	-8,93	Deleterious	-2,39	Neutral	0,99	Deleterious	0,82	0,18	Deleterious	0,63	Deleterious
Q13153	515	3fxz	MONOMERIC	1	A	515	LEU	VAL	Neutral	1,39	Deleterious	1,72	Deleterious	-4,00	Deleterious	-2,75	Deleterious	0,86	Deleterious	0,66	0,34	Deleterious	0,45	Deleterious
Q96LB8	301	2eax	TETRAMERIC	1	A	301	ASP	ASN	Neutral	18,89	Neutral	0,52	Neutral	-0,91	Neutral	4,11	Neutral	0,62	Neutral	0,35	0,65	Neutral	-0,44	Neutral
Q13557	167	2wel	DIMERIC	1	A	167	ASP	GLU	Neutral	83,68	Neutral	0,33	Neutral	-0,94	Neutral	-0,90	Neutral	0,55	Neutral	0,61	0,39	Deleterious	-0,15	Neutral
Q9UM07	8	2dew	TETRAMERIC	1	X	8	ARG	HIS	Neutral	12,35	Deleterious	0,84	Deleterious	-0,91	Neutral	-1,43	Neutral	0,76	Deleterious	0,58	0,42	Deleterious	0,14	Neutral
Q9UNF0	175	3abh	DIMERIC	1	A	175	ASN	SER	Neutral	71,83	Neutral	0,09	Neutral	-0,81	Neutral	-3,22	Deleterious	0,55	Neutral	0,16	0,84	Neutral	-0,01	Neutral
P00326	48	1u3w	DIMERIC	1	A	47	ARG	HIS	Neutral	38,78	Neutral	0,20	Neutral	-0,91	Neutral	0,27	Neutral	0,44	Neutral	0,13	0,87	Neutral	-0,34	Neutral
Q15256	386	2a8b	MONOMERIC	1	A	386	VAL	ILE	Neutral	5,38	Deleterious	0,68	Neutral	-0,31	Neutral	-0,57	Neutral	0,69	Neutral	0,34	0,66	Neutral	0,05	Neutral
Q15256	439	2a8b	MONOMERIC	1	A	439	VAL	ILE	Neutral	43,47	Neutral	0,41	Neutral	-0,99	Neutral	-0,52	Neutral	0,54	Neutral	0,04	0,96	Neutral	-0,16	Neutral
P53778	230	1cm8	MONOMERIC	1	A	230	ASP	ASN	Neutral	40,89	Neutral	0,45	Neutral	-0,70	Neutral	-4,31	Deleterious	0,41	Neutral	0,19	0,81	Neutral	0,10	Neutral
Q9H816	510	3bua	OCTAMERIC	1	E	510	ASN	TYR	Neutral	80,60	Neutral	0,23	Neutral	-1,33	Neutral	-1,73	Neutral	0,78	Deleterious	0,28	0,72	Neutral	0,17	Neutral
P02042	5	1shr	TETRAMERIC	1	B	4	THR	ILE	Neutral	31,27	Neutral	1,35	Deleterious	-3,66	Deleterious	-4,43	Deleterious	0,77	Deleterious	0,31	0,69	Neutral	0,49	Deleterious
P02042	5	1shr	TETRAMERIC	1	B	4	THR	SER	Neutral	31,27	Neutral	0,55	Neutral	-1,46	Neutral	-2,29	Neutral	0,55	Neutral	0,25	0,75	Neutral	0,04	Neutral
P02042	3	1shr	TETRAMERIC	1	B	2	HIS	ARG	Neutral	68,68	Neutral	-0,03	Neutral	-0,58	Neutral	-4,68	Deleterious	0,49	Neutral	0,08	0,92	Neutral	0,11	Neutral
Q9P2W7	131	1v84	DIMERIC	1	A	131	ALA	THR	Neutral	30,18	Neutral	0,60	Neutral	-0,34	Neutral	0,85	Neutral	0,36	Neutral	0,32	0,68	Neutral	-0,56	Neutral
Q01415	182	2a2c	MONOMERIC	1	A	182	ILE	VAL	Neutral	4,22	Deleterious	1,23	Deleterious	-1,68	Deleterious	-0,80	Neutral	0,66	Neutral	0,36	0,64	Neutral	0,12	Neutral
Q96SB4	72	1wak	MONOMERIC	1	A	72	ILE	THR	Neutral	54,68	Neutral	0,18	Neutral	-1,38	Neutral	-4,67	Deleterious	0,53	Neutral	0,17	0,83	Neutral	0,19	Neutral
P00995	67	1hpt	MONOMERIC	1	A	44	ARG	HIS	Neutral	47,81	Neutral	-0,19	Neutral	0,26	Neutral	-2,25	Neutral	0,27	Neutral	0,16	0,84	Neutral	-0,46	Neutral
Q9UDY8	641	3uoa	TETRAMERIC	1	B	641	ILE	VAL	Neutral	28,54	Neutral	0,83	Deleterious	-0,96	Neutral	0,17	Neutral	0,61	Neutral	0,28	0,72	Neutral	-0,12	Neutral
Q05823	289	1wdy	MONOMERIC	1	A	289	ALA	THR	Neutral	0,71	Deleterious	1,62	Deleterious	-3,87	Deleterious	-1,33	Neutral	0,92	Deleterious	0,74	0,26	Deleterious	0,43	Neutral
P24723	645	3txo	MONOMERIC	1	A	645	ASP	VAL	Neutral	37,32	Neutral	0,78	Deleterious	-0,78	Neutral	-8,43	Deleterious	0,71	Neutral	0,26	0,74	Neutral	0,80	Deleterious
P24666	137	3n8i	MONOMERIC	1	A	136	SER	PHE	Neutral	52,19	Neutral	0,82	Deleterious	-1,80	Deleterious	-3,77	Deleterious	0,78	Deleterious	0,55	0,45	Deleterious	0,45	Deleterious
P16662	378	2o6l	DIMERIC	1	A	378	ASN	SER	Neutral	42,37	Neutral	0,07	Neutral	-0,40	Neutral	-4,78	Deleterious	0,45	Neutral	0,28	0,72	Neutral	0,21	Neutral
P69905	13	2w72	TETRAMERIC	1	A	12	ALA	ASP	Neutral	42,30	Neutral	0,71	Neutral	-0,67	Neutral	-2,27	Neutral	0,30	Neutral	0,13	0,87	Neutral	-0,20	Neutral
P02042	86	1shr	TETRAMERIC	1	B	85	PHE	SER	Neutral	1,87	Deleterious	3,29	Deleterious	-9,62	Deleterious	-7,30	Deleterious	0,96	Deleterious	0,86	0,14	Deleterious	0,97	Deleterious
P17612	264	3ovv	DIMERIC	1	A	263	SER	CYS	Neutral	70,74	Neutral	0,41	Neutral	-1,42	Neutral	-3,12	Deleterious	0,57	Neutral	0,09	0,91	Neutral	0,15	Neutral
Q9UHD2	464	4im0	DIMERIC	1	A	464	VAL	ALA	Neutral	4,02	Deleterious	0,99	Deleterious	-1,03	Neutral	-0,31	Neutral	0,79	Deleterious	0,56	0,44	Deleterious	0,14	Neutral
O15394	347	2xy1	MONOMERIC	1	A	347	ASP	ASN	Neutral	36,30	Neutral	0,35	Neutral	-0,77	Neutral	-1,80	Neutral	0,44	Neutral	0,17	0,83	Neutral	-0,22	Neutral
Q15118	134	2q8g	DIMERIC	1	A	134	ALA	THR	Neutral	1,29	Deleterious	1,19	Deleterious	-1,87	Deleterious	0,41	Neutral	0,74	Neutral	0,64	0,36	Deleterious	0,13	Neutral
P02042	58	1shr	TETRAMERIC	1	B	57	ASN	LYS	Neutral	9,50	Deleterious	1,90	Deleterious	-6,49	Deleterious	-5,53	Deleterious	0,84	Deleterious	0,76	0,24	Deleterious	0,67	Deleterious
P49137	173	3m2w	MONOMERIC	1	A	173	ALA	GLY	Neutral	0,32	Deleterious	1,73	Deleterious	-2,22	Deleterious	-3,79	Deleterious	0,94	Deleterious	0,39	0,61	Neutral	0,73	Deleterious
Q92630	451	3kvw	MONOMERIC	1	A	378	ARG	GLN	Neutral	26,09	Neutral	0,59	Neutral	-0,57	Neutral	-3,95	Deleterious	0,61	Neutral	0,23	0,77	Neutral	0,26	Neutral
P69891	38	1i3d	TETRAMERIC	1	A	37	TRP	GLY	Neutral	10,90	Deleterious	3,72	Deleterious	-10,00	Deleterious	-11,69	Deleterious	0,98	Deleterious	0,53	0,47	Deleterious	1,43	Deleterious
Q6IBS0	76	2vac	MONOMERIC	1	A	76	GLN	ARG	Neutral	65,49	Neutral	-0,07	Neutral	-0,45	Neutral	-0,58	Neutral	0,60	Neutral	0,08	0,92	Neutral	-0,25	Neutral
P00326	352	1u3w	DIMERIC	1	A	351	PRO	THR	Neutral	32,89	Neutral	0,58	Neutral	-0,70	Neutral	-6,55	Deleterious	0,62	Neutral	0,26	0,74	Neutral	0,49	Deleterious
Q8N9L9	187	3k2i	MONOMERIC	1	A	187	ALA	ASP	Neutral	0,34	Deleterious	1,93	Deleterious	-3,92	Deleterious	-5,58	Deleterious	0,99	Deleterious	0,8	0,2	Deleterious	0,93	Deleterious
P50225	235	1ls6	MONOMERIC	1	A	235	ASN	THR	Neutral	13,81	Deleterious	0,96	Deleterious	-1,66	Neutral	-5,89	Deleterious	0,78	Deleterious	0,45	0,55	Neutral	0,63	Deleterious
P69891	54	1i3d	TETRAMERIC	1	A	53	ALA	ASP	Neutral	16,73	Deleterious	0,68	Neutral	-0,96	Neutral	-5,65	Deleterious	0,64	Neutral	0,39	0,61	Neutral	0,58	Deleterious
P68871	19	2w72	TETRAMERIC	1	B	18	VAL	MET	Neutral	11,92	Deleterious	0,40	Neutral	-0,77	Neutral	-2,13	Neutral	0,48	Neutral	0,22	0,78	Neutral	0,15	Neutral
Q9UM07	79	2dew	TETRAMERIC	1	X	79	THR	MET	Neutral	39,38	Neutral	0,68	Neutral	-0,52	Neutral	-1,59	Neutral	0,54	Neutral	0,26	0,74	Neutral	-0,09	Neutral
P69905	16	2w72	TETRAMERIC	1	A	15	GLY	ARG	Neutral	59,16	Neutral	-0,34	Neutral	1,14	Neutral	-1,55	Neutral	0,80	Deleterious	0,5	0,5	Deleterious	-0,23	Neutral
P31751	208	1o6l	DIMERIC	1	A	208	ARG	LYS	Neutral	40,22	Neutral	0,09	Neutral	-0,49	Neutral	-0,71	Neutral	0,48	Neutral	0,2	0,8	Neutral	-0,22	Neutral
Q9BVN2	493	4giw	DIMERIC	1	A	17	VAL	ALA	Neutral	39,81	Neutral	0,11	Neutral	-1,56	Neutral	0,91	Neutral	0,16	Neutral	0,76	0,24	Deleterious	-0,78	Neutral
P06737	698	3dds	DIMERIC	1	A	697	VAL	GLY	Neutral	19,61	Neutral	2,01	Deleterious	-1,75	Neutral	-6,54	Deleterious	0,55	Neutral	0,43	0,57	Neutral	0,54	Deleterious
P02042	137	1shr	TETRAMERIC	1	B	136	GLY	ASP	Neutral	13,93	Deleterious	0,89	Deleterious	-2,03	Deleterious	-2,91	Deleterious	0,97	Deleterious	0,6	0,4	Deleterious	0,61	Deleterious
Q8WU08	58	4fr4	MONOMERIC	1	A	58	LYS	MET	Neutral	44,51	Neutral	0,23	Neutral	-0,33	Neutral	-2,24	Neutral	0,58	Neutral	0,22	0,78	Neutral	0,04	Neutral
P68871	21	2w72	TETRAMERIC	1	B	20	VAL	MET	Neutral	18,52	Neutral	0,74	Neutral	-1,55	Neutral	-1,92	Neutral	0,54	Neutral	0,16	0,84	Neutral	-0,03	Neutral
P29317	876	1mqb	MONOMERIC	1	A	876	ARG	HIS	Neutral	90,96	Neutral	0,00	Neutral	-0,98	Neutral	-3,85	Deleterious	0,49	Neutral	0,04	0,96	Neutral	0,08	Neutral
Q9UM07	260	2dew	TETRAMERIC	1	X	260	ASP	ASN	Neutral	62,90	Neutral	-0,20	Neutral	-0,12	Neutral	-0,75	Neutral	0,38	Neutral	0,13	0,87	Neutral	-0,40	Neutral
P68871	3	2w72	TETRAMERIC	1	B	2	HIS	TYR	Neutral	73,20	Neutral	0,04	Neutral	-0,62	Neutral	-4,02	Deleterious	0,46	Neutral	0,12	0,88	Neutral	0,12	Neutral
P68871	3	2w72	TETRAMERIC	1	B	2	HIS	LEU	Neutral	73,20	Neutral	-0,25	Neutral	-1,29	Neutral	-7,17	Deleterious	0,46	Neutral	0,07	0,93	Neutral	0,31	Neutral
P02042	70	1shr	TETRAMERIC	1	B	69	GLY	ARG	Neutral	36,96	Neutral	-0,28	Neutral	1,06	Neutral	-0,37	Neutral	0,79	Deleterious	0,57	0,43	Deleterious	0,15	Neutral
Q13231	40	1wb0	DIMERIC	1	A	40	ARG	HIS	Neutral	38,13	Neutral	0,41	Neutral	-0,84	Neutral	-2,90	Deleterious	0,46	Neutral	0,12	0,88	Neutral	0,05	Neutral
Q92772	77	4aaa	MONOMERIC	1	A	77	TYR	SER	Neutral	11,56	Deleterious	3,01	Deleterious	-5,05	Deleterious	-6,13	Deleterious	0,96	Deleterious	0,79	0,21	Deleterious	0,89	Deleterious
P22102	510	2v9y	DIMERIC	1	A	510	ASP	GLY	Neutral	62,42	Neutral	0,53	Neutral	-2,16	Deleterious	-3,53	Deleterious	0,47	Neutral	0,38	0,62	Neutral	0,27	Neutral
Q9NY25	141	2yhf	MONOMERIC	1	A	141	ARG	HIS	Neutral	13,28	Deleterious	0,32	Neutral	-0,49	Neutral	-1,87	Neutral	0,69	Neutral	0,53	0,47	Deleterious	0,28	Neutral
P69891	26	1i3d	TETRAMERIC	1	A	25	GLY	ARG	Neutral	11,55	Deleterious	0,39	Neutral	0,85	Neutral	-4,22	Deleterious	0,89	Deleterious	0,84	0,16	Deleterious	0,66	Deleterious
P42330	66	1s1p	MONOMERIC	1	A	66	ARG	GLN	Neutral	29,72	Neutral	0,53	Neutral	-0,81	Neutral	-2,22	Neutral	0,60	Neutral	0,16	0,84	Neutral	0,11	Neutral
Q9NUW8	569	1jy1	MONOMERIC	1	A	569	THR	ALA	Neutral	46,67	Neutral	0,70	Neutral	-1,09	Neutral	-0,20	Neutral	0,59	Neutral	0,14	0,86	Neutral	-0,16	Neutral
P69891	40	1i3d	TETRAMERIC	1	A	39	GLN	ARG	Neutral	15,96	Deleterious	0,32	Neutral	-0,03	Neutral	-3,48	Deleterious	0,75	Deleterious	0,29	0,71	Neutral	0,44	Deleterious
Q96DC8	162	2vx2	TRIMERIC	1	A	162	ASP	ASN	Neutral	0,44	Deleterious	0,94	Deleterious	-3,22	Deleterious	-4,99	Deleterious	0,59	Neutral	0,73	0,27	Deleterious	0,44	Deleterious
P69905	19	2w72	TETRAMERIC	1	A	18	GLY	ASP	Neutral	43,93	Neutral	1,44	Deleterious	-3,19	Deleterious	-3,48	Deleterious	0,74	Neutral	0,26	0,74	Neutral	0,27	Neutral
P12277	177	3b6r	DIMERIC	1	A	177	LYS	ARG	Neutral	66,86	Neutral	0,02	Neutral	-0,43	Neutral	-0,91	Neutral	0,51	Neutral	0,09	0,91	Neutral	-0,13	Neutral
P68871	18	2w72	TETRAMERIC	1	B	17	LYS	ASN	Neutral	54,57	Neutral	-0,05	Neutral	-0,71	Neutral	-4,14	Deleterious	0,52	Neutral	0,13	0,87	Neutral	0,13	Neutral
Q9UN36	45	2xmr	MONOMERIC	1	A	31	THR	SER	Neutral	10,17	Deleterious	1,15	Deleterious	-1,77	Deleterious	-3,45	Deleterious	0,73	Neutral	0,45	0,55	Neutral	0,35	Deleterious
Q9BZP6	377	3fy1	MONOMERIC	1	A	377	PHE	LEU	Neutral	5,94	Deleterious	1,69	Deleterious	-2,88	Deleterious	-4,33	Deleterious	0,88	Deleterious	0,69	0,31	Deleterious	0,58	Deleterious
P50336	304	3nks	MONOMERIC	1	A	304	ARG	HIS	Neutral	59,85	Neutral	0,44	Neutral	-1,13	Neutral	-1,58	Neutral	0,52	Neutral	0,18	0,82	Neutral	-0,07	Neutral
P68871	144	2w72	TETRAMERIC	1	B	143	HIS	GLN	Neutral	44,45	Neutral	0,21	Neutral	-1,41	Neutral	-3,04	Deleterious	0,41	Neutral	0,1	0,9	Neutral	-0,11	Neutral
P33764	3	3nso	DIMERIC	1	A	3	ARG	LYS	Neutral	45,87	Neutral	0,17	Neutral	-1,47	Neutral	0,21	Neutral	0,49	Neutral	0,21	0,79	Neutral	-0,25	Neutral
P32754	340	3isq	DIMERIC	1	A	340	VAL	LEU	Neutral	1,72	Deleterious	0,46	Neutral	-0,79	Neutral	-0,33	Neutral	0,87	Deleterious	0,66	0,34	Deleterious	0,26	Neutral
P69905	3	2w72	TETRAMERIC	1	A	2	LEU	ARG	Neutral	31,06	Neutral	1,40	Deleterious	-3,32	Deleterious	-5,25	Deleterious	0,80	Deleterious	0,96	0,04	Deleterious	0,63	Deleterious
P02042	118	1shr	TETRAMERIC	1	B	117	ASN	ASP	Neutral	41,50	Neutral	0,32	Neutral	-1,35	Neutral	-1,47	Neutral	0,49	Neutral	0,13	0,87	Neutral	-0,14	Neutral
Q9BY84	23	2vsw	DIMERIC	2	A	23	THR	MET	Neutral	67,78	Neutral	0,66	Neutral	-1,72	Deleterious	-0,87	Neutral	0,66	Neutral	0,17	0,83	Neutral	0,18	Neutral
P54756	672	2r2p	MONOMERIC	1	A	672	ALA	THR	Neutral	41,20	Neutral	0,54	Neutral	-0,52	Neutral	-1,29	Neutral	0,47	Neutral	0,3	0,7	Neutral	-0,14	Neutral
Q9NW38	144	3zqs	TETRAMERIC	1	A	144	SER	PHE	Neutral	35,31	Neutral	0,80	Deleterious	-2,46	Deleterious	-2,95	Deleterious	0,74	Neutral	0,54	0,46	Deleterious	0,39	Deleterious
Q8TBK2	445	3qxy	DIMERIC	1	A	445	ALA	VAL	Neutral	58,87	Neutral	0,34	Neutral	-1,27	Neutral	-1,86	Neutral	0,35	Neutral	0,12	0,88	Neutral	-0,17	Neutral
Q96BZ9	79	4hl4	MONOMERIC	1	A	79	ASN	SER	Neutral	73,59	Neutral	-0,07	Neutral	-0,51	Neutral	-0,03	Neutral	0,49	Neutral	0,17	0,83	Neutral	-0,34	Neutral
Q9H227	172	2e9l	MONOMERIC	1	A	172	MET	ILE	Neutral	23,33	Neutral	0,69	Neutral	-1,25	Neutral	-0,30	Neutral	0,47	Neutral	0,45	0,55	Neutral	-0,29	Neutral
P20700	501	3umn	MONOMERIC	1	A	501	ALA	VAL	Neutral	40,06	Neutral	0,40	Neutral	-0,12	Neutral	-2,82	Deleterious	0,63	Neutral	0,12	0,88	Neutral	0,21	Neutral
O60234	122	3l50	MONOMERIC	1	A	122	GLU	LYS	Neutral	50,48	Neutral	0,10	Neutral	-1,38	Neutral	-3,66	Deleterious	0,45	Neutral	0,09	0,91	Neutral	0,10	Neutral
P39086	757	3fv1	MONOMERIC	1	A	727	ILE	VAL	Neutral	0,51	Deleterious	1,06	Deleterious	-3,08	Deleterious	-0,74	Neutral	0,73	Neutral	0,43	0,57	Neutral	0,08	Neutral
Q14896	158	3cx2	MONOMERIC	1	A	158	VAL	MET	Neutral	54,99	Neutral	0,61	Neutral	-2,63	Deleterious	-1,36	Neutral	0,55	Neutral	0,11	0,89	Neutral	-0,02	Neutral
Q14896	236	3cx2	MONOMERIC	1	A	236	SER	GLY	Neutral	43,34	Neutral	0,77	Deleterious	-1,88	Deleterious	2,16	Neutral	0,40	Neutral	0,14	0,86	Neutral	-0,53	Neutral
P12821	916	1uze	MONOMERIC	1	A	311	THR	MET	Neutral	41,56	Neutral	1,19	Deleterious	-1,23	Neutral	-4,31	Deleterious	0,64	Neutral	0,23	0,77	Neutral	0,37	Deleterious
Q9UGP5	438	2bcq	TETRAMERIC	1	A	438	ARG	TRP	Neutral	15,63	Deleterious	0,57	Neutral	-0,23	Neutral	-4,00	Deleterious	0,69	Neutral	0,68	0,32	Deleterious	0,41	Neutral
Q9Y5Z4	140	3r8j	MONOMERIC	1	A	140	ARG	GLN	Neutral	21,79	Neutral	0,88	Deleterious	-1,20	Neutral	-2,40	Neutral	0,65	Neutral	0,29	0,71	Neutral	0,19	Neutral
O60218	286	1zua	MONOMERIC	1	X	286	MET	THR	Neutral	10,51	Deleterious	1,92	Deleterious	-3,33	Deleterious	-4,47	Deleterious	0,76	Deleterious	0,4	0,6	Neutral	0,66	Deleterious
Q9UI42	157	2bo9	TETRAMERIC	1	A	46	PRO	THR	Neutral	22,19	Neutral	1,28	Deleterious	-2,61	Deleterious	-6,22	Deleterious	0,65	Neutral	0,34	0,66	Neutral	0,50	Deleterious
P98160	4331	3sh4	MONOMERIC	1	A	135	SER	ASN	Neutral	25,67	Neutral	0,59	Neutral	-0,86	Neutral	0,06	Neutral	0,66	Neutral	0,23	0,77	Neutral	-0,13	Neutral
Q96CB9	51	4fzv	DIMERIC	1	A	51	THR	ALA	Neutral	21,20	Neutral	0,40	Neutral	0,40	Neutral	-1,39	Neutral	0,72	Neutral	0,4	0,6	Neutral	0,20	Neutral
Q99952	193	2oc3	MONOMERIC	1	A	193	MET	VAL	Neutral	20,78	Neutral	0,77	Deleterious	-1,23	Neutral	-0,55	Neutral	0,74	Deleterious	0,25	0,75	Neutral	0,09	Neutral
Q96T60	20	2brf	MONOMERIC	1	A	20	PRO	SER	Neutral	57,69	Neutral	0,87	Deleterious	-3,95	Deleterious	-0,96	Neutral	0,66	Neutral	0,13	0,87	Neutral	0,03	Neutral
O14508	52	2c9w	TRIMERIC	1	A	52	SER	ASN	Neutral	80,35	Neutral	-0,01	Neutral	-0,43	Neutral	-1,12	Neutral	0,44	Neutral	0,18	0,82	Neutral	-0,30	Neutral
Q96IY4	169	3lms	DIMERIC	1	A	57	ALA	THR	Neutral	61,75	Neutral	0,06	Neutral	0,09	Neutral	0,61	Neutral	0,52	Neutral	0,11	0,89	Neutral	-0,32	Neutral
Q6P587	110	1saw	DIMERIC	1	A	110	ASP	ASN	Neutral	53,36	Neutral	0,11	Neutral	-1,12	Neutral	-1,46	Neutral	0,32	Neutral	0,15	0,85	Neutral	-0,42	Neutral
Q68DV7	47	4kng	HEXAMERIC	1	E	47	ILE	VAL	Neutral	32,70	Neutral	0,42	Neutral	-1,12	Neutral	-0,44	Neutral	0,47	Neutral	0,2	0,8	Neutral	-0,21	Neutral
P20813	172	3ibd	MONOMERIC	1	A	172	GLN	HIS	Neutral	2,44	Deleterious	0,67	Neutral	-1,27	Neutral	0,18	Neutral	0,92	Deleterious	0,55	0,45	Deleterious	0,25	Neutral
Q08623	165	3l5k	MONOMERIC	1	A	165	PRO	ALA	Neutral	57,29	Neutral	0,10	Neutral	-1,19	Neutral	-2,64	Deleterious	0,38	Neutral	0,17	0,83	Neutral	-0,23	Neutral
Q9HBL8	252	2wm3	MONOMERIC	1	A	252	PRO	LEU	Neutral	60,83	Neutral	0,65	Neutral	-1,91	Neutral	-8,08	Deleterious	0,65	Neutral	0,15	0,85	Neutral	0,64	Deleterious
O00182	5	2zhn	MONOMERIC	1	A	5	GLY	SER	Neutral	47,52	Neutral	0,10	Neutral	-1,13	Neutral	-0,62	Neutral	0,49	Neutral	0,21	0,79	Neutral	-0,17	Neutral
P50281	431	3c7x	DIMERIC	3	A	431	ARG	HIS	Neutral	26,53	Neutral	0,49	Neutral	-0,17	Neutral	-2,63	Deleterious	0,63	Neutral	0,34	0,66	Neutral	0,14	Neutral
O60678	440	2fyt	MONOMERIC	1	A	457	LEU	VAL	Neutral	0,00	Deleterious	1,00	Deleterious	-2,58	Deleterious	-2,52	Deleterious	0,68	Neutral	0,59	0,41	Deleterious	0,36	Neutral
Q5JRX3	516	4l3t	MONOMERIC	1	A	516	GLN	HIS	Neutral	70,88	Neutral	0,21	Neutral	-0,27	Neutral	-2,44	Neutral	0,30	Neutral	0,1	0,9	Neutral	-0,19	Neutral
P43220	131	3c5t	DIMERIC	1	A	131	ARG	GLN	Neutral	51,10	Neutral	0,07	Neutral	-1,16	Neutral	0,36	Neutral	0,47	Neutral	0,13	0,87	Neutral	-0,25	Neutral
P54886	372	2h5g	DIMERIC	1	A	372	SER	TYR	Neutral	37,26	Neutral	0,81	Deleterious	-0,47	Neutral	-2,54	Deleterious	0,60	Neutral	0,69	0,31	Deleterious	0,17	Neutral
P11172	446	3eww	DIMERIC	1	A	446	ILE	VAL	Neutral	0,00	Deleterious	1,24	Deleterious	-3,68	Deleterious	-0,22	Neutral	0,76	Deleterious	0,42	0,58	Neutral	0,17	Neutral
O15455	412	1ziw	MONOMERIC	1	A	412	LEU	PHE	Neutral	0,34	Deleterious	1,25	Deleterious	-1,56	Neutral	-3,54	Deleterious	0,85	Deleterious	0,72	0,28	Deleterious	0,55	Deleterious
Q8WUM4	309	3c3r	DIMERIC	1	A	309	ALA	THR	Neutral	52,36	Neutral	0,75	Neutral	-0,78	Neutral	0,78	Neutral	0,37	Neutral	0,17	0,83	Neutral	-0,61	Neutral
Q9NP95	116	3f1r	DIMERIC	1	A	116	GLY	ARG	Neutral	36,63	Neutral	1,64	Deleterious	-3,81	Deleterious	-6,63	Deleterious	0,81	Deleterious	0,48	0,52	Neutral	0,85	Deleterious
P07093	51	4dy0	MONOMERIC	1	A	32	ILE	MET	Neutral	9,91	Deleterious	1,16	Deleterious	-1,74	Deleterious	-1,38	Neutral	0,77	Deleterious	0,53	0,47	Deleterious	0,20	Neutral
O75891	254	2bw0	MONOMERIC	1	A	254	LEU	PRO	Neutral	24,74	Neutral	2,29	Deleterious	-2,17	Deleterious	-0,28	Neutral	0,70	Neutral	0,42	0,58	Neutral	0,20	Neutral
O00444	232	3cok	MONOMERIC	1	A	231	SER	THR	Neutral	78,62	Neutral	0,28	Neutral	-0,82	Neutral	0,31	Neutral	0,64	Neutral	0,15	0,85	Neutral	-0,18	Neutral
P21399	395	2b3y	MONOMERIC	1	A	395	ALA	ASP	Neutral	27,96	Neutral	0,73	Neutral	0,06	Neutral	0,81	Neutral	0,57	Neutral	0,33	0,67	Neutral	-0,08	Neutral
Q5JRX3	169	4l3t	MONOMERIC	1	A	169	PHE	SER	Neutral	20,92	Neutral	2,45	Deleterious	-1,53	Neutral	-3,04	Deleterious	0,81	Deleterious	0,7	0,3	Deleterious	0,47	Deleterious
P06731	137	2qsq	DIMERIC	1	A	103	GLN	PRO	Neutral	34,33	Neutral	1,60	Deleterious	-4,21	Deleterious	-4,24	Deleterious	0,69	Neutral	0,31	0,69	Neutral	0,35	Neutral
P46952	42	2qnk	MONOMERIC	1	A	42	THR	SER	Neutral	62,01	Neutral	0,37	Neutral	-1,22	Neutral	-0,39	Neutral	0,55	Neutral	0,1	0,9	Neutral	-0,17	Neutral
P46952	37	2qnk	MONOMERIC	1	A	37	ILE	VAL	Neutral	11,41	Deleterious	1,26	Deleterious	-1,51	Neutral	0,70	Neutral	0,63	Neutral	0,19	0,81	Neutral	-0,18	Neutral
Q9BZP6	102	3fy1	MONOMERIC	1	A	102	GLY	ARG	Neutral	20,17	Neutral	1,66	Deleterious	-2,71	Deleterious	-6,91	Deleterious	0,93	Deleterious	0,72	0,28	Deleterious	0,97	Deleterious
Q08257	176	1yb5	DIMERIC	1	A	176	ILE	VAL	Neutral	0,00	Deleterious	0,91	Deleterious	-2,16	Deleterious	0,76	Neutral	0,63	Neutral	0,44	0,56	Neutral	-0,05	Neutral
Q7L0Q8	121	2q3h	MONOMERIC	1	A	121	THR	ALA	Neutral	3,13	Deleterious	0,87	Deleterious	-2,57	Deleterious	-3,33	Deleterious	0,72	Neutral	0,77	0,23	Deleterious	0,51	Deleterious
Q8IX03	735	2z0u	MONOMERIC	1	A	98	SER	ALA	Neutral	41,40	Neutral	1,05	Deleterious	-3,75	Deleterious	-1,34	Neutral	0,76	Deleterious	0,47	0,53	Neutral	0,15	Neutral
Q9BUP3	197	2bka	DIMERIC	1	A	197	SER	ARG	Neutral	43,89	Neutral	0,28	Neutral	-0,08	Neutral	-0,48	Neutral	0,63	Neutral	0,43	0,57	Neutral	0,15	Neutral
Q16548	82	2vm6	DIMERIC	1	A	82	GLY	ASP	Neutral	75,93	Neutral	0,69	Neutral	-3,64	Deleterious	-6,05	Deleterious	0,74	Neutral	0,26	0,74	Neutral	0,70	Deleterious
O43312	725	2d1k	TRIMERIC	1	C	725	THR	ALA	Neutral	55,27	Neutral	0,24	Neutral	-3,30	Deleterious	-0,60	Neutral	0,58	Neutral	0,23	0,77	Neutral	-0,18	Neutral
P17516	145	2fvl	MONOMERIC	1	A	145	SER	CYS	Neutral	18,02	Neutral	0,74	Neutral	-1,10	Neutral	7,35	Neutral	0,73	Deleterious	0,38	0,62	Neutral	-0,51	Neutral
O00391	114	3q6o	MONOMERIC	1	A	114	ASN	SER	Neutral	70,57	Neutral	0,41	Neutral	-2,24	Deleterious	-1,75	Neutral	0,64	Neutral	0,18	0,82	Neutral	0,14	Neutral
Q15399	305	2z7x	TRIMERIC	1	B	305	HIS	LEU	Neutral	34,13	Neutral	0,40	Neutral	-0,44	Neutral	-2,95	Deleterious	0,53	Neutral	0,28	0,72	Neutral	0,09	Neutral
O95716	64	2gf9	MONOMERIC	1	A	64	VAL	ILE	Neutral	4,17	Deleterious	0,71	Neutral	-2,34	Deleterious	0,09	Neutral	0,69	Neutral	0,37	0,63	Neutral	0,01	Neutral
Q29980	291	1je6	MONOMERIC	1	A	268	GLY	SER	Neutral	22,03	Neutral	0,24	Neutral	-0,33	Neutral	1,58	Neutral	0,52	Neutral	0,23	0,77	Neutral	-0,30	Neutral
Q16772	73	2vcv	DIMERIC	1	A	73	ASN	ASP	Neutral	8,05	Deleterious	0,80	Deleterious	-1,29	Neutral	-3,39	Deleterious	0,59	Neutral	0,6	0,4	Deleterious	0,17	Neutral
P21980	76	2q3z	DIMERIC	1	A	76	ARG	HIS	Neutral	49,39	Neutral	0,01	Neutral	-0,15	Neutral	0,04	Neutral	0,55	Neutral	0,12	0,88	Neutral	-0,20	Neutral
Q9BXR5	775	2j67	DIMERIC	1	A	775	ILE	LEU	Neutral	9,35	Deleterious	0,55	Neutral	-0,66	Neutral	-0,83	Neutral	0,63	Neutral	0,42	0,58	Neutral	-0,05	Neutral
Q9BXR5	775	2j67	DIMERIC	1	A	775	ILE	PHE	Neutral	9,35	Deleterious	0,93	Deleterious	-1,55	Neutral	-1,58	Neutral	0,85	Deleterious	0,36	0,64	Neutral	0,22	Neutral
Q9BXR5	775	2j67	DIMERIC	1	A	775	ILE	VAL	Neutral	9,35	Deleterious	1,30	Deleterious	-3,30	Deleterious	-0,73	Neutral	0,72	Neutral	0,21	0,79	Neutral	0,04	Neutral
P02786	420	3kas	TETRAMERIC	1	A	420	GLY	SER	Neutral	0,54	Deleterious	0,55	Neutral	-2,33	Deleterious	-0,54	Neutral	0,89	Deleterious	0,78	0,22	Deleterious	0,36	Neutral
P17066	170	3fe1	MONOMERIC	1	A	170	ASN	LYS	Neutral	56,04	Neutral	0,11	Neutral	-0,40	Neutral	-4,44	Deleterious	0,43	Neutral	0,13	0,87	Neutral	0,05	Neutral
P17066	173	3fe1	MONOMERIC	1	A	173	ARG	PRO	Neutral	57,75	Neutral	2,02	Deleterious	-2,08	Neutral	-5,78	Deleterious	0,81	Deleterious	0,49	0,51	Neutral	0,72	Deleterious
P17066	178	3fe1	MONOMERIC	1	A	178	PRO	ALA	Neutral	3,71	Deleterious	1,13	Deleterious	-2,49	Deleterious	-6,69	Deleterious	0,93	Deleterious	0,76	0,24	Deleterious	0,85	Deleterious
P02787	42	1ryo	MONOMERIC	1	A	23	ARG	LEU	Neutral	33,90	Neutral	-0,14	Neutral	1,43	Neutral	-4,01	Deleterious	0,54	Neutral	0,25	0,75	Neutral	0,19	Neutral
P17066	260	3fe1	MONOMERIC	1	A	260	ARG	HIS	Neutral	37,05	Neutral	0,40	Neutral	-0,85	Neutral	-4,32	Deleterious	0,45	Neutral	0,14	0,86	Neutral	0,04	Neutral
P14324	364	2qis	DIMERIC	1	A	312	VAL	ALA	Neutral	11,72	Deleterious	1,46	Deleterious	-1,78	Deleterious	-2,82	Deleterious	0,69	Neutral	0,47	0,53	Neutral	0,14	Neutral
O75897	68	2gwh	DIMERIC	1	A	68	ILE	MET	Neutral	0,00	Deleterious	1,31	Deleterious	-3,15	Deleterious	-2,79	Deleterious	0,72	Neutral	0,61	0,39	Deleterious	0,49	Deleterious
Q13569	199	1wyw	DIMERIC	1	A	199	GLY	SER	Neutral	62,96	Neutral	0,54	Neutral	-1,78	Deleterious	-5,50	Deleterious	0,69	Neutral	0,24	0,76	Neutral	0,57	Deleterious
P62158	73	4djc	DIMERIC	1	A	73	MET	THR	Neutral	18,73	Neutral	2,33	Deleterious	-5,09	Deleterious	-5,52	Deleterious	0,75	Deleterious	0,4	0,6	Neutral	0,62	Deleterious
P69891	37	1i3d	TETRAMERIC	1	A	36	PRO	ARG	Neutral	24,70	Neutral	1,12	Deleterious	-1,25	Neutral	-8,07	Deleterious	0,67	Neutral	0,42	0,58	Neutral	0,67	Deleterious
O15217	163	3ik7	DIMERIC	1	A	163	THR	ALA	Neutral	0,00	Deleterious	1,23	Deleterious	-3,82	Deleterious	1,09	Neutral	0,87	Deleterious	0,66	0,34	Deleterious	0,29	Neutral
Q9BZ11	336	1r55	MONOMERIC	1	A	336	PRO	SER	Neutral	14,67	Deleterious	0,92	Deleterious	-2,62	Deleterious	-4,18	Deleterious	0,60	Neutral	0,39	0,61	Neutral	0,18	Neutral
P33527	723	2cbz	MONOMERIC	1	A	723	ARG	GLN	Neutral	30,52	Neutral	0,61	Neutral	-1,36	Neutral	-0,36	Neutral	0,56	Neutral	0,28	0,72	Neutral	-0,12	Neutral
Q99640	140	3p1a	MONOMERIC	1	A	140	ARG	CYS	Neutral	29,73	Neutral	0,31	Neutral	-1,20	Neutral	-4,79	Deleterious	0,79	Deleterious	0,61	0,39	Deleterious	0,51	Deleterious
P34913	55	3i28	MONOMERIC	1	A	55	LYS	ARG	Neutral	20,58	Neutral	0,09	Neutral	-0,32	Neutral	0,49	Neutral	0,65	Neutral	0,47	0,53	Neutral	-0,09	Neutral
P69905	45	2w72	TETRAMERIC	1	A	44	PRO	LEU	Neutral	47,83	Neutral	-0,20	Neutral	-0,74	Neutral	-7,64	Deleterious	0,47	Neutral	0,23	0,77	Neutral	0,39	Deleterious
P69905	21	2w72	TETRAMERIC	1	A	20	HIS	GLN	Neutral	44,92	Neutral	0,48	Neutral	-1,26	Neutral	-4,05	Deleterious	0,45	Neutral	0,15	0,85	Neutral	0,03	Neutral
P16152	131	1wma	MONOMERIC	1	A	130	PRO	SER	Neutral	49,32	Neutral	0,77	Deleterious	-2,22	Deleterious	-6,00	Deleterious	0,66	Neutral	0,17	0,83	Neutral	0,43	Deleterious
Q03518	578	1jj7	MONOMERIC	1	A	518	VAL	ILE	Neutral	25,20	Neutral	0,43	Neutral	-0,64	Neutral	-0,56	Neutral	0,58	Neutral	0,17	0,83	Neutral	-0,10	Neutral
P02675	478	1fzc	DECAMERIC	1	B	448	ARG	LYS	Neutral	27,04	Neutral	0,54	Neutral	0,09	Neutral	1,40	Neutral	0,59	Neutral	0,33	0,67	Neutral	-0,23	Neutral
Q9NWZ3	428	2nru	MONOMERIC	1	A	428	ALA	THR	Neutral	32,08	Neutral	0,76	Deleterious	-1,30	Neutral	-0,33	Neutral	0,57	Neutral	0,28	0,72	Neutral	-0,21	Neutral
P00747	408	4dur	MONOMERIC	1	A	389	ARG	TRP	Neutral	39,08	Neutral	0,34	Neutral	0,13	Neutral	-2,98	Deleterious	0,70	Neutral	0,54	0,46	Deleterious	0,37	Neutral
P00747	261	4dur	MONOMERIC	1	A	242	ARG	HIS	Neutral	55,18	Neutral	0,09	Neutral	-0,12	Neutral	-3,55	Deleterious	0,46	Neutral	0,15	0,85	Neutral	-0,06	Neutral
P04626	452	2a91	MONOMERIC	1	A	431	TRP	CYS	Neutral	21,88	Neutral	2,47	Deleterious	-2,65	Deleterious	-0,36	Neutral	0,92	Deleterious	1	0	Deleterious	0,35	Deleterious
P03952	560	2any	MONOMERIC	1	A	179	ARG	GLN	Neutral	25,11	Neutral	0,43	Neutral	-0,80	Neutral	-0,58	Neutral	0,62	Neutral	0,37	0,63	Neutral	0,02	Neutral
Q8WUM0	106	1xks	MONOMERIC	1	A	106	THR	PRO	Neutral	17,24	Deleterious	2,13	Deleterious	-3,71	Deleterious	-2,77	Deleterious	0,73	Neutral	0,6	0,4	Deleterious	0,35	Neutral
P49643	446	3l9q	DIMERIC	2	A	446	GLN	HIS	Neutral	3,72	Deleterious	0,65	Neutral	-2,18	Deleterious	-3,91	Deleterious	0,87	Deleterious	0,56	0,44	Deleterious	0,64	Deleterious
P49643	435	3l9q	DIMERIC	2	A	435	ASP	GLY	Neutral	99,41	Neutral	0,67	Neutral	-1,30	Neutral	-1,67	Neutral	0,46	Neutral	0,04	0,96	Neutral	0,12	Neutral
Q99661	449	2heh	MONOMERIC	1	A	449	ILE	LEU	Neutral	5,26	Deleterious	0,58	Neutral	-0,73	Neutral	-1,91	Neutral	0,82	Deleterious	0,54	0,46	Deleterious	0,30	Neutral
P57105	9	2jik	MONOMERIC	1	A	9	VAL	ILE	Neutral	28,49	Neutral	0,39	Neutral	-1,28	Neutral	-0,22	Neutral	0,56	Neutral	0,12	0,88	Neutral	-0,16	Neutral
Q9NSY2	74	2r55	MONOMERIC	1	A	74	GLY	SER	Neutral	65,03	Neutral	0,55	Neutral	-3,10	Deleterious	-2,30	Neutral	0,59	Neutral	0,19	0,81	Neutral	0,17	Neutral
P26998	159	3qk3	TRIMERIC	1	A	159	VAL	ILE	Neutral	0,00	Deleterious	1,21	Deleterious	-3,86	Deleterious	-0,93	Neutral	0,71	Neutral	0,46	0,54	Neutral	0,14	Neutral
P09488	210	1xw6	DIMERIC	1	A	209	SER	THR	Neutral	5,75	Deleterious	0,79	Deleterious	-2,40	Deleterious	0,29	Neutral	0,70	Neutral	0,6	0,4	Deleterious	-0,01	Neutral
P45877	190	2esl	DIMERIC	1	A	190	ASN	SER	Neutral	49,43	Neutral	0,05	Neutral	-0,94	Neutral	-0,72	Neutral	0,47	Neutral	0,2	0,8	Neutral	-0,15	Neutral
P54652	191	3i33	MONOMERIC	1	A	191	CYS	SER	Neutral	91,75	Neutral	-0,37	Neutral	-0,22	Neutral	1,07	Neutral	0,25	Neutral	0,03	0,97	Neutral	-0,79	Neutral
Q16539	343	2fst	MONOMERIC	1	X	343	ASP	GLY	Neutral	52,28	Neutral	0,88	Deleterious	-1,60	Deleterious	-3,11	Deleterious	0,36	Neutral	0,27	0,73	Neutral	-0,31	Neutral
O15217	100	3ik7	DIMERIC	1	A	100	LEU	PRO	Neutral	5,28	Deleterious	3,23	Deleterious	-9,54	Deleterious	-1,59	Neutral	0,99	Deleterious	0,98	0,02	Deleterious	0,57	Deleterious
P21980	536	2q3z	DIMERIC	1	A	536	PRO	SER	Neutral	27,87	Neutral	1,61	Deleterious	-1,68	Neutral	-4,63	Deleterious	0,72	Neutral	0,3	0,7	Neutral	0,44	Deleterious
P08311	125	1cgh	MONOMERIC	1	A	119	ASN	SER	Neutral	21,84	Neutral	0,71	Neutral	-1,70	Neutral	-0,26	Neutral	0,66	Neutral	0,43	0,57	Neutral	-0,02	Neutral
P53350	463	3p34	DIMERIC	1	A	463	LEU	HIS	Neutral	8,46	Deleterious	1,14	Deleterious	-3,01	Deleterious	1,51	Neutral	0,64	Neutral	0,55	0,45	Deleterious	-0,26	Neutral
P02774	436	1kxp	DIMERIC	1	D	436	LYS	THR	Neutral	79,09	Neutral	-0,14	Neutral	-0,42	Neutral	0,03	Neutral	0,35	Neutral	0,12	0,88	Neutral	-0,71	Neutral
Q9BYF1	26	1r42	PENTAMERIC	1	A	26	LYS	ARG	Neutral	36,35	Neutral	0,16	Neutral	-0,11	Neutral	-0,58	Neutral	0,46	Neutral	0,22	0,78	Neutral	-0,23	Neutral
Q16769	360	2afw	MONOMERIC	1	A	360	HIS	PRO	Neutral	44,51	Neutral	2,47	Deleterious	-4,36	Deleterious	-4,51	Deleterious	0,90	Deleterious	0,29	0,71	Neutral	0,74	Deleterious
P20591	379	3ljb	DIMERIC	1	A	379	VAL	ILE	Neutral	0,12	Deleterious	0,61	Neutral	-2,27	Deleterious	0,58	Neutral	0,60	Neutral	0,47	0,53	Neutral	-0,15	Neutral
O95050	28	2a14	MONOMERIC	1	A	28	ASP	ASN	Neutral	67,12	Neutral	-0,02	Neutral	-0,85	Neutral	-0,35	Neutral	0,43	Neutral	0,1	0,9	Neutral	-0,25	Neutral
Q8N1Q1	68	3da2	MONOMERIC	1	A	68	ASN	SER	Neutral	11,09	Deleterious	0,70	Neutral	-0,18	Neutral	-1,44	Neutral	0,70	Neutral	0,53	0,47	Deleterious	0,17	Neutral
Q16853	700	2c10	DIMERIC	1	A	700	GLY	SER	Neutral	11,25	Deleterious	0,98	Deleterious	-0,68	Neutral	-0,42	Neutral	0,60	Neutral	0,49	0,51	Neutral	-0,02	Neutral
Q9H2X3	251	1sl6	MONOMERIC	1	A	251	TYR	CYS	Neutral	56,62	Neutral	0,64	Neutral	-1,51	Neutral	-4,77	Deleterious	0,53	Neutral	0,36	0,64	Neutral	0,31	Neutral
P43632	178	3h8n	MONOMERIC	1	A	157	ASN	HIS	Neutral	81,03	Neutral	0,46	Neutral	-1,51	Neutral	-2,70	Deleterious	0,60	Neutral	0,4	0,6	Neutral	0,10	Neutral
P22061	120	1i1n	MONOMERIC	1	A	119	VAL	ILE	Neutral	21,24	Neutral	0,59	Neutral	-0,28	Neutral	0,29	Neutral	0,62	Neutral	0,16	0,84	Neutral	-0,03	Neutral
P36639	124	3zr0	MONOMERIC	1	A	83	VAL	MET	Neutral	8,79	Deleterious	1,41	Deleterious	-3,76	Deleterious	-2,76	Deleterious	0,83	Deleterious	0,36	0,64	Neutral	0,39	Deleterious
P78417	140	3vln	DIMERIC	1	A	140	ALA	ASP	Neutral	45,80	Neutral	0,76	Neutral	-1,54	Neutral	-0,82	Neutral	0,48	Neutral	0,19	0,81	Neutral	-0,01	Neutral
O00170	307	4apo	DIMERIC	1	A	307	GLN	ARG	Neutral	68,42	Neutral	0,03	Neutral	-0,54	Neutral	1,76	Neutral	0,47	Neutral	0,12	0,88	Neutral	-0,61	Neutral
P18440	214	2ija	MONOMERIC	1	A	214	SER	ALA	Neutral	56,51	Neutral	0,27	Neutral	-0,89	Neutral	-1,41	Neutral	0,33	Neutral	0,07	0,93	Neutral	-0,11	Neutral
P21964	146	3bwy	MONOMERIC	1	A	96	ALA	VAL	Neutral	1,37	Deleterious	1,01	Deleterious	-3,48	Deleterious	-3,82	Deleterious	0,88	Deleterious	0,72	0,28	Deleterious	0,69	Deleterious
P08684	162	3nxu	MONOMERIC	1	A	162	ARG	GLN	Neutral	49,02	Neutral	0,26	Neutral	-0,85	Neutral	-0,22	Neutral	0,44	Neutral	0,15	0,85	Neutral	-0,25	Neutral
P08684	174	3nxu	MONOMERIC	1	A	174	ASP	HIS	Neutral	62,95	Neutral	0,24	Neutral	-0,42	Neutral	-3,84	Deleterious	0,50	Neutral	0,21	0,79	Neutral	-0,13	Neutral
P08684	416	3nxu	MONOMERIC	1	A	416	PRO	LEU	Neutral	3,80	Deleterious	1,55	Deleterious	-3,11	Deleterious	-9,35	Deleterious	0,94	Deleterious	0,67	0,33	Deleterious	1,19	Deleterious
P08684	445	3nxu	MONOMERIC	1	A	445	MET	THR	Neutral	30,14	Neutral	0,48	Neutral	-1,14	Neutral	-5,30	Deleterious	0,64	Neutral	0,27	0,73	Neutral	0,34	Neutral
P08684	467	3nxu	MONOMERIC	1	A	467	PRO	SER	Neutral	37,73	Neutral	0,51	Neutral	-0,97	Neutral	-4,30	Deleterious	0,45	Neutral	0,22	0,78	Neutral	0,17	Neutral
P12318	140	3ry4	MONOMERIC	1	A	107	MET	VAL	Neutral	44,87	Neutral	-0,38	Neutral	0,91	Neutral	-0,12	Neutral	0,48	Neutral	0,12	0,88	Neutral	-0,36	Neutral
P05112	27	2d48	MONOMERIC	1	A	3	CYS	ARG	Neutral	48,19	Neutral	0,69	Neutral	-2,86	Deleterious	-3,60	Deleterious	0,63	Neutral	0,35	0,65	Neutral	0,34	Neutral
Q16611	28	2ims	DIMERIC	1	A	28	ALA	VAL	Neutral	3,09	Deleterious	0,48	Neutral	-3,00	Deleterious	-1,31	Neutral	0,76	Deleterious	0,68	0,32	Deleterious	0,40	Deleterious
P08684	189	3nxu	MONOMERIC	1	A	189	PHE	SER	Neutral	1,13	Deleterious	3,53	Deleterious	-4,42	Deleterious	-7,26	Deleterious	0,98	Deleterious	0,9	0,1	Deleterious	1,07	Deleterious
Q02643	57	2xdg	MONOMERIC	2	A	57	ALA	THR	Neutral	15,86	Deleterious	1,30	Deleterious	-2,08	Deleterious	-0,26	Neutral	0,62	Neutral	0,43	0,57	Neutral	-0,13	Neutral
P31994	83	2fcb	MONOMERIC	1	A	43	GLN	PRO	Neutral	42,58	Neutral	1,15	Deleterious	-2,83	Deleterious	-4,44	Deleterious	0,81	Deleterious	0,36	0,64	Neutral	0,48	Deleterious
P21580	125	3zje	DIMERIC	1	A	125	ALA	VAL	Neutral	5,10	Deleterious	0,88	Deleterious	-0,58	Neutral	-2,15	Neutral	0,74	Deleterious	0,68	0,32	Deleterious	0,19	Neutral
P00338	161	4jnk	TETRAMERIC	1	A	160	SER	ARG	Neutral	4,37	Deleterious	1,48	Deleterious	-4,40	Deleterious	-4,00	Deleterious	0,94	Deleterious	0,87	0,13	Deleterious	0,75	Deleterious
P55212	109	3od5	DIMERIC	1	A	109	ALA	THR	Neutral	50,93	Neutral	0,21	Neutral	-0,27	Neutral	-0,02	Neutral	0,34	Neutral	0,14	0,86	Neutral	-0,40	Neutral
O00206	510	4g8a	TETRAMERIC	1	A	510	GLN	HIS	Neutral	62,13	Neutral	-0,28	Neutral	-0,12	Neutral	-1,22	Neutral	0,35	Neutral	0,11	0,89	Neutral	-0,17	Neutral
P27694	351	1jmc	DIMERIC	1	A	351	THR	ALA	Neutral	28,23	Neutral	0,70	Neutral	-2,43	Deleterious	-0,41	Neutral	0,64	Neutral	0,34	0,66	Neutral	-0,10	Neutral
P11413	335	2bh9	DIMERIC	1	A	335	ALA	THR	Neutral	9,14	Deleterious	0,24	Neutral	0,98	Neutral	-0,84	Neutral	0,70	Neutral	0,51	0,49	Deleterious	-0,09	Neutral
O00206	342	4g8a	TETRAMERIC	1	A	342	PHE	TYR	Neutral	1,13	Deleterious	0,89	Deleterious	-1,27	Neutral	-1,28	Neutral	0,81	Deleterious	0,58	0,42	Deleterious	0,20	Neutral
P15121	15	2i16	MONOMERIC	1	A	15	ILE	PHE	Neutral	5,15	Deleterious	1,00	Deleterious	-0,68	Neutral	-3,03	Deleterious	0,60	Neutral	0,58	0,42	Deleterious	0,29	Neutral
P15121	42	2i16	MONOMERIC	1	A	42	HIS	LEU	Neutral	0,22	Deleterious	0,73	Neutral	-2,52	Deleterious	-10,18	Deleterious	0,90	Deleterious	0,55	0,45	Deleterious	1,14	Deleterious
P15121	73	2i16	MONOMERIC	1	A	73	LEU	VAL	Neutral	1,45	Deleterious	1,38	Deleterious	-3,00	Deleterious	-2,71	Deleterious	0,70	Neutral	0,57	0,43	Deleterious	0,22	Neutral
P15121	204	2i16	MONOMERIC	1	A	204	GLY	SER	Neutral	45,04	Neutral	1,89	Deleterious	-3,27	Deleterious	-3,88	Deleterious	0,80	Deleterious	0,23	0,77	Neutral	0,53	Deleterious
P15121	288	2i16	MONOMERIC	1	A	288	THR	ILE	Neutral	30,66	Neutral	0,45	Neutral	-1,21	Neutral	-2,51	Deleterious	0,66	Neutral	0,19	0,81	Neutral	0,27	Neutral
P06727	147	3s84	DIMERIC	1	A	147	ASN	SER	Neutral	35,50	Neutral	0,65	Neutral	-1,28	Neutral	-0,89	Neutral	0,58	Neutral	0,27	0,73	Neutral	-0,03	Neutral
P06727	307	3s84	DIMERIC	1	A	307	VAL	LEU	Neutral	0,80	Deleterious	0,53	Neutral	-2,12	Deleterious	-0,88	Neutral	0,70	Neutral	0,6	0,4	Deleterious	0,04	Neutral
P16442	74	3ioh	DIMERIC	1	A	74	PRO	SER	Neutral	6,15	Deleterious	1,97	Deleterious	-4,13	Deleterious	-3,92	Deleterious	0,90	Deleterious	0,71	0,29	Deleterious	0,69	Deleterious
P03956	252	1hfc	MONOMERIC	1	A	252	ASP	GLY	Neutral	0,75	Deleterious	1,03	Deleterious	-4,51	Deleterious	-6,84	Deleterious	0,99	Deleterious	0,93	0,07	Deleterious	1,05	Deleterious
P23946	66	4ag1	DIMERIC	1	A	45	HIS	ARG	Neutral	12,33	Deleterious	1,64	Deleterious	-1,58	Neutral	-6,66	Deleterious	0,81	Deleterious	0,4	0,6	Neutral	0,69	Deleterious
P05362	34	1iam	DIMERIC	1	A	7	SER	CYS	Neutral	59,96	Neutral	0,25	Neutral	-0,14	Neutral	-2,15	Neutral	0,60	Neutral	0,09	0,91	Neutral	-0,07	Neutral
P05362	56	1iam	DIMERIC	1	A	29	LYS	MET	Neutral	70,82	Neutral	0,37	Neutral	-1,78	Deleterious	-1,07	Neutral	0,68	Neutral	0,15	0,85	Neutral	0,20	Neutral
P13598	37	1zxq	DIMERIC	1	A	13	ALA	THR	Neutral	10,18	Deleterious	0,00	Neutral	0,19	Neutral	-0,26	Neutral	0,59	Neutral	0,29	0,71	Neutral	-0,09	Neutral
O75326	207	3nvq	TETRAMERIC	1	A	207	ARG	GLN	Neutral	46,65	Neutral	0,32	Neutral	-0,62	Neutral	0,28	Neutral	0,44	Neutral	0,1	0,9	Neutral	-0,28	Neutral
P50750	59	3mi9	TRIMERIC	1	A	59	PHE	LEU	Neutral	1,36	Deleterious	1,45	Deleterious	-2,79	Deleterious	-4,62	Deleterious	0,78	Deleterious	0,7	0,3	Deleterious	0,60	Deleterious
Q9UL51	527	3u10	TETRAMERIC	1	A	527	ARG	GLN	Neutral	34,39	Neutral	0,31	Neutral	-0,90	Neutral	-3,28	Deleterious	0,48	Neutral	0,16	0,84	Neutral	0,08	Neutral
Q9UPN9	961	3u5n	DIMERIC	1	A	961	VAL	MET	Neutral	32,73	Neutral	0,45	Neutral	-0,98	Neutral	-1,08	Neutral	0,60	Neutral	0,11	0,89	Neutral	-0,10	Neutral
P54760	678	2vwx	MONOMERIC	1	A	678	ARG	HIS	Neutral	46,16	Neutral	0,09	Neutral	-1,01	Neutral	1,58	Neutral	0,41	Neutral	0,14	0,86	Neutral	-0,40	Neutral
Q7RTN6	64	3gni	DIMERIC	1	B	64	PRO	SER	Neutral	13,68	Deleterious	1,65	Deleterious	-3,45	Deleterious	-1,69	Neutral	0,92	Deleterious	0,49	0,51	Neutral	0,52	Deleterious
P25098	184	3v5w	TRIMERIC	1	A	184	ILE	THR	Neutral	19,84	Neutral	1,51	Deleterious	-1,17	Neutral	-1,96	Neutral	0,63	Neutral	0,32	0,68	Neutral	0,16	Neutral
Q9HCP0	329	2cmw	MONOMERIC	1	A	329	VAL	ILE	Neutral	53,75	Neutral	0,23	Neutral	-0,35	Neutral	-0,60	Neutral	0,48	Neutral	0,07	0,93	Neutral	-0,24	Neutral
Q00796	239	1pl8	TETRAMERIC	1	A	238	GLN	LEU	Neutral	34,15	Neutral	0,26	Neutral	0,57	Neutral	2,56	Neutral	0,41	Neutral	0,33	0,67	Neutral	-0,44	Neutral
Q16288	768	3v5q	MONOMERIC	1	A	768	LYS	ARG	Neutral	54,12	Neutral	0,15	Neutral	-1,15	Neutral	-2,18	Neutral	0,37	Neutral	0,12	0,88	Neutral	-0,16	Neutral
Q92630	455	3kvw	MONOMERIC	1	A	382	PHE	TYR	Neutral	10,95	Deleterious	1,01	Deleterious	-0,57	Neutral	-2,97	Deleterious	0,65	Neutral	0,45	0,55	Neutral	0,25	Neutral
P08684	222	3nxu	MONOMERIC	1	A	222	SER	PRO	Neutral	35,29	Neutral	0,63	Neutral	-1,18	Neutral	-3,08	Deleterious	0,83	Deleterious	0,32	0,68	Neutral	0,41	Deleterious
Q9HCP0	206	2cmw	MONOMERIC	1	A	206	ARG	LYS	Neutral	56,21	Neutral	-0,10	Neutral	-0,79	Neutral	-2,88	Deleterious	0,51	Neutral	0,09	0,91	Neutral	0,03	Neutral
O14733	195	2dyl	MONOMERIC	1	A	211	ALA	THR	Neutral	0,00	Deleterious	0,72	Neutral	-3,04	Deleterious	-1,56	Neutral	0,80	Deleterious	0,71	0,29	Deleterious	0,41	Deleterious
Q13614	545	1zsq	MONOMERIC	1	A	545	ASN	SER	Neutral	10,59	Deleterious	1,09	Deleterious	-1,24	Neutral	-4,48	Deleterious	0,73	Neutral	0,63	0,37	Deleterious	0,43	Deleterious
Q13464	108	3v8s	DIMERIC	1	A	108	SER	ASN	Neutral	12,59	Deleterious	0,86	Deleterious	-0,68	Neutral	-2,12	Neutral	0,69	Neutral	0,39	0,61	Neutral	0,21	Neutral
P01009	77	3ne4	MONOMERIC	1	A	53	SER	PHE	Neutral	0,29	Deleterious	-0,06	Neutral	-0,73	Neutral	-5,83	Deleterious	0,96	Deleterious	0,81	0,19	Deleterious	0,89	Deleterious
Q9UHD2	151	4euu	DIMERIC	1	A	151	SER	PHE	Neutral	1,25	Deleterious	-0,01	Neutral	0,28	Neutral	-4,44	Deleterious	0,98	Deleterious	0,85	0,15	Deleterious	0,81	Deleterious
Q8TDX7	35	2wqm	MONOMERIC	1	A	35	ARG	GLY	Neutral	61,47	Neutral	0,91	Deleterious	-1,89	Deleterious	-2,33	Neutral	0,48	Neutral	0,52	0,48	Deleterious	0,21	Neutral
Q99640	103	3p1a	MONOMERIC	1	A	103	GLU	GLN	Neutral	44,84	Neutral	0,10	Neutral	-0,50	Neutral	-1,08	Neutral	0,43	Neutral	0,2	0,8	Neutral	-0,26	Neutral
P31751	188	1o6l	DIMERIC	1	A	188	ILE	VAL	Neutral	6,20	Deleterious	1,10	Deleterious	-2,38	Deleterious	-0,84	Neutral	0,77	Deleterious	0,29	0,71	Neutral	0,27	Neutral
P54760	113	2bba	DIMERIC	1	A	113	VAL	ILE	Neutral	0,24	Deleterious	0,74	Neutral	-2,58	Deleterious	0,62	Neutral	0,66	Neutral	0,43	0,57	Neutral	-0,08	Neutral
Q16288	678	3v5q	MONOMERIC	1	A	678	ARG	GLN	Neutral	49,48	Neutral	0,07	Neutral	-0,85	Neutral	-3,42	Deleterious	0,44	Neutral	0,11	0,89	Neutral	-0,02	Neutral
P49137	361	3m2w	MONOMERIC	1	A	361	ALA	SER	Neutral	52,73	Neutral	0,69	Neutral	-1,22	Neutral	-2,69	Deleterious	0,52	Neutral	0,16	0,84	Neutral	0,02	Neutral
P08684	218	3nxu	MONOMERIC	1	A	218	PRO	ARG	Neutral	60,76	Neutral	0,55	Neutral	-0,58	Neutral	-8,10	Deleterious	0,74	Neutral	0,1	0,9	Neutral	0,69	Deleterious
O75582	554	3kn6	MONOMERIC	1	A	554	ASP	ASN	Neutral	69,63	Neutral	-0,09	Neutral	-0,45	Neutral	-2,50	Deleterious	0,42	Neutral	0,07	0,93	Neutral	-0,08	Neutral
P19784	188	3ofm	MONOMERIC	1	A	188	GLU	ALA	Neutral	66,68	Neutral	0,43	Neutral	-1,39	Neutral	-5,22	Deleterious	0,53	Neutral	0,43	0,57	Neutral	0,30	Neutral
O00141	342	2r5t	MONOMERIC	1	A	342	ALA	VAL	Neutral	22,17	Neutral	0,48	Neutral	-1,51	Neutral	-2,36	Neutral	0,65	Neutral	0,3	0,7	Neutral	0,29	Neutral
P08684	118	3nxu	MONOMERIC	1	A	118	ILE	VAL	Neutral	6,20	Deleterious	0,90	Deleterious	-0,91	Neutral	-0,38	Neutral	0,62	Neutral	0,29	0,71	Neutral	-0,11	Neutral
O75582	599	3kn6	MONOMERIC	1	A	599	TYR	CYS	Neutral	18,89	Neutral	2,13	Deleterious	-3,25	Deleterious	-8,59	Deleterious	0,84	Deleterious	0,68	0,32	Deleterious	1,04	Deleterious
P17948	144	1flt	TETRAMERIC	1	X	144	GLU	LYS	Neutral	57,14	Neutral	0,00	Neutral	-0,02	Neutral	-1,41	Neutral	0,41	Neutral	0,1	0,9	Neutral	-0,29	Neutral
O75326	461	3nvq	TETRAMERIC	1	A	461	ARG	CYS	Neutral	32,76	Neutral	1,13	Deleterious	-1,09	Neutral	-2,85	Deleterious	0,84	Deleterious	0,54	0,46	Deleterious	0,43	Deleterious
P38935	201	4b3f	MONOMERIC	1	X	201	LEU	SER	Neutral	27,19	Neutral	1,33	Deleterious	-1,81	Deleterious	1,85	Neutral	0,67	Neutral	0,54	0,46	Deleterious	-0,17	Neutral
P78362	515	2x7g	MONOMERIC	1	A	526	PRO	THR	Neutral	0,00	Deleterious	1,44	Deleterious	-3,69	Deleterious	-5,22	Deleterious	0,91	Deleterious	0,62	0,38	Deleterious	0,74	Deleterious
P53350	518	3p34	DIMERIC	1	A	518	ARG	HIS	Neutral	89,57	Neutral	-0,08	Neutral	-0,72	Neutral	-3,07	Deleterious	0,50	Neutral	0,02	0,98	Neutral	-0,01	Neutral
P17612	41	3ovv	DIMERIC	1	A	40	LEU	VAL	Neutral	7,43	Deleterious	1,19	Deleterious	-2,02	Deleterious	-1,63	Neutral	0,82	Deleterious	0,54	0,46	Deleterious	0,28	Neutral
P07332	85	4dyl	DIMERIC	1	A	85	ARG	CYS	Neutral	45,49	Neutral	1,13	Deleterious	-2,01	Neutral	-4,53	Deleterious	0,45	Neutral	0,44	0,56	Neutral	0,00	Neutral
Q9P289	45	3ggf	MONOMERIC	1	A	45	ARG	CYS	Neutral	78,65	Neutral	0,31	Neutral	-0,72	Neutral	-6,51	Deleterious	0,64	Neutral	0,22	0,78	Neutral	0,30	Neutral
P17612	46	3ovv	DIMERIC	1	A	45	ARG	GLN	Neutral	38,21	Neutral	0,43	Neutral	-0,77	Neutral	-1,68	Neutral	0,51	Neutral	0,19	0,81	Neutral	-0,07	Neutral
O60260	366	4i1f	MONOMERIC	1	A	366	ARG	TRP	Neutral	18,03	Neutral	-0,02	Neutral	0,38	Neutral	-6,36	Deleterious	0,90	Deleterious	0,68	0,32	Deleterious	0,77	Deleterious
O14733	138	2dyl	MONOMERIC	1	A	154	ARG	CYS	Neutral	33,17	Neutral	0,64	Neutral	-1,59	Neutral	-4,85	Deleterious	0,84	Deleterious	0,53	0,47	Deleterious	0,54	Deleterious
Q16644	276	3fhr	MONOMERIC	1	A	276	ASP	TYR	Neutral	40,44	Neutral	0,70	Neutral	0,33	Neutral	-3,51	Deleterious	0,55	Neutral	0,52	0,48	Deleterious	0,31	Neutral
Q9UK55	139	3f1s	DIMERIC	1	A	118	GLY	ARG	Neutral	39,05	Neutral	0,65	Neutral	-0,81	Neutral	0,74	Neutral	0,74	Neutral	0,36	0,64	Neutral	-0,04	Neutral
Q9UHD2	271	4euu	DIMERIC	1	A	271	ARG	GLN	Neutral	49,56	Neutral	0,16	Neutral	-0,75	Neutral	0,71	Neutral	0,54	Neutral	0,09	0,91	Neutral	-0,31	Neutral
Q07889	655	2ii0	MONOMERIC	1	A	655	PRO	LEU	Neutral	51,14	Neutral	0,19	Neutral	-0,28	Neutral	-1,72	Neutral	0,38	Neutral	0,19	0,81	Neutral	-0,40	Neutral
P19525	428	2a19	TRIMERIC	1	B	428	VAL	GLU	Neutral	1,03	Deleterious	3,82	Deleterious	-8,01	Deleterious	-5,53	Deleterious	1,00	Deleterious	1	0	Deleterious	0,94	Deleterious
Q05823	97	4g8k	MONOMERIC	1	A	97	ILE	LEU	Neutral	0,00	Deleterious	1,01	Deleterious	-2,10	Neutral	-0,66	Neutral	0,65	Neutral	0,54	0,46	Deleterious	0,02	Neutral
P11509	203	2fdv	MONOMERIC	1	A	203	ARG	SER	Neutral	55,29	Neutral	0,70	Neutral	-1,50	Neutral	-0,26	Neutral	0,46	Neutral	0,34	0,66	Neutral	-0,36	Neutral
Q7RTN6	60	3gni	DIMERIC	1	B	60	SER	ILE	Neutral	81,49	Neutral	0,18	Neutral	-0,27	Neutral	-0,41	Neutral	0,59	Neutral	0,23	0,77	Neutral	-0,03	Neutral
Q92630	295	3kvw	MONOMERIC	1	A	222	ASN	SER	Neutral	61,29	Neutral	0,89	Deleterious	-1,48	Neutral	-4,59	Deleterious	0,66	Neutral	0,18	0,82	Neutral	0,43	Deleterious
P07332	323	4dyl	DIMERIC	1	A	323	MET	VAL	Neutral	47,51	Neutral	0,17	Neutral	-0,87	Neutral	-0,31	Neutral	0,30	Neutral	0,2	0,8	Neutral	-0,52	Neutral
O14733	118	2dyl	MONOMERIC	1	A	134	ASN	SER	Neutral	69,32	Neutral	-0,20	Neutral	-0,55	Neutral	-1,80	Neutral	0,37	Neutral	0,19	0,81	Neutral	-0,38	Neutral
P08684	56	3nxu	MONOMERIC	1	A	56	GLY	ASP	Neutral	10,33	Deleterious	2,18	Deleterious	-3,03	Deleterious	-5,69	Deleterious	0,95	Deleterious	0,76	0,24	Deleterious	0,85	Deleterious
P04054	89	3elo	MONOMERIC	1	A	67	ASN	THR	Neutral	33,61	Neutral	0,31	Neutral	-0,86	Neutral	-2,56	Deleterious	0,58	Neutral	0,23	0,77	Neutral	0,03	Neutral
Q8N5Z0	243	2r2n	DIMERIC	1	A	243	VAL	ILE	Neutral	16,13	Deleterious	0,58	Neutral	0,04	Neutral	-0,71	Neutral	0,58	Neutral	0,14	0,86	Neutral	-0,05	Neutral
Q9BUB5	49	2hw6	MONOMERIC	1	A	49	LYS	GLN	Neutral	52,42	Neutral	-0,10	Neutral	-0,52	Neutral	-1,07	Neutral	0,46	Neutral	0,12	0,88	Neutral	-0,24	Neutral
P04054	89	3elo	MONOMERIC	1	A	67	ASN	LYS	Neutral	33,61	Neutral	0,77	Deleterious	-2,61	Deleterious	-2,92	Deleterious	0,55	Neutral	0,31	0,69	Neutral	0,02	Neutral
Q99640	351	3p1a	MONOMERIC	1	A	351	GLU	LYS	Neutral	69,13	Neutral	0,36	Neutral	-0,90	Neutral	-2,36	Neutral	0,49	Neutral	0,09	0,91	Neutral	-0,02	Neutral
Q16288	306	1wwc	MONOMERIC	1	A	306	ARG	CYS	Neutral	68,76	Neutral	-0,52	Neutral	-0,17	Neutral	-1,74	Neutral	0,16	Neutral	0,35	0,65	Neutral	-0,39	Neutral
Q16288	781	3v5q	MONOMERIC	1	A	781	GLU	LYS	Neutral	52,72	Neutral	0,15	Neutral	-0,82	Neutral	-3,10	Deleterious	0,40	Neutral	0,16	0,84	Neutral	-0,05	Neutral
Q9BUB5	158	2hw6	MONOMERIC	1	A	158	LEU	VAL	Neutral	0,00	Deleterious	1,81	Deleterious	-5,65	Deleterious	-2,88	Deleterious	0,91	Deleterious	0,64	0,36	Deleterious	0,48	Deleterious
P30291	472	1x8b	MONOMERIC	1	A	472	SER	ILE	Neutral	12,67	Deleterious	1,53	Deleterious	-1,99	Neutral	-4,03	Deleterious	0,91	Deleterious	0,71	0,29	Deleterious	0,64	Deleterious
P17213	280	1ewf	MONOMERIC	1	A	249	ALA	VAL	Neutral	22,89	Neutral	0,21	Neutral	0,06	Neutral	-0,98	Neutral	0,56	Neutral	0,3	0,7	Neutral	-0,01	Neutral
P17213	404	1ewf	MONOMERIC	1	A	373	ASN	ASP	Neutral	39,10	Neutral	0,77	Deleterious	-1,36	Neutral	0,05	Neutral	0,59	Neutral	0,2	0,8	Neutral	-0,16	Neutral
Q9BZZ5	300	3u0r	MONOMERIC	1	A	300	MET	VAL	Neutral	8,55	Deleterious	0,69	Neutral	-0,67	Neutral	-0,56	Neutral	0,80	Deleterious	0,21	0,79	Neutral	0,12	Neutral
O15455	307	1ziw	MONOMERIC	1	A	307	TYR	ASP	Neutral	29,54	Neutral	1,29	Deleterious	-0,89	Neutral	1,36	Neutral	0,78	Deleterious	0,53	0,47	Deleterious	-0,22	Neutral
P17213	196	1ewf	MONOMERIC	1	A	165	ALA	VAL	Neutral	41,50	Neutral	0,84	Deleterious	-0,46	Neutral	-1,66	Neutral	0,42	Neutral	0,24	0,76	Neutral	-0,19	Neutral
Q15399	80	2z7x	TRIMERIC	1	B	80	ARG	THR	Neutral	34,84	Neutral	-0,01	Neutral	-0,29	Neutral	-2,52	Deleterious	0,49	Neutral	0,27	0,73	Neutral	-0,06	Neutral
Q15399	118	2z7x	TRIMERIC	1	B	118	HIS	TYR	Neutral	16,02	Deleterious	0,41	Neutral	0,12	Neutral	-3,16	Deleterious	0,75	Neutral	0,52	0,48	Deleterious	0,32	Neutral
Q9NR97	715	3w3j	DIMERIC	1	A	715	ARG	GLN	Neutral	42,18	Neutral	0,34	Neutral	-0,50	Neutral	0,25	Neutral	0,57	Neutral	0,17	0,83	Neutral	-0,15	Neutral
Q96FI4	252	1tdh	MONOMERIC	1	A	252	ASP	ASN	Neutral	28,17	Neutral	0,45	Neutral	-0,69	Neutral	-1,83	Neutral	0,42	Neutral	0,31	0,69	Neutral	-0,20	Neutral
P34913	154	3i28	MONOMERIC	1	A	154	CYS	TYR	Neutral	6,06	Deleterious	0,48	Neutral	-0,07	Neutral	-8,92	Deleterious	0,81	Deleterious	0,87	0,13	Deleterious	0,97	Deleterious
P63000	93	1mh1	MONOMERIC	1	A	93	VAL	ILE	Neutral	0,00	Deleterious	0,93	Deleterious	-2,92	Deleterious	-0,72	Neutral	0,75	Deleterious	0,5	0,5	Neutral	0,28	Neutral
P63000	93	1mh1	MONOMERIC	1	A	93	VAL	GLY	Neutral	0,00	Deleterious	2,69	Deleterious	-8,25	Deleterious	-6,42	Deleterious	0,94	Deleterious	0,78	0,22	Deleterious	1,00	Deleterious
P63000	130	1mh1	MONOMERIC	1	A	130	LYS	ARG	Neutral	47,90	Neutral	-0,04	Neutral	-0,49	Neutral	-0,02	Neutral	0,38	Neutral	0,17	0,83	Neutral	-0,37	Neutral
P63000	26	1mh1	MONOMERIC	1	A	26	ASN	ASP	Neutral	72,74	Neutral	0,26	Neutral	-1,69	Deleterious	-4,27	Deleterious	0,57	Neutral	0,1	0,9	Neutral	0,26	Neutral
P63000	63	1mh1	MONOMERIC	1	A	63	ASP	GLY	Neutral	100,00	Neutral	0,41	Neutral	-0,33	Neutral	-6,60	Deleterious	0,09	Neutral	0,01	0,99	Neutral	-0,18	Neutral
P63000	28	1mh1	MONOMERIC	1	A	28	PHE	LEU	Neutral	36,15	Neutral	0,42	Neutral	-1,68	Deleterious	-5,46	Deleterious	0,55	Neutral	0,2	0,8	Neutral	0,26	Neutral
P63000	133	1mh1	MONOMERIC	1	A	133	LYS	GLU	Neutral	41,67	Neutral	0,64	Neutral	-1,90	Deleterious	-3,16	Deleterious	0,62	Neutral	0,09	0,91	Neutral	0,26	Neutral
P63000	59	1mh1	MONOMERIC	1	A	59	ALA	THR	Neutral	4,10	Deleterious	0,92	Deleterious	-2,18	Deleterious	-3,77	Deleterious	0,76	Deleterious	0,51	0,49	Deleterious	0,52	Deleterious
O75715	85	2i3y	TETRAMERIC	1	A	85	LEU	PRO	Neutral	0,00	Deleterious	4,73	Deleterious	-13,70	Deleterious	-5,93	Deleterious	1,00	Deleterious	0,99	0,01	Deleterious	0,96	Deleterious
P11597	390	2obd	MONOMERIC	1	A	373	ALA	PRO	Neutral	27,12	Neutral	1,92	Deleterious	-2,18	Neutral	-2,71	Deleterious	0,72	Deleterious	0,35	0,65	Neutral	0,33	Deleterious
P23280	58	3fe4	MONOMERIC	1	A	58	ARG	TRP	Neutral	51,29	Neutral	0,69	Neutral	-1,41	Neutral	-3,41	Deleterious	0,68	Neutral	0,31	0,69	Neutral	0,44	Deleterious
P11597	486	2obd	MONOMERIC	1	A	469	VAL	MET	Neutral	35,75	Neutral	0,35	Neutral	-0,24	Neutral	-0,68	Neutral	0,52	Neutral	0,17	0,83	Neutral	-0,24	Neutral
P04035	638	3ccz	TETRAMERIC	1	A	638	ILE	VAL	Neutral	3,15	Deleterious	1,44	Deleterious	-1,52	Neutral	-0,52	Neutral	0,63	Neutral	0,37	0,63	Neutral	0,03	Neutral
Q86TM3	381	3iuy	MONOMERIC	1	A	390	MET	ILE	Neutral	0,22	Deleterious	0,24	Neutral	-2,17	Neutral	-3,84	Deleterious	0,69	Neutral	0,8	0,2	Deleterious	0,51	Deleterious
Q86TM3	391	3iuy	MONOMERIC	1	A	400	ARG	MET	Neutral	58,19	Neutral	0,47	Neutral	-1,67	Deleterious	3,26	Neutral	0,60	Neutral	0,15	0,85	Neutral	-0,66	Neutral
P12429	219	1axn	MONOMERIC	1	A	220	ILE	ASN	Neutral	31,84	Neutral	1,25	Deleterious	-1,49	Neutral	-5,09	Deleterious	0,78	Deleterious	0,24	0,76	Neutral	0,41	Deleterious
P12429	19	1axn	MONOMERIC	1	A	20	SER	ASN	Neutral	30,19	Neutral	0,41	Neutral	-1,03	Neutral	1,13	Neutral	0,63	Neutral	0,31	0,69	Neutral	-0,20	Neutral
P05090	115	2hzq	MONOMERIC	1	A	95	SER	LEU	Neutral	35,88	Neutral	0,12	Neutral	-0,29	Neutral	-1,50	Neutral	0,59	Neutral	0,32	0,68	Neutral	0,07	Neutral
P05090	178	2hzq	MONOMERIC	1	A	158	THR	LYS	Neutral	41,25	Neutral	0,45	Neutral	-1,23	Neutral	-1,60	Neutral	0,60	Neutral	0,14	0,86	Neutral	-0,10	Neutral
Q92834	184	4jhn	MONOMERIC	1	A	184	GLN	HIS	Neutral	45,81	Neutral	0,20	Neutral	-0,62	Neutral	0,73	Neutral	0,54	Neutral	0,13	0,87	Neutral	-0,23	Neutral
Q9BS40	134	2bo9	TETRAMERIC	1	B	134	THR	MET	Neutral	27,83	Neutral	0,25	Neutral	0,52	Neutral	0,15	Neutral	0,69	Neutral	0,29	0,71	Neutral	-0,02	Neutral
P00488	565	1ex0	DIMERIC	1	A	564	PRO	LEU	Neutral	39,22	Neutral	0,93	Deleterious	-0,70	Neutral	0,31	Neutral	0,81	Deleterious	0,35	0,65	Neutral	0,13	Neutral
P00488	589	1ex0	DIMERIC	1	A	588	LEU	GLN	Neutral	36,52	Neutral	0,15	Neutral	-0,49	Neutral	-0,87	Neutral	0,28	Neutral	0,25	0,75	Neutral	-0,62	Neutral
P00488	651	1ex0	DIMERIC	1	A	650	VAL	ILE	Neutral	2,43	Deleterious	0,70	Neutral	-0,99	Neutral	0,02	Neutral	0,62	Neutral	0,41	0,59	Neutral	-0,06	Neutral
Q9Y468	479	1oz2	MONOMERIC	1	A	479	ILE	MET	Neutral	0,00	Deleterious	1,75	Deleterious	-3,70	Deleterious	-2,14	Neutral	0,86	Deleterious	0,75	0,25	Deleterious	0,45	Deleterious
P12259	2222	1czt	MONOMERIC	1	A	157	ASP	GLY	Neutral	31,39	Neutral	0,72	Neutral	-3,46	Deleterious	-5,69	Deleterious	0,78	Deleterious	0,48	0,52	Neutral	0,40	Deleterious
P11387	214	1k4t	TETRAMERIC	1	A	214	GLY	SER	Neutral	26,01	Neutral	1,07	Deleterious	-0,95	Neutral	-3,70	Deleterious	0,65	Neutral	0,24	0,76	Neutral	0,21	Neutral
P02679	191	2fib	DIMERIC	1	A	165	GLY	ARG	Neutral	0,45	Deleterious	2,50	Deleterious	-6,97	Deleterious	-3,66	Deleterious	1,00	Deleterious	0,97	0,03	Deleterious	0,77	Deleterious
P07359	161	1p9a	MONOMERIC	1	G	145	THR	MET	Neutral	73,64	Neutral	0,38	Neutral	-0,80	Neutral	-1,33	Neutral	0,49	Neutral	0,11	0,89	Neutral	-0,13	Neutral
Q14691	97	2e9x	TETRAMERIC	1	A	97	VAL	ILE	Neutral	74,18	Neutral	0,16	Neutral	-0,86	Neutral	-0,23	Neutral	0,57	Neutral	0,72	0,28	Deleterious	-0,20	Neutral
O00255	176	4gq4	MONOMERIC	1	A	171	ARG	GLN	Neutral	62,00	Neutral	0,03	Neutral	-0,37	Neutral	-0,75	Neutral	0,40	Neutral	0,18	0,82	Neutral	-0,31	Neutral
P08174	227	1ok3	DIMERIC	1	A	195	ALA	PRO	Neutral	70,81	Neutral	-0,14	Neutral	0,39	Neutral	0,03	Neutral	0,35	Neutral	0,19	0,81	Neutral	-0,54	Neutral
O00268	651	2p6v	HEXAMERIC	1	A	650	PRO	LEU	Neutral	10,15	Deleterious	1,22	Deleterious	-4,49	Deleterious	-9,65	Deleterious	0,78	Deleterious	0,63	0,37	Deleterious	1,02	Deleterious
P05120	120	1jrr	DIMERIC	1	A	120	ASN	ASP	Neutral	47,25	Neutral	-0,05	Neutral	-0,55	Neutral	-0,06	Neutral	0,32	Neutral	0,16	0,84	Neutral	-0,47	Neutral
P05120	404	1jrr	DIMERIC	1	A	404	ASN	LYS	Neutral	17,31	Deleterious	1,12	Deleterious	-0,39	Neutral	-1,15	Neutral	0,74	Neutral	0,41	0,59	Neutral	0,20	Neutral
P05120	413	1jrr	DIMERIC	1	A	413	SER	CYS	Neutral	0,60	Deleterious	0,50	Neutral	-1,76	Deleterious	3,32	Neutral	0,93	Deleterious	0,66	0,34	Deleterious	0,08	Neutral
Q8N884	261	4km5	MONOMERIC	1	A	261	PRO	HIS	Neutral	42,02	Neutral	0,73	Neutral	-0,87	Neutral	-4,64	Deleterious	0,59	Neutral	0,27	0,73	Neutral	0,31	Neutral
P05154	217	2ol2	MONOMERIC	1	A	198	GLY	ARG	Neutral	20,90	Neutral	0,33	Neutral	-0,53	Neutral	-1,23	Neutral	0,75	Deleterious	0,68	0,32	Deleterious	0,18	Neutral
P05154	55	2ol2	MONOMERIC	1	A	36	ALA	VAL	Neutral	18,03	Deleterious	0,68	Neutral	-0,49	Neutral	-1,53	Neutral	0,71	Neutral	0,2	0,8	Neutral	0,04	Neutral
Q92876	78	1lo6	MONOMERIC	1	A	74	ARG	TRP	Neutral	78,73	Neutral	0,24	Neutral	0,13	Neutral	-3,61	Deleterious	0,60	Neutral	0,31	0,69	Neutral	0,01	Neutral
P15289	193	1e2s	DIMERIC	1	P	193	TRP	CYS	Neutral	58,71	Neutral	0,26	Neutral	-0,61	Neutral	-0,73	Neutral	0,77	Deleterious	1	0	Deleterious	0,09	Neutral
P15289	496	1e2s	DIMERIC	1	P	496	ARG	HIS	Neutral	40,94	Neutral	-0,06	Neutral	0,22	Neutral	-0,11	Neutral	0,37	Neutral	0,11	0,89	Neutral	-0,43	Neutral
O00170	228	4apo	DIMERIC	1	A	228	GLN	LYS	Neutral	58,41	Neutral	0,13	Neutral	-1,16	Neutral	0,27	Neutral	0,51	Neutral	0,18	0,82	Neutral	-0,26	Neutral
P00325	60	1u3u	DIMERIC	1	A	59	THR	SER	Neutral	7,43	Deleterious	1,64	Deleterious	-2,26	Deleterious	0,01	Neutral	0,68	Neutral	0,67	0,33	Deleterious	0,05	Neutral
P05181	179	3e6i	MONOMERIC	1	A	179	VAL	ILE	Neutral	1,12	Deleterious	0,68	Neutral	-0,73	Neutral	-0,90	Neutral	0,67	Neutral	0,44	0,56	Neutral	0,15	Neutral
P46063	495	2v1x	MONOMERIC	1	A	495	ASP	HIS	Neutral	15,56	Deleterious	0,57	Neutral	-0,33	Neutral	-2,55	Deleterious	0,78	Deleterious	0,49	0,51	Neutral	0,36	Deleterious
P46063	487	2v1x	MONOMERIC	1	A	487	LYS	THR	Neutral	30,67	Neutral	0,40	Neutral	-0,50	Neutral	-0,35	Neutral	0,77	Deleterious	0,39	0,61	Neutral	0,05	Neutral
Q8N6C8	107	3q2c	MONOMERIC	1	A	84	LEU	ARG	Neutral	57,86	Neutral	-0,23	Neutral	-0,28	Neutral	-0,43	Neutral	0,14	Neutral	0,09	0,91	Neutral	-0,66	Neutral
P09651	73	1l3k	MONOMERIC	1	A	73	ASN	SER	Neutral	67,30	Neutral	-0,16	Neutral	-0,64	Neutral	-0,55	Neutral	0,46	Neutral	0,18	0,82	Neutral	-0,37	Neutral
P36404	141	3doe	DIMERIC	1	A	141	VAL	ALA	Neutral	20,30	Neutral	0,63	Neutral	0,01	Neutral	0,39	Neutral	0,74	Neutral	0,36	0,64	Neutral	0,05	Neutral
P14550	55	2alr	MONOMERIC	1	A	54	GLU	ASP	Neutral	26,37	Neutral	1,12	Deleterious	-2,58	Deleterious	-2,59	Deleterious	0,57	Neutral	0,29	0,71	Neutral	0,21	Neutral
P30038	473	3v9h	DIMERIC	1	A	473	THR	ALA	Neutral	4,71	Deleterious	1,31	Deleterious	-1,61	Deleterious	-2,64	Deleterious	0,67	Neutral	0,75	0,25	Deleterious	0,35	Deleterious
P05091	504	1o04	TETRAMERIC	1	A	487	GLU	LYS	Neutral	7,55	Deleterious	0,85	Deleterious	-0,16	Neutral	-3,45	Deleterious	0,71	Neutral	0,63	0,37	Deleterious	0,22	Neutral
P43631	66	1m4k	MONOMERIC	1	A	45	TYR	PHE	Neutral	46,45	Neutral	0,33	Neutral	-1,41	Neutral	0,58	Neutral	0,52	Neutral	0,16	0,84	Neutral	-0,26	Neutral
Q96C23	190	1snz	MONOMERIC	1	A	190	ASN	TYR	Neutral	38,22	Neutral	0,61	Neutral	-0,81	Neutral	4,78	Neutral	0,66	Neutral	0,38	0,62	Neutral	-0,46	Neutral
P08684	363	3nxu	MONOMERIC	1	A	363	THR	MET	Neutral	0,51	Deleterious	-0,55	Neutral	0,12	Neutral	-4,82	Deleterious	0,96	Deleterious	0,72	0,28	Deleterious	0,80	Deleterious
P26927	551	2asu	DIMERIC	1	B	551	SER	GLY	Neutral	19,34	Neutral	1,38	Deleterious	-2,34	Deleterious	-0,04	Neutral	0,58	Neutral	0,36	0,64	Neutral	-0,12	Neutral
Q10588	101	1isi	DIMERIC	1	A	69	ILE	VAL	Neutral	5,49	Deleterious	1,26	Deleterious	-2,01	Neutral	-0,22	Neutral	0,70	Neutral	0,31	0,69	Neutral	0,19	Neutral
P51580	179	2bzg	MONOMERIC	1	A	179	GLN	HIS	Neutral	17,71	Neutral	0,27	Neutral	-0,31	Neutral	-0,60	Neutral	0,64	Neutral	0,38	0,62	Neutral	0,08	Neutral
P28067	181	1hdm	DIMERIC	1	A	152	GLY	ALA	Neutral	52,11	Neutral	0,68	Neutral	-2,33	Deleterious	-1,94	Neutral	0,46	Neutral	0,1	0,9	Neutral	0,11	Neutral
Q16666	723	3rlo	MONOMERIC	1	A	723	THR	SER	Neutral	30,58	Neutral	0,46	Neutral	-1,13	Neutral	-2,12	Neutral	0,60	Neutral	0,29	0,71	Neutral	-0,01	Neutral
O95050	246	2a14	MONOMERIC	1	A	246	ASN	SER	Neutral	20,44	Neutral	0,65	Neutral	-1,39	Neutral	-0,10	Neutral	0,72	Neutral	0,49	0,51	Neutral	0,01	Neutral
O95050	258	2a14	MONOMERIC	1	A	258	ARG	HIS	Neutral	30,10	Neutral	0,25	Neutral	-0,88	Neutral	-2,65	Deleterious	0,60	Neutral	0,26	0,74	Neutral	0,06	Neutral
Q13126	56	1cb0	TRIMERIC	1	A	56	VAL	ILE	Neutral	1,35	Deleterious	1,10	Deleterious	-2,35	Deleterious	-0,82	Neutral	0,65	Neutral	0,47	0,53	Neutral	0,01	Neutral
P07357	407	2rd7	DIMERIC	1	A	377	THR	ILE	Neutral	31,69	Neutral	0,79	Deleterious	-0,98	Neutral	-2,11	Neutral	0,68	Neutral	0,26	0,74	Neutral	0,26	Neutral
P01889	138	3vcl	TRIMERIC	1	A	114	ASP	HIS	Neutral	1,25	Deleterious	-1,03	Neutral	1,80	Neutral	0,62	Neutral	1,00	Deleterious	0,85	0,15	Deleterious	0,36	Neutral
P01009	125	3ne4	MONOMERIC	1	A	101	ARG	HIS	Neutral	51,73	Neutral	0,52	Neutral	-1,00	Neutral	3,08	Neutral	0,53	Neutral	0,14	0,86	Neutral	-0,50	Neutral
Q9NPI8	295	2iqc	MONOMERIC	1	A	295	VAL	ILE	Neutral	18,97	Neutral	0,94	Deleterious	-0,70	Neutral	-0,67	Neutral	0,58	Neutral	0,15	0,85	Neutral	-0,13	Neutral
P38935	557	4b3f	MONOMERIC	1	X	557	PRO	ALA	Neutral	73,60	Neutral	0,27	Neutral	-0,77	Neutral	-4,33	Deleterious	0,67	Neutral	0,2	0,8	Neutral	0,29	Neutral
P01889	48	3vcl	TRIMERIC	1	A	24	SER	THR	Neutral	0,00	Deleterious	0,44	Neutral	-1,76	Deleterious	-0,78	Neutral	0,66	Neutral	0,7	0,3	Deleterious	0,08	Neutral
P01889	48	3vcl	TRIMERIC	1	A	24	SER	PRO	Neutral	0,00	Deleterious	2,56	Deleterious	-6,29	Deleterious	-1,80	Neutral	0,96	Deleterious	0,72	0,28	Deleterious	0,42	Deleterious
P01889	48	3vcl	TRIMERIC	1	A	24	SER	ALA	Neutral	0,00	Deleterious	0,44	Neutral	-2,74	Deleterious	0,55	Neutral	0,85	Deleterious	0,68	0,32	Deleterious	0,15	Neutral
P30460	48	3spv	TRIMERIC	1	A	24	SER	ALA	Neutral	0,00	Deleterious	0,19	Neutral	-2,52	Deleterious	0,59	Neutral	0,76	Deleterious	0,69	0,31	Deleterious	-0,01	Neutral
P30460	48	3spv	TRIMERIC	1	A	24	SER	PRO	Neutral	0,00	Deleterious	2,68	Deleterious	-7,07	Deleterious	-1,82	Neutral	0,99	Deleterious	0,72	0,28	Deleterious	0,49	Deleterious
P30460	48	3spv	TRIMERIC	1	A	24	SER	THR	Neutral	0,00	Deleterious	0,40	Neutral	-1,97	Deleterious	-0,75	Neutral	0,70	Neutral	0,66	0,34	Deleterious	-0,02	Neutral
P68871	3	2w72	TETRAMERIC	1	B	2	HIS	GLN	Neutral	73,20	Neutral	-0,11	Neutral	-0,78	Neutral	-4,68	Deleterious	0,48	Neutral	0,07	0,93	Neutral	0,07	Neutral
O75521	344	2f6q	TRIMERIC	1	A	314	ALA	VAL	Neutral	0,00	Deleterious	0,33	Neutral	-2,61	Deleterious	-2,43	Neutral	0,98	Deleterious	0,81	0,19	Deleterious	0,61	Deleterious
Q7L576	820	3p8c	PENTAMERIC	1	A	820	GLY	SER	Neutral	48,71	Neutral	-0,17	Neutral	-0,11	Neutral	2,07	Neutral	0,35	Neutral	0,29	0,71	Neutral	-0,64	Neutral
Q07157	790	3tsz	DIMERIC	1	A	790	ILE	VAL	Neutral	0,00	Deleterious	1,27	Deleterious	-2,74	Deleterious	-0,80	Neutral	0,70	Neutral	0,39	0,61	Neutral	0,06	Neutral
P34059	200	4fdi	DIMERIC	1	A	200	THR	MET	Neutral	44,04	Neutral	0,74	Neutral	-1,01	Neutral	-2,76	Deleterious	0,73	Neutral	0,22	0,78	Neutral	0,27	Neutral
Q9H0R4	85	3hlt	MONOMERIC	1	A	85	ARG	GLN	Neutral	40,85	Neutral	0,19	Neutral	-0,61	Neutral	0,92	Neutral	0,52	Neutral	0,17	0,83	Neutral	-0,27	Neutral
Q14653	427	3a77	MONOMERIC	1	A	427	SER	THR	Neutral	100,00	Neutral	-0,03	Neutral	0,58	Neutral	0,39	Neutral	0,52	Neutral	0,04	0,96	Neutral	-0,23	Neutral
P51580	49	2bzg	MONOMERIC	1	A	49	LEU	SER	Neutral	0,00	Deleterious	3,05	Deleterious	-7,21	Deleterious	-4,96	Deleterious	0,99	Deleterious	0,79	0,21	Deleterious	0,87	Deleterious
O95396	429	3i2v	MONOMERIC	1	A	95	SER	ALA	Neutral	16,96	Deleterious	0,22	Neutral	-0,38	Neutral	-0,21	Neutral	0,76	Deleterious	0,58	0,42	Deleterious	0,19	Neutral
Q9UBW5	48	4avm	DIMERIC	1	A	48	SER	ASN	Neutral	56,45	Neutral	0,14	Neutral	-0,51	Neutral	-0,12	Neutral	0,57	Neutral	0,13	0,87	Neutral	-0,22	Neutral
P54687	321	2coi	DIMERIC	1	A	321	GLU	LYS	Neutral	84,53	Neutral	-0,08	Neutral	-0,43	Neutral	-1,57	Neutral	0,44	Neutral	0,14	0,86	Neutral	-0,03	Neutral
Q86WV6	293	4emt	DIMERIC	1	A	293	ARG	GLN	Neutral	58,89	Neutral	-0,18	Neutral	-0,59	Neutral	-2,07	Neutral	0,52	Neutral	0,07	0,93	Neutral	-0,08	Neutral
Q9BQA1	48	4gqb	DODECAMERIC	1	B	48	SER	ILE	Neutral	13,88	Deleterious	0,72	Neutral	-2,26	Deleterious	-4,40	Deleterious	0,93	Deleterious	0,73	0,27	Deleterious	0,71	Deleterious
Q96E29	396	3m66	MONOMERIC	1	A	396	GLU	GLY	Neutral	61,87	Neutral	1,30	Deleterious	-1,90	Deleterious	-2,58	Deleterious	0,22	Neutral	0,01	0,99	Neutral	-0,47	Neutral
P34913	287	3i28	MONOMERIC	1	A	287	ARG	GLN	Neutral	24,97	Neutral	1,18	Deleterious	-1,01	Neutral	-3,31	Deleterious	0,58	Neutral	0,23	0,77	Neutral	0,12	Neutral
Q5VVX9	90	1yrv	MONOMERIC	1	A	90	ILE	THR	Neutral	5,55	Deleterious	1,28	Deleterious	-1,63	Deleterious	-4,01	Deleterious	0,76	Deleterious	0,64	0,36	Deleterious	0,46	Deleterious
P51580	180	2bzg	MONOMERIC	1	A	180	TYR	PHE	Neutral	0,00	Deleterious	0,63	Neutral	-2,87	Deleterious	-1,78	Neutral	0,64	Neutral	0,64	0,36	Deleterious	0,19	Neutral
P21802	186	3caf	DIMERIC	1	A	186	MET	THR	Neutral	64,08	Neutral	0,07	Neutral	-1,20	Neutral	1,06	Neutral	0,30	Neutral	0,11	0,89	Neutral	-0,52	Neutral
O95045	78	3p0f	DIMERIC	1	A	78	MET	LEU	Neutral	0,00	Deleterious	0,78	Deleterious	-1,87	Deleterious	-0,60	Neutral	0,87	Deleterious	0,61	0,39	Deleterious	0,24	Neutral
O76054	11	1olm	MONOMERIC	1	A	11	ARG	LYS	Neutral	81,65	Neutral	0,00	Neutral	-0,57	Neutral	1,20	Neutral	0,46	Neutral	0,08	0,92	Neutral	-0,57	Neutral
Q9H6W3	218	4e4h	TETRAMERIC	1	A	218	PHE	SER	Neutral	0,82	Deleterious	3,47	Deleterious	-4,30	Deleterious	-7,72	Deleterious	0,99	Deleterious	0,9	0,1	Deleterious	1,08	Deleterious
Q8TCS8	590	3u1k	TRIMERIC	1	A	590	ASN	ASP	Neutral	29,22	Neutral	0,53	Neutral	-0,51	Neutral	-1,78	Neutral	0,51	Neutral	0,36	0,64	Neutral	-0,03	Neutral
Q15399	44	2z7x	TRIMERIC	1	B	44	SER	PRO	Neutral	33,87	Neutral	0,29	Neutral	-0,12	Neutral	1,86	Neutral	0,70	Neutral	0,24	0,76	Neutral	-0,39	Neutral
Q15399	352	2z7x	TRIMERIC	1	B	352	HIS	ASN	Neutral	28,52	Neutral	0,82	Deleterious	-0,79	Neutral	-3,18	Deleterious	0,59	Neutral	0,15	0,85	Neutral	0,20	Neutral
Q99259	532	3vp6	DIMERIC	1	A	532	ARG	GLN	Neutral	20,00	Neutral	0,68	Neutral	-0,35	Neutral	-0,04	Neutral	0,67	Neutral	0,46	0,54	Neutral	0,03	Neutral
P02649	46	1gs9	MONOMERIC	1	A	28	LEU	PRO	Neutral	50,18	Neutral	0,81	Deleterious	-4,20	Deleterious	-1,05	Neutral	0,51	Neutral	0,31	0,69	Neutral	-0,07	Neutral
Q9NRW4	119	1wrm	MONOMERIC	1	A	119	ARG	HIS	Neutral	39,58	Neutral	0,35	Neutral	-1,21	Neutral	-4,44	Deleterious	0,38	Neutral	0,09	0,91	Neutral	-0,05	Neutral
P21397	188	2z5y	MONOMERIC	1	A	188	GLU	LYS	Neutral	27,13	Neutral	0,63	Neutral	-0,25	Neutral	-2,99	Deleterious	0,58	Neutral	0,29	0,71	Neutral	0,16	Neutral
O15123	333	1z3u	MONOMERIC	1	A	333	VAL	ILE	Neutral	18,54	Deleterious	0,62	Neutral	-0,29	Neutral	-0,64	Neutral	0,59	Neutral	0,15	0,85	Neutral	-0,07	Neutral
P00915	143	2foy	MONOMERIC	1	A	142	ALA	VAL	Neutral	0,00	Deleterious	-0,21	Neutral	-0,23	Neutral	-3,73	Deleterious	0,93	Deleterious	0,69	0,31	Deleterious	0,66	Deleterious
Q96RS0	754	3gdh	MONOMERIC	1	A	754	PHE	CYS	Neutral	80,58	Neutral	-0,06	Neutral	-0,54	Neutral	0,32	Neutral	0,18	Neutral	0	1	Neutral	-0,39	Neutral
Q01523	71	3i5w	DIMERIC	1	A	9	ARG	HIS	Neutral	78,89	Neutral	-0,21	Neutral	0,32	Neutral	-0,57	Neutral	0,52	Neutral	0,09	0,91	Neutral	-0,43	Neutral
Q15485	258	2j1g	TRIMERIC	1	A	233	ALA	SER	Neutral	1,54	Deleterious	0,68	Neutral	-1,85	Deleterious	-2,70	Deleterious	0,54	Neutral	0,68	0,32	Deleterious	0,23	Neutral
P16442	176	3ioh	DIMERIC	1	A	176	ARG	GLY	Neutral	28,42	Neutral	1,31	Deleterious	-2,60	Deleterious	-3,25	Deleterious	0,81	Deleterious	0,51	0,49	Deleterious	0,51	Deleterious
P11712	150	1r9o	MONOMERIC	1	A	150	ARG	HIS	Neutral	47,88	Neutral	0,60	Neutral	-1,41	Neutral	-1,52	Neutral	0,56	Neutral	0,12	0,88	Neutral	0,03	Neutral
O14832	215	2a1x	MONOMERIC	1	A	215	GLY	SER	Neutral	38,52	Neutral	0,29	Neutral	-1,08	Neutral	-4,75	Deleterious	0,37	Neutral	0,17	0,83	Neutral	-0,04	Neutral
P15328	28	4kmx	MONOMERIC	1	A	28	TRP	ARG	Neutral	100,00	Neutral	-0,05	Neutral	0,17	Neutral	-0,31	Neutral	0,54	Neutral	0	1	Neutral	-0,45	Neutral
P58753	197	3ub2	DIMERIC	1	A	197	VAL	ILE	Neutral	0,48	Deleterious	0,60	Neutral	-3,48	Deleterious	0,12	Neutral	0,80	Deleterious	0,39	0,61	Neutral	0,15	Neutral
Q9P2F6	522	3msx	DIMERIC	1	B	522	ALA	THR	Neutral	90,69	Neutral	0,24	Neutral	-0,29	Neutral	0,33	Neutral	0,69	Neutral	0,21	0,79	Neutral	-0,52	Neutral
Q03426	52	2r3v	MONOMERIC	1	A	52	SER	ASN	Neutral	6,33	Deleterious	0,84	Deleterious	-0,67	Neutral	1,10	Neutral	0,72	Neutral	0,53	0,47	Deleterious	-0,09	Neutral
P10153	100	1gqv	MONOMERIC	1	A	73	HIS	GLN	Neutral	31,93	Neutral	0,99	Deleterious	-2,43	Deleterious	0,92	Neutral	0,61	Neutral	0,34	0,66	Neutral	-0,21	Neutral
Q9BPX1	31	1yde	TETRAMERIC	1	A	31	ASN	ASP	Neutral	65,43	Neutral	0,05	Neutral	-0,77	Neutral	0,64	Neutral	0,51	Neutral	0,19	0,81	Neutral	-0,29	Neutral
P13688	83	2gk2	MONOMERIC	1	A	49	ALA	VAL	Neutral	21,01	Neutral	0,51	Neutral	-1,02	Neutral	2,23	Neutral	0,71	Neutral	0,29	0,71	Neutral	-0,01	Neutral
P13688	35	2gk2	MONOMERIC	1	A	1	GLN	LYS	Neutral	80,88	Neutral	-0,17	Neutral	0,11	Neutral	-2,84	Deleterious	0,38	Neutral	0,14	0,86	Neutral	-0,26	Neutral
P13688	123	2gk2	MONOMERIC	1	A	89	GLN	HIS	Neutral	15,20	Deleterious	0,13	Neutral	-0,49	Neutral	-2,55	Deleterious	0,83	Deleterious	0,37	0,63	Neutral	0,42	Deleterious
P98073	828	4dgj	MONOMERIC	1	A	44	TYR	CYS	Neutral	33,44	Neutral	1,29	Deleterious	-2,62	Deleterious	-6,83	Deleterious	0,75	Neutral	0,6	0,4	Deleterious	0,75	Deleterious
P16442	161	3ioh	DIMERIC	1	A	161	ARG	HIS	Neutral	96,15	Neutral	-0,03	Neutral	-0,56	Neutral	0,23	Neutral	0,42	Neutral	0,05	0,95	Neutral	-0,32	Neutral
P16442	199	3ioh	DIMERIC	1	A	199	ARG	CYS	Neutral	26,45	Neutral	0,80	Deleterious	-3,06	Deleterious	-6,89	Deleterious	0,84	Deleterious	0,53	0,47	Deleterious	0,87	Deleterious
P16442	216	3ioh	DIMERIC	1	A	216	PHE	ILE	Neutral	1,26	Deleterious	1,75	Deleterious	-4,62	Deleterious	-5,64	Deleterious	0,84	Deleterious	0,75	0,25	Deleterious	0,85	Deleterious
P16442	277	3ioh	DIMERIC	1	A	277	VAL	MET	Neutral	0,28	Deleterious	1,08	Deleterious	-2,73	Deleterious	-2,86	Deleterious	0,73	Neutral	0,46	0,54	Neutral	0,38	Neutral
P24855	127	4awn	MONOMERIC	1	A	105	GLY	ARG	Neutral	78,78	Neutral	1,30	Deleterious	-2,36	Deleterious	-5,22	Deleterious	0,84	Deleterious	0,54	0,46	Deleterious	0,74	Deleterious
P24855	107	4awn	MONOMERIC	1	A	85	ARG	GLY	Neutral	23,81	Neutral	1,55	Deleterious	-3,35	Deleterious	-6,71	Deleterious	0,88	Deleterious	0,54	0,46	Deleterious	0,93	Deleterious
P02787	296	1ryo	MONOMERIC	1	A	277	ASP	GLY	Neutral	98,92	Neutral	-0,56	Neutral	1,08	Neutral	-1,77	Neutral	0,11	Neutral	0,04	0,96	Neutral	-0,63	Neutral
P58753	96	3ub2	DIMERIC	1	A	96	ASP	ASN	Neutral	15,83	Deleterious	0,29	Neutral	0,83	Neutral	-4,68	Deleterious	0,50	Neutral	0,29	0,71	Neutral	0,09	Neutral
P28329	222	2fy2	MONOMERIC	1	A	104	ARG	PRO	Neutral	56,60	Neutral	-0,03	Neutral	0,13	Neutral	-1,95	Neutral	0,62	Neutral	0,18	0,82	Neutral	0,17	Neutral
P28329	243	2fy2	MONOMERIC	1	A	125	LEU	PHE	Neutral	3,82	Deleterious	1,29	Deleterious	-1,06	Neutral	-3,34	Deleterious	0,77	Deleterious	0,65	0,35	Deleterious	0,48	Deleterious
P28329	400	2fy2	MONOMERIC	1	A	282	ASP	ASN	Neutral	43,67	Neutral	0,38	Neutral	-0,55	Neutral	-2,07	Neutral	0,47	Neutral	0,18	0,82	Neutral	-0,19	Neutral
Q2M1P5	52	4a14	MONOMERIC	1	A	49	ASP	ASN	Neutral	82,63	Neutral	0,02	Neutral	-0,32	Neutral	-4,00	Deleterious	0,58	Neutral	0,07	0,93	Neutral	0,16	Neutral
P00390	153	3dk9	DIMERIC	1	A	109	ARG	CYS	Neutral	45,36	Neutral	0,80	Deleterious	-0,91	Neutral	-6,98	Deleterious	0,57	Neutral	0,29	0,71	Neutral	0,11	Neutral
P06744	208	1iat	DIMERIC	1	A	207	ILE	THR	Neutral	0,00	Deleterious	2,60	Deleterious	-3,47	Deleterious	-4,17	Deleterious	0,98	Deleterious	0,74	0,26	Deleterious	0,81	Deleterious
P15144	603	4fyt	TETRAMERIC	1	A	603	ILE	MET	Neutral	46,07	Neutral	0,37	Neutral	-0,46	Neutral	0,67	Neutral	0,50	Neutral	0,17	0,83	Neutral	-0,28	Neutral
P07108	71	2cb8	MONOMERIC	1	A	71	MET	VAL	Neutral	5,74	Deleterious	1,11	Deleterious	-5,08	Deleterious	-2,38	Neutral	0,69	Neutral	0,32	0,68	Neutral	0,21	Neutral
P07108	86	2cb8	MONOMERIC	1	A	86	GLY	ARG	Neutral	25,02	Neutral	2,00	Deleterious	-8,41	Deleterious	-5,45	Deleterious	0,89	Deleterious	0,57	0,43	Deleterious	0,79	Deleterious
Q16696	257	2pg5	MONOMERIC	1	A	257	ARG	CYS	Neutral	63,72	Neutral	0,28	Neutral	-0,95	Neutral	-2,88	Deleterious	0,64	Neutral	0,19	0,81	Neutral	0,11	Neutral
P10144	55	1iau	DIMERIC	1	A	48	ARG	GLN	Neutral	37,18	Neutral	0,40	Neutral	-1,01	Neutral	-1,47	Neutral	0,52	Neutral	0,15	0,85	Neutral	-0,19	Neutral
Q13144	587	3jui	MONOMERIC	1	A	587	ILE	VAL	Neutral	0,71	Deleterious	1,35	Deleterious	-3,56	Deleterious	-0,19	Neutral	0,67	Neutral	0,43	0,57	Neutral	0,05	Neutral
P27169	55	1v04	MONOMERIC	1	A	55	LEU	MET	Neutral	1,07	Deleterious	0,96	Deleterious	-2,70	Deleterious	-1,01	Neutral	0,62	Neutral	0,67	0,33	Deleterious	0,11	Neutral
O43488	157	2bp1	DIMERIC	1	A	158	GLN	HIS	Neutral	13,21	Deleterious	0,97	Deleterious	-2,13	Deleterious	3,42	Neutral	0,84	Deleterious	0,36	0,64	Neutral	-0,16	Neutral
P28329	299	2fy2	MONOMERIC	1	A	181	PRO	LEU	Neutral	13,85	Deleterious	1,02	Deleterious	-1,21	Neutral	-5,11	Deleterious	0,80	Deleterious	0,4	0,6	Neutral	0,68	Deleterious
P36222	145	1hjx	TETRAMERIC	1	A	145	ARG	GLY	Neutral	73,49	Neutral	-0,08	Neutral	-0,25	Neutral	-3,25	Deleterious	0,58	Neutral	0,35	0,65	Neutral	0,13	Neutral
P02774	445	1kxp	DIMERIC	1	D	445	ARG	HIS	Neutral	13,73	Deleterious	0,87	Deleterious	-1,46	Neutral	-1,19	Neutral	0,71	Neutral	0,44	0,56	Neutral	0,20	Neutral
P15291	257	2fy7	MONOMERIC	1	A	257	HIS	ARG	Neutral	38,00	Neutral	0,57	Neutral	-0,80	Neutral	1,51	Neutral	0,49	Neutral	0,25	0,75	Neutral	-0,39	Neutral
P01920	107	1uvq	TRIMERIC	1	B	75	LEU	VAL	Neutral	19,96	Neutral	0,88	Deleterious	-1,51	Neutral	1,54	Neutral	0,64	Neutral	0,39	0,61	Neutral	-0,28	Neutral
O75828	84	2hrb	MONOMERIC	1	A	84	LEU	VAL	Neutral	0,00	Deleterious	1,01	Deleterious	-1,93	Deleterious	-1,93	Neutral	0,79	Deleterious	0,56	0,44	Deleterious	0,38	Neutral
Q9BY49	297	1yxm	TETRAMERIC	1	A	297	PHE	LEU	Neutral	31,33	Neutral	0,58	Neutral	-1,09	Neutral	-1,22	Neutral	0,67	Neutral	0,29	0,71	Neutral	0,20	Neutral
Q96LD8	207	1xt9	DIMERIC	1	A	207	THR	ALA	Neutral	41,18	Neutral	-0,12	Neutral	-0,16	Neutral	-0,01	Neutral	0,37	Neutral	0,33	0,67	Neutral	-0,39	Neutral
Q96BN8	227	3znv	MONOMERIC	1	A	227	SER	ASN	Neutral	3,12	Deleterious	1,33	Deleterious	-1,99	Deleterious	-0,40	Neutral	0,86	Deleterious	0,53	0,47	Deleterious	0,31	Neutral
Q96BN8	311	3znv	MONOMERIC	1	A	311	ASN	SER	Neutral	77,68	Neutral	-0,09	Neutral	-0,88	Neutral	-1,97	Neutral	0,48	Neutral	0,15	0,85	Neutral	-0,09	Neutral
P12259	2148	1czt	MONOMERIC	1	A	83	MET	THR	Neutral	9,08	Deleterious	1,18	Deleterious	-2,33	Deleterious	-4,81	Deleterious	0,65	Neutral	0,42	0,58	Neutral	0,48	Deleterious
P78410	181	4f8q	DIMERIC	1	A	152	ASN	ASP	Neutral	92,23	Neutral	0,04	Neutral	-0,87	Neutral	2,82	Neutral	0,50	Neutral	0,05	0,95	Neutral	-0,43	Neutral
P78410	167	4f8q	DIMERIC	1	A	138	ARG	THR	Neutral	34,66	Neutral	0,38	Neutral	-1,10	Neutral	1,39	Neutral	0,54	Neutral	0,3	0,7	Neutral	-0,08	Neutral
Q9UK55	61	3f1s	DIMERIC	1	A	40	SER	GLY	Neutral	32,18	Neutral	1,00	Deleterious	-1,36	Neutral	-0,27	Neutral	0,66	Neutral	0,28	0,72	Neutral	-0,16	Neutral
P12318	63	3ry4	MONOMERIC	1	A	30	GLN	ARG	Neutral	44,17	Neutral	0,26	Neutral	-0,85	Neutral	-2,33	Neutral	0,45	Neutral	0,06	0,94	Neutral	-0,12	Neutral
Q9HB96	502	2ilr	MONOMERIC	1	A	502	ALA	THR	Neutral	86,29	Neutral	0,09	Neutral	-0,95	Neutral	-0,73	Neutral	0,41	Neutral	0,25	0,75	Neutral	-0,44	Neutral
Q9NXA8	285	3riy	DIMERIC	1	A	285	PHE	LEU	Neutral	4,36	Deleterious	1,63	Deleterious	-3,19	Deleterious	-4,58	Deleterious	0,83	Deleterious	0,68	0,32	Deleterious	0,61	Deleterious
P06737	222	3dds	DIMERIC	1	A	221	VAL	ILE	Neutral	5,61	Deleterious	0,68	Neutral	-0,36	Neutral	-0,88	Neutral	0,66	Neutral	0,33	0,67	Neutral	0,03	Neutral
P34931	8	3gdq	MONOMERIC	1	A	8	ALA	PRO	Neutral	3,71	Deleterious	2,71	Deleterious	-4,64	Deleterious	-2,43	Neutral	0,88	Deleterious	0,64	0,36	Deleterious	0,55	Deleterious
O95944	75	1hkf	DIMERIC	1	A	57	MET	VAL	Neutral	84,63	Neutral	-0,42	Neutral	0,96	Neutral	-0,25	Neutral	0,27	Neutral	0,07	0,93	Neutral	-0,74	Neutral
P49643	287	3l9q	DIMERIC	2	A	287	CYS	TYR	Neutral	7,33	Deleterious	0,34	Neutral	2,51	Neutral	-10,44	Deleterious	0,96	Deleterious	0,89	0,11	Deleterious	1,30	Deleterious
P26998	113	3qk3	TRIMERIC	1	A	113	HIS	ASP	Neutral	42,82	Neutral	0,59	Neutral	-2,20	Deleterious	4,41	Neutral	0,58	Neutral	0,15	0,85	Neutral	-0,53	Neutral
Q14653	96	3qu6	MONOMERIC	1	A	96	ARG	GLN	Neutral	47,09	Neutral	0,16	Neutral	-1,40	Neutral	-0,87	Neutral	0,50	Neutral	0,1	0,9	Neutral	-0,20	Neutral
Q9UL52	303	2oq5	MONOMERIC	1	A	128	TYR	CYS	Neutral	27,52	Neutral	1,43	Deleterious	-3,31	Deleterious	-4,15	Deleterious	0,82	Deleterious	0,45	0,55	Neutral	0,58	Deleterious
P17655	476	1kfu	DIMERIC	1	L	476	LYS	ARG	Neutral	32,38	Neutral	-0,16	Neutral	0,20	Neutral	0,47	Neutral	0,57	Neutral	0,3	0,7	Neutral	-0,09	Neutral
Q8WUM4	550	2xs1	DIMERIC	1	A	550	ASN	SER	Neutral	49,99	Neutral	0,38	Neutral	-0,39	Neutral	-0,19	Neutral	0,50	Neutral	0,17	0,83	Neutral	-0,26	Neutral
Q96CB9	365	4fzv	DIMERIC	1	A	365	ILE	VAL	Neutral	4,96	Deleterious	1,08	Deleterious	-1,40	Neutral	-0,50	Neutral	0,69	Neutral	0,34	0,66	Neutral	0,12	Neutral
Q8TDB6	668	3pg6	DIMERIC	1	A	668	LYS	MET	Neutral	79,07	Neutral	0,43	Neutral	-2,14	Deleterious	-2,77	Deleterious	0,29	Neutral	0,04	0,96	Neutral	-0,28	Neutral
Q16820	326	4gwm	DIMERIC	1	A	326	VAL	MET	Neutral	21,72	Neutral	1,22	Deleterious	-1,40	Neutral	0,17	Neutral	0,68	Neutral	0,26	0,74	Neutral	-0,15	Neutral
P05412	297	1jnm	TETRAMERIC	1	A	297	THR	MET	Neutral	29,20	Neutral	0,02	Neutral	0,73	Neutral	-5,13	Deleterious	0,68	Neutral	0,2	0,8	Neutral	0,40	Deleterious
P18283	146	2he3	TETRAMERIC	1	A	146	ARG	CYS	Neutral	43,91	Neutral	0,05	Neutral	-0,43	Neutral	-0,37	Neutral	0,53	Neutral	0,54	0,46	Deleterious	0,17	Neutral
P02675	265	1fzc	DECAMERIC	1	B	235	PRO	LEU	Neutral	13,41	Deleterious	0,80	Deleterious	-1,34	Neutral	-5,64	Deleterious	0,85	Deleterious	0,39	0,61	Neutral	0,71	Deleterious
P02675	365	1fzc	DECAMERIC	1	B	335	ALA	THR	Neutral	76,62	Neutral	0,49	Neutral	-0,68	Neutral	-1,45	Neutral	0,50	Neutral	0,14	0,86	Neutral	-0,11	Neutral
O00139	317	2gry	MONOMERIC	1	A	290	SER	ASN	Deleterious	0,90	Deleterious	1,51	Deleterious	-3,20	Deleterious	-2,86	Deleterious	0,85	Deleterious	0,67	0,33	Deleterious	0,50	Deleterious
O00139	321	2gry	MONOMERIC	1	A	294	HIS	ASP	Deleterious	52,21	Neutral	-0,23	Neutral	0,03	Neutral	-8,43	Deleterious	0,39	Neutral	0,15	0,85	Neutral	0,24	Neutral
O00255	265	4gq4	MONOMERIC	1	A	260	GLN	PRO	Deleterious	7,25	Deleterious	2,09	Deleterious	-4,35	Deleterious	-5,37	Deleterious	0,96	Deleterious	0,52	0,48	Deleterious	0,85	Deleterious
O00255	272	4gq4	MONOMERIC	1	A	267	LEU	PRO	Deleterious	0,91	Deleterious	4,41	Deleterious	-8,09	Deleterious	-6,36	Deleterious	1,00	Deleterious	0,96	0,04	Deleterious	1,01	Deleterious
O00255	282	4gq4	MONOMERIC	1	A	277	PRO	HIS	Deleterious	1,32	Deleterious	1,28	Deleterious	-2,57	Deleterious	-8,65	Deleterious	0,61	Neutral	0,73	0,27	Deleterious	0,47	Deleterious
O00255	310	4gq4	MONOMERIC	1	A	305	GLY	ASP	Deleterious	2,92	Deleterious	1,17	Deleterious	-3,31	Deleterious	-2,23	Neutral	0,96	Deleterious	0,84	0,16	Deleterious	0,63	Deleterious
O00294	378	3c5n	MONOMERIC	1	A	325	ARG	HIS	Deleterious	27,82	Neutral	0,50	Neutral	0,71	Neutral	-3,18	Deleterious	0,58	Neutral	0,45	0,55	Neutral	0,12	Neutral
O00294	382	3c5n	MONOMERIC	1	A	329	PHE	SER	Deleterious	0,17	Deleterious	3,63	Deleterious	-8,35	Deleterious	-6,39	Deleterious	0,98	Deleterious	0,87	0,13	Deleterious	0,97	Deleterious
O00294	420	3c5n	MONOMERIC	1	A	367	ARG	PRO	Deleterious	65,85	Neutral	0,03	Neutral	0,60	Neutral	-4,44	Deleterious	0,43	Neutral	0,23	0,77	Neutral	-0,01	Neutral
O00294	454	3c5n	MONOMERIC	1	A	401	THR	MET	Deleterious	49,70	Neutral	0,90	Deleterious	-1,58	Neutral	-2,64	Deleterious	0,72	Neutral	0,19	0,81	Neutral	0,21	Neutral
O00294	459	3c5n	MONOMERIC	1	A	406	ILE	LYS	Deleterious	19,94	Neutral	2,48	Deleterious	-2,34	Deleterious	-6,03	Deleterious	0,82	Deleterious	0,74	0,26	Deleterious	0,81	Deleterious
O00294	482	3c5n	MONOMERIC	1	A	429	ARG	TRP	Deleterious	16,96	Deleterious	1,14	Deleterious	-2,23	Deleterious	-7,50	Deleterious	0,81	Deleterious	0,64	0,36	Deleterious	0,91	Deleterious
O00294	489	3c5n	MONOMERIC	1	A	436	LYS	ARG	Deleterious	11,37	Deleterious	0,32	Neutral	-0,43	Neutral	-2,75	Deleterious	0,80	Deleterious	0,6	0,4	Deleterious	0,42	Deleterious
O00294	491	3c5n	MONOMERIC	1	A	438	PHE	LEU	Deleterious	4,82	Deleterious	1,58	Deleterious	-3,49	Deleterious	-5,58	Deleterious	0,78	Deleterious	0,63	0,37	Deleterious	0,65	Deleterious
O00294	368	3c5n	MONOMERIC	1	A	315	GLY	TRP	Deleterious	0,00	Deleterious	-0,54	Neutral	0,29	Neutral	-7,88	Deleterious	0,98	Deleterious	0,94	0,06	Deleterious	1,13	Deleterious
O00294	400	3c5n	MONOMERIC	1	A	347	ARG	TRP	Deleterious	9,34	Deleterious	0,46	Neutral	-0,39	Neutral	-7,95	Deleterious	0,98	Deleterious	0,86	0,14	Deleterious	1,12	Deleterious
O00584	184	3t0o	MONOMERIC	1	A	184	CYS	ARG	Deleterious	1,85	Deleterious	2,93	Deleterious	-8,73	Deleterious	-10,59	Deleterious	1,00	Deleterious	0,96	0,04	Deleterious	1,38	Deleterious
O14593	195	3v30	DIMERIC	1	A	195	LEU	PRO	Deleterious	0,00	Deleterious	4,49	Deleterious	-12,70	Deleterious	-5,36	Deleterious	1,00	Deleterious	0,87	0,13	Deleterious	0,91	Deleterious
O14745	153	2ozf	MONOMERIC	1	A	153	ARG	GLN	Deleterious	44,84	Neutral	0,20	Neutral	-1,72	Deleterious	-3,53	Deleterious	0,50	Neutral	0,1	0,9	Neutral	0,02	Neutral
O14773	77	3edy	MONOMERIC	1	A	77	GLY	ARG	Deleterious	7,49	Deleterious	2,09	Deleterious	-2,93	Deleterious	-7,02	Deleterious	0,96	Deleterious	0,87	0,13	Deleterious	1,00	Deleterious
O14773	127	3edy	MONOMERIC	1	A	127	ARG	GLN	Deleterious	47,67	Neutral	0,08	Neutral	-0,31	Neutral	-0,20	Neutral	0,41	Neutral	0,11	0,89	Neutral	-0,34	Neutral
O14773	153	3edy	MONOMERIC	1	A	153	SER	PRO	Deleterious	1,95	Deleterious	2,01	Deleterious	-3,38	Deleterious	-3,77	Deleterious	0,95	Deleterious	0,75	0,25	Deleterious	0,73	Deleterious
O14773	202	3edy	MONOMERIC	1	A	202	PRO	LEU	Deleterious	0,00	Deleterious	1,53	Deleterious	-2,85	Deleterious	-8,35	Deleterious	0,94	Deleterious	0,66	0,34	Deleterious	1,05	Deleterious
O14773	206	3edy	MONOMERIC	1	A	206	ARG	HIS	Deleterious	5,23	Deleterious	1,08	Deleterious	-2,02	Neutral	-3,18	Deleterious	0,86	Deleterious	0,58	0,42	Deleterious	0,59	Deleterious
O14773	206	3edy	MONOMERIC	1	A	206	ARG	CYS	Deleterious	5,23	Deleterious	1,53	Deleterious	-1,58	Neutral	-5,49	Deleterious	0,99	Deleterious	0,91	0,09	Deleterious	0,90	Deleterious
O14773	277	3edy	MONOMERIC	1	A	277	VAL	MET	Deleterious	0,46	Deleterious	1,01	Deleterious	-2,21	Deleterious	-1,95	Neutral	0,78	Deleterious	0,68	0,32	Deleterious	0,34	Neutral
O14773	278	3edy	MONOMERIC	1	A	278	GLN	PRO	Deleterious	0,43	Deleterious	1,81	Deleterious	-3,61	Deleterious	-4,55	Deleterious	0,93	Deleterious	0,7	0,3	Deleterious	0,74	Deleterious
O14773	284	3edy	MONOMERIC	1	A	284	GLY	VAL	Deleterious	0,33	Deleterious	0,42	Neutral	-1,93	Deleterious	-4,97	Deleterious	0,99	Deleterious	0,91	0,09	Deleterious	0,87	Deleterious
O14773	286	3edy	MONOMERIC	1	A	286	ASN	SER	Deleterious	25,77	Neutral	1,47	Deleterious	-2,16	Deleterious	-2,38	Neutral	0,82	Deleterious	0,36	0,64	Neutral	0,38	Deleterious
O14773	287	3edy	MONOMERIC	1	A	287	ILE	ASN	Deleterious	2,02	Deleterious	2,30	Deleterious	-3,31	Deleterious	-4,80	Deleterious	0,98	Deleterious	0,97	0,03	Deleterious	0,85	Deleterious
O14773	353	3edy	MONOMERIC	1	A	353	THR	PRO	Deleterious	0,00	Deleterious	2,53	Deleterious	-4,02	Deleterious	-4,27	Deleterious	0,85	Deleterious	0,64	0,36	Deleterious	0,66	Deleterious
O14773	365	3edy	MONOMERIC	1	A	365	CYS	TYR	Deleterious	35,92	Neutral	0,84	Deleterious	-1,06	Neutral	-9,03	Deleterious	0,77	Deleterious	0,51	0,49	Deleterious	0,92	Deleterious
O14773	365	3edy	MONOMERIC	1	A	365	CYS	ARG	Deleterious	35,92	Neutral	0,96	Deleterious	-1,34	Neutral	-8,13	Deleterious	0,82	Deleterious	0,5	0,5	Neutral	1,02	Deleterious
O14773	385	3edy	MONOMERIC	1	A	385	VAL	ASP	Deleterious	0,59	Deleterious	3,21	Deleterious	-3,99	Deleterious	-6,42	Deleterious	1,00	Deleterious	0,81	0,19	Deleterious	1,02	Deleterious
O14773	422	3edy	MONOMERIC	1	A	422	GLN	HIS	Deleterious	0,21	Deleterious	0,51	Neutral	-1,57	Neutral	-4,56	Deleterious	0,82	Deleterious	0,55	0,45	Deleterious	0,69	Deleterious
O14773	428	3edy	MONOMERIC	1	A	428	LYS	ASN	Deleterious	59,44	Neutral	0,40	Neutral	-1,02	Neutral	-0,06	Neutral	0,46	Neutral	0,14	0,86	Neutral	-0,33	Neutral
O14773	447	3edy	MONOMERIC	1	A	447	ARG	HIS	Deleterious	0,00	Deleterious	0,51	Neutral	-1,14	Neutral	-4,38	Deleterious	0,91	Deleterious	0,72	0,28	Deleterious	0,62	Deleterious
O14773	473	3edy	MONOMERIC	1	A	473	GLY	ARG	Deleterious	0,54	Deleterious	1,72	Deleterious	-2,93	Deleterious	-7,30	Deleterious	0,99	Deleterious	0,87	0,13	Deleterious	1,06	Deleterious
O14773	475	3edy	MONOMERIC	1	A	475	SER	LEU	Deleterious	18,70	Neutral	0,96	Deleterious	-1,53	Neutral	-5,51	Deleterious	0,86	Deleterious	0,55	0,45	Deleterious	0,76	Deleterious
O14773	481	3edy	MONOMERIC	1	A	481	PHE	CYS	Deleterious	0,55	Deleterious	2,08	Deleterious	-3,33	Deleterious	-4,16	Deleterious	0,96	Deleterious	1	0	Deleterious	0,78	Deleterious
O14773	482	3edy	MONOMERIC	1	A	482	GLY	ARG	Deleterious	0,00	Deleterious	0,94	Deleterious	-1,33	Neutral	-2,80	Deleterious	0,94	Deleterious	0,9	0,1	Deleterious	0,67	Deleterious
O14773	544	3edy	MONOMERIC	1	A	544	PRO	SER	Deleterious	0,00	Deleterious	1,45	Deleterious	-2,35	Deleterious	-6,52	Deleterious	0,87	Deleterious	0,83	0,17	Deleterious	0,83	Deleterious
O14832	83	2a1x	MONOMERIC	1	A	83	ASN	TYR	Deleterious	47,34	Neutral	0,31	Neutral	-0,19	Neutral	-3,39	Deleterious	0,42	Neutral	0,25	0,75	Neutral	-0,23	Neutral
O14832	173	2a1x	MONOMERIC	1	A	173	PRO	SER	Deleterious	93,28	Neutral	-0,19	Neutral	-0,43	Neutral	-7,44	Deleterious	0,47	Neutral	0	1	Neutral	0,31	Deleterious
O14832	175	2a1x	MONOMERIC	1	A	175	HIS	ARG	Deleterious	22,71	Neutral	0,94	Deleterious	-2,02	Deleterious	-7,38	Deleterious	0,54	Neutral	0,37	0,63	Neutral	0,48	Deleterious
O14832	176	2a1x	MONOMERIC	1	A	176	GLN	LYS	Deleterious	0,31	Deleterious	1,51	Deleterious	-3,93	Deleterious	-3,72	Deleterious	0,97	Deleterious	0,68	0,32	Deleterious	0,68	Deleterious
O14832	177	2a1x	MONOMERIC	1	A	177	ASP	GLY	Deleterious	10,86	Deleterious	1,85	Deleterious	-4,38	Deleterious	-6,28	Deleterious	0,82	Deleterious	0,78	0,22	Deleterious	0,76	Deleterious
O14832	193	2a1x	MONOMERIC	1	A	193	TRP	ARG	Deleterious	3,38	Deleterious	2,74	Deleterious	-5,62	Deleterious	-13,16	Deleterious	0,98	Deleterious	0,77	0,23	Deleterious	1,52	Deleterious
O14832	199	2a1x	MONOMERIC	1	A	199	ILE	PHE	Deleterious	0,00	Deleterious	1,22	Deleterious	-3,06	Deleterious	-3,69	Deleterious	0,81	Deleterious	0,7	0,3	Deleterious	0,48	Deleterious
O14832	204	2a1x	MONOMERIC	1	A	204	GLY	SER	Deleterious	0,47	Deleterious	1,98	Deleterious	-7,42	Deleterious	-5,65	Deleterious	0,97	Deleterious	0,62	0,38	Deleterious	0,83	Deleterious
O14832	220	2a1x	MONOMERIC	1	A	220	HIS	TYR	Deleterious	7,73	Deleterious	0,60	Neutral	0,65	Neutral	-5,69	Deleterious	0,95	Deleterious	0,82	0,18	Deleterious	0,84	Deleterious
O14832	245	2a1x	MONOMERIC	1	A	245	ARG	GLN	Deleterious	42,98	Neutral	0,37	Neutral	-1,26	Neutral	-3,21	Deleterious	0,42	Neutral	0,16	0,84	Neutral	-0,04	Neutral
O14832	257	2a1x	MONOMERIC	1	A	257	PHE	SER	Deleterious	0,00	Deleterious	4,15	Deleterious	-10,20	Deleterious	-7,87	Deleterious	0,99	Deleterious	0,97	0,03	Deleterious	1,13	Deleterious
O14832	269	2a1x	MONOMERIC	1	A	269	ASN	HIS	Deleterious	0,18	Deleterious	1,12	Deleterious	-3,93	Deleterious	-4,86	Deleterious	0,72	Deleterious	0,61	0,39	Deleterious	0,77	Deleterious
O14832	275	2a1x	MONOMERIC	1	A	275	ARG	TRP	Deleterious	1,14	Deleterious	-0,13	Neutral	-0,60	Neutral	-7,78	Deleterious	0,97	Deleterious	0,91	0,09	Deleterious	1,09	Deleterious
O14832	275	2a1x	MONOMERIC	1	A	275	ARG	GLN	Deleterious	1,14	Deleterious	0,93	Deleterious	-2,65	Deleterious	-3,89	Deleterious	0,75	Deleterious	0,54	0,46	Deleterious	0,34	Deleterious
O14836	104	1xu1	HEXAMERIC	1	R	104	CYS	ARG	Deleterious	16,83	Deleterious	0,83	Deleterious	-6,00	Deleterious	-9,14	Deleterious	0,83	Deleterious	0,7	0,3	Deleterious	1,03	Deleterious
O14936	268	3c0i	MONOMERIC	1	A	268	TYR	HIS	Deleterious	35,16	Neutral	0,51	Neutral	-1,21	Neutral	0,44	Neutral	0,57	Neutral	0,59	0,41	Deleterious	-0,11	Neutral
O14936	28	3c0i	MONOMERIC	1	A	28	ARG	LEU	Deleterious	16,95	Deleterious	-0,29	Neutral	-0,21	Neutral	-3,59	Deleterious	0,92	Deleterious	0,57	0,43	Deleterious	0,72	Deleterious
O15118	63	3gkj	MONOMERIC	1	A	63	CYS	ARG	Deleterious	1,14	Deleterious	2,62	Deleterious	-5,94	Deleterious	-10,22	Deleterious	1,00	Deleterious	0,95	0,05	Deleterious	1,33	Deleterious
O15118	74	3gkj	MONOMERIC	1	A	74	CYS	TYR	Deleterious	0,00	Deleterious	0,86	Deleterious	-2,97	Deleterious	-9,93	Deleterious	0,90	Deleterious	0,79	0,21	Deleterious	1,23	Deleterious
O15118	92	3gkj	MONOMERIC	1	A	92	GLN	ARG	Deleterious	59,94	Neutral	0,10	Neutral	-0,86	Neutral	-2,14	Neutral	0,49	Neutral	0,09	0,91	Neutral	-0,05	Neutral
O15118	113	3gkj	MONOMERIC	1	A	113	CYS	ARG	Deleterious	0,00	Deleterious	2,15	Deleterious	-6,84	Deleterious	-10,97	Deleterious	1,00	Deleterious	0,94	0,06	Deleterious	1,40	Deleterious
O15118	137	3gkj	MONOMERIC	1	A	137	THR	MET	Deleterious	51,87	Neutral	0,42	Neutral	-1,79	Deleterious	-2,19	Neutral	0,65	Neutral	0,16	0,84	Neutral	0,11	Neutral
O15118	166	3gkj	MONOMERIC	1	A	166	PRO	SER	Deleterious	29,14	Neutral	1,42	Deleterious	-3,93	Deleterious	-6,78	Deleterious	0,82	Deleterious	0,29	0,71	Neutral	0,72	Deleterious
O15118	231	3gkj	MONOMERIC	1	A	231	VAL	GLY	Deleterious	15,37	Deleterious	2,55	Deleterious	-5,57	Deleterious	-2,92	Deleterious	0,78	Deleterious	0,69	0,31	Deleterious	0,32	Deleterious
O15118	242	3gkj	MONOMERIC	1	A	242	ASP	HIS	Deleterious	2,73	Deleterious	-0,26	Neutral	-0,42	Neutral	-6,53	Deleterious	0,97	Deleterious	0,69	0,31	Deleterious	1,00	Deleterious
O15118	242	3gkj	MONOMERIC	1	A	242	ASP	ASN	Deleterious	2,73	Deleterious	0,22	Neutral	-0,71	Neutral	-4,61	Deleterious	0,80	Deleterious	0,62	0,38	Deleterious	0,64	Deleterious
O15118	247	3gkj	MONOMERIC	1	A	247	CYS	TYR	Deleterious	68,23	Neutral	0,67	Neutral	-0,43	Neutral	-10,26	Deleterious	0,72	Neutral	0,33	0,67	Neutral	0,90	Deleterious
O15119	143	1h6f	TETRAMERIC	1	A	143	LEU	PRO	Deleterious	4,93	Deleterious	2,79	Deleterious	-7,62	Deleterious	-6,78	Deleterious	0,92	Deleterious	0,87	0,13	Deleterious	0,94	Deleterious
O15119	149	1h6f	TETRAMERIC	1	A	149	TYR	SER	Deleterious	2,23	Deleterious	3,63	Deleterious	-8,72	Deleterious	-8,98	Deleterious	0,97	Deleterious	0,88	0,12	Deleterious	1,23	Deleterious
O15247	101	2r4v	MONOMERIC	1	A	101	HIS	GLN	Deleterious	56,20	Neutral	0,17	Neutral	-1,63	Deleterious	0,84	Neutral	0,43	Neutral	0,15	0,85	Neutral	-0,40	Neutral
O15273	70	1ya5	TRIMERIC	1	T	70	ARG	TRP	Deleterious	32,12	Neutral	0,28	Neutral	-0,34	Neutral	-4,42	Deleterious	0,82	Deleterious	0,51	0,49	Deleterious	0,55	Deleterious
O15273	87	1ya5	TRIMERIC	1	T	87	ARG	GLN	Deleterious	52,92	Neutral	0,15	Neutral	-1,56	Neutral	-2,67	Deleterious	0,47	Neutral	0,07	0,93	Neutral	-0,03	Neutral
O15305	9	2amy	MONOMERIC	1	A	9	CYS	TYR	Deleterious	0,00	Deleterious	0,76	Deleterious	-3,28	Deleterious	-5,49	Deleterious	0,93	Deleterious	0,94	0,06	Deleterious	0,82	Deleterious
O15305	11	2amy	MONOMERIC	1	A	11	PHE	CYS	Deleterious	0,00	Deleterious	2,23	Deleterious	-4,29	Deleterious	-6,47	Deleterious	0,95	Deleterious	1	0	Deleterious	0,96	Deleterious
O15305	20	2amy	MONOMERIC	1	A	20	PRO	SER	Deleterious	59,91	Neutral	0,59	Neutral	-1,70	Deleterious	-2,55	Deleterious	0,45	Neutral	0,11	0,89	Neutral	-0,07	Neutral
O15305	32	2amy	MONOMERIC	1	A	32	LEU	ARG	Deleterious	0,20	Deleterious	1,97	Deleterious	-4,78	Deleterious	-4,21	Deleterious	1,00	Deleterious	0,8	0,2	Deleterious	0,80	Deleterious
O15305	37	2amy	MONOMERIC	1	A	37	GLN	HIS	Deleterious	80,96	Neutral	0,04	Neutral	-1,29	Neutral	-1,81	Neutral	0,38	Neutral	0,11	0,89	Neutral	-0,20	Neutral
O15305	44	2amy	MONOMERIC	1	A	44	VAL	ALA	Deleterious	0,74	Deleterious	2,88	Deleterious	-7,21	Deleterious	-3,42	Deleterious	0,97	Deleterious	0,39	0,61	Neutral	0,71	Deleterious
O15305	44	2amy	MONOMERIC	1	A	44	VAL	LEU	Deleterious	0,74	Deleterious	0,79	Deleterious	-2,41	Deleterious	-2,60	Deleterious	0,70	Neutral	0,57	0,43	Deleterious	0,32	Neutral
O15305	64	2amy	MONOMERIC	1	A	64	TYR	CYS	Deleterious	0,37	Deleterious	2,50	Deleterious	-5,51	Deleterious	-6,06	Deleterious	0,91	Deleterious	0,86	0,14	Deleterious	0,83	Deleterious
O15305	65	2amy	MONOMERIC	1	A	65	ASP	TYR	Deleterious	5,92	Deleterious	0,41	Neutral	-0,22	Neutral	-7,28	Deleterious	1,00	Deleterious	0,99	0,01	Deleterious	1,09	Deleterious
O15305	67	2amy	MONOMERIC	1	A	67	VAL	MET	Deleterious	0,51	Deleterious	1,21	Deleterious	-4,57	Deleterious	-1,86	Neutral	0,88	Deleterious	0,49	0,51	Neutral	0,38	Deleterious
O15305	69	2amy	MONOMERIC	1	A	69	PRO	SER	Deleterious	0,28	Deleterious	1,48	Deleterious	-4,91	Deleterious	0,54	Neutral	0,92	Deleterious	0,73	0,27	Deleterious	0,12	Neutral
O15305	76	2amy	MONOMERIC	1	A	76	TYR	CYS	Deleterious	12,83	Deleterious	2,47	Deleterious	-4,49	Deleterious	-7,08	Deleterious	0,88	Deleterious	0,83	0,17	Deleterious	0,89	Deleterious
O15305	101	2amy	MONOMERIC	1	A	101	ASN	LYS	Deleterious	45,68	Neutral	-0,17	Neutral	0,65	Neutral	-5,12	Deleterious	0,37	Neutral	0,24	0,76	Neutral	0,14	Neutral
O15305	103	2amy	MONOMERIC	1	A	103	CYS	PHE	Deleterious	0,00	Deleterious	0,60	Neutral	-3,08	Deleterious	-6,34	Deleterious	0,77	Deleterious	0,93	0,07	Deleterious	0,66	Deleterious
O15305	104	2amy	MONOMERIC	1	A	104	LEU	VAL	Deleterious	45,18	Neutral	0,52	Neutral	-2,01	Deleterious	-2,68	Deleterious	0,40	Neutral	0,18	0,82	Neutral	-0,12	Neutral
O15305	106	2amy	MONOMERIC	1	A	106	TYR	CYS	Deleterious	12,22	Deleterious	2,33	Deleterious	-4,56	Deleterious	-8,34	Deleterious	0,88	Deleterious	0,75	0,25	Deleterious	1,07	Deleterious
O15305	108	2amy	MONOMERIC	1	A	108	ALA	VAL	Deleterious	56,19	Neutral	0,50	Neutral	-1,77	Deleterious	-3,53	Deleterious	0,54	Neutral	0,13	0,87	Neutral	0,11	Neutral
O15305	113	2amy	MONOMERIC	1	A	113	PRO	LEU	Deleterious	48,36	Neutral	0,80	Deleterious	-1,26	Neutral	-9,13	Deleterious	0,70	Neutral	0,25	0,75	Neutral	0,82	Deleterious
O15305	117	2amy	MONOMERIC	1	A	117	GLY	ARG	Deleterious	19,14	Neutral	0,43	Neutral	-0,10	Neutral	-7,72	Deleterious	0,78	Deleterious	0,56	0,44	Deleterious	0,82	Deleterious
O15305	119	2amy	MONOMERIC	1	A	119	PHE	LEU	Deleterious	23,17	Neutral	0,79	Deleterious	-2,53	Deleterious	-5,82	Deleterious	0,67	Neutral	0,32	0,68	Neutral	0,48	Deleterious
O15305	120	2amy	MONOMERIC	1	A	120	ILE	THR	Deleterious	20,06	Neutral	1,68	Deleterious	-2,74	Deleterious	-4,41	Deleterious	0,70	Neutral	0,35	0,65	Neutral	0,33	Neutral
O15305	123	2amy	MONOMERIC	1	A	123	ARG	GLN	Deleterious	27,55	Neutral	0,69	Neutral	-1,45	Neutral	-3,77	Deleterious	0,47	Neutral	0,19	0,81	Neutral	-0,01	Neutral
O15305	129	2amy	MONOMERIC	1	A	129	VAL	MET	Deleterious	0,00	Deleterious	1,19	Deleterious	-4,01	Deleterious	-2,52	Deleterious	0,79	Deleterious	0,46	0,54	Neutral	0,36	Neutral
O15305	131	2amy	MONOMERIC	1	A	131	PRO	ALA	Deleterious	0,00	Deleterious	1,40	Deleterious	-6,85	Deleterious	-7,72	Deleterious	0,96	Deleterious	0,79	0,21	Deleterious	1,01	Deleterious
O15305	132	2amy	MONOMERIC	1	A	132	ILE	PHE	Deleterious	1,61	Deleterious	0,64	Neutral	-0,64	Neutral	-3,87	Deleterious	0,80	Deleterious	0,74	0,26	Deleterious	0,52	Deleterious
O15305	132	2amy	MONOMERIC	1	A	132	ILE	ASN	Deleterious	1,61	Deleterious	2,37	Deleterious	-3,63	Deleterious	-6,57	Deleterious	0,99	Deleterious	0,72	0,28	Deleterious	1,01	Deleterious
O15305	132	2amy	MONOMERIC	1	A	132	ILE	THR	Deleterious	1,61	Deleterious	1,59	Deleterious	-3,61	Deleterious	-4,45	Deleterious	0,91	Deleterious	0,76	0,24	Deleterious	0,70	Deleterious
O15305	141	2amy	MONOMERIC	1	A	141	ARG	CYS	Deleterious	30,41	Neutral	0,62	Neutral	-1,26	Neutral	-7,71	Deleterious	0,79	Deleterious	0,42	0,58	Neutral	0,72	Deleterious
O15305	141	2amy	MONOMERIC	1	A	141	ARG	HIS	Deleterious	30,41	Neutral	0,51	Neutral	-0,96	Neutral	-4,80	Deleterious	0,51	Neutral	0,34	0,66	Neutral	0,14	Neutral
O15305	144	2amy	MONOMERIC	1	A	144	PHE	LEU	Deleterious	1,31	Deleterious	1,37	Deleterious	-3,04	Deleterious	-5,72	Deleterious	0,76	Deleterious	0,72	0,28	Deleterious	0,62	Deleterious
O15305	148	2amy	MONOMERIC	1	A	148	ASP	ASN	Deleterious	6,30	Deleterious	0,71	Neutral	-0,65	Neutral	-4,63	Deleterious	0,62	Neutral	0,48	0,52	Neutral	0,39	Deleterious
O15305	153	2amy	MONOMERIC	1	A	153	ILE	THR	Deleterious	14,27	Deleterious	2,05	Deleterious	-2,98	Deleterious	-4,38	Deleterious	0,77	Deleterious	0,32	0,68	Neutral	0,51	Deleterious
O15305	157	2amy	MONOMERIC	1	A	157	PHE	SER	Deleterious	0,00	Deleterious	2,93	Deleterious	-7,43	Deleterious	-5,65	Deleterious	0,98	Deleterious	0,86	0,14	Deleterious	0,90	Deleterious
O15305	162	2amy	MONOMERIC	1	A	162	ARG	TRP	Deleterious	53,62	Neutral	0,50	Neutral	-0,84	Neutral	-5,42	Deleterious	0,63	Neutral	0,27	0,73	Neutral	0,55	Deleterious
O15305	172	2amy	MONOMERIC	1	A	172	PHE	VAL	Deleterious	8,35	Deleterious	1,75	Deleterious	-2,56	Deleterious	-5,90	Deleterious	0,88	Deleterious	0,67	0,33	Deleterious	0,83	Deleterious
O15305	175	2amy	MONOMERIC	1	A	175	GLY	ARG	Deleterious	45,04	Neutral	0,41	Neutral	-0,91	Neutral	-7,73	Deleterious	0,58	Neutral	0,57	0,43	Deleterious	0,50	Deleterious
O15305	176	2amy	MONOMERIC	1	A	176	GLY	VAL	Deleterious	69,98	Neutral	1,15	Deleterious	-2,96	Deleterious	-8,68	Deleterious	0,85	Deleterious	0,28	0,72	Neutral	1,07	Deleterious
O15305	177	2amy	MONOMERIC	1	A	177	GLN	HIS	Deleterious	31,20	Neutral	-0,02	Neutral	0,32	Neutral	-4,55	Deleterious	0,58	Neutral	0,23	0,77	Neutral	0,24	Neutral
O15305	183	2amy	MONOMERIC	1	A	183	PHE	SER	Deleterious	12,39	Deleterious	2,75	Deleterious	-4,39	Deleterious	-7,53	Deleterious	0,90	Deleterious	0,8	0,2	Deleterious	0,96	Deleterious
O15305	185	2amy	MONOMERIC	1	A	185	ASP	GLY	Deleterious	57,72	Neutral	0,64	Neutral	-2,73	Deleterious	-2,79	Deleterious	0,44	Neutral	0,32	0,68	Neutral	0,07	Neutral
O15305	188	2amy	MONOMERIC	1	A	188	ASP	GLY	Deleterious	12,56	Deleterious	1,87	Deleterious	-4,34	Deleterious	-6,44	Deleterious	0,95	Deleterious	0,72	0,28	Deleterious	0,92	Deleterious
O15305	192	2amy	MONOMERIC	1	A	192	CYS	GLY	Deleterious	0,00	Deleterious	2,66	Deleterious	-7,14	Deleterious	-11,18	Deleterious	0,97	Deleterious	0,87	0,13	Deleterious	1,37	Deleterious
O15305	195	2amy	MONOMERIC	1	A	195	HIS	ARG	Deleterious	13,41	Deleterious	1,32	Deleterious	-1,40	Neutral	-4,23	Deleterious	0,74	Neutral	0,26	0,74	Neutral	0,32	Neutral
O15305	206	2amy	MONOMERIC	1	A	206	PHE	SER	Deleterious	0,00	Deleterious	3,28	Deleterious	-6,61	Deleterious	-7,62	Deleterious	0,95	Deleterious	0,82	0,18	Deleterious	1,05	Deleterious
O15305	208	2amy	MONOMERIC	1	A	208	GLY	ALA	Deleterious	0,00	Deleterious	0,95	Deleterious	-3,23	Deleterious	-5,78	Deleterious	0,83	Deleterious	0,64	0,36	Deleterious	0,71	Deleterious
O15305	216	2amy	MONOMERIC	1	A	216	ASN	SER	Deleterious	100,00	Neutral	-0,12	Neutral	-0,42	Neutral	-4,81	Deleterious	0,46	Neutral	0,76	0,24	Deleterious	0,04	Neutral
O15305	216	2amy	MONOMERIC	1	A	216	ASN	ILE	Deleterious	100,00	Neutral	-0,04	Neutral	0,16	Neutral	-8,64	Deleterious	0,34	Neutral	0,01	0,99	Neutral	0,23	Neutral
O15305	218	2amy	MONOMERIC	1	A	218	HIS	LEU	Deleterious	20,44	Neutral	1,12	Deleterious	-3,18	Deleterious	-5,16	Deleterious	0,70	Neutral	0,33	0,67	Neutral	0,26	Neutral
O15305	223	2amy	MONOMERIC	1	A	223	ASP	ASN	Deleterious	8,40	Deleterious	1,30	Deleterious	-1,35	Neutral	-3,53	Deleterious	0,83	Deleterious	0,42	0,58	Neutral	0,54	Deleterious
O15305	226	2amy	MONOMERIC	1	A	226	THR	SER	Deleterious	4,47	Deleterious	1,57	Deleterious	-3,24	Deleterious	-3,78	Deleterious	0,75	Deleterious	0,7	0,3	Deleterious	0,45	Deleterious
O15305	228	2amy	MONOMERIC	1	A	228	GLY	ARG	Deleterious	26,84	Neutral	0,45	Neutral	-0,69	Neutral	-7,10	Deleterious	0,63	Neutral	0,61	0,39	Deleterious	0,60	Deleterious
O15305	228	2amy	MONOMERIC	1	A	228	GLY	CYS	Deleterious	26,84	Neutral	-0,11	Neutral	1,21	Neutral	-7,97	Deleterious	0,75	Deleterious	0,44	0,56	Neutral	0,81	Deleterious
O15305	229	2amy	MONOMERIC	1	A	229	TYR	SER	Deleterious	35,19	Neutral	1,46	Deleterious	-4,13	Deleterious	-3,67	Deleterious	0,69	Neutral	0,43	0,57	Neutral	0,38	Deleterious
O15305	231	2amy	MONOMERIC	1	A	231	VAL	MET	Deleterious	2,05	Deleterious	1,00	Deleterious	-4,33	Deleterious	-2,88	Deleterious	0,77	Deleterious	0,53	0,47	Deleterious	0,42	Deleterious
O15305	237	2amy	MONOMERIC	1	A	237	THR	ARG	Deleterious	0,55	Deleterious	0,46	Neutral	-0,05	Neutral	-5,47	Deleterious	0,93	Deleterious	0,71	0,29	Deleterious	0,80	Deleterious
O15305	237	2amy	MONOMERIC	1	A	237	THR	MET	Deleterious	0,55	Deleterious	-0,09	Neutral	-0,30	Neutral	-5,62	Deleterious	0,89	Deleterious	0,72	0,28	Deleterious	0,70	Deleterious
O15305	238	2amy	MONOMERIC	1	A	238	ARG	GLY	Deleterious	14,80	Deleterious	2,35	Deleterious	-5,73	Deleterious	-3,74	Deleterious	0,89	Deleterious	0,79	0,21	Deleterious	0,65	Deleterious
O15305	238	2amy	MONOMERIC	1	A	238	ARG	PRO	Deleterious	14,80	Deleterious	2,58	Deleterious	-6,78	Deleterious	-3,31	Deleterious	0,96	Deleterious	0,83	0,17	Deleterious	0,62	Deleterious
O15305	241	2amy	MONOMERIC	1	A	241	CYS	SER	Deleterious	1,32	Deleterious	1,44	Deleterious	-3,94	Deleterious	-2,99	Deleterious	0,64	Neutral	0,78	0,22	Deleterious	0,56	Deleterious
O15409	553	2a07	DECAMERIC	1	F	553	ARG	HIS	Deleterious	43,81	Neutral	0,62	Neutral	-4,03	Deleterious	-4,24	Deleterious	0,53	Neutral	0,14	0,86	Neutral	0,13	Neutral
O15455	554	1ziw	MONOMERIC	1	A	554	PRO	SER	Deleterious	18,84	Neutral	1,38	Deleterious	-1,76	Neutral	-5,60	Deleterious	0,82	Deleterious	0,36	0,64	Neutral	0,55	Deleterious
O15553	632	2wl1	MONOMERIC	1	A	632	GLY	SER	Deleterious	23,34	Neutral	-0,22	Neutral	1,19	Neutral	0,99	Neutral	0,42	Neutral	0,32	0,68	Neutral	-0,26	Neutral
O15553	640	2wl1	MONOMERIC	1	A	640	ILE	MET	Deleterious	18,10	Deleterious	0,88	Deleterious	-0,92	Neutral	-0,47	Neutral	0,55	Neutral	0,33	0,67	Neutral	-0,09	Neutral
O15553	641	2wl1	MONOMERIC	1	A	641	ILE	PHE	Deleterious	1,95	Deleterious	0,91	Deleterious	-3,32	Deleterious	-0,44	Neutral	0,81	Deleterious	0,59	0,41	Deleterious	0,21	Neutral
O15553	646	2wl1	MONOMERIC	1	A	646	PRO	LEU	Deleterious	35,40	Neutral	1,28	Deleterious	-2,07	Deleterious	-4,62	Deleterious	0,79	Deleterious	0,21	0,79	Neutral	0,51	Deleterious
O15553	649	2wl1	MONOMERIC	1	A	649	LEU	PRO	Deleterious	55,73	Neutral	-0,43	Neutral	-0,02	Neutral	-2,97	Deleterious	0,38	Neutral	0,17	0,83	Neutral	-0,23	Neutral
O15553	653	2wl1	MONOMERIC	1	A	653	ARG	HIS	Deleterious	23,26	Neutral	0,55	Neutral	0,28	Neutral	4,73	Neutral	0,65	Neutral	0,39	0,61	Neutral	-0,50	Neutral
O15553	661	2wl1	MONOMERIC	1	A	661	ASP	ASN	Deleterious	79,13	Neutral	-0,02	Neutral	-0,73	Neutral	-2,11	Neutral	0,39	Neutral	0,06	0,94	Neutral	-0,08	Neutral
O15553	675	2wl1	MONOMERIC	1	A	675	SER	ASN	Deleterious	61,14	Neutral	0,68	Neutral	-0,75	Neutral	-1,41	Neutral	0,65	Neutral	0,07	0,93	Neutral	-0,16	Neutral
O15553	680	2wl1	MONOMERIC	1	A	680	MET	ILE	Deleterious	18,74	Neutral	0,70	Neutral	-0,86	Neutral	-0,13	Neutral	0,70	Neutral	0,52	0,48	Deleterious	0,08	Neutral
O15553	680	2wl1	MONOMERIC	1	A	680	MET	LEU	Deleterious	18,74	Neutral	0,46	Neutral	-0,46	Neutral	-0,17	Neutral	0,60	Neutral	0,37	0,63	Neutral	-0,07	Neutral
O15553	681	2wl1	MONOMERIC	1	A	681	THR	ILE	Deleterious	54,18	Neutral	0,28	Neutral	-1,52	Neutral	-2,66	Deleterious	0,65	Neutral	0,2	0,8	Neutral	0,22	Neutral
O15553	688	2wl1	MONOMERIC	1	A	688	TYR	CYS	Deleterious	1,26	Deleterious	2,74	Deleterious	-8,02	Deleterious	-5,98	Deleterious	0,84	Deleterious	0,87	0,13	Deleterious	0,78	Deleterious
O15553	694	2wl1	MONOMERIC	1	A	694	MET	ILE	Deleterious	37,88	Neutral	-0,06	Neutral	0,11	Neutral	-1,79	Neutral	0,45	Neutral	0,12	0,88	Neutral	-0,19	Neutral
O15553	694	2wl1	MONOMERIC	1	A	694	MET	VAL	Deleterious	37,88	Neutral	0,03	Neutral	-0,27	Neutral	-1,75	Neutral	0,50	Neutral	0,09	0,91	Neutral	-0,17	Neutral
O15553	694	2wl1	MONOMERIC	1	A	694	MET	LEU	Deleterious	37,88	Neutral	-0,07	Neutral	-0,17	Neutral	-1,16	Neutral	0,46	Neutral	0,13	0,87	Neutral	-0,24	Neutral
O15553	695	2wl1	MONOMERIC	1	A	695	LYS	MET	Deleterious	49,78	Neutral	-0,05	Neutral	0,11	Neutral	-2,21	Neutral	0,67	Neutral	0,26	0,74	Neutral	-0,07	Neutral
O15553	695	2wl1	MONOMERIC	1	A	695	LYS	ARG	Deleterious	49,78	Neutral	-0,05	Neutral	-0,06	Neutral	-0,95	Neutral	0,49	Neutral	0,17	0,83	Neutral	-0,23	Neutral
O15553	704	2wl1	MONOMERIC	1	A	704	VAL	ILE	Deleterious	60,25	Neutral	0,03	Neutral	-0,47	Neutral	0,02	Neutral	0,42	Neutral	0,14	0,86	Neutral	-0,34	Neutral
O15553	705	2wl1	MONOMERIC	1	A	705	PRO	SER	Deleterious	73,33	Neutral	0,76	Neutral	-2,96	Deleterious	-5,34	Deleterious	0,47	Neutral	0,14	0,86	Neutral	0,39	Deleterious
O15553	720	2wl1	MONOMERIC	1	A	720	ILE	MET	Deleterious	0,00	Deleterious	1,46	Deleterious	-5,32	Deleterious	-2,17	Neutral	0,89	Deleterious	0,77	0,23	Deleterious	0,47	Deleterious
O15553	726	2wl1	MONOMERIC	1	A	726	VAL	ALA	Deleterious	48,48	Neutral	-0,20	Neutral	0,59	Neutral	1,93	Neutral	0,33	Neutral	0,11	0,89	Neutral	-0,77	Neutral
O15553	743	2wl1	MONOMERIC	1	A	743	PHE	LEU	Deleterious	5,58	Deleterious	1,26	Deleterious	-2,48	Deleterious	-4,25	Deleterious	0,63	Neutral	0,62	0,38	Deleterious	0,28	Neutral
O15553	758	2wl1	MONOMERIC	1	A	758	PRO	SER	Deleterious	0,77	Deleterious	1,23	Deleterious	-4,98	Deleterious	-4,59	Deleterious	0,91	Deleterious	0,72	0,28	Deleterious	0,72	Deleterious
O15553	761	2wl1	MONOMERIC	1	A	761	ARG	HIS	Deleterious	22,72	Neutral	0,20	Neutral	1,42	Neutral	2,82	Neutral	0,66	Neutral	0,5	0,5	Deleterious	-0,27	Neutral
O43175	135	2g76	DIMERIC	1	A	134	ARG	TRP	Deleterious	18,20	Neutral	-0,32	Neutral	0,41	Neutral	-7,64	Deleterious	0,91	Deleterious	0,52	0,48	Deleterious	0,99	Deleterious
O43175	261	2g76	DIMERIC	1	A	260	VAL	MET	Deleterious	1,20	Deleterious	1,06	Deleterious	-3,19	Deleterious	-2,86	Deleterious	0,71	Neutral	0,49	0,51	Neutral	0,34	Deleterious
O43323	162	2wfq	MONOMERIC	1	A	162	LEU	PRO	Deleterious	0,00	Deleterious	4,78	Deleterious	-15,30	Deleterious	-6,46	Deleterious	1,00	Deleterious	1	0	Deleterious	1,01	Deleterious
O43602	71	2bqq	DIMERIC	1	A	71	ALA	SER	Deleterious	26,84	Neutral	0,58	Neutral	1,13	Neutral	-2,53	Deleterious	0,36	Neutral	0,27	0,73	Neutral	-0,23	Neutral
O43602	100	2bqq	DIMERIC	1	A	100	GLY	ALA	Deleterious	7,34	Deleterious	2,83	Deleterious	-12,50	Deleterious	-4,91	Deleterious	0,99	Deleterious	0,39	0,61	Neutral	0,85	Deleterious
O43602	102	2bqq	DIMERIC	1	A	102	ARG	SER	Deleterious	47,01	Neutral	0,04	Neutral	-2,13	Deleterious	-5,14	Deleterious	0,54	Neutral	0,32	0,68	Neutral	0,41	Deleterious
O43602	125	2bqq	DIMERIC	1	A	125	TYR	HIS	Deleterious	1,16	Deleterious	2,29	Deleterious	-9,54	Deleterious	-4,41	Deleterious	0,97	Deleterious	0,64	0,36	Deleterious	0,76	Deleterious
O43602	78	2bqq	DIMERIC	1	A	78	ARG	LEU	Deleterious	92,04	Neutral	0,12	Neutral	-2,07	Deleterious	-5,87	Deleterious	0,48	Neutral	0,02	0,98	Neutral	0,11	Neutral
O43602	86	2bqq	DIMERIC	1	A	86	ASP	HIS	Deleterious	42,58	Neutral	0,03	Neutral	0,24	Neutral	-4,62	Deleterious	0,52	Neutral	0,23	0,77	Neutral	0,22	Neutral
O43602	89	2bqq	DIMERIC	1	A	89	ARG	GLY	Deleterious	84,50	Neutral	0,47	Neutral	-4,39	Deleterious	-5,57	Deleterious	0,39	Neutral	0,35	0,65	Neutral	0,17	Neutral
O43602	97	2bqq	DIMERIC	1	A	97	LEU	ARG	Deleterious	7,19	Deleterious	1,00	Deleterious	-3,56	Deleterious	-5,48	Deleterious	0,78	Deleterious	0,75	0,25	Deleterious	0,71	Deleterious
O43602	104	2bqq	DIMERIC	1	A	104	ILE	THR	Deleterious	0,59	Deleterious	2,57	Deleterious	-10,70	Deleterious	-4,15	Deleterious	0,98	Deleterious	0,82	0,18	Deleterious	0,77	Deleterious
O43602	125	2bqq	DIMERIC	1	A	125	TYR	ASP	Deleterious	1,16	Deleterious	4,31	Deleterious	-16,40	Deleterious	-8,66	Deleterious	1,00	Deleterious	0,91	0,09	Deleterious	1,22	Deleterious
O43707	262	2r0o	MONOMERIC	1	A	262	SER	PRO	Deleterious	0,00	Deleterious	1,90	Deleterious	-6,69	Deleterious	-4,63	Deleterious	0,96	Deleterious	0,72	0,28	Deleterious	0,77	Deleterious
O43897	182	3edi	MONOMERIC	1	A	34	MET	LEU	Deleterious	2,14	Deleterious	0,64	Neutral	-1,98	Deleterious	-2,56	Deleterious	0,68	Neutral	0,54	0,46	Deleterious	0,10	Neutral
O43897	238	3edi	MONOMERIC	1	A	90	VAL	ALA	Deleterious	0,00	Deleterious	1,55	Deleterious	-5,32	Deleterious	-3,68	Deleterious	0,63	Neutral	0,55	0,45	Deleterious	0,14	Neutral
O60260	253	4i1f	MONOMERIC	1	A	253	CYS	TYR	Deleterious	2,19	Deleterious	1,12	Deleterious	-4,93	Deleterious	-9,85	Deleterious	0,97	Deleterious	0,86	0,14	Deleterious	1,24	Deleterious
O60260	256	4i1f	MONOMERIC	1	A	256	ARG	CYS	Deleterious	31,37	Neutral	1,27	Deleterious	-2,23	Deleterious	-4,19	Deleterious	0,81	Deleterious	0,37	0,63	Neutral	0,45	Deleterious
O60260	275	4i1f	MONOMERIC	1	A	275	ARG	TRP	Deleterious	21,23	Neutral	0,35	Neutral	-0,91	Neutral	-7,19	Deleterious	0,76	Deleterious	0,51	0,49	Deleterious	0,77	Deleterious
O60260	280	4i1f	MONOMERIC	1	A	280	ASP	ASN	Deleterious	23,36	Neutral	0,55	Neutral	-0,93	Neutral	-2,08	Neutral	0,59	Neutral	0,34	0,66	Neutral	0,12	Neutral
O60260	161	4i1f	MONOMERIC	1	A	161	LYS	ASN	Deleterious	26,10	Neutral	0,57	Neutral	-1,28	Neutral	-4,46	Deleterious	0,77	Deleterious	0,31	0,69	Neutral	0,51	Deleterious
O60260	240	4i1f	MONOMERIC	1	A	240	THR	MET	Deleterious	40,81	Neutral	0,08	Neutral	-0,11	Neutral	-1,98	Neutral	0,58	Neutral	0,23	0,77	Neutral	-0,04	Neutral
O60260	240	4i1f	MONOMERIC	1	A	240	THR	ARG	Deleterious	40,81	Neutral	0,18	Neutral	-0,97	Neutral	-2,20	Neutral	0,55	Neutral	0,24	0,76	Neutral	-0,09	Neutral
O60260	284	4i1f	MONOMERIC	1	A	284	GLY	ARG	Deleterious	23,97	Neutral	1,66	Deleterious	-3,82	Deleterious	-6,90	Deleterious	0,91	Deleterious	0,73	0,27	Deleterious	0,94	Deleterious
O60260	289	4i1f	MONOMERIC	1	A	289	CYS	GLY	Deleterious	0,20	Deleterious	2,30	Deleterious	-4,75	Deleterious	-10,68	Deleterious	0,92	Deleterious	0,83	0,17	Deleterious	1,23	Deleterious
O60260	334	4i1f	MONOMERIC	1	A	334	ARG	CYS	Deleterious	42,56	Neutral	-0,02	Neutral	0,09	Neutral	-2,64	Deleterious	0,37	Neutral	0,34	0,66	Neutral	-0,07	Neutral
O60260	351	4i1f	MONOMERIC	1	A	351	THR	PRO	Deleterious	25,61	Neutral	1,84	Deleterious	-3,60	Deleterious	-1,71	Neutral	0,84	Deleterious	0,45	0,55	Neutral	0,33	Deleterious
O60260	415	4i1f	MONOMERIC	1	A	415	THR	ASN	Deleterious	35,10	Neutral	0,60	Neutral	-1,18	Neutral	-3,38	Deleterious	0,54	Neutral	0,21	0,79	Neutral	0,13	Neutral
O60260	430	4i1f	MONOMERIC	1	A	430	GLY	ASP	Deleterious	19,56	Neutral	0,55	Neutral	-0,13	Neutral	-5,34	Deleterious	0,79	Deleterious	0,6	0,4	Deleterious	0,64	Deleterious
O60260	431	4i1f	MONOMERIC	1	A	431	CYS	PHE	Deleterious	8,64	Deleterious	1,16	Deleterious	-2,19	Deleterious	-8,51	Deleterious	0,93	Deleterious	0,86	0,14	Deleterious	1,05	Deleterious
O60260	437	4i1f	MONOMERIC	1	A	437	PRO	LEU	Deleterious	48,68	Neutral	0,18	Neutral	-0,88	Neutral	-2,30	Neutral	0,52	Neutral	0,19	0,81	Neutral	-0,09	Neutral
O60260	441	4i1f	MONOMERIC	1	A	441	CYS	ARG	Deleterious	6,73	Deleterious	1,31	Deleterious	-4,00	Deleterious	-8,97	Deleterious	0,93	Deleterious	0,85	0,15	Deleterious	1,13	Deleterious
O60880	7	1d4t	DIMERIC	1	A	7	TYR	CYS	Deleterious	11,86	Deleterious	1,98	Deleterious	-5,93	Deleterious	-8,42	Deleterious	0,94	Deleterious	0,77	0,23	Deleterious	1,07	Deleterious
O60880	8	1d4t	DIMERIC	1	A	8	HIS	ASP	Deleterious	16,32	Deleterious	1,24	Deleterious	-1,86	Deleterious	-8,39	Deleterious	0,69	Neutral	0,37	0,63	Neutral	0,81	Deleterious
O60880	16	1d4t	DIMERIC	1	A	16	GLY	ASP	Deleterious	0,42	Deleterious	1,54	Deleterious	-6,14	Deleterious	-2,73	Deleterious	0,96	Deleterious	0,94	0,06	Deleterious	0,59	Deleterious
O60880	27	1d4t	DIMERIC	1	A	27	GLY	SER	Deleterious	0,00	Deleterious	2,07	Deleterious	-8,95	Deleterious	-5,83	Deleterious	0,96	Deleterious	0,7	0,3	Deleterious	0,84	Deleterious
O60880	28	1d4t	DIMERIC	1	A	28	SER	ARG	Deleterious	0,58	Deleterious	1,24	Deleterious	-4,74	Deleterious	-3,24	Deleterious	0,84	Deleterious	0,91	0,09	Deleterious	0,58	Deleterious
O60880	31	1d4t	DIMERIC	1	A	31	LEU	PRO	Deleterious	1,80	Deleterious	4,42	Deleterious	-17,70	Deleterious	-5,40	Deleterious	0,99	Deleterious	0,9	0,1	Deleterious	0,92	Deleterious
O60880	32	1d4t	DIMERIC	1	A	32	ARG	THR	Deleterious	0,75	Deleterious	0,51	Neutral	-3,12	Deleterious	-5,77	Deleterious	0,90	Deleterious	0,88	0,12	Deleterious	0,85	Deleterious
O60880	33	1d4t	DIMERIC	1	A	33	ASP	TYR	Deleterious	15,58	Deleterious	0,38	Neutral	-1,32	Neutral	-7,55	Deleterious	0,88	Deleterious	0,71	0,29	Deleterious	0,93	Deleterious
O60880	42	1d4t	DIMERIC	1	A	42	CYS	TRP	Deleterious	0,00	Deleterious	1,21	Deleterious	-5,59	Deleterious	-9,39	Deleterious	0,93	Deleterious	0,93	0,07	Deleterious	1,19	Deleterious
O60880	49	1d4t	DIMERIC	1	A	49	GLY	VAL	Deleterious	35,54	Neutral	1,80	Deleterious	-3,84	Deleterious	-3,47	Deleterious	0,91	Deleterious	0,53	0,47	Deleterious	0,61	Deleterious
O60880	53	1d4t	DIMERIC	1	A	53	THR	ILE	Deleterious	0,00	Deleterious	-0,04	Neutral	-1,35	Neutral	-5,37	Deleterious	0,96	Deleterious	0,7	0,3	Deleterious	0,86	Deleterious
O60880	54	1d4t	DIMERIC	1	A	54	TYR	CYS	Deleterious	3,38	Deleterious	2,10	Deleterious	-6,04	Deleterious	-8,15	Deleterious	0,96	Deleterious	0,81	0,19	Deleterious	1,12	Deleterious
O60880	55	1d4t	DIMERIC	1	A	55	ARG	LEU	Deleterious	29,09	Neutral	0,33	Neutral	-2,63	Deleterious	-6,40	Deleterious	0,83	Deleterious	0,59	0,41	Deleterious	0,73	Deleterious
O60880	68	1d4t	DIMERIC	1	A	68	THR	ILE	Deleterious	16,17	Deleterious	0,46	Neutral	-0,03	Neutral	-4,49	Deleterious	0,69	Neutral	0,38	0,62	Neutral	0,41	Deleterious
O60880	84	1d4t	DIMERIC	1	A	84	ILE	THR	Deleterious	10,49	Deleterious	2,09	Deleterious	-7,48	Deleterious	-4,30	Deleterious	0,86	Deleterious	0,51	0,49	Deleterious	0,61	Deleterious
O60880	87	1d4t	DIMERIC	1	A	87	PHE	SER	Deleterious	2,53	Deleterious	2,63	Deleterious	-10,10	Deleterious	-6,16	Deleterious	0,91	Deleterious	0,81	0,19	Deleterious	0,94	Deleterious
O60880	99	1d4t	DIMERIC	1	A	99	GLN	PRO	Deleterious	43,37	Neutral	-0,30	Neutral	-0,77	Neutral	-2,09	Neutral	0,35	Neutral	0,13	0,87	Neutral	-0,16	Neutral
O60880	101	1d4t	DIMERIC	1	A	101	PRO	LEU	Deleterious	40,90	Neutral	0,85	Deleterious	-1,22	Neutral	-8,68	Deleterious	0,65	Neutral	0,24	0,76	Neutral	0,66	Deleterious
O60880	102	1d4t	DIMERIC	1	A	102	VAL	GLY	Deleterious	10,37	Deleterious	2,72	Deleterious	-10,30	Deleterious	-6,18	Deleterious	0,78	Deleterious	0,91	0,09	Deleterious	0,76	Deleterious
O75369	173	2wa7	MONOMERIC	1	A	173	ALA	VAL	Deleterious	2,58	Deleterious	1,00	Deleterious	-2,13	Deleterious	-3,88	Deleterious	0,89	Deleterious	0,68	0,32	Deleterious	0,53	Deleterious
O75369	188	2wa7	MONOMERIC	1	A	188	SER	PRO	Deleterious	82,66	Neutral	1,37	Deleterious	-3,51	Deleterious	-2,35	Neutral	0,85	Deleterious	0,42	0,58	Neutral	0,43	Deleterious
O75369	202	2wa5	MONOMERIC	1	A	202	MET	VAL	Deleterious	0,19	Deleterious	0,92	Deleterious	-3,86	Deleterious	-3,64	Deleterious	0,68	Neutral	0,4	0,6	Neutral	0,36	Deleterious
O75369	235	2wa7	MONOMERIC	1	A	235	SER	PRO	Deleterious	1,19	Deleterious	1,88	Deleterious	-5,37	Deleterious	-4,88	Deleterious	0,94	Deleterious	0,74	0,26	Deleterious	0,82	Deleterious
O75369	161	2wa7	MONOMERIC	1	A	161	PHE	CYS	Deleterious	0,00	Deleterious	3,01	Deleterious	-8,48	Deleterious	-7,49	Deleterious	0,94	Deleterious	1	0	Deleterious	0,97	Deleterious
O75369	234	2wa7	MONOMERIC	1	A	234	LEU	VAL	Deleterious	0,19	Deleterious	1,93	Deleterious	-6,12	Deleterious	-2,93	Deleterious	0,94	Deleterious	0,67	0,33	Deleterious	0,61	Deleterious
O75531	12	1ci4	DIMERIC	1	A	12	ALA	THR	Deleterious	64,56	Neutral	0,11	Neutral	-1,49	Neutral	-1,36	Neutral	0,59	Neutral	0,16	0,84	Neutral	-0,05	Neutral
O75695	67	3bh7	DIMERIC	1	B	67	CYS	TYR	Deleterious	0,25	Deleterious	1,35	Deleterious	-3,66	Deleterious	-10,63	Deleterious	0,97	Deleterious	0,92	0,08	Deleterious	1,31	Deleterious
O75695	86	3bh7	DIMERIC	1	B	86	CYS	TYR	Deleterious	0,00	Deleterious	1,29	Deleterious	-3,20	Deleterious	-11,00	Deleterious	0,94	Deleterious	0,87	0,13	Deleterious	1,35	Deleterious
O75695	108	3bh7	DIMERIC	1	B	108	CYS	GLY	Deleterious	0,00	Deleterious	2,33	Deleterious	-5,22	Deleterious	-9,42	Deleterious	0,98	Deleterious	0,85	0,15	Deleterious	1,25	Deleterious
O75695	118	3bh7	DIMERIC	1	B	118	ARG	LEU	Deleterious	5,00	Deleterious	0,92	Deleterious	-1,09	Neutral	-6,97	Deleterious	0,98	Deleterious	0,75	0,25	Deleterious	1,04	Deleterious
O75695	118	3bh7	DIMERIC	1	B	118	ARG	CYS	Deleterious	5,00	Deleterious	1,21	Deleterious	-1,85	Deleterious	-7,93	Deleterious	0,99	Deleterious	0,73	0,27	Deleterious	1,16	Deleterious
O75695	118	3bh7	DIMERIC	1	B	118	ARG	HIS	Deleterious	5,00	Deleterious	0,69	Neutral	-1,60	Neutral	-5,00	Deleterious	0,93	Deleterious	0,64	0,36	Deleterious	0,76	Deleterious
O75695	188	3bh7	DIMERIC	1	B	188	LEU	PRO	Deleterious	23,71	Neutral	2,21	Deleterious	-3,03	Deleterious	-4,26	Deleterious	0,72	Neutral	0,4	0,6	Neutral	0,27	Neutral
O75695	253	3bh7	DIMERIC	1	B	253	LEU	ARG	Deleterious	0,00	Deleterious	2,42	Deleterious	-5,12	Deleterious	-2,62	Deleterious	0,99	Deleterious	0,8	0,2	Deleterious	0,66	Deleterious
O75880	174	2ggt	MONOMERIC	1	A	174	PRO	LEU	Deleterious	19,79	Neutral	-0,30	Neutral	3,53	Neutral	-9,54	Deleterious	0,64	Neutral	0,41	0,59	Neutral	0,86	Deleterious
O76039	40	4bgq	MONOMERIC	1	A	40	ALA	VAL	Deleterious	10,41	Deleterious	-0,29	Neutral	1,53	Neutral	-3,68	Deleterious	0,85	Deleterious	0,52	0,48	Deleterious	0,52	Deleterious
O76039	72	4bgq	MONOMERIC	1	A	72	ILE	THR	Deleterious	1,05	Deleterious	2,33	Deleterious	-5,30	Deleterious	-4,93	Deleterious	0,95	Deleterious	0,82	0,18	Deleterious	0,81	Deleterious
O76039	72	4bgq	MONOMERIC	1	A	72	ILE	ASN	Deleterious	1,05	Deleterious	2,72	Deleterious	-6,40	Deleterious	-6,96	Deleterious	0,97	Deleterious	0,69	0,31	Deleterious	1,04	Deleterious
O76039	127	4bgq	MONOMERIC	1	A	127	HIS	ARG	Deleterious	3,25	Deleterious	0,45	Neutral	-1,63	Deleterious	-7,53	Deleterious	0,71	Neutral	0,58	0,42	Deleterious	0,70	Deleterious
O76039	152	4bgq	MONOMERIC	1	A	152	CYS	PHE	Deleterious	16,17	Deleterious	-0,04	Neutral	0,41	Neutral	-10,26	Deleterious	0,78	Deleterious	0,68	0,32	Deleterious	1,00	Deleterious
O76039	175	4bgq	MONOMERIC	1	A	175	ARG	SER	Deleterious	36,62	Neutral	0,48	Neutral	-1,03	Neutral	-5,99	Deleterious	0,74	Neutral	0,32	0,68	Neutral	0,49	Deleterious
O76039	178	4bgq	MONOMERIC	1	A	178	ARG	PRO	Deleterious	10,09	Deleterious	3,14	Deleterious	-7,50	Deleterious	-6,99	Deleterious	0,90	Deleterious	0,93	0,07	Deleterious	0,96	Deleterious
O76039	180	4bgq	MONOMERIC	1	A	180	PRO	LEU	Deleterious	0,00	Deleterious	0,78	Deleterious	-2,11	Deleterious	-9,99	Deleterious	0,97	Deleterious	0,78	0,22	Deleterious	1,25	Deleterious
O76039	220	4bgq	MONOMERIC	1	A	220	LEU	PRO	Deleterious	0,00	Deleterious	3,93	Deleterious	-9,18	Deleterious	-6,99	Deleterious	1,00	Deleterious	0,95	0,05	Deleterious	1,05	Deleterious
O76039	288	4bgq	MONOMERIC	1	A	288	THR	ILE	Deleterious	6,57	Deleterious	0,26	Neutral	0,58	Neutral	-1,56	Neutral	0,92	Deleterious	0,59	0,41	Deleterious	0,44	Deleterious
O76039	291	4bgq	MONOMERIC	1	A	291	CYS	TYR	Deleterious	0,00	Deleterious	0,78	Deleterious	-3,23	Deleterious	-6,11	Deleterious	0,93	Deleterious	0,82	0,18	Deleterious	0,90	Deleterious
O94766	277	3cu0	DIMERIC	1	A	277	ARG	GLN	Deleterious	62,48	Neutral	0,10	Neutral	-0,69	Neutral	-2,14	Neutral	0,39	Neutral	0,18	0,82	Neutral	-0,06	Neutral
O95292	56	3ikk	DIMERIC	1	A	56	PRO	SER	Deleterious	27,75	Neutral	2,01	Deleterious	-7,67	Deleterious	-7,82	Deleterious	0,84	Deleterious	0,42	0,58	Neutral	0,87	Deleterious
O95340	48	2ax4	DIMERIC	1	A	58	THR	ARG	Deleterious	0,00	Deleterious	1,09	Deleterious	-2,91	Deleterious	-5,59	Deleterious	0,96	Deleterious	0,59	0,41	Deleterious	0,86	Deleterious
O95630	313	3rzv	MONOMERIC	1	A	313	THR	ILE	Deleterious	42,18	Neutral	-0,02	Neutral	0,35	Neutral	-4,33	Deleterious	0,39	Neutral	0,16	0,84	Neutral	0,07	Neutral
O95831	308	1m6i	MONOMERIC	1	A	308	GLY	GLU	Deleterious	6,13	Deleterious	1,86	Deleterious	-1,62	Neutral	-6,79	Deleterious	0,99	Deleterious	0,92	0,08	Deleterious	1,03	Deleterious
O95831	493	1m6i	MONOMERIC	1	A	493	GLU	VAL	Deleterious	0,40	Deleterious	-2,24	Neutral	1,73	Neutral	-6,96	Deleterious	1,00	Deleterious	1	0	Deleterious	1,07	Deleterious
O96017	239	2ycf	DIMERIC	1	A	239	GLU	LYS	Deleterious	16,06	Deleterious	0,43	Neutral	-0,34	Neutral	-1,90	Neutral	0,57	Neutral	0,2	0,8	Neutral	0,01	Neutral
O96017	251	2ycf	DIMERIC	1	A	251	ILE	PHE	Deleterious	12,70	Deleterious	0,54	Neutral	-0,47	Neutral	-3,93	Deleterious	0,72	Deleterious	0,44	0,56	Neutral	0,42	Deleterious
P00374	80	1kmv	MONOMERIC	1	A	79	LEU	PHE	Deleterious	27,27	Neutral	0,33	Neutral	-0,53	Neutral	-3,64	Deleterious	0,60	Neutral	0,31	0,69	Neutral	0,17	Neutral
P00374	153	1kmv	MONOMERIC	1	A	152	ASP	VAL	Deleterious	49,30	Neutral	0,84	Deleterious	-2,77	Deleterious	-6,49	Deleterious	0,52	Neutral	0,14	0,86	Neutral	0,46	Deleterious
P00387	58	1umk	MONOMERIC	1	A	57	ARG	GLN	Deleterious	7,34	Deleterious	1,13	Deleterious	-1,40	Neutral	-3,25	Deleterious	0,61	Neutral	0,68	0,32	Deleterious	0,31	Neutral
P00387	73	1umk	MONOMERIC	1	A	72	LEU	PRO	Deleterious	6,96	Deleterious	3,96	Deleterious	-8,83	Deleterious	-6,70	Deleterious	0,97	Deleterious	0,82	0,18	Deleterious	1,02	Deleterious
P00387	106	1umk	MONOMERIC	1	A	105	VAL	MET	Deleterious	0,23	Deleterious	1,30	Deleterious	-4,53	Deleterious	-1,70	Neutral	0,87	Deleterious	0,46	0,54	Neutral	0,37	Neutral
P00387	128	1umk	MONOMERIC	1	A	127	SER	PRO	Deleterious	5,63	Deleterious	1,33	Deleterious	-4,01	Deleterious	-4,50	Deleterious	0,92	Deleterious	0,63	0,37	Deleterious	0,76	Deleterious
P00387	149	1umk	MONOMERIC	1	A	148	LEU	PRO	Deleterious	0,00	Deleterious	4,14	Deleterious	-10,20	Deleterious	-6,53	Deleterious	0,98	Deleterious	0,86	0,14	Deleterious	1,01	Deleterious
P00387	179	1umk	MONOMERIC	1	A	178	ALA	VAL	Deleterious	0,00	Deleterious	-0,28	Neutral	-0,92	Neutral	-3,87	Deleterious	0,76	Deleterious	0,66	0,34	Deleterious	0,65	Deleterious
P00387	204	1umk	MONOMERIC	1	A	203	CYS	TYR	Deleterious	0,00	Deleterious	0,43	Neutral	-2,03	Deleterious	-6,29	Deleterious	0,85	Deleterious	0,8	0,2	Deleterious	0,91	Deleterious
P00387	204	1umk	MONOMERIC	1	A	203	CYS	ARG	Deleterious	0,00	Deleterious	2,83	Deleterious	-5,68	Deleterious	-7,29	Deleterious	1,00	Deleterious	0,96	0,04	Deleterious	1,08	Deleterious
P00387	292	1umk	MONOMERIC	1	A	291	GLY	ASP	Deleterious	41,84	Neutral	1,66	Deleterious	-1,82	Deleterious	-5,19	Deleterious	0,69	Neutral	0,43	0,57	Neutral	0,64	Deleterious
P00439	124	1j8u	DIMERIC	1	A	124	THR	ILE	Deleterious	19,54	Neutral	1,29	Deleterious	-3,14	Deleterious	-2,12	Neutral	0,76	Deleterious	0,31	0,69	Neutral	0,31	Neutral
P00439	129	1j8u	DIMERIC	1	A	129	ASP	TYR	Deleterious	27,28	Neutral	0,61	Neutral	-1,46	Neutral	-8,68	Deleterious	0,81	Deleterious	0,66	0,34	Deleterious	0,96	Deleterious
P00439	143	1j8u	DIMERIC	1	A	143	ASP	GLY	Deleterious	51,18	Neutral	0,81	Deleterious	-1,09	Neutral	-4,97	Deleterious	0,48	Neutral	0,33	0,67	Neutral	0,14	Neutral
P00439	145	1j8u	DIMERIC	1	A	145	ASP	VAL	Deleterious	84,21	Neutral	0,58	Neutral	-2,11	Neutral	-8,38	Deleterious	0,64	Neutral	0,09	0,91	Neutral	0,78	Deleterious
P00439	146	1j8u	DIMERIC	1	A	146	HIS	TYR	Deleterious	4,55	Deleterious	0,87	Deleterious	-1,45	Neutral	-5,59	Deleterious	0,85	Deleterious	0,61	0,39	Deleterious	0,73	Deleterious
P00439	148	1j8u	DIMERIC	1	A	148	GLY	SER	Deleterious	2,41	Deleterious	0,51	Neutral	-1,68	Neutral	-5,81	Deleterious	0,75	Neutral	0,6	0,4	Deleterious	0,66	Deleterious
P00439	151	1j8u	DIMERIC	1	A	151	ASP	HIS	Deleterious	32,98	Neutral	0,28	Neutral	0,37	Neutral	-6,78	Deleterious	0,60	Neutral	0,26	0,74	Neutral	0,49	Deleterious
P00439	154	1j8u	DIMERIC	1	A	154	TYR	ASN	Deleterious	7,52	Deleterious	2,15	Deleterious	-5,75	Deleterious	-8,71	Deleterious	0,65	Neutral	0,81	0,19	Deleterious	0,72	Deleterious
P00439	155	1j8u	DIMERIC	1	A	155	ARG	PRO	Deleterious	33,22	Neutral	1,51	Deleterious	-3,16	Deleterious	-6,53	Deleterious	0,76	Deleterious	0,55	0,45	Deleterious	0,85	Deleterious
P00439	157	1j8u	DIMERIC	1	A	157	ARG	ASN	Deleterious	9,53	Deleterious	1,89	Deleterious	-3,69	Deleterious	-4,84	Deleterious	0,80	Deleterious	0,53	0,47	Deleterious	0,56	Deleterious
P00439	158	1j8u	DIMERIC	1	A	158	ARG	GLN	Deleterious	4,37	Deleterious	0,94	Deleterious	-1,85	Deleterious	-3,87	Deleterious	0,65	Neutral	0,5	0,5	Neutral	0,36	Neutral
P00439	158	1j8u	DIMERIC	1	A	158	ARG	TRP	Deleterious	4,37	Deleterious	0,45	Neutral	0,46	Neutral	-7,74	Deleterious	0,99	Deleterious	0,94	0,06	Deleterious	1,12	Deleterious
P00439	160	1j8u	DIMERIC	1	A	160	GLN	PRO	Deleterious	47,66	Neutral	1,53	Deleterious	-3,79	Deleterious	-2,57	Deleterious	0,73	Neutral	0,21	0,79	Neutral	0,30	Neutral
P00439	161	1j8u	DIMERIC	1	A	161	PHE	SER	Deleterious	3,45	Deleterious	3,34	Deleterious	-7,29	Deleterious	-6,83	Deleterious	0,98	Deleterious	0,96	0,04	Deleterious	0,91	Deleterious
P00439	164	1j8u	DIMERIC	1	A	164	ILE	THR	Deleterious	16,02	Deleterious	1,70	Deleterious	-1,95	Deleterious	-4,20	Deleterious	0,79	Deleterious	0,31	0,69	Neutral	0,54	Deleterious
P00439	167	1j8u	DIMERIC	1	A	167	ASN	ILE	Deleterious	59,82	Neutral	1,23	Deleterious	-1,49	Neutral	-6,23	Deleterious	0,68	Neutral	0,14	0,86	Neutral	0,31	Neutral
P00439	169	1j8u	DIMERIC	1	A	169	ARG	HIS	Deleterious	38,60	Neutral	0,45	Neutral	-0,53	Neutral	-3,52	Deleterious	0,46	Neutral	0,15	0,85	Neutral	0,11	Neutral
P00439	170	1j8u	DIMERIC	1	A	170	HIS	ARG	Deleterious	15,02	Deleterious	0,78	Deleterious	0,10	Neutral	-6,77	Deleterious	0,68	Neutral	0,38	0,62	Neutral	0,52	Deleterious
P00439	171	1j8u	DIMERIC	1	A	171	GLY	ALA	Deleterious	63,87	Neutral	0,81	Deleterious	-2,93	Deleterious	-5,83	Deleterious	0,71	Neutral	0,1	0,9	Neutral	0,56	Deleterious
P00439	171	1j8u	DIMERIC	1	A	171	GLY	ARG	Deleterious	63,87	Neutral	1,21	Deleterious	-2,27	Deleterious	-7,78	Deleterious	0,84	Deleterious	0,31	0,69	Neutral	0,99	Deleterious
P00439	173	1j8u	DIMERIC	1	A	173	PRO	THR	Deleterious	63,15	Neutral	0,10	Neutral	-1,49	Neutral	-6,30	Deleterious	0,22	Neutral	0,11	0,89	Neutral	-0,04	Neutral
P00439	174	1j8u	DIMERIC	1	A	174	ILE	VAL	Deleterious	1,59	Deleterious	1,46	Deleterious	-2,45	Deleterious	-0,91	Neutral	0,63	Neutral	0,41	0,59	Neutral	-0,02	Neutral
P00439	174	1j8u	DIMERIC	1	A	174	ILE	THR	Deleterious	1,59	Deleterious	2,01	Deleterious	-4,01	Deleterious	-4,40	Deleterious	0,84	Deleterious	0,76	0,24	Deleterious	0,50	Deleterious
P00439	175	1j8u	DIMERIC	1	A	175	PRO	ALA	Deleterious	39,92	Neutral	0,92	Deleterious	-2,80	Deleterious	-7,78	Deleterious	0,58	Neutral	0,19	0,81	Neutral	0,50	Deleterious
P00439	176	1j8u	DIMERIC	1	A	176	ARG	PRO	Deleterious	58,11	Neutral	-0,34	Neutral	-0,04	Neutral	-4,87	Deleterious	0,33	Neutral	0,16	0,84	Neutral	-0,04	Neutral
P00439	177	1j8u	DIMERIC	1	A	177	VAL	LEU	Deleterious	9,32	Deleterious	1,06	Deleterious	-1,81	Deleterious	-2,37	Neutral	0,75	Deleterious	0,47	0,53	Neutral	0,29	Neutral
P00439	190	1j8u	DIMERIC	1	A	190	VAL	ALA	Deleterious	2,26	Deleterious	1,48	Deleterious	-3,62	Deleterious	-3,90	Deleterious	0,67	Neutral	0,48	0,52	Neutral	0,40	Deleterious
P00439	194	1j8u	DIMERIC	1	A	194	LEU	PRO	Deleterious	1,08	Deleterious	3,16	Deleterious	-7,04	Deleterious	-6,80	Deleterious	0,99	Deleterious	0,87	0,13	Deleterious	1,03	Deleterious
P00439	201	1j8u	DIMERIC	1	A	201	HIS	ARG	Deleterious	17,56	Deleterious	0,64	Neutral	-0,39	Neutral	-7,06	Deleterious	0,55	Neutral	0,28	0,72	Neutral	0,41	Deleterious
P00439	204	1j8u	DIMERIC	1	A	204	TYR	CYS	Deleterious	59,43	Neutral	0,47	Neutral	-1,80	Deleterious	-1,25	Neutral	0,84	Deleterious	0,27	0,73	Neutral	0,28	Neutral
P00439	206	1j8u	DIMERIC	1	A	206	TYR	ASP	Deleterious	0,00	Deleterious	3,80	Deleterious	-7,14	Deleterious	-5,45	Deleterious	0,98	Deleterious	0,96	0,04	Deleterious	0,93	Deleterious
P00439	207	1j8u	DIMERIC	1	A	207	ASN	ASP	Deleterious	29,99	Neutral	0,69	Neutral	-0,82	Neutral	-4,01	Deleterious	0,51	Neutral	0,27	0,73	Neutral	0,17	Neutral
P00439	207	1j8u	DIMERIC	1	A	207	ASN	SER	Deleterious	29,99	Neutral	0,75	Neutral	-1,45	Neutral	-3,66	Deleterious	0,56	Neutral	0,31	0,69	Neutral	0,20	Neutral
P00439	211	1j8u	DIMERIC	1	A	211	PRO	THR	Deleterious	45,78	Neutral	0,14	Neutral	-0,27	Neutral	-7,69	Deleterious	0,44	Neutral	0,14	0,86	Neutral	0,26	Neutral
P00439	212	1j8u	DIMERIC	1	A	212	LEU	PRO	Deleterious	31,88	Neutral	1,78	Deleterious	-3,79	Deleterious	-6,78	Deleterious	0,83	Deleterious	0,35	0,65	Neutral	0,80	Deleterious
P00439	213	1j8u	DIMERIC	1	A	213	LEU	PRO	Deleterious	0,20	Deleterious	4,23	Deleterious	-10,00	Deleterious	-6,69	Deleterious	1,00	Deleterious	0,97	0,03	Deleterious	1,04	Deleterious
P00439	217	1j8u	DIMERIC	1	A	217	CYS	GLY	Deleterious	3,07	Deleterious	2,49	Deleterious	-6,04	Deleterious	-11,61	Deleterious	0,75	Deleterious	0,88	0,12	Deleterious	0,89	Deleterious
P00439	218	1j8u	DIMERIC	1	A	218	GLY	VAL	Deleterious	17,51	Deleterious	2,41	Deleterious	-5,39	Deleterious	-8,32	Deleterious	0,93	Deleterious	0,75	0,25	Deleterious	1,07	Deleterious
P00439	222	1j8u	DIMERIC	1	A	222	ASP	VAL	Deleterious	73,90	Neutral	0,72	Neutral	-1,08	Neutral	-7,97	Deleterious	0,34	Neutral	0,15	0,85	Neutral	0,54	Deleterious
P00439	224	1j8u	DIMERIC	1	A	224	ILE	MET	Deleterious	1,07	Deleterious	0,73	Neutral	-1,48	Neutral	-2,72	Deleterious	0,79	Deleterious	0,63	0,37	Deleterious	0,36	Neutral
P00439	225	1j8u	DIMERIC	1	A	225	PRO	THR	Deleterious	0,59	Deleterious	1,02	Deleterious	-3,36	Deleterious	-7,70	Deleterious	0,87	Deleterious	0,65	0,35	Deleterious	0,94	Deleterious
P00439	225	1j8u	DIMERIC	1	A	225	PRO	ARG	Deleterious	0,59	Deleterious	2,29	Deleterious	-5,60	Deleterious	-8,66	Deleterious	0,97	Deleterious	0,85	0,15	Deleterious	1,08	Deleterious
P00439	231	1j8u	DIMERIC	1	A	231	SER	PRO	Deleterious	3,18	Deleterious	1,44	Deleterious	-4,66	Deleterious	-4,73	Deleterious	0,90	Deleterious	0,66	0,34	Deleterious	0,74	Deleterious
P00439	231	1j8u	DIMERIC	1	A	231	SER	PHE	Deleterious	3,18	Deleterious	0,29	Neutral	0,53	Neutral	-5,76	Deleterious	0,94	Deleterious	0,8	0,2	Deleterious	0,87	Deleterious
P00439	233	1j8u	DIMERIC	1	A	233	PHE	LEU	Deleterious	11,23	Deleterious	1,22	Deleterious	-1,25	Neutral	-5,63	Deleterious	0,69	Neutral	0,4	0,6	Neutral	0,57	Deleterious
P00439	238	1j8u	DIMERIC	1	A	238	THR	PRO	Deleterious	1,03	Deleterious	1,97	Deleterious	-5,01	Deleterious	-5,45	Deleterious	0,77	Deleterious	0,8	0,2	Deleterious	0,19	Neutral
P00439	239	1j8u	DIMERIC	1	A	239	GLY	SER	Deleterious	8,16	Deleterious	2,26	Deleterious	-5,22	Deleterious	-5,75	Deleterious	0,91	Deleterious	0,64	0,36	Deleterious	0,82	Deleterious
P00439	240	1j8u	DIMERIC	1	A	240	PHE	SER	Deleterious	0,00	Deleterious	4,38	Deleterious	-8,05	Deleterious	-7,56	Deleterious	0,99	Deleterious	0,85	0,15	Deleterious	1,10	Deleterious
P00439	241	1j8u	DIMERIC	1	A	241	ARG	LEU	Deleterious	19,18	Neutral	0,19	Neutral	-1,16	Neutral	-2,35	Neutral	0,94	Deleterious	0,5	0,5	Deleterious	0,46	Deleterious
P00439	241	1j8u	DIMERIC	1	A	241	ARG	HIS	Deleterious	19,18	Neutral	0,58	Neutral	-1,25	Neutral	-2,00	Neutral	0,71	Neutral	0,52	0,48	Deleterious	0,18	Neutral
P00439	241	1j8u	DIMERIC	1	A	241	ARG	CYS	Deleterious	19,18	Neutral	1,28	Deleterious	-2,48	Deleterious	-2,54	Deleterious	0,89	Deleterious	0,67	0,33	Deleterious	0,52	Deleterious
P00439	242	1j8u	DIMERIC	1	A	242	LEU	PHE	Deleterious	1,42	Deleterious	0,29	Neutral	-0,73	Neutral	-3,35	Deleterious	0,88	Deleterious	0,7	0,3	Deleterious	0,53	Deleterious
P00439	243	1j8u	DIMERIC	1	A	243	ARG	GLN	Deleterious	3,20	Deleterious	1,19	Deleterious	-1,58	Neutral	-3,83	Deleterious	0,79	Deleterious	0,85	0,15	Deleterious	0,51	Deleterious
P00439	244	1j8u	DIMERIC	1	A	244	PRO	LEU	Deleterious	2,93	Deleterious	0,14	Neutral	-1,77	Neutral	-9,58	Deleterious	0,99	Deleterious	0,77	0,23	Deleterious	1,28	Deleterious
P00439	245	1j8u	DIMERIC	1	A	245	VAL	LEU	Deleterious	12,09	Deleterious	1,22	Deleterious	-1,77	Deleterious	-2,88	Deleterious	0,73	Neutral	0,46	0,54	Neutral	0,33	Neutral
P00439	245	1j8u	DIMERIC	1	A	245	VAL	ALA	Deleterious	12,09	Deleterious	2,52	Deleterious	-3,85	Deleterious	-3,84	Deleterious	0,86	Deleterious	0,21	0,79	Neutral	0,63	Deleterious
P00439	246	1j8u	DIMERIC	1	A	246	ALA	ASP	Deleterious	20,47	Neutral	1,29	Deleterious	-0,26	Neutral	-5,22	Deleterious	0,68	Neutral	0,4	0,6	Neutral	0,54	Deleterious
P00439	247	1j8u	DIMERIC	1	A	247	GLY	VAL	Deleterious	25,25	Neutral	-0,27	Neutral	0,50	Neutral	-8,63	Deleterious	0,86	Deleterious	0,4	0,6	Neutral	1,06	Deleterious
P00439	248	1j8u	DIMERIC	1	A	248	LEU	PRO	Deleterious	63,60	Neutral	-0,21	Neutral	-0,04	Neutral	-6,25	Deleterious	0,30	Neutral	0,33	0,67	Neutral	-0,08	Neutral
P00439	249	1j8u	DIMERIC	1	A	249	LEU	PHE	Deleterious	8,39	Deleterious	1,29	Deleterious	-1,76	Deleterious	-3,84	Deleterious	0,64	Neutral	0,58	0,42	Deleterious	0,34	Neutral
P00439	252	1j8u	DIMERIC	1	A	252	ARG	GLY	Deleterious	16,11	Deleterious	2,12	Deleterious	-3,28	Deleterious	-6,71	Deleterious	0,91	Deleterious	0,88	0,12	Deleterious	0,89	Deleterious
P00439	252	1j8u	DIMERIC	1	A	252	ARG	TRP	Deleterious	16,11	Deleterious	0,55	Neutral	-0,11	Neutral	-7,66	Deleterious	0,85	Deleterious	0,72	0,28	Deleterious	0,91	Deleterious
P00439	252	1j8u	DIMERIC	1	A	252	ARG	GLN	Deleterious	16,11	Deleterious	0,78	Deleterious	-0,67	Neutral	-3,84	Deleterious	0,60	Neutral	0,54	0,46	Deleterious	0,31	Neutral
P00439	255	1j8u	DIMERIC	1	A	255	LEU	SER	Deleterious	1,83	Deleterious	3,68	Deleterious	-5,69	Deleterious	-5,75	Deleterious	0,97	Deleterious	0,8	0,2	Deleterious	0,95	Deleterious
P00439	255	1j8u	DIMERIC	1	A	255	LEU	VAL	Deleterious	1,83	Deleterious	1,36	Deleterious	-3,59	Deleterious	-2,88	Deleterious	0,83	Deleterious	0,68	0,32	Deleterious	0,46	Deleterious
P00439	257	1j8u	DIMERIC	1	A	257	GLY	CYS	Deleterious	0,00	Deleterious	-0,49	Neutral	-0,08	Neutral	-8,34	Deleterious	0,97	Deleterious	0,78	0,22	Deleterious	1,17	Deleterious
P00439	259	1j8u	DIMERIC	1	A	259	ALA	VAL	Deleterious	0,00	Deleterious	0,78	Deleterious	-3,67	Deleterious	-3,83	Deleterious	0,96	Deleterious	0,69	0,31	Deleterious	0,76	Deleterious
P00439	259	1j8u	DIMERIC	1	A	259	ALA	THR	Deleterious	0,00	Deleterious	1,89	Deleterious	-4,21	Deleterious	-3,83	Deleterious	0,98	Deleterious	0,61	0,39	Deleterious	0,76	Deleterious
P00439	261	1j8u	DIMERIC	1	A	261	ARG	GLN	Deleterious	2,92	Deleterious	1,31	Deleterious	-2,66	Deleterious	-3,75	Deleterious	0,80	Deleterious	0,79	0,21	Deleterious	0,47	Deleterious
P00439	261	1j8u	DIMERIC	1	A	261	ARG	PRO	Deleterious	2,92	Deleterious	3,87	Deleterious	-9,72	Deleterious	-6,44	Deleterious	0,99	Deleterious	0,84	0,16	Deleterious	0,99	Deleterious
P00439	263	1j8u	DIMERIC	1	A	263	PHE	LEU	Deleterious	0,69	Deleterious	1,91	Deleterious	-4,23	Deleterious	-5,42	Deleterious	0,85	Deleterious	0,75	0,25	Deleterious	0,62	Deleterious
P00439	264	1j8u	DIMERIC	1	A	264	HIS	LEU	Deleterious	3,23	Deleterious	0,56	Neutral	-0,73	Neutral	-10,27	Deleterious	0,84	Deleterious	0,63	0,37	Deleterious	1,09	Deleterious
P00439	265	1j8u	DIMERIC	1	A	265	CYS	GLY	Deleterious	0,00	Deleterious	2,93	Deleterious	-5,82	Deleterious	-1,81	Neutral	0,95	Deleterious	0,83	0,17	Deleterious	0,50	Deleterious
P00439	270	1j8u	DIMERIC	1	A	270	ARG	SER	Deleterious	5,12	Deleterious	1,65	Deleterious	-2,74	Deleterious	-5,75	Deleterious	0,84	Deleterious	0,84	0,16	Deleterious	0,75	Deleterious
P00439	270	1j8u	DIMERIC	1	A	270	ARG	LYS	Deleterious	5,12	Deleterious	1,08	Deleterious	-2,35	Deleterious	-2,88	Deleterious	0,85	Deleterious	0,65	0,35	Deleterious	0,50	Deleterious
P00439	271	1j8u	DIMERIC	1	A	271	HIS	TYR	Deleterious	14,62	Deleterious	0,24	Neutral	-0,31	Neutral	-5,75	Deleterious	0,86	Deleterious	0,37	0,63	Neutral	0,64	Deleterious
P00439	273	1j8u	DIMERIC	1	A	273	SER	PHE	Deleterious	51,47	Neutral	0,76	Neutral	-0,64	Neutral	-5,57	Deleterious	0,81	Deleterious	0,45	0,55	Neutral	0,65	Deleterious
P00439	276	1j8u	DIMERIC	1	A	276	MET	ILE	Deleterious	48,16	Neutral	-0,02	Neutral	0,18	Neutral	-1,35	Neutral	0,36	Neutral	0,12	0,88	Neutral	-0,29	Neutral
P00439	276	1j8u	DIMERIC	1	A	276	MET	VAL	Deleterious	48,16	Neutral	0,02	Neutral	0,00	Neutral	-1,83	Neutral	0,31	Neutral	0,2	0,8	Neutral	-0,33	Neutral
P00439	277	1j8u	DIMERIC	1	A	277	TYR	ASP	Deleterious	49,17	Neutral	0,87	Deleterious	-2,71	Deleterious	-9,58	Deleterious	0,63	Neutral	0,67	0,33	Deleterious	0,88	Deleterious
P00439	277	1j8u	DIMERIC	1	A	277	TYR	CYS	Deleterious	49,17	Neutral	0,49	Neutral	-1,36	Neutral	-8,62	Deleterious	0,64	Neutral	0,53	0,47	Deleterious	0,70	Deleterious
P00439	278	1j8u	DIMERIC	1	A	278	THR	ASN	Deleterious	25,04	Neutral	0,20	Neutral	-0,22	Neutral	-4,80	Deleterious	0,49	Neutral	0,25	0,75	Neutral	0,07	Neutral
P00439	278	1j8u	DIMERIC	1	A	278	THR	ALA	Deleterious	25,04	Neutral	1,20	Deleterious	-2,65	Deleterious	-4,80	Deleterious	0,71	Neutral	0,36	0,64	Neutral	0,43	Deleterious
P00439	281	1j8u	DIMERIC	1	A	281	PRO	LEU	Deleterious	41,02	Neutral	0,88	Deleterious	-1,13	Neutral	-9,59	Deleterious	0,66	Neutral	0,35	0,65	Neutral	0,91	Deleterious
P00439	282	1j8u	DIMERIC	1	A	282	ASP	ASN	Deleterious	0,00	Deleterious	0,90	Deleterious	-2,60	Deleterious	-4,88	Deleterious	0,78	Deleterious	0,64	0,36	Deleterious	0,63	Deleterious
P00439	283	1j8u	DIMERIC	1	A	283	ILE	PHE	Deleterious	0,00	Deleterious	1,23	Deleterious	-2,84	Deleterious	-3,50	Deleterious	0,91	Deleterious	0,71	0,29	Deleterious	0,52	Deleterious
P00439	283	1j8u	DIMERIC	1	A	283	ILE	ASN	Deleterious	0,00	Deleterious	3,31	Deleterious	-4,91	Deleterious	-5,44	Deleterious	0,99	Deleterious	0,8	0,2	Deleterious	0,92	Deleterious
P00439	297	1j8u	DIMERIC	1	A	297	ARG	CYS	Deleterious	42,09	Neutral	0,72	Neutral	-2,17	Neutral	-1,44	Neutral	0,63	Neutral	0,29	0,71	Neutral	0,17	Neutral
P00439	297	1j8u	DIMERIC	1	A	297	ARG	HIS	Deleterious	42,09	Neutral	0,20	Neutral	-0,91	Neutral	-0,51	Neutral	0,45	Neutral	0,14	0,86	Neutral	-0,32	Neutral
P00439	299	1j8u	DIMERIC	1	A	299	PHE	CYS	Deleterious	1,54	Deleterious	2,76	Deleterious	-4,73	Deleterious	-7,77	Deleterious	0,89	Deleterious	1	0	Deleterious	1,04	Deleterious
P00439	300	1j8u	DIMERIC	1	A	300	ALA	VAL	Deleterious	0,00	Deleterious	-0,09	Neutral	-1,21	Neutral	-3,89	Deleterious	0,94	Deleterious	0,63	0,37	Deleterious	0,71	Deleterious
P00439	300	1j8u	DIMERIC	1	A	300	ALA	SER	Deleterious	0,00	Deleterious	1,13	Deleterious	-2,31	Deleterious	-2,92	Deleterious	0,84	Deleterious	0,57	0,43	Deleterious	0,40	Deleterious
P00439	303	1j8u	DIMERIC	1	A	303	SER	PRO	Deleterious	0,29	Deleterious	1,88	Deleterious	-5,03	Deleterious	-4,83	Deleterious	0,97	Deleterious	0,67	0,33	Deleterious	0,75	Deleterious
P00439	304	1j8u	DIMERIC	1	A	304	GLN	ARG	Deleterious	6,79	Deleterious	0,75	Neutral	-0,98	Neutral	-3,89	Deleterious	0,79	Deleterious	0,34	0,66	Neutral	0,54	Deleterious
P00439	309	1j8u	DIMERIC	1	A	309	ALA	VAL	Deleterious	0,30	Deleterious	0,85	Deleterious	-2,06	Deleterious	-3,42	Deleterious	0,95	Deleterious	0,68	0,32	Deleterious	0,63	Deleterious
P00439	309	1j8u	DIMERIC	1	A	309	ALA	ASP	Deleterious	0,30	Deleterious	2,43	Deleterious	-4,85	Deleterious	-5,59	Deleterious	0,99	Deleterious	0,78	0,22	Deleterious	0,94	Deleterious
P00439	310	1j8u	DIMERIC	1	A	310	SER	PHE	Deleterious	0,58	Deleterious	0,26	Neutral	-0,44	Neutral	-5,82	Deleterious	0,98	Deleterious	0,83	0,17	Deleterious	0,94	Deleterious
P00439	311	1j8u	DIMERIC	1	A	311	LEU	PRO	Deleterious	1,65	Deleterious	3,51	Deleterious	-6,82	Deleterious	-6,80	Deleterious	1,00	Deleterious	0,87	0,13	Deleterious	1,04	Deleterious
P00439	314	1j8u	DIMERIC	1	A	314	PRO	HIS	Deleterious	29,73	Neutral	1,00	Deleterious	-2,90	Deleterious	-6,42	Deleterious	0,70	Neutral	0,3	0,7	Neutral	0,61	Deleterious
P00439	318	1j8u	DIMERIC	1	A	318	ILE	THR	Deleterious	5,32	Deleterious	2,20	Deleterious	-4,10	Deleterious	-4,31	Deleterious	0,61	Neutral	0,64	0,36	Deleterious	0,45	Deleterious
P00439	322	1j8u	DIMERIC	1	A	322	ALA	GLY	Deleterious	13,55	Deleterious	1,52	Deleterious	-1,60	Deleterious	-3,62	Deleterious	0,65	Neutral	0,26	0,74	Neutral	0,30	Neutral
P00439	322	1j8u	DIMERIC	1	A	322	ALA	THR	Deleterious	13,55	Deleterious	0,93	Deleterious	-0,04	Neutral	-3,52	Deleterious	0,64	Neutral	0,42	0,58	Neutral	0,25	Neutral
P00439	325	1j8u	DIMERIC	1	A	325	TYR	CYS	Deleterious	7,40	Deleterious	2,39	Deleterious	-4,13	Deleterious	-8,01	Deleterious	0,80	Deleterious	0,77	0,23	Deleterious	0,86	Deleterious
P00439	331	1j8u	DIMERIC	1	A	331	PHE	LEU	Deleterious	8,04	Deleterious	1,72	Deleterious	-2,92	Deleterious	-5,59	Deleterious	0,74	Deleterious	0,65	0,35	Deleterious	0,62	Deleterious
P00439	333	1j8u	DIMERIC	1	A	333	LEU	PHE	Deleterious	0,00	Deleterious	1,17	Deleterious	-2,87	Deleterious	-3,34	Deleterious	0,83	Deleterious	0,66	0,34	Deleterious	0,56	Deleterious
P00439	334	1j8u	DIMERIC	1	A	334	CYS	SER	Deleterious	3,04	Deleterious	1,98	Deleterious	-3,88	Deleterious	-9,64	Deleterious	0,94	Deleterious	0,67	0,33	Deleterious	1,22	Deleterious
P00439	337	1j8u	DIMERIC	1	A	337	GLY	VAL	Deleterious	84,88	Neutral	1,33	Deleterious	-2,99	Deleterious	-3,51	Deleterious	0,86	Deleterious	0,14	0,86	Neutral	0,61	Deleterious
P00439	338	1j8u	DIMERIC	1	A	338	ASP	TYR	Deleterious	100,00	Neutral	1,06	Deleterious	0,76	Neutral	-2,74	Deleterious	0,68	Neutral	0,11	0,89	Neutral	0,24	Neutral
P00439	341	1j8u	DIMERIC	1	A	341	LYS	THR	Deleterious	17,57	Deleterious	0,29	Neutral	-1,58	Neutral	-5,53	Deleterious	0,94	Deleterious	0,65	0,35	Deleterious	0,88	Deleterious
P00439	341	1j8u	DIMERIC	1	A	341	LYS	ARG	Deleterious	17,57	Deleterious	0,26	Neutral	-0,60	Neutral	-2,37	Neutral	0,79	Deleterious	0,29	0,71	Neutral	0,40	Deleterious
P00439	342	1j8u	DIMERIC	1	A	342	ALA	THR	Deleterious	0,00	Deleterious	1,14	Deleterious	-2,28	Deleterious	-3,74	Deleterious	0,85	Deleterious	0,73	0,27	Deleterious	0,68	Deleterious
P00439	343	1j8u	DIMERIC	1	A	343	TYR	CYS	Deleterious	0,90	Deleterious	2,04	Deleterious	-4,03	Deleterious	-8,31	Deleterious	0,95	Deleterious	0,81	0,19	Deleterious	1,12	Deleterious
P00439	344	1j8u	DIMERIC	1	A	344	GLY	ARG	Deleterious	0,00	Deleterious	2,16	Deleterious	-5,89	Deleterious	-7,72	Deleterious	0,99	Deleterious	1	0	Deleterious	1,13	Deleterious
P00439	344	1j8u	DIMERIC	1	A	344	GLY	VAL	Deleterious	0,00	Deleterious	0,99	Deleterious	-5,16	Deleterious	-8,69	Deleterious	0,99	Deleterious	0,94	0,06	Deleterious	1,22	Deleterious
P00439	345	1j8u	DIMERIC	1	A	345	ALA	THR	Deleterious	1,00	Deleterious	0,69	Neutral	-0,52	Neutral	-3,79	Deleterious	0,81	Deleterious	0,68	0,32	Deleterious	0,51	Deleterious
P00439	345	1j8u	DIMERIC	1	A	345	ALA	SER	Deleterious	1,00	Deleterious	0,48	Neutral	-0,64	Neutral	-2,85	Deleterious	0,67	Neutral	0,68	0,32	Deleterious	0,27	Neutral
P00439	347	1j8u	DIMERIC	1	A	347	LEU	PHE	Deleterious	0,00	Deleterious	0,65	Neutral	-2,65	Deleterious	-3,81	Deleterious	0,71	Neutral	0,69	0,31	Deleterious	0,36	Neutral
P00439	348	1j8u	DIMERIC	1	A	348	LEU	VAL	Deleterious	0,00	Deleterious	1,72	Deleterious	-4,66	Deleterious	-2,71	Deleterious	0,88	Deleterious	0,58	0,42	Deleterious	0,49	Deleterious
P00439	349	1j8u	DIMERIC	1	A	349	SER	LEU	Deleterious	15,31	Deleterious	0,70	Neutral	-1,57	Neutral	-5,73	Deleterious	0,81	Deleterious	0,69	0,31	Deleterious	0,70	Deleterious
P00439	349	1j8u	DIMERIC	1	A	349	SER	PRO	Deleterious	15,31	Deleterious	2,20	Deleterious	-4,34	Deleterious	-4,76	Deleterious	0,94	Deleterious	0,55	0,45	Deleterious	0,75	Deleterious
P00439	350	1j8u	DIMERIC	1	A	350	SER	THR	Deleterious	27,15	Neutral	0,57	Neutral	-0,83	Neutral	-2,85	Deleterious	0,67	Neutral	0,26	0,74	Neutral	0,23	Neutral
P00439	357	1j8u	DIMERIC	1	A	357	CYS	GLY	Deleterious	0,93	Deleterious	2,21	Deleterious	-4,35	Deleterious	-9,46	Deleterious	0,93	Deleterious	0,83	0,17	Deleterious	1,14	Deleterious
P00439	362	1j8u	DIMERIC	1	A	362	PRO	THR	Deleterious	8,92	Deleterious	0,71	Neutral	-0,29	Neutral	-6,52	Deleterious	0,43	Neutral	0,57	0,43	Deleterious	0,39	Deleterious
P00439	366	1j8u	DIMERIC	1	A	366	PRO	HIS	Deleterious	53,84	Neutral	0,76	Neutral	-1,64	Deleterious	-5,62	Deleterious	0,65	Neutral	0,16	0,84	Neutral	0,36	Neutral
P00439	372	1j8u	DIMERIC	1	A	372	THR	SER	Deleterious	0,00	Deleterious	1,07	Deleterious	-2,90	Deleterious	-3,32	Deleterious	0,63	Neutral	0,83	0,17	Deleterious	0,47	Deleterious
P00439	377	1j8u	DIMERIC	1	A	377	TYR	CYS	Deleterious	33,66	Neutral	1,04	Deleterious	-2,06	Deleterious	-7,01	Deleterious	0,76	Deleterious	0,44	0,56	Neutral	0,72	Deleterious
P00439	386	1j8u	DIMERIC	1	A	386	TYR	CYS	Deleterious	0,00	Deleterious	2,48	Deleterious	-5,31	Deleterious	-8,54	Deleterious	0,92	Deleterious	0,81	0,19	Deleterious	1,06	Deleterious
P00439	387	1j8u	DIMERIC	1	A	387	TYR	HIS	Deleterious	2,87	Deleterious	2,79	Deleterious	-5,65	Deleterious	-3,94	Deleterious	0,97	Deleterious	0,69	0,31	Deleterious	0,75	Deleterious
P00439	388	1j8u	DIMERIC	1	A	388	VAL	MET	Deleterious	6,56	Deleterious	1,24	Deleterious	-2,35	Deleterious	-1,91	Neutral	0,82	Deleterious	0,34	0,66	Neutral	0,32	Neutral
P00439	388	1j8u	DIMERIC	1	A	388	VAL	LEU	Deleterious	6,56	Deleterious	1,31	Deleterious	-1,96	Deleterious	-1,47	Neutral	0,76	Deleterious	0,41	0,59	Neutral	0,23	Neutral
P00439	394	1j8u	DIMERIC	1	A	394	ASP	ALA	Deleterious	24,16	Neutral	0,76	Deleterious	-0,90	Neutral	-4,20	Deleterious	0,65	Neutral	0,44	0,56	Neutral	0,45	Deleterious
P00439	394	1j8u	DIMERIC	1	A	394	ASP	HIS	Deleterious	24,16	Neutral	0,33	Neutral	-1,11	Neutral	-3,60	Deleterious	0,69	Neutral	0,23	0,77	Neutral	0,33	Neutral
P00439	395	1j8u	DIMERIC	1	A	395	ALA	GLY	Deleterious	0,00	Deleterious	2,32	Deleterious	-4,01	Deleterious	-3,69	Deleterious	0,93	Deleterious	0,49	0,51	Neutral	0,59	Deleterious
P00439	395	1j8u	DIMERIC	1	A	395	ALA	PRO	Deleterious	0,00	Deleterious	2,44	Deleterious	-6,97	Deleterious	-4,55	Deleterious	0,99	Deleterious	0,7	0,3	Deleterious	0,83	Deleterious
P00439	403	1j8u	DIMERIC	1	A	403	ALA	VAL	Deleterious	6,12	Deleterious	0,84	Deleterious	-1,41	Neutral	-3,22	Deleterious	0,76	Deleterious	0,64	0,36	Deleterious	0,40	Deleterious
P00439	407	1j8u	DIMERIC	1	A	407	PRO	SER	Deleterious	52,70	Neutral	0,62	Neutral	-2,13	Deleterious	-4,88	Deleterious	0,53	Neutral	0,14	0,86	Neutral	0,29	Neutral
P00439	408	1j8u	DIMERIC	1	A	408	ARG	TRP	Deleterious	18,70	Neutral	-0,65	Neutral	0,31	Neutral	-6,83	Deleterious	0,95	Deleterious	0,59	0,41	Deleterious	0,96	Deleterious
P00439	408	1j8u	DIMERIC	1	A	408	ARG	GLN	Deleterious	18,70	Neutral	0,63	Neutral	-0,54	Neutral	-3,14	Deleterious	0,60	Neutral	0,28	0,72	Neutral	0,03	Neutral
P00439	410	1j8u	DIMERIC	1	A	410	PHE	SER	Deleterious	14,73	Deleterious	2,62	Deleterious	-4,46	Deleterious	-7,35	Deleterious	0,86	Deleterious	0,8	0,2	Deleterious	0,95	Deleterious
P00439	413	1j8u	DIMERIC	1	A	413	ARG	PRO	Deleterious	36,52	Neutral	1,44	Deleterious	-2,30	Deleterious	-5,67	Deleterious	0,65	Neutral	0,27	0,73	Neutral	0,46	Deleterious
P00439	413	1j8u	DIMERIC	1	A	413	ARG	SER	Deleterious	36,52	Neutral	0,80	Deleterious	-1,50	Neutral	-4,74	Deleterious	0,53	Neutral	0,3	0,7	Neutral	0,38	Deleterious
P00439	414	1j8u	DIMERIC	1	A	414	TYR	CYS	Deleterious	7,67	Deleterious	2,27	Deleterious	-3,38	Deleterious	-8,12	Deleterious	0,89	Deleterious	0,84	0,16	Deleterious	0,91	Deleterious
P00439	415	1j8u	DIMERIC	1	A	415	ASP	ASN	Deleterious	4,80	Deleterious	0,85	Deleterious	-1,61	Deleterious	3,26	Neutral	0,77	Deleterious	0,48	0,52	Neutral	-0,18	Neutral
P00439	418	1j8u	DIMERIC	1	A	418	THR	PRO	Deleterious	8,84	Deleterious	1,90	Deleterious	-4,34	Deleterious	-5,49	Deleterious	0,57	Neutral	0,58	0,42	Deleterious	0,38	Deleterious
P00439	176	1j8u	DIMERIC	1	A	176	ARG	LEU	Deleterious	58,11	Neutral	0,08	Neutral	-0,88	Neutral	-5,04	Deleterious	0,45	Neutral	0,14	0,86	Neutral	-0,13	Neutral
P00439	201	1j8u	DIMERIC	1	A	201	HIS	TYR	Deleterious	17,56	Deleterious	0,35	Neutral	-0,35	Neutral	-5,17	Deleterious	0,83	Deleterious	0,27	0,73	Neutral	0,52	Deleterious
P00439	230	1j8u	DIMERIC	1	A	230	VAL	ILE	Deleterious	0,00	Deleterious	0,60	Neutral	-1,38	Neutral	-0,16	Neutral	0,64	Neutral	0,43	0,57	Neutral	-0,08	Neutral
P00439	269	1j8u	DIMERIC	1	A	269	ILE	LEU	Deleterious	1,44	Deleterious	1,42	Deleterious	-2,61	Deleterious	-1,65	Neutral	0,75	Deleterious	0,61	0,39	Deleterious	0,22	Neutral
P00439	306	1j8u	DIMERIC	1	A	306	ILE	VAL	Deleterious	0,00	Deleterious	1,44	Deleterious	-3,72	Deleterious	-0,94	Neutral	0,76	Deleterious	0,44	0,56	Neutral	0,14	Neutral
P00439	380	1j8u	DIMERIC	1	A	380	THR	MET	Deleterious	68,93	Neutral	0,34	Neutral	-1,02	Neutral	-5,78	Deleterious	0,64	Neutral	0,17	0,83	Neutral	0,52	Deleterious
P00439	167	1j8u	DIMERIC	1	A	167	ASN	SER	Deleterious	59,82	Neutral	0,46	Neutral	-1,07	Neutral	-2,94	Deleterious	0,56	Neutral	0,16	0,84	Neutral	0,01	Neutral
P00439	170	1j8u	DIMERIC	1	A	170	HIS	ASP	Deleterious	15,02	Deleterious	1,25	Deleterious	-1,50	Neutral	-7,70	Deleterious	0,73	Neutral	0,4	0,6	Neutral	0,82	Deleterious
P00441	9	4a7u	DIMERIC	1	A	8	LEU	GLN	Deleterious	0,32	Deleterious	3,50	Deleterious	-10,40	Deleterious	-4,72	Deleterious	0,99	Deleterious	0,89	0,11	Deleterious	0,85	Deleterious
P00441	9	4a7u	DIMERIC	1	A	8	LEU	VAL	Deleterious	0,32	Deleterious	1,18	Deleterious	-4,30	Deleterious	-2,26	Neutral	0,71	Neutral	0,67	0,33	Deleterious	0,05	Neutral
P00441	13	4a7u	DIMERIC	1	A	12	GLY	ARG	Deleterious	67,99	Neutral	0,61	Neutral	-1,59	Neutral	-2,99	Deleterious	0,62	Neutral	0,44	0,56	Neutral	0,00	Neutral
P00441	15	4a7u	DIMERIC	1	A	14	VAL	GLY	Deleterious	2,81	Deleterious	2,90	Deleterious	-8,74	Deleterious	-5,20	Deleterious	0,90	Deleterious	0,82	0,18	Deleterious	0,56	Deleterious
P00441	15	4a7u	DIMERIC	1	A	14	VAL	MET	Deleterious	2,81	Deleterious	1,02	Deleterious	-3,55	Deleterious	-2,31	Neutral	0,67	Neutral	0,42	0,58	Neutral	0,21	Neutral
P00441	17	4a7u	DIMERIC	1	A	16	GLY	SER	Deleterious	11,86	Deleterious	0,59	Neutral	-0,22	Neutral	-5,06	Deleterious	0,65	Neutral	0,48	0,52	Neutral	0,46	Deleterious
P00441	23	4a7u	DIMERIC	1	A	22	GLN	LEU	Deleterious	0,69	Deleterious	-0,18	Neutral	-2,63	Deleterious	-4,76	Deleterious	0,99	Deleterious	0,69	0,31	Deleterious	0,86	Deleterious
P00441	38	4a7u	DIMERIC	1	A	37	GLY	ARG	Deleterious	43,50	Neutral	1,65	Deleterious	-3,19	Deleterious	-7,17	Deleterious	0,55	Neutral	0,51	0,49	Deleterious	0,38	Deleterious
P00441	39	4a7u	DIMERIC	1	A	38	LEU	ARG	Deleterious	5,70	Deleterious	1,99	Deleterious	-7,28	Deleterious	-5,56	Deleterious	0,94	Deleterious	0,84	0,16	Deleterious	0,56	Deleterious
P00441	39	4a7u	DIMERIC	1	A	38	LEU	VAL	Deleterious	5,70	Deleterious	1,24	Deleterious	-4,82	Deleterious	-2,77	Deleterious	0,90	Deleterious	0,49	0,51	Neutral	0,36	Deleterious
P00441	42	4a7u	DIMERIC	1	A	41	GLY	ASP	Deleterious	28,47	Neutral	2,33	Deleterious	-8,66	Deleterious	-6,52	Deleterious	0,88	Deleterious	0,74	0,26	Deleterious	0,89	Deleterious
P00441	42	4a7u	DIMERIC	1	A	41	GLY	SER	Deleterious	28,47	Neutral	2,34	Deleterious	-8,28	Deleterious	-5,57	Deleterious	0,86	Deleterious	0,42	0,58	Neutral	0,78	Deleterious
P00441	44	4a7u	DIMERIC	1	A	43	HIS	ARG	Deleterious	0,76	Deleterious	1,56	Deleterious	-5,44	Deleterious	-7,40	Deleterious	0,90	Deleterious	0,72	0,28	Deleterious	0,99	Deleterious
P00441	46	4a7u	DIMERIC	1	A	45	PHE	CYS	Deleterious	0,00	Deleterious	2,68	Deleterious	-8,71	Deleterious	-7,51	Deleterious	0,92	Deleterious	1	0	Deleterious	1,02	Deleterious
P00441	47	4a7u	DIMERIC	1	A	46	HIS	ARG	Deleterious	0,00	Deleterious	1,36	Deleterious	-5,96	Deleterious	-7,52	Deleterious	0,91	Deleterious	0,86	0,14	Deleterious	0,97	Deleterious
P00441	49	4a7u	DIMERIC	1	A	48	HIS	ARG	Deleterious	0,49	Deleterious	1,78	Deleterious	-6,65	Deleterious	-7,53	Deleterious	0,92	Deleterious	0,67	0,33	Deleterious	1,02	Deleterious
P00441	49	4a7u	DIMERIC	1	A	48	HIS	GLN	Deleterious	0,49	Deleterious	2,07	Deleterious	-5,88	Deleterious	-7,53	Deleterious	0,98	Deleterious	0,72	0,28	Deleterious	1,06	Deleterious
P00441	55	4a7u	DIMERIC	1	A	54	THR	ARG	Deleterious	44,12	Neutral	0,67	Neutral	-2,88	Deleterious	-5,66	Deleterious	0,61	Neutral	0,23	0,77	Neutral	0,45	Deleterious
P00441	66	4a7u	DIMERIC	1	A	65	ASN	SER	Deleterious	29,79	Neutral	0,94	Deleterious	-2,83	Deleterious	-4,94	Deleterious	0,57	Neutral	0,38	0,62	Neutral	0,18	Neutral
P00441	68	4a7u	DIMERIC	1	A	67	LEU	ARG	Deleterious	49,92	Neutral	0,16	Neutral	-1,15	Neutral	-0,26	Neutral	0,44	Neutral	0,2	0,8	Neutral	-0,26	Neutral
P00441	68	4a7u	DIMERIC	1	A	67	LEU	PRO	Deleterious	49,92	Neutral	1,36	Deleterious	-3,58	Deleterious	-1,15	Neutral	0,75	Neutral	0,11	0,89	Neutral	0,20	Neutral
P00441	73	4a7u	DIMERIC	1	A	72	GLY	SER	Deleterious	1,01	Deleterious	0,62	Neutral	-2,81	Deleterious	-5,55	Deleterious	0,83	Deleterious	0,55	0,45	Deleterious	0,73	Deleterious
P00441	77	4a7u	DIMERIC	1	A	76	ASP	TYR	Deleterious	38,28	Neutral	0,81	Deleterious	-0,74	Neutral	-7,66	Deleterious	0,76	Deleterious	0,3	0,7	Neutral	0,70	Deleterious
P00441	81	4a7u	DIMERIC	1	A	80	HIS	ALA	Deleterious	5,77	Deleterious	2,75	Deleterious	-9,91	Deleterious	-9,82	Deleterious	0,90	Deleterious	0,77	0,23	Deleterious	1,05	Deleterious
P00441	85	4a7u	DIMERIC	1	A	84	LEU	PHE	Deleterious	1,65	Deleterious	1,05	Deleterious	-3,77	Deleterious	-3,83	Deleterious	0,78	Deleterious	0,66	0,34	Deleterious	0,50	Deleterious
P00441	85	4a7u	DIMERIC	1	A	84	LEU	VAL	Deleterious	1,65	Deleterious	1,36	Deleterious	-4,21	Deleterious	-2,70	Deleterious	0,74	Neutral	0,55	0,45	Deleterious	0,28	Neutral
P00441	86	4a7u	DIMERIC	1	A	85	GLY	ARG	Deleterious	3,04	Deleterious	2,20	Deleterious	-8,97	Deleterious	-7,91	Deleterious	0,98	Deleterious	0,83	0,17	Deleterious	1,08	Deleterious
P00441	87	4a7u	DIMERIC	1	A	86	ASN	SER	Deleterious	21,80	Neutral	0,87	Deleterious	-2,61	Deleterious	-4,94	Deleterious	0,68	Neutral	0,4	0,6	Neutral	0,37	Deleterious
P00441	88	4a7u	DIMERIC	1	A	87	VAL	ALA	Deleterious	4,28	Deleterious	2,56	Deleterious	-9,21	Deleterious	-3,96	Deleterious	0,92	Deleterious	0,4	0,6	Neutral	0,53	Deleterious
P00441	90	4a7u	DIMERIC	1	A	89	ALA	THR	Deleterious	0,99	Deleterious	0,57	Neutral	-1,09	Neutral	-3,83	Deleterious	0,84	Deleterious	0,7	0,3	Deleterious	0,54	Deleterious
P00441	90	4a7u	DIMERIC	1	A	89	ALA	VAL	Deleterious	0,99	Deleterious	-0,24	Neutral	-1,28	Neutral	-3,88	Deleterious	0,93	Deleterious	0,67	0,33	Deleterious	0,73	Deleterious
P00441	91	4a7u	DIMERIC	1	A	90	ASP	ALA	Deleterious	65,08	Neutral	0,61	Neutral	-2,58	Deleterious	-2,44	Neutral	0,63	Neutral	0,27	0,73	Neutral	0,06	Neutral
P00441	91	4a7u	DIMERIC	1	A	90	ASP	VAL	Deleterious	65,08	Neutral	0,45	Neutral	-1,82	Deleterious	-3,95	Deleterious	0,66	Neutral	0,12	0,88	Neutral	0,25	Neutral
P00441	94	4a7u	DIMERIC	1	A	93	GLY	ALA	Deleterious	9,69	Deleterious	2,90	Deleterious	-8,91	Deleterious	-5,48	Deleterious	0,97	Deleterious	0,33	0,67	Neutral	0,75	Deleterious
P00441	94	4a7u	DIMERIC	1	A	93	GLY	CYS	Deleterious	9,69	Deleterious	1,62	Deleterious	-4,75	Deleterious	-8,18	Deleterious	0,94	Deleterious	0,49	0,51	Neutral	1,07	Deleterious
P00441	94	4a7u	DIMERIC	1	A	93	GLY	ASP	Deleterious	9,69	Deleterious	2,42	Deleterious	-5,89	Deleterious	-6,32	Deleterious	0,96	Deleterious	0,75	0,25	Deleterious	0,90	Deleterious
P00441	94	4a7u	DIMERIC	1	A	93	GLY	ARG	Deleterious	9,69	Deleterious	2,01	Deleterious	-5,87	Deleterious	-7,22	Deleterious	0,96	Deleterious	0,8	0,2	Deleterious	0,97	Deleterious
P00441	94	4a7u	DIMERIC	1	A	93	GLY	VAL	Deleterious	9,69	Deleterious	2,74	Deleterious	-9,14	Deleterious	-8,27	Deleterious	0,97	Deleterious	0,9	0,1	Deleterious	1,11	Deleterious
P00441	96	4a7u	DIMERIC	1	A	95	ALA	GLY	Deleterious	0,00	Deleterious	1,92	Deleterious	-5,77	Deleterious	-3,87	Deleterious	0,57	Neutral	0,43	0,57	Neutral	0,52	Deleterious
P00441	98	4a7u	DIMERIC	1	A	97	VAL	MET	Deleterious	4,78	Deleterious	1,40	Deleterious	-6,25	Deleterious	-2,27	Neutral	0,83	Deleterious	0,48	0,52	Neutral	0,32	Deleterious
P00441	102	4a7u	DIMERIC	1	A	101	ASP	ASN	Deleterious	2,61	Deleterious	0,74	Neutral	-2,16	Neutral	-4,92	Deleterious	0,80	Deleterious	0,61	0,39	Deleterious	0,64	Deleterious
P00441	102	4a7u	DIMERIC	1	A	101	ASP	GLY	Deleterious	2,61	Deleterious	1,61	Deleterious	-7,39	Deleterious	-6,91	Deleterious	0,97	Deleterious	0,79	0,21	Deleterious	0,96	Deleterious
P00441	114	2wyt	DIMERIC	1	A	113	ILE	THR	Deleterious	9,43	Deleterious	1,52	Deleterious	-2,97	Deleterious	-4,85	Deleterious	0,87	Deleterious	0,52	0,48	Deleterious	0,77	Deleterious
P00441	119	4a7u	DIMERIC	1	A	118	VAL	LEU	Deleterious	0,00	Deleterious	1,27	Deleterious	-3,99	Deleterious	-2,95	Deleterious	0,79	Deleterious	0,64	0,36	Deleterious	0,39	Deleterious
P00441	125	4a7u	DIMERIC	1	A	124	ASP	VAL	Deleterious	2,61	Deleterious	0,54	Neutral	-1,55	Neutral	-8,74	Deleterious	1,00	Deleterious	0,94	0,06	Deleterious	1,21	Deleterious
P00441	125	4a7u	DIMERIC	1	A	124	ASP	GLY	Deleterious	2,61	Deleterious	1,37	Deleterious	-4,26	Deleterious	-6,80	Deleterious	1,00	Deleterious	0,93	0,07	Deleterious	1,04	Deleterious
P00441	126	4a7u	DIMERIC	1	A	125	ASP	HIS	Deleterious	28,95	Neutral	0,34	Neutral	-1,40	Neutral	-6,79	Deleterious	0,65	Neutral	0,28	0,72	Neutral	0,57	Deleterious
P00441	127	4a7u	DIMERIC	1	A	126	LEU	SER	Deleterious	29,35	Neutral	0,34	Neutral	2,81	Neutral	-5,76	Deleterious	0,33	Neutral	0,72	0,28	Deleterious	-0,25	Neutral
P00441	135	4a7u	DIMERIC	1	A	134	SER	ASN	Deleterious	0,30	Deleterious	1,46	Deleterious	-5,11	Deleterious	-2,80	Deleterious	0,89	Deleterious	0,7	0,3	Deleterious	0,55	Deleterious
P00441	140	4a7u	DIMERIC	1	A	139	ASN	LYS	Deleterious	29,62	Neutral	1,75	Deleterious	-2,01	Deleterious	-5,53	Deleterious	0,61	Neutral	0,3	0,7	Neutral	0,25	Neutral
P00441	145	4a7u	DIMERIC	1	A	144	LEU	PHE	Deleterious	22,97	Neutral	0,46	Neutral	1,08	Neutral	-2,95	Deleterious	0,57	Neutral	0,41	0,59	Neutral	0,18	Neutral
P00441	145	4a7u	DIMERIC	1	A	144	LEU	SER	Deleterious	22,97	Neutral	1,16	Deleterious	-0,97	Neutral	-4,15	Deleterious	0,68	Neutral	0,53	0,47	Deleterious	0,29	Neutral
P00441	146	4a7u	DIMERIC	1	A	145	ALA	THR	Deleterious	0,00	Deleterious	0,71	Neutral	-2,66	Deleterious	-3,39	Deleterious	0,82	Deleterious	0,7	0,3	Deleterious	0,51	Deleterious
P00441	147	4a7u	DIMERIC	1	A	146	CYS	ARG	Deleterious	4,64	Deleterious	2,54	Deleterious	-6,58	Deleterious	-10,42	Deleterious	0,99	Deleterious	0,89	0,11	Deleterious	1,32	Deleterious
P00441	148	4a7u	DIMERIC	1	A	147	GLY	ARG	Deleterious	9,78	Deleterious	0,81	Deleterious	-1,18	Neutral	-6,72	Deleterious	0,93	Deleterious	0,91	0,09	Deleterious	0,90	Deleterious
P00480	39	1oth	TRIMERIC	1	A	39	GLY	CYS	Deleterious	57,30	Neutral	1,19	Deleterious	-3,01	Deleterious	-5,75	Deleterious	0,85	Deleterious	0,21	0,79	Neutral	0,65	Deleterious
P00480	40	1oth	TRIMERIC	1	A	40	ARG	CYS	Deleterious	27,23	Neutral	0,40	Neutral	-0,85	Neutral	-5,83	Deleterious	0,88	Deleterious	0,59	0,41	Deleterious	0,74	Deleterious
P00480	40	1oth	TRIMERIC	1	A	40	ARG	HIS	Deleterious	27,23	Neutral	0,47	Neutral	-0,16	Neutral	-3,24	Deleterious	0,61	Neutral	0,38	0,62	Neutral	0,12	Neutral
P00480	44	1oth	TRIMERIC	1	A	44	THR	ILE	Deleterious	2,79	Deleterious	0,85	Deleterious	-2,44	Deleterious	-4,14	Deleterious	0,95	Deleterious	0,67	0,33	Deleterious	0,66	Deleterious
P00480	45	1oth	TRIMERIC	1	A	45	LEU	VAL	Deleterious	0,00	Deleterious	1,20	Deleterious	-2,93	Deleterious	-1,52	Neutral	0,59	Neutral	0,64	0,36	Deleterious	0,11	Neutral
P00480	45	1oth	TRIMERIC	1	A	45	LEU	PRO	Deleterious	0,00	Deleterious	1,39	Deleterious	-1,94	Deleterious	-5,53	Deleterious	0,94	Deleterious	0,87	0,13	Deleterious	0,84	Deleterious
P00480	47	1oth	TRIMERIC	1	A	47	ASN	ILE	Deleterious	46,35	Neutral	0,67	Neutral	-1,73	Deleterious	-4,52	Deleterious	0,73	Deleterious	0,24	0,76	Neutral	0,51	Deleterious
P00480	50	1oth	TRIMERIC	1	A	50	GLY	ARG	Deleterious	14,90	Deleterious	0,39	Neutral	0,13	Neutral	-0,27	Neutral	0,87	Deleterious	0,8	0,2	Deleterious	0,35	Neutral
P00480	55	1oth	TRIMERIC	1	A	55	TYR	ASP	Deleterious	16,37	Deleterious	1,65	Deleterious	-2,65	Deleterious	-1,55	Neutral	0,84	Deleterious	0,73	0,27	Deleterious	0,32	Neutral
P00480	56	1oth	TRIMERIC	1	A	56	MET	THR	Deleterious	0,57	Deleterious	2,85	Deleterious	-4,65	Deleterious	-2,93	Deleterious	0,97	Deleterious	0,77	0,23	Deleterious	0,66	Deleterious
P00480	60	1oth	TRIMERIC	1	A	60	SER	LEU	Deleterious	1,29	Deleterious	-0,25	Neutral	-0,70	Neutral	-3,19	Deleterious	0,96	Deleterious	0,86	0,14	Deleterious	0,70	Deleterious
P00480	63	1oth	TRIMERIC	1	A	63	LEU	PRO	Deleterious	0,00	Deleterious	4,40	Deleterious	-10,00	Deleterious	-5,39	Deleterious	1,00	Deleterious	0,95	0,05	Deleterious	0,93	Deleterious
P00480	83	1oth	TRIMERIC	1	A	83	GLY	ASP	Deleterious	0,00	Deleterious	2,03	Deleterious	-5,13	Deleterious	-2,76	Deleterious	0,99	Deleterious	0,91	0,09	Deleterious	0,69	Deleterious
P00480	83	1oth	TRIMERIC	1	A	83	GLY	ARG	Deleterious	0,00	Deleterious	0,82	Deleterious	-2,76	Deleterious	-2,65	Deleterious	0,92	Deleterious	0,93	0,07	Deleterious	0,62	Deleterious
P00480	88	1oth	TRIMERIC	1	A	88	LYS	ASN	Deleterious	8,48	Deleterious	0,49	Neutral	-0,86	Neutral	-4,73	Deleterious	0,93	Deleterious	0,55	0,45	Deleterious	0,75	Deleterious
P00480	90	1oth	TRIMERIC	1	A	90	SER	ARG	Deleterious	2,43	Deleterious	1,36	Deleterious	-3,78	Deleterious	-4,73	Deleterious	0,95	Deleterious	0,92	0,08	Deleterious	0,64	Deleterious
P00480	92	1oth	TRIMERIC	1	A	92	ARG	GLN	Deleterious	1,87	Deleterious	0,79	Deleterious	-1,08	Neutral	-3,78	Deleterious	0,69	Neutral	0,8	0,2	Deleterious	0,36	Neutral
P00480	93	1oth	TRIMERIC	1	A	93	THR	ALA	Deleterious	1,28	Deleterious	1,10	Deleterious	-3,38	Deleterious	-4,73	Deleterious	0,88	Deleterious	0,69	0,31	Deleterious	0,80	Deleterious
P00480	94	1oth	TRIMERIC	1	A	94	ARG	THR	Deleterious	2,49	Deleterious	1,69	Deleterious	-2,61	Deleterious	-5,67	Deleterious	0,93	Deleterious	0,82	0,18	Deleterious	0,86	Deleterious
P00480	100	1oth	TRIMERIC	1	A	100	GLY	ASP	Deleterious	0,53	Deleterious	0,79	Deleterious	-1,54	Neutral	-5,49	Deleterious	0,93	Deleterious	0,91	0,09	Deleterious	0,91	Deleterious
P00480	117	1oth	TRIMERIC	1	A	117	HIS	LEU	Deleterious	1,66	Deleterious	0,81	Deleterious	-2,03	Deleterious	-4,71	Deleterious	0,96	Deleterious	0,59	0,41	Deleterious	0,83	Deleterious
P00480	117	1oth	TRIMERIC	1	A	117	HIS	ARG	Deleterious	1,66	Deleterious	1,38	Deleterious	-2,68	Deleterious	-1,87	Neutral	0,88	Deleterious	0,59	0,41	Deleterious	0,46	Deleterious
P00480	125	1oth	TRIMERIC	1	A	125	THR	MET	Deleterious	24,07	Neutral	0,29	Neutral	0,13	Neutral	-0,67	Neutral	0,61	Neutral	0,24	0,76	Neutral	-0,01	Neutral
P00480	126	1oth	TRIMERIC	1	A	126	ASP	GLY	Deleterious	1,55	Deleterious	1,54	Deleterious	-3,75	Deleterious	-6,63	Deleterious	0,94	Deleterious	0,9	0,1	Deleterious	1,01	Deleterious
P00480	129	1oth	TRIMERIC	1	A	129	ARG	HIS	Deleterious	35,29	Neutral	0,77	Deleterious	-1,27	Neutral	-2,97	Deleterious	0,57	Neutral	0,17	0,83	Neutral	0,11	Neutral
P00480	139	1oth	TRIMERIC	1	A	139	LEU	SER	Deleterious	0,00	Deleterious	2,91	Deleterious	-6,82	Deleterious	-4,75	Deleterious	0,95	Deleterious	0,8	0,2	Deleterious	0,83	Deleterious
P00480	140	1oth	TRIMERIC	1	A	140	ALA	PRO	Deleterious	0,32	Deleterious	2,65	Deleterious	-6,13	Deleterious	-4,30	Deleterious	0,99	Deleterious	0,69	0,31	Deleterious	0,65	Deleterious
P00480	141	1oth	TRIMERIC	1	A	141	ARG	GLN	Deleterious	3,58	Deleterious	1,54	Deleterious	-2,09	Deleterious	-3,92	Deleterious	0,70	Neutral	0,66	0,34	Deleterious	0,45	Deleterious
P00480	141	1oth	TRIMERIC	1	A	141	ARG	PRO	Deleterious	3,58	Deleterious	2,49	Deleterious	-5,36	Deleterious	-6,86	Deleterious	0,72	Deleterious	0,79	0,21	Deleterious	0,73	Deleterious
P00480	148	1oth	TRIMERIC	1	A	148	LEU	PHE	Deleterious	0,00	Deleterious	1,51	Deleterious	-3,03	Deleterious	-2,67	Deleterious	0,86	Deleterious	0,57	0,43	Deleterious	0,51	Deleterious
P00480	159	1oth	TRIMERIC	1	A	159	ILE	THR	Deleterious	0,26	Deleterious	2,43	Deleterious	-3,70	Deleterious	-3,74	Deleterious	0,94	Deleterious	0,75	0,25	Deleterious	0,65	Deleterious
P00480	160	1oth	TRIMERIC	1	A	160	ILE	SER	Deleterious	0,21	Deleterious	4,33	Deleterious	-7,66	Deleterious	-5,71	Deleterious	1,00	Deleterious	0,91	0,09	Deleterious	0,96	Deleterious
P00480	161	1oth	TRIMERIC	1	A	161	ASN	SER	Deleterious	0,00	Deleterious	0,88	Deleterious	-2,63	Deleterious	-4,68	Deleterious	0,94	Deleterious	0,78	0,22	Deleterious	0,81	Deleterious
P00480	162	1oth	TRIMERIC	1	A	162	GLY	ARG	Deleterious	0,00	Deleterious	1,13	Deleterious	-3,39	Deleterious	-5,31	Deleterious	0,95	Deleterious	0,96	0,04	Deleterious	0,85	Deleterious
P00480	168	1oth	TRIMERIC	1	A	168	HIS	GLN	Deleterious	2,31	Deleterious	1,70	Deleterious	-3,54	Deleterious	-7,92	Deleterious	0,87	Deleterious	0,77	0,23	Deleterious	0,84	Deleterious
P00480	168	1oth	TRIMERIC	1	A	168	HIS	ARG	Deleterious	2,31	Deleterious	1,41	Deleterious	-3,64	Deleterious	-7,94	Deleterious	0,85	Deleterious	0,63	0,37	Deleterious	0,71	Deleterious
P00480	172	1oth	TRIMERIC	1	A	172	ILE	PHE	Deleterious	0,00	Deleterious	0,93	Deleterious	-2,90	Deleterious	-2,80	Deleterious	0,68	Neutral	0,68	0,32	Deleterious	0,33	Neutral
P00480	172	1oth	TRIMERIC	1	A	172	ILE	MET	Deleterious	0,00	Deleterious	0,70	Neutral	-2,16	Neutral	-1,58	Neutral	0,64	Neutral	0,6	0,4	Deleterious	-0,10	Neutral
P00480	174	1oth	TRIMERIC	1	A	174	ALA	PRO	Deleterious	0,00	Deleterious	2,59	Deleterious	-6,73	Deleterious	-5,00	Deleterious	1,00	Deleterious	0,75	0,25	Deleterious	0,88	Deleterious
P00480	175	1oth	TRIMERIC	1	A	175	ASP	VAL	Deleterious	1,45	Deleterious	-0,36	Neutral	1,50	Neutral	-8,94	Deleterious	0,97	Deleterious	0,67	0,33	Deleterious	1,23	Deleterious
P00480	176	1oth	TRIMERIC	1	A	176	TYR	CYS	Deleterious	0,97	Deleterious	2,85	Deleterious	-4,97	Deleterious	-2,94	Deleterious	0,92	Deleterious	0,89	0,11	Deleterious	0,59	Deleterious
P00480	178	1oth	TRIMERIC	1	A	178	THR	MET	Deleterious	2,29	Deleterious	0,18	Neutral	-0,43	Neutral	-5,70	Deleterious	0,90	Deleterious	0,65	0,35	Deleterious	0,83	Deleterious
P00480	180	1oth	TRIMERIC	1	A	180	GLN	HIS	Deleterious	11,71	Deleterious	0,76	Neutral	-1,60	Neutral	-2,68	Deleterious	0,72	Deleterious	0,42	0,58	Neutral	0,47	Deleterious
P00480	182	1oth	TRIMERIC	1	A	182	HIS	LEU	Deleterious	46,80	Neutral	-0,30	Neutral	0,25	Neutral	-7,49	Deleterious	0,52	Neutral	0,18	0,82	Neutral	0,51	Deleterious
P00480	183	1oth	TRIMERIC	1	A	183	TYR	ASP	Deleterious	17,61	Deleterious	2,33	Deleterious	-3,60	Deleterious	-5,58	Deleterious	0,83	Deleterious	0,72	0,28	Deleterious	0,65	Deleterious
P00480	183	1oth	TRIMERIC	1	A	183	TYR	CYS	Deleterious	17,61	Deleterious	2,06	Deleterious	-3,96	Deleterious	-5,58	Deleterious	0,86	Deleterious	0,7	0,3	Deleterious	0,74	Deleterious
P00480	188	1oth	TRIMERIC	1	A	188	GLY	ARG	Deleterious	44,35	Neutral	1,55	Deleterious	-1,89	Neutral	-7,73	Deleterious	0,67	Neutral	0,52	0,48	Deleterious	0,79	Deleterious
P00480	188	1oth	TRIMERIC	1	A	188	GLY	VAL	Deleterious	44,35	Neutral	2,16	Deleterious	-3,25	Deleterious	-8,65	Deleterious	0,92	Deleterious	0,52	0,48	Deleterious	1,10	Deleterious
P00480	191	1oth	TRIMERIC	1	A	191	LEU	PHE	Deleterious	0,00	Deleterious	0,60	Neutral	-2,10	Deleterious	-1,90	Neutral	0,74	Deleterious	0,66	0,34	Deleterious	0,41	Deleterious
P00480	192	1oth	TRIMERIC	1	A	192	SER	ARG	Deleterious	0,00	Deleterious	0,98	Deleterious	-2,80	Deleterious	-2,70	Deleterious	0,97	Deleterious	0,94	0,06	Deleterious	0,57	Deleterious
P00480	195	1oth	TRIMERIC	1	A	195	GLY	ARG	Deleterious	0,00	Deleterious	2,37	Deleterious	-4,97	Deleterious	-7,99	Deleterious	1,00	Deleterious	0,87	0,13	Deleterious	1,13	Deleterious
P00480	196	1oth	TRIMERIC	1	A	196	ASP	TYR	Deleterious	7,59	Deleterious	-0,22	Neutral	1,26	Neutral	-9,00	Deleterious	1,00	Deleterious	0,99	0,01	Deleterious	1,24	Deleterious
P00480	196	1oth	TRIMERIC	1	A	196	ASP	VAL	Deleterious	7,59	Deleterious	-0,07	Neutral	-0,32	Neutral	-9,00	Deleterious	1,00	Deleterious	0,95	0,05	Deleterious	1,25	Deleterious
P00480	197	1oth	TRIMERIC	1	A	197	GLY	ARG	Deleterious	15,85	Deleterious	0,44	Neutral	0,39	Neutral	-6,53	Deleterious	0,81	Deleterious	0,68	0,32	Deleterious	0,74	Deleterious
P00480	198	1oth	TRIMERIC	1	A	198	ASN	LYS	Deleterious	7,21	Deleterious	1,05	Deleterious	-2,08	Deleterious	-6,00	Deleterious	0,85	Deleterious	0,58	0,42	Deleterious	0,57	Deleterious
P00480	201	1oth	TRIMERIC	1	A	201	LEU	PRO	Deleterious	0,00	Deleterious	4,14	Deleterious	-8,50	Deleterious	-5,47	Deleterious	1,00	Deleterious	0,92	0,08	Deleterious	0,93	Deleterious
P00480	202	1oth	TRIMERIC	1	A	202	HIS	TYR	Deleterious	2,65	Deleterious	0,79	Deleterious	-0,59	Neutral	-4,88	Deleterious	0,92	Deleterious	0,68	0,32	Deleterious	0,70	Deleterious
P00480	203	1oth	TRIMERIC	1	A	203	SER	CYS	Deleterious	0,00	Deleterious	0,21	Neutral	-0,97	Neutral	-4,27	Deleterious	0,97	Deleterious	0,63	0,37	Deleterious	0,81	Deleterious
P00480	206	1oth	TRIMERIC	1	A	206	MET	ARG	Deleterious	0,41	Deleterious	1,57	Deleterious	-3,37	Deleterious	-3,79	Deleterious	0,95	Deleterious	0,62	0,38	Deleterious	0,72	Deleterious
P00480	206	1oth	TRIMERIC	1	A	206	MET	ILE	Deleterious	0,41	Deleterious	1,08	Deleterious	-2,30	Deleterious	-0,73	Neutral	0,74	Deleterious	0,7	0,3	Deleterious	0,28	Neutral
P00480	207	1oth	TRIMERIC	1	A	207	SER	ARG	Deleterious	0,92	Deleterious	1,01	Deleterious	-2,48	Deleterious	-2,81	Deleterious	0,87	Deleterious	0,89	0,11	Deleterious	0,49	Deleterious
P00480	208	1oth	TRIMERIC	1	A	208	ALA	THR	Deleterious	2,01	Deleterious	0,88	Deleterious	-1,64	Deleterious	-2,84	Deleterious	0,90	Deleterious	0,66	0,34	Deleterious	0,48	Deleterious
P00480	209	1oth	TRIMERIC	1	A	209	ALA	VAL	Deleterious	6,69	Deleterious	0,65	Neutral	-1,63	Deleterious	-2,77	Deleterious	0,90	Deleterious	0,5	0,5	Neutral	0,51	Deleterious
P00480	213	1oth	TRIMERIC	1	A	213	MET	LYS	Deleterious	0,75	Deleterious	2,62	Deleterious	-3,33	Deleterious	-4,56	Deleterious	1,00	Deleterious	0,9	0,1	Deleterious	0,85	Deleterious
P00480	214	1oth	TRIMERIC	1	A	214	HIS	TYR	Deleterious	24,30	Neutral	0,58	Neutral	-0,43	Neutral	-3,97	Deleterious	0,70	Neutral	0,26	0,74	Neutral	0,38	Deleterious
P00480	220	1oth	TRIMERIC	1	A	220	PRO	ALA	Deleterious	2,31	Deleterious	2,14	Deleterious	-4,97	Deleterious	-8,00	Deleterious	0,97	Deleterious	0,73	0,27	Deleterious	1,11	Deleterious
P00480	225	1oth	TRIMERIC	1	A	225	PRO	LEU	Deleterious	5,92	Deleterious	0,19	Neutral	-0,63	Neutral	-6,12	Deleterious	0,99	Deleterious	0,7	0,3	Deleterious	0,98	Deleterious
P00480	225	1oth	TRIMERIC	1	A	225	PRO	THR	Deleterious	5,92	Deleterious	0,97	Deleterious	-2,02	Deleterious	-5,04	Deleterious	0,84	Deleterious	0,55	0,45	Deleterious	0,68	Deleterious
P00480	225	1oth	TRIMERIC	1	A	225	PRO	ARG	Deleterious	5,92	Deleterious	1,57	Deleterious	-4,31	Deleterious	-6,21	Deleterious	0,93	Deleterious	0,62	0,38	Deleterious	0,82	Deleterious
P00480	242	1oth	TRIMERIC	1	A	242	THR	ILE	Deleterious	13,00	Deleterious	-0,24	Neutral	0,41	Neutral	-3,53	Deleterious	0,79	Deleterious	0,54	0,46	Deleterious	0,43	Deleterious
P00480	244	1oth	TRIMERIC	1	A	244	LEU	GLN	Deleterious	21,20	Neutral	1,85	Deleterious	-1,62	Deleterious	-3,85	Deleterious	0,79	Deleterious	0,47	0,53	Neutral	0,54	Deleterious
P00480	247	1oth	TRIMERIC	1	A	247	THR	LYS	Deleterious	20,61	Neutral	1,61	Deleterious	-2,72	Deleterious	-5,25	Deleterious	0,79	Deleterious	0,39	0,61	Neutral	0,66	Deleterious
P00480	255	1oth	TRIMERIC	1	A	255	HIS	PRO	Deleterious	58,70	Neutral	0,72	Neutral	-1,93	Deleterious	-0,67	Neutral	0,44	Neutral	0,14	0,86	Neutral	-0,35	Neutral
P00480	262	1oth	TRIMERIC	1	A	262	THR	LYS	Deleterious	0,81	Deleterious	2,51	Deleterious	-4,60	Deleterious	-5,92	Deleterious	0,99	Deleterious	0,69	0,31	Deleterious	0,96	Deleterious
P00480	263	1oth	TRIMERIC	1	A	263	ASP	GLY	Deleterious	6,10	Deleterious	1,45	Deleterious	-1,84	Neutral	-7,00	Deleterious	0,95	Deleterious	0,74	0,26	Deleterious	0,98	Deleterious
P00480	263	1oth	TRIMERIC	1	A	263	ASP	ASN	Deleterious	6,10	Deleterious	0,57	Neutral	-0,27	Neutral	-5,00	Deleterious	0,85	Deleterious	0,54	0,46	Deleterious	0,68	Deleterious
P00480	264	1oth	TRIMERIC	1	A	264	THR	ILE	Deleterious	7,07	Deleterious	0,51	Neutral	-1,09	Neutral	-4,13	Deleterious	0,88	Deleterious	0,53	0,47	Deleterious	0,68	Deleterious
P00480	264	1oth	TRIMERIC	1	A	264	THR	ALA	Deleterious	7,07	Deleterious	1,60	Deleterious	-3,09	Deleterious	-3,92	Deleterious	0,82	Deleterious	0,58	0,42	Deleterious	0,61	Deleterious
P00480	265	1oth	TRIMERIC	1	A	265	TRP	LEU	Deleterious	5,82	Deleterious	2,41	Deleterious	-4,66	Deleterious	-12,77	Deleterious	0,93	Deleterious	0,75	0,25	Deleterious	1,51	Deleterious
P00480	267	1oth	TRIMERIC	1	A	267	SER	ARG	Deleterious	14,46	Deleterious	1,00	Deleterious	-0,55	Neutral	-4,88	Deleterious	0,85	Deleterious	0,77	0,23	Deleterious	0,57	Deleterious
P00480	268	1oth	TRIMERIC	1	A	268	MET	THR	Deleterious	19,13	Neutral	1,31	Deleterious	-1,29	Neutral	-5,92	Deleterious	0,63	Neutral	0,34	0,66	Neutral	0,56	Deleterious
P00480	277	1oth	TRIMERIC	1	A	277	ARG	GLN	Deleterious	2,10	Deleterious	1,08	Deleterious	-1,82	Deleterious	-3,90	Deleterious	0,91	Deleterious	0,62	0,38	Deleterious	0,69	Deleterious
P00480	277	1oth	TRIMERIC	1	A	277	ARG	TRP	Deleterious	2,10	Deleterious	0,30	Neutral	0,53	Neutral	-7,83	Deleterious	0,99	Deleterious	0,94	0,06	Deleterious	1,11	Deleterious
P00480	301	1oth	TRIMERIC	1	A	301	LEU	PHE	Deleterious	0,40	Deleterious	0,69	Neutral	-1,74	Deleterious	-3,29	Deleterious	0,82	Deleterious	0,58	0,42	Deleterious	0,57	Deleterious
P00480	302	1oth	TRIMERIC	1	A	302	HIS	TYR	Deleterious	0,14	Deleterious	-0,13	Neutral	-0,85	Neutral	-5,76	Deleterious	0,88	Deleterious	0,93	0,07	Deleterious	0,79	Deleterious
P00480	302	1oth	TRIMERIC	1	A	302	HIS	GLN	Deleterious	0,14	Deleterious	1,87	Deleterious	-3,88	Deleterious	-7,68	Deleterious	0,88	Deleterious	0,8	0,2	Deleterious	1,02	Deleterious
P00480	302	1oth	TRIMERIC	1	A	302	HIS	LEU	Deleterious	0,14	Deleterious	0,02	Neutral	-1,43	Neutral	-10,56	Deleterious	0,90	Deleterious	0,61	0,39	Deleterious	1,16	Deleterious
P00480	303	1oth	TRIMERIC	1	A	303	CYS	ARG	Deleterious	8,55	Deleterious	1,48	Deleterious	-1,58	Neutral	-11,52	Deleterious	0,95	Deleterious	0,75	0,25	Deleterious	1,33	Deleterious
P00480	303	1oth	TRIMERIC	1	A	303	CYS	TYR	Deleterious	8,55	Deleterious	0,74	Neutral	0,39	Neutral	-10,56	Deleterious	0,89	Deleterious	0,83	0,17	Deleterious	1,15	Deleterious
P00480	304	1oth	TRIMERIC	1	A	304	LEU	PHE	Deleterious	5,94	Deleterious	0,35	Neutral	-0,11	Neutral	-3,84	Deleterious	0,86	Deleterious	0,58	0,42	Deleterious	0,66	Deleterious
P00480	305	1oth	TRIMERIC	1	A	305	PRO	HIS	Deleterious	8,92	Deleterious	1,55	Deleterious	-1,98	Neutral	-8,31	Deleterious	0,93	Deleterious	0,61	0,39	Deleterious	1,05	Deleterious
P00480	320	1oth	TRIMERIC	1	A	320	ARG	LEU	Deleterious	37,71	Neutral	0,00	Neutral	0,20	Neutral	-5,18	Deleterious	0,75	Deleterious	0,31	0,69	Neutral	0,51	Deleterious
P00480	330	1oth	TRIMERIC	1	A	330	ARG	GLY	Deleterious	1,92	Deleterious	2,77	Deleterious	-4,33	Deleterious	-6,51	Deleterious	0,96	Deleterious	0,88	0,12	Deleterious	0,98	Deleterious
P00480	336	1oth	TRIMERIC	1	A	336	ALA	SER	Deleterious	0,00	Deleterious	1,27	Deleterious	-2,74	Deleterious	-1,71	Neutral	0,85	Deleterious	0,55	0,45	Deleterious	0,36	Neutral
P00480	337	1oth	TRIMERIC	1	A	337	VAL	LEU	Deleterious	0,00	Deleterious	0,84	Deleterious	-2,30	Deleterious	-1,50	Neutral	0,66	Neutral	0,6	0,4	Deleterious	0,29	Neutral
P00480	339	1oth	TRIMERIC	1	A	339	VAL	LEU	Deleterious	0,00	Deleterious	0,88	Deleterious	-2,19	Deleterious	-0,75	Neutral	0,70	Neutral	0,5	0,5	Deleterious	0,25	Neutral
P00480	340	1oth	TRIMERIC	1	A	340	SER	PRO	Deleterious	5,59	Deleterious	1,56	Deleterious	-3,26	Deleterious	-2,92	Deleterious	0,90	Deleterious	0,53	0,47	Deleterious	0,54	Deleterious
P00480	341	1oth	TRIMERIC	1	A	341	LEU	PRO	Deleterious	1,12	Deleterious	2,64	Deleterious	-6,90	Deleterious	-5,25	Deleterious	0,98	Deleterious	0,93	0,07	Deleterious	0,85	Deleterious
P00480	343	1oth	TRIMERIC	1	A	343	THR	LYS	Deleterious	14,73	Deleterious	1,85	Deleterious	-2,39	Deleterious	-0,85	Neutral	0,82	Deleterious	0,41	0,59	Neutral	0,22	Neutral
P00480	345	1oth	TRIMERIC	1	A	345	TYR	CYS	Deleterious	15,91	Deleterious	2,26	Deleterious	-3,33	Deleterious	-2,97	Deleterious	0,85	Deleterious	0,78	0,22	Deleterious	0,49	Deleterious
P00480	345	1oth	TRIMERIC	1	A	345	TYR	ASP	Deleterious	15,91	Deleterious	2,32	Deleterious	-3,74	Deleterious	-3,24	Deleterious	0,86	Deleterious	0,73	0,27	Deleterious	0,55	Deleterious
P00480	354	1oth	TRIMERIC	1	A	354	PHE	CYS	Deleterious	14,86	Deleterious	2,14	Deleterious	-2,99	Deleterious	-2,25	Neutral	0,86	Deleterious	0,85	0,15	Deleterious	0,41	Deleterious
P00488	682	1ex0	DIMERIC	1	A	681	ARG	HIS	Deleterious	65,94	Neutral	0,14	Neutral	-0,22	Neutral	-1,13	Neutral	0,56	Neutral	0,14	0,86	Neutral	-0,13	Neutral
P00491	128	4ear	TRIMERIC	1	A	128	ASP	GLY	Deleterious	1,35	Deleterious	1,39	Deleterious	-4,45	Deleterious	-6,50	Deleterious	0,98	Deleterious	0,91	0,09	Deleterious	1,01	Deleterious
P00491	192	4ear	TRIMERIC	1	A	192	TYR	CYS	Deleterious	0,05	Deleterious	2,28	Deleterious	-4,86	Deleterious	-8,80	Deleterious	0,99	Deleterious	0,87	0,13	Deleterious	1,18	Deleterious
P00491	234	4ear	TRIMERIC	1	A	234	ARG	PRO	Deleterious	24,55	Neutral	0,41	Neutral	0,33	Neutral	-4,25	Deleterious	0,75	Deleterious	0,37	0,63	Neutral	0,58	Deleterious
P00492	8	1z7g	TETRAMERIC	1	A	7	VAL	GLY	Deleterious	3,23	Deleterious	3,19	Deleterious	-7,54	Deleterious	-4,49	Deleterious	0,79	Deleterious	0,79	0,21	Deleterious	0,68	Deleterious
P00492	16	1z7g	TETRAMERIC	1	A	15	GLY	ASP	Deleterious	9,54	Deleterious	2,34	Deleterious	-6,27	Deleterious	-5,67	Deleterious	0,97	Deleterious	0,8	0,2	Deleterious	0,88	Deleterious
P00492	41	1z7g	TETRAMERIC	1	A	40	LEU	PRO	Deleterious	2,10	Deleterious	2,46	Deleterious	-10,00	Deleterious	-4,52	Deleterious	0,99	Deleterious	0,92	0,08	Deleterious	0,82	Deleterious
P00492	42	1z7g	TETRAMERIC	1	A	41	ILE	THR	Deleterious	0,32	Deleterious	3,01	Deleterious	-7,23	Deleterious	-4,24	Deleterious	0,98	Deleterious	0,76	0,24	Deleterious	0,79	Deleterious
P00492	42	1z7g	TETRAMERIC	1	A	41	ILE	PHE	Deleterious	0,32	Deleterious	0,77	Deleterious	-2,34	Deleterious	-3,49	Deleterious	0,91	Deleterious	0,84	0,16	Deleterious	0,58	Deleterious
P00492	45	1z7g	TETRAMERIC	1	A	44	ARG	LYS	Deleterious	2,55	Deleterious	1,37	Deleterious	-3,07	Deleterious	-2,66	Deleterious	0,96	Deleterious	0,66	0,34	Deleterious	0,61	Deleterious
P00492	50	1z7g	TETRAMERIC	1	A	49	ALA	PRO	Deleterious	0,33	Deleterious	2,74	Deleterious	-8,14	Deleterious	-4,50	Deleterious	0,99	Deleterious	0,83	0,17	Deleterious	0,83	Deleterious
P00492	50	1z7g	TETRAMERIC	1	A	49	ALA	VAL	Deleterious	0,33	Deleterious	-0,08	Neutral	-1,67	Deleterious	-3,60	Deleterious	0,90	Deleterious	0,62	0,38	Deleterious	0,63	Deleterious
P00492	51	1z7g	TETRAMERIC	1	A	50	ARG	PRO	Deleterious	28,83	Neutral	1,93	Deleterious	-6,35	Deleterious	-4,34	Deleterious	0,91	Deleterious	0,35	0,65	Neutral	0,66	Deleterious
P00492	54	1z7g	TETRAMERIC	1	A	53	MET	LEU	Deleterious	14,65	Deleterious	0,44	Neutral	-0,34	Neutral	-1,41	Neutral	0,61	Neutral	0,39	0,61	Neutral	0,10	Neutral
P00492	57	1z7g	TETRAMERIC	1	A	56	MET	THR	Deleterious	0,00	Deleterious	1,49	Deleterious	-4,07	Deleterious	-2,98	Deleterious	0,75	Deleterious	0,76	0,24	Deleterious	0,49	Deleterious
P00492	71	1z7g	TETRAMERIC	1	A	70	GLY	ARG	Deleterious	3,71	Deleterious	0,30	Neutral	-2,35	Deleterious	-6,83	Deleterious	0,95	Deleterious	0,92	0,08	Deleterious	0,93	Deleterious
P00492	74	1z7g	TETRAMERIC	1	A	73	PHE	LEU	Deleterious	0,00	Deleterious	2,20	Deleterious	-7,33	Deleterious	-5,18	Deleterious	0,87	Deleterious	0,9	0,1	Deleterious	0,69	Deleterious
P00492	130	1z7g	TETRAMERIC	1	A	129	VAL	ASP	Deleterious	0,00	Deleterious	3,86	Deleterious	-9,78	Deleterious	-6,26	Deleterious	1,00	Deleterious	0,92	0,08	Deleterious	0,99	Deleterious
P00492	131	1z7g	TETRAMERIC	1	A	130	LEU	SER	Deleterious	0,99	Deleterious	3,37	Deleterious	-9,86	Deleterious	-5,23	Deleterious	0,99	Deleterious	0,76	0,24	Deleterious	0,88	Deleterious
P00492	132	1z7g	TETRAMERIC	1	A	131	ILE	THR	Deleterious	0,11	Deleterious	2,61	Deleterious	-7,98	Deleterious	-4,18	Deleterious	0,98	Deleterious	0,73	0,27	Deleterious	0,78	Deleterious
P00492	143	1z7g	TETRAMERIC	1	A	142	MET	LYS	Deleterious	0,00	Deleterious	1,93	Deleterious	-3,91	Deleterious	-5,49	Deleterious	0,99	Deleterious	0,79	0,21	Deleterious	0,92	Deleterious
P00492	162	1z7g	TETRAMERIC	1	A	161	SER	ARG	Deleterious	0,00	Deleterious	1,88	Deleterious	-7,76	Deleterious	-3,82	Deleterious	0,95	Deleterious	0,92	0,08	Deleterious	0,73	Deleterious
P00492	176	1z7g	TETRAMERIC	1	A	175	PRO	LEU	Deleterious	9,91	Deleterious	1,26	Deleterious	-5,21	Deleterious	-8,41	Deleterious	0,90	Deleterious	0,5	0,5	Neutral	1,05	Deleterious
P00492	177	1z7g	TETRAMERIC	1	A	176	ASP	TYR	Deleterious	37,60	Neutral	0,71	Neutral	0,42	Neutral	-7,46	Deleterious	0,78	Deleterious	0,9	0,1	Deleterious	0,45	Deleterious
P00492	177	1z7g	TETRAMERIC	1	A	176	ASP	VAL	Deleterious	37,60	Neutral	0,28	Neutral	0,18	Neutral	-7,50	Deleterious	0,61	Neutral	0,24	0,76	Neutral	0,32	Neutral
P00492	194	1z7g	TETRAMERIC	1	A	193	ASP	ASN	Deleterious	27,36	Neutral	0,32	Neutral	-0,71	Neutral	-4,04	Deleterious	0,54	Neutral	0,3	0,7	Neutral	0,22	Neutral
P00492	199	1z7g	TETRAMERIC	1	A	198	PHE	VAL	Deleterious	0,20	Deleterious	2,96	Deleterious	-9,71	Deleterious	-6,01	Deleterious	0,94	Deleterious	0,85	0,15	Deleterious	0,89	Deleterious
P00492	201	1z7g	TETRAMERIC	1	A	200	ASP	TYR	Deleterious	2,63	Deleterious	-0,35	Neutral	0,00	Neutral	-7,71	Deleterious	1,00	Deleterious	0,93	0,07	Deleterious	1,12	Deleterious
P00492	204	1z7g	TETRAMERIC	1	A	203	HIS	ARG	Deleterious	3,75	Deleterious	1,46	Deleterious	-3,91	Deleterious	-6,54	Deleterious	0,94	Deleterious	0,61	0,39	Deleterious	0,91	Deleterious
P00492	204	1z7g	TETRAMERIC	1	A	203	HIS	ASP	Deleterious	3,75	Deleterious	2,74	Deleterious	-7,24	Deleterious	-7,07	Deleterious	0,99	Deleterious	0,74	0,26	Deleterious	1,04	Deleterious
P00492	206	1z7g	TETRAMERIC	1	A	205	CYS	TYR	Deleterious	0,00	Deleterious	0,76	Neutral	-2,71	Deleterious	-8,34	Deleterious	0,90	Deleterious	0,82	0,18	Deleterious	1,04	Deleterious
P00492	7	1z7g	TETRAMERIC	1	A	6	GLY	ASP	Deleterious	9,18	Deleterious	2,32	Deleterious	-9,24	Deleterious	-1,15	Neutral	0,98	Deleterious	0,76	0,24	Deleterious	0,51	Deleterious
P00492	16	1z7g	TETRAMERIC	1	A	15	GLY	SER	Deleterious	9,54	Deleterious	1,88	Deleterious	-5,52	Deleterious	-4,64	Deleterious	0,84	Deleterious	0,51	0,49	Deleterious	0,57	Deleterious
P00492	20	1z7g	TETRAMERIC	1	A	19	ASP	VAL	Deleterious	59,45	Neutral	0,78	Deleterious	-2,18	Deleterious	-5,98	Deleterious	0,77	Deleterious	0,13	0,87	Neutral	0,62	Deleterious
P00492	23	1z7g	TETRAMERIC	1	A	22	CYS	TRP	Deleterious	7,03	Deleterious	0,58	Neutral	0,35	Neutral	-5,34	Deleterious	0,90	Deleterious	0,84	0,16	Deleterious	0,68	Deleterious
P00492	48	1z7g	TETRAMERIC	1	A	47	ARG	HIS	Deleterious	19,63	Neutral	0,86	Deleterious	-2,89	Deleterious	-4,11	Deleterious	0,64	Neutral	0,35	0,65	Neutral	0,30	Neutral
P00492	51	1z7g	TETRAMERIC	1	A	50	ARG	GLY	Deleterious	28,83	Neutral	2,05	Deleterious	-6,23	Deleterious	-4,54	Deleterious	0,89	Deleterious	0,75	0,25	Deleterious	0,59	Deleterious
P00492	53	1z7g	TETRAMERIC	1	A	52	VAL	MET	Deleterious	0,47	Deleterious	0,93	Deleterious	-2,73	Deleterious	-1,94	Neutral	0,53	Neutral	0,45	0,55	Neutral	-0,08	Neutral
P00492	53	1z7g	TETRAMERIC	1	A	52	VAL	ALA	Deleterious	0,47	Deleterious	2,04	Deleterious	-4,81	Deleterious	-3,62	Deleterious	0,84	Deleterious	0,39	0,61	Neutral	0,45	Deleterious
P00492	58	1z7g	TETRAMERIC	1	A	57	GLY	ARG	Deleterious	32,19	Neutral	0,21	Neutral	0,01	Neutral	-5,23	Deleterious	0,63	Neutral	0,52	0,48	Deleterious	0,46	Deleterious
P00492	78	1z7g	TETRAMERIC	1	A	77	LEU	VAL	Deleterious	0,54	Deleterious	1,41	Deleterious	-5,01	Deleterious	-2,76	Deleterious	0,80	Deleterious	0,66	0,34	Deleterious	0,38	Deleterious
P00492	80	1z7g	TETRAMERIC	1	A	79	ASP	VAL	Deleterious	24,98	Neutral	1,76	Deleterious	-3,61	Deleterious	-5,76	Deleterious	0,47	Neutral	0,31	0,69	Neutral	0,07	Neutral
P00492	110	1bzy	TETRAMERIC	1	A	109	SER	LEU	Deleterious	15,43	Deleterious	0,68	Neutral	-2,38	Deleterious	-5,09	Deleterious	0,97	Deleterious	0,67	0,33	Deleterious	0,83	Deleterious
P00492	132	1z7g	TETRAMERIC	1	A	131	ILE	MET	Deleterious	0,11	Deleterious	1,64	Deleterious	-5,62	Deleterious	-2,51	Deleterious	0,84	Deleterious	0,7	0,3	Deleterious	0,39	Deleterious
P00492	135	1z7g	TETRAMERIC	1	A	134	ASP	GLY	Deleterious	2,02	Deleterious	1,69	Deleterious	-6,47	Deleterious	-4,86	Deleterious	0,96	Deleterious	0,91	0,09	Deleterious	0,85	Deleterious
P00492	161	1z7g	TETRAMERIC	1	A	160	ALA	SER	Deleterious	0,52	Deleterious	1,23	Deleterious	-2,66	Deleterious	-2,44	Neutral	0,91	Deleterious	0,64	0,36	Deleterious	0,43	Deleterious
P00492	168	1z7g	TETRAMERIC	1	A	167	THR	ILE	Deleterious	63,66	Neutral	0,09	Neutral	-1,04	Neutral	-3,86	Deleterious	0,56	Neutral	0,17	0,83	Neutral	0,16	Neutral
P00492	183	1z7g	TETRAMERIC	1	A	182	ILE	THR	Deleterious	0,78	Deleterious	2,73	Deleterious	-6,74	Deleterious	-3,97	Deleterious	0,98	Deleterious	0,75	0,25	Deleterious	0,72	Deleterious
P00492	195	1z7g	TETRAMERIC	1	A	194	TYR	CYS	Deleterious	17,54	Deleterious	2,16	Deleterious	-4,74	Deleterious	-7,43	Deleterious	0,79	Deleterious	0,69	0,31	Deleterious	0,79	Deleterious
P00492	201	1z7g	TETRAMERIC	1	A	200	ASP	GLY	Deleterious	2,63	Deleterious	1,25	Deleterious	-4,42	Deleterious	-5,99	Deleterious	0,98	Deleterious	0,83	0,17	Deleterious	0,95	Deleterious
P00492	201	1z7g	TETRAMERIC	1	A	200	ASP	ASN	Deleterious	2,63	Deleterious	0,37	Neutral	-1,20	Neutral	-4,27	Deleterious	0,86	Deleterious	0,61	0,39	Deleterious	0,64	Deleterious
P00558	88	2wzb	MONOMERIC	1	A	87	LEU	PRO	Deleterious	21,83	Neutral	2,42	Deleterious	-4,08	Deleterious	-6,08	Deleterious	0,92	Deleterious	0,44	0,56	Neutral	0,84	Deleterious
P00558	158	2wzb	MONOMERIC	1	A	157	GLY	VAL	Deleterious	1,53	Deleterious	0,12	Neutral	-0,28	Neutral	-8,29	Deleterious	0,92	Deleterious	0,94	0,06	Deleterious	0,89	Deleterious
P00558	164	2wzb	MONOMERIC	1	A	163	ASP	VAL	Deleterious	0,78	Deleterious	-1,62	Neutral	0,96	Neutral	-8,77	Deleterious	1,00	Deleterious	0,89	0,11	Deleterious	1,22	Deleterious
P00558	206	2wzb	MONOMERIC	1	A	205	ARG	PRO	Deleterious	45,30	Neutral	1,43	Deleterious	-2,23	Deleterious	-5,30	Deleterious	0,72	Neutral	0,15	0,85	Neutral	0,49	Deleterious
P00558	266	2wzb	MONOMERIC	1	A	265	VAL	MET	Deleterious	0,00	Deleterious	0,68	Neutral	-1,77	Deleterious	-2,70	Deleterious	0,75	Deleterious	0,47	0,53	Neutral	0,26	Neutral
P00558	285	2wzb	MONOMERIC	1	A	284	ASP	VAL	Deleterious	9,85	Deleterious	-0,79	Neutral	0,98	Neutral	-8,61	Deleterious	0,99	Deleterious	0,82	0,18	Deleterious	1,18	Deleterious
P00558	315	2wzb	MONOMERIC	1	A	314	ASP	ASN	Deleterious	2,82	Deleterious	0,19	Neutral	-0,08	Neutral	-4,79	Deleterious	0,88	Deleterious	0,67	0,33	Deleterious	0,66	Deleterious
P00558	316	2wzb	MONOMERIC	1	A	315	CYS	ARG	Deleterious	3,44	Deleterious	2,21	Deleterious	-3,57	Deleterious	-5,64	Deleterious	1,00	Deleterious	0,9	0,1	Deleterious	0,94	Deleterious
P00568	40	2c95	MONOMERIC	1	A	40	GLY	ARG	Deleterious	16,32	Deleterious	0,13	Neutral	0,85	Neutral	-7,35	Deleterious	0,91	Deleterious	0,92	0,08	Deleterious	1,04	Deleterious
P00568	64	2c95	MONOMERIC	1	A	64	GLY	ARG	Deleterious	6,81	Deleterious	2,68	Deleterious	-5,62	Deleterious	-7,89	Deleterious	0,96	Deleterious	0,87	0,13	Deleterious	1,10	Deleterious
P00568	128	2c95	MONOMERIC	1	A	128	ARG	TRP	Deleterious	30,89	Neutral	0,39	Neutral	-1,57	Neutral	-7,98	Deleterious	0,80	Deleterious	0,55	0,45	Deleterious	0,81	Deleterious
P00568	164	2c95	MONOMERIC	1	A	164	TYR	CYS	Deleterious	0,97	Deleterious	2,61	Deleterious	-6,99	Deleterious	-8,45	Deleterious	0,98	Deleterious	0,85	0,15	Deleterious	1,14	Deleterious
P00734	380	3p6z	TRIMERIC	1	B	380	MET	THR	Deleterious	0,00	Deleterious	1,54	Deleterious	-2,92	Deleterious	-3,24	Deleterious	0,90	Deleterious	0,75	0,25	Deleterious	0,56	Deleterious
P00734	425	3p6z	TRIMERIC	1	B	425	ARG	CYS	Deleterious	3,16	Deleterious	0,86	Deleterious	-1,29	Neutral	-4,87	Deleterious	0,98	Deleterious	0,83	0,17	Deleterious	0,86	Deleterious
P00734	431	3p6z	TRIMERIC	1	B	431	ARG	HIS	Deleterious	4,87	Deleterious	0,97	Deleterious	-1,61	Neutral	-2,77	Deleterious	0,96	Deleterious	0,77	0,23	Deleterious	0,62	Deleterious
P00734	461	3p6z	TRIMERIC	1	B	461	ARG	TRP	Deleterious	17,72	Deleterious	0,36	Neutral	-1,29	Neutral	-5,94	Deleterious	0,87	Deleterious	0,52	0,48	Deleterious	0,80	Deleterious
P00734	601	3p6z	TRIMERIC	1	B	601	GLY	VAL	Deleterious	4,32	Deleterious	-0,45	Neutral	1,88	Neutral	-7,29	Deleterious	1,00	Deleterious	0,97	0,03	Deleterious	1,09	Deleterious
P00740	48	1nl0	TRIMERIC	1	G	2	ASN	ILE	Deleterious	28,46	Neutral	0,67	Neutral	-0,65	Neutral	-6,78	Deleterious	0,56	Neutral	0,33	0,67	Neutral	0,65	Deleterious
P00740	49	1nl0	TRIMERIC	1	G	3	SER	PRO	Deleterious	55,19	Neutral	0,25	Neutral	-1,79	Deleterious	-3,17	Deleterious	0,57	Neutral	0,25	0,75	Neutral	0,15	Neutral
P00740	52	1nl0	TRIMERIC	1	G	6	LEU	SER	Deleterious	2,64	Deleterious	2,05	Deleterious	-9,63	Deleterious	-3,42	Deleterious	0,84	Deleterious	0,79	0,21	Deleterious	0,50	Deleterious
P00740	55	1nl0	TRIMERIC	1	G	9	PHE	CYS	Deleterious	0,17	Deleterious	2,23	Deleterious	-11,80	Deleterious	-3,57	Deleterious	0,85	Deleterious	1	0	Deleterious	0,63	Deleterious
P00740	58	1nl0	TRIMERIC	1	G	12	GLY	ARG	Deleterious	16,51	Deleterious	1,08	Deleterious	-1,91	Deleterious	-6,08	Deleterious	0,86	Deleterious	0,73	0,27	Deleterious	0,84	Deleterious
P00740	58	1nl0	TRIMERIC	1	G	12	GLY	ALA	Deleterious	16,51	Deleterious	0,69	Neutral	-1,36	Neutral	-4,42	Deleterious	0,62	Neutral	0,15	0,85	Neutral	0,34	Neutral
P00740	71	1nl0	TRIMERIC	1	G	25	PHE	SER	Deleterious	34,64	Neutral	1,29	Deleterious	-7,52	Deleterious	-4,12	Deleterious	0,73	Neutral	0,54	0,46	Deleterious	0,50	Deleterious
P00740	75	1nl0	TRIMERIC	1	G	29	ARG	GLN	Deleterious	18,41	Deleterious	0,83	Deleterious	-1,42	Neutral	-3,08	Deleterious	0,60	Neutral	0,29	0,71	Neutral	0,19	Neutral
P00740	84	1nl0	TRIMERIC	1	G	38	THR	ARG	Deleterious	0,00	Deleterious	0,52	Neutral	-2,43	Deleterious	-4,87	Deleterious	0,88	Deleterious	0,7	0,3	Deleterious	0,80	Deleterious
P00740	91	1nl0	TRIMERIC	1	G	45	TYR	CYS	Deleterious	33,87	Neutral	1,51	Deleterious	-6,39	Deleterious	-7,66	Deleterious	0,80	Deleterious	0,45	0,55	Neutral	0,81	Deleterious
P00742	289	2vh0	DIMERIC	1	A	69	GLY	ARG	Deleterious	9,03	Deleterious	1,60	Deleterious	-2,52	Deleterious	-7,62	Deleterious	0,91	Deleterious	0,72	0,28	Deleterious	1,01	Deleterious
P00742	322	2vh0	DIMERIC	1	A	102	ASP	ASN	Deleterious	0,66	Deleterious	0,53	Neutral	-2,68	Deleterious	-4,83	Deleterious	0,79	Deleterious	0,6	0,4	Deleterious	0,58	Deleterious
P00742	327	2vh0	DIMERIC	1	A	107	ARG	TRP	Deleterious	24,13	Neutral	-0,37	Neutral	0,38	Neutral	-4,78	Deleterious	0,86	Deleterious	0,42	0,58	Neutral	0,62	Deleterious
P00742	338	2vh0	DIMERIC	1	A	118	VAL	MET	Deleterious	0,70	Deleterious	0,78	Deleterious	-2,40	Deleterious	-2,39	Neutral	0,78	Deleterious	0,46	0,54	Neutral	0,34	Neutral
P00742	358	2vh0	DIMERIC	1	A	135	THR	MET	Deleterious	24,17	Neutral	0,53	Neutral	-1,71	Neutral	-1,48	Neutral	0,72	Neutral	0,19	0,81	Neutral	0,16	Neutral
P00742	363	2vh0	DIMERIC	1	A	140	GLY	SER	Deleterious	0,45	Deleterious	1,95	Deleterious	-5,72	Deleterious	-5,57	Deleterious	0,89	Deleterious	0,71	0,29	Deleterious	0,72	Deleterious
P00742	366	2vh0	DIMERIC	1	A	143	ARG	CYS	Deleterious	23,34	Neutral	0,89	Deleterious	-1,68	Deleterious	-6,32	Deleterious	0,93	Deleterious	0,71	0,29	Deleterious	0,83	Deleterious
P00742	374	2vh0	DIMERIC	1	A	152	SER	PRO	Deleterious	14,20	Deleterious	0,53	Neutral	0,63	Neutral	-3,14	Deleterious	0,60	Neutral	0,33	0,67	Neutral	0,42	Deleterious
P00742	383	2vh0	DIMERIC	1	A	161	PRO	SER	Deleterious	22,03	Neutral	1,70	Deleterious	-4,27	Deleterious	-7,70	Deleterious	0,78	Deleterious	0,32	0,68	Neutral	0,84	Deleterious
P00742	390	2vh0	DIMERIC	1	A	168	CYS	PHE	Deleterious	0,00	Deleterious	0,80	Deleterious	-2,72	Deleterious	-10,58	Deleterious	0,86	Deleterious	0,94	0,06	Deleterious	1,22	Deleterious
P00742	404	2vh0	DIMERIC	1	A	182	CYS	ARG	Deleterious	2,15	Deleterious	2,94	Deleterious	-6,53	Deleterious	-11,54	Deleterious	1,00	Deleterious	0,96	0,04	Deleterious	1,47	Deleterious
P00742	406	2vh0	DIMERIC	1	A	184	GLY	SER	Deleterious	4,23	Deleterious	1,60	Deleterious	-4,04	Deleterious	-5,77	Deleterious	0,85	Deleterious	0,64	0,36	Deleterious	0,66	Deleterious
P00742	420	2vh0	DIMERIC	1	A	196	GLY	ARG	Deleterious	0,00	Deleterious	1,98	Deleterious	-7,84	Deleterious	-7,70	Deleterious	1,00	Deleterious	0,95	0,05	Deleterious	1,11	Deleterious
P00742	448	2vh0	DIMERIC	1	A	224	LYS	ASN	Deleterious	19,00	Neutral	1,00	Deleterious	-2,63	Deleterious	-4,32	Deleterious	0,71	Neutral	0,38	0,62	Neutral	0,50	Deleterious
P00746	213	1bio	MONOMERIC	1	A	200	VAL	GLY	Deleterious	7,95	Deleterious	3,40	Deleterious	-7,78	Deleterious	-5,69	Deleterious	0,95	Deleterious	0,85	0,15	Deleterious	0,91	Deleterious
P00746	214	1bio	MONOMERIC	1	A	201	CYS	ARG	Deleterious	7,19	Deleterious	2,08	Deleterious	-5,86	Deleterious	-8,62	Deleterious	0,98	Deleterious	0,84	0,16	Deleterious	1,16	Deleterious
P00747	147	4dur	MONOMERIC	1	A	128	LEU	PRO	Deleterious	5,14	Deleterious	2,63	Deleterious	-2,40	Deleterious	-5,86	Deleterious	0,87	Deleterious	0,78	0,22	Deleterious	0,84	Deleterious
P00747	235	4dur	MONOMERIC	1	A	216	ARG	HIS	Deleterious	2,68	Deleterious	0,64	Neutral	-0,58	Neutral	-4,00	Deleterious	0,90	Deleterious	0,75	0,25	Deleterious	0,73	Deleterious
P00747	374	4dur	MONOMERIC	1	A	355	VAL	PHE	Deleterious	38,54	Neutral	0,53	Neutral	-0,35	Neutral	-2,71	Deleterious	0,60	Neutral	0,49	0,51	Neutral	0,14	Neutral
P00747	532	4dur	MONOMERIC	1	A	513	ARG	HIS	Deleterious	2,06	Deleterious	0,51	Neutral	-0,80	Neutral	-3,64	Deleterious	0,95	Deleterious	0,68	0,32	Deleterious	0,72	Deleterious
P00747	591	1ddj	MONOMERIC	1	A	572	SER	PRO	Deleterious	0,00	Deleterious	2,72	Deleterious	-7,06	Deleterious	-3,84	Deleterious	0,93	Deleterious	0,8	0,2	Deleterious	0,72	Deleterious
P00747	751	1ddj	MONOMERIC	1	A	732	GLY	ARG	Deleterious	66,89	Neutral	0,56	Neutral	-1,77	Neutral	-4,47	Deleterious	0,65	Neutral	0,31	0,69	Neutral	0,26	Neutral
P00748	142	4bdx	MONOMERIC	1	A	12	ARG	PRO	Deleterious	46,99	Neutral	2,14	Deleterious	-6,64	Deleterious	-2,24	Neutral	0,78	Deleterious	0,75	0,25	Deleterious	0,46	Deleterious
P00751	166	3hrz	TETRAMERIC	1	D	141	SER	PRO	Deleterious	40,35	Neutral	-0,42	Neutral	0,40	Neutral	4,24	Neutral	0,25	Neutral	0,24	0,76	Neutral	-0,78	Neutral
P00751	203	3hrz	TETRAMERIC	1	D	178	ARG	GLN	Deleterious	2,58	Deleterious	1,28	Deleterious	-0,91	Neutral	-3,83	Deleterious	0,77	Deleterious	0,67	0,33	Deleterious	0,49	Deleterious
P00751	242	2ok5	MONOMERIC	1	A	217	ILE	LEU	Deleterious	69,14	Neutral	0,03	Neutral	-0,37	Neutral	0,76	Neutral	0,46	Neutral	0,08	0,92	Neutral	-0,30	Neutral
P00751	323	1q0p	MONOMERIC	1	A	298	LYS	GLN	Deleterious	47,57	Neutral	-0,10	Neutral	-0,50	Neutral	-0,37	Neutral	0,48	Neutral	0,1	0,9	Neutral	-0,20	Neutral
P00751	533	1rrk	MONOMERIC	1	A	508	LYS	ARG	Deleterious	44,18	Neutral	0,13	Neutral	-0,37	Neutral	-0,51	Neutral	0,45	Neutral	0,1	0,9	Neutral	-0,19	Neutral
P00797	104	1hrn	DIMERIC	1	A	32	ASP	ASN	Deleterious	9,31	Deleterious	0,69	Neutral	-0,98	Neutral	-4,91	Deleterious	0,82	Deleterious	0,36	0,64	Neutral	0,67	Deleterious
P00797	230	1hrn	DIMERIC	1	A	157	ARG	LYS	Deleterious	28,57	Neutral	0,87	Deleterious	-0,68	Neutral	-2,90	Deleterious	0,50	Neutral	0,38	0,62	Neutral	-0,07	Neutral
P00813	15	3iar	MONOMERIC	1	A	15	HIS	ASP	Deleterious	0,00	Deleterious	3,25	Deleterious	-5,54	Deleterious	-8,44	Deleterious	0,99	Deleterious	0,88	0,12	Deleterious	1,19	Deleterious
P00813	20	3iar	MONOMERIC	1	A	20	GLY	ARG	Deleterious	0,00	Deleterious	1,35	Deleterious	-2,30	Deleterious	-7,42	Deleterious	0,97	Deleterious	0,88	0,12	Deleterious	1,07	Deleterious
P00813	74	3iar	MONOMERIC	1	A	74	GLY	CYS	Deleterious	11,12	Deleterious	1,38	Deleterious	-2,34	Deleterious	-8,63	Deleterious	0,96	Deleterious	0,52	0,48	Deleterious	1,14	Deleterious
P00813	76	3iar	MONOMERIC	1	A	76	ARG	TRP	Deleterious	30,93	Neutral	0,53	Neutral	-0,87	Neutral	-5,52	Deleterious	0,75	Deleterious	0,51	0,49	Deleterious	0,57	Deleterious
P00813	83	3iar	MONOMERIC	1	A	83	ALA	ASP	Deleterious	0,00	Deleterious	2,91	Deleterious	-4,88	Deleterious	-5,35	Deleterious	1,00	Deleterious	0,82	0,18	Deleterious	0,92	Deleterious
P00813	101	3iar	MONOMERIC	1	A	101	ARG	LEU	Deleterious	0,00	Deleterious	0,10	Neutral	-0,79	Neutral	-6,72	Deleterious	0,99	Deleterious	0,93	0,07	Deleterious	1,02	Deleterious
P00813	101	3iar	MONOMERIC	1	A	101	ARG	TRP	Deleterious	0,00	Deleterious	-0,71	Neutral	0,66	Neutral	-7,68	Deleterious	1,00	Deleterious	0,95	0,05	Deleterious	1,13	Deleterious
P00813	101	3iar	MONOMERIC	1	A	101	ARG	GLN	Deleterious	0,00	Deleterious	1,41	Deleterious	-2,74	Deleterious	-3,84	Deleterious	0,85	Deleterious	0,55	0,45	Deleterious	0,53	Deleterious
P00813	107	3iar	MONOMERIC	1	A	107	LEU	PRO	Deleterious	0,20	Deleterious	4,12	Deleterious	-8,41	Deleterious	-6,01	Deleterious	1,00	Deleterious	0,88	0,12	Deleterious	0,97	Deleterious
P00813	129	3iar	MONOMERIC	1	A	129	VAL	MET	Deleterious	0,00	Deleterious	0,96	Deleterious	-2,72	Deleterious	-2,75	Deleterious	0,80	Deleterious	0,49	0,51	Neutral	0,27	Neutral
P00813	149	3iar	MONOMERIC	1	A	149	ARG	TRP	Deleterious	13,85	Deleterious	-0,34	Neutral	-0,14	Neutral	-6,82	Deleterious	0,98	Deleterious	0,84	0,16	Deleterious	1,01	Deleterious
P00813	149	3iar	MONOMERIC	1	A	149	ARG	GLN	Deleterious	13,85	Deleterious	1,11	Deleterious	-0,97	Neutral	-3,21	Deleterious	0,67	Neutral	0,33	0,67	Neutral	0,25	Neutral
P00813	156	3iar	MONOMERIC	1	A	156	ARG	CYS	Deleterious	0,30	Deleterious	0,80	Deleterious	-2,59	Deleterious	-5,47	Deleterious	1,00	Deleterious	0,86	0,14	Deleterious	0,93	Deleterious
P00813	156	3iar	MONOMERIC	1	A	156	ARG	HIS	Deleterious	0,30	Deleterious	0,72	Neutral	-1,18	Neutral	-3,82	Deleterious	0,90	Deleterious	0,73	0,27	Deleterious	0,63	Deleterious
P00813	177	3iar	MONOMERIC	1	A	177	VAL	MET	Deleterious	2,51	Deleterious	1,01	Deleterious	-1,36	Neutral	-2,59	Deleterious	0,65	Neutral	0,47	0,53	Neutral	0,17	Neutral
P00813	179	3iar	MONOMERIC	1	A	179	ALA	ASP	Deleterious	0,00	Deleterious	2,11	Deleterious	-2,37	Deleterious	-2,78	Deleterious	0,99	Deleterious	0,64	0,36	Deleterious	0,66	Deleterious
P00813	199	3iar	MONOMERIC	1	A	199	GLN	PRO	Deleterious	70,31	Neutral	0,67	Neutral	-2,97	Deleterious	-2,14	Neutral	0,70	Neutral	0,6	0,4	Deleterious	0,23	Neutral
P00813	211	3iar	MONOMERIC	1	A	211	ARG	HIS	Deleterious	12,60	Deleterious	0,47	Neutral	-0,98	Neutral	-4,58	Deleterious	0,75	Deleterious	0,53	0,47	Deleterious	0,45	Deleterious
P00813	211	3iar	MONOMERIC	1	A	211	ARG	CYS	Deleterious	12,60	Deleterious	0,36	Neutral	-2,46	Deleterious	-7,20	Deleterious	0,99	Deleterious	0,78	0,22	Deleterious	1,07	Deleterious
P00813	215	3iar	MONOMERIC	1	A	215	ALA	THR	Deleterious	0,00	Deleterious	0,86	Deleterious	-0,80	Neutral	-3,67	Deleterious	0,91	Deleterious	0,73	0,27	Deleterious	0,64	Deleterious
P00813	216	3iar	MONOMERIC	1	A	216	GLY	ARG	Deleterious	0,00	Deleterious	1,48	Deleterious	-3,21	Deleterious	-7,42	Deleterious	0,89	Deleterious	0,85	0,15	Deleterious	1,03	Deleterious
P00813	274	3iar	MONOMERIC	1	A	274	PRO	LEU	Deleterious	54,01	Neutral	0,56	Neutral	-0,96	Neutral	-3,06	Deleterious	0,66	Neutral	0,17	0,83	Neutral	0,29	Neutral
P00813	291	3iar	MONOMERIC	1	A	291	SER	LEU	Deleterious	0,00	Deleterious	0,93	Deleterious	-1,65	Neutral	-5,43	Deleterious	0,99	Deleterious	0,87	0,13	Deleterious	0,88	Deleterious
P00813	297	3iar	MONOMERIC	1	A	297	PRO	GLN	Deleterious	8,09	Deleterious	1,30	Deleterious	-1,60	Deleterious	-5,50	Deleterious	0,62	Neutral	0,46	0,54	Neutral	0,44	Deleterious
[truncated: 3,304 more rows]
