# Supplementary material for: Prediction and interpretation of deleterious coding variants in terms of protein structural stability
Source: Sci Rep. 2018 Mar 14;8:4480. doi: 10.1038/s41598-018-22531-2 (PMC5852127; doi:10.1038/s41598-018-22531-2)
Supplement: Supplementary file 3 — Table S2 - Human variant dataset [file 41598_2018_22531_MOESM3_ESM.txt]

UniProt ID	ID	source	wildtype	mut pos	mutant	label evidence	model filename	model source	length	alignment quality	Phenotype	Solvent Accessibility (17.7)		VIPUR (0.5)		Polyphen-2 (0.5)		PROVEAN (-2.5)		PoPMuSiC (0.74)		ANN (0.739)		SNPMuSiC (0.32)
Q92820	Q92820_UniProt_H195N	UniProt	H	195	N	UniProt MUTAGEN: MUTAGEN | 195 | 195 | H->N: Reduces activity 250-fold. |	Q92820_1.pdb	PDB_1L9X_A	288	1	deleterious	2,5	deleterious	0,69	deleterious	1,00	deleterious	-6,94	deleterious	1,73	deleterious	0,80	deleterious	0,78	deleterious
Q8IYW5	Q8IYW5_UniProt_R57D	UniProt	R	57	D	UniProt MUTAGEN: MUTAGEN | 57 | 57 | R->D: Does not affect the monomeric structure but abolishes ability to monoubiquitinate H2A in nucleosomes. |	Q8IYW5_1.pdb	ModBase_3L11_A	112	1	deleterious	63,9	neutral	0,26	neutral	1,00	deleterious	-6,24	deleterious	-0,53	neutral	0,30	neutral	0,02	neutral
A7KAX9	A7KAX9_UniProt_R407M	UniProt	R	407	M	UniProt MUTAGEN: MUTAGEN | 407 | 407 | R->M: Loss of GAP activity. In isoform 1, no inhibitory effect on neurite extension. |	A7KAX9_1.pdb	PDB_3IUG_A	185	1	deleterious	44,0	neutral	0,92	deleterious	1,00	deleterious	-5,43	deleterious	0,33	neutral	0,55	neutral	0,3	neutral
Q8N4Q1	Q8N4Q1_UniProt_C53S	UniProt	C	53	S	UniProt MUTAGEN: MUTAGEN | 53 | 53 | C->S: Does not strongly affect import and stability of CHCHD4 in mitochondria; when associated with S-55. No effect on disulfide exchange with substrate proteins. |	Q8N4Q1_1.pdb	ModBase_2K3J_A	65	1	neutral	31,8	neutral	0,88	deleterious	1,00	deleterious	-9,94	deleterious	0,23	neutral	0,66	neutral	0,85	deleterious
A7KAX9	A7KAX9_UniProt_R407I	UniProt	R	407	I	UniProt MUTAGEN: MUTAGEN | 407 | 407 | R->I: Loss of GAP activity. |	A7KAX9_1.pdb	PDB_3IUG_A	185	1	deleterious	44,0	neutral	0,97	deleterious	1,00	deleterious	-7,18	deleterious	0,07	neutral	0,52	neutral	0,41	deleterious
O60343	O60343_UniProt_R972K	UniProt	R	972	K	UniProt MUTAGEN: MUTAGEN | 972 | 972 | R->K: Loss of Rab GTPase activation. Only 20% reduction of GLUT4 translocation; even when associated with A-318; A-588; A-642 and A-751. |	O60343_1.pdb	ModBase_3QYB_A	295	1	deleterious	66,4	neutral	0,73	deleterious	0,97	deleterious	-2,66	deleterious	-0,01	neutral	0,38	neutral	-0,18	neutral
Q8IXJ6	Q8IXJ6_UniProt_R97A	UniProt	R	97	A	UniProt MUTAGEN: MUTAGEN | 97 | 97 | R->A: No effect on deacetylase activity. |	Q8IXJ6_1.pdb	PDB_3ZGO_A	319	1	neutral	82,4	neutral	0,91	deleterious	1,00	deleterious	-5,88	deleterious	-0,34	neutral	0,48	neutral	0,25	neutral
Q02750	Q02750_UniProt_S212A	UniProt	S	212	A	UniProt MUTAGEN: MUTAGEN | 212 | 212 | S->A: No loss of activity. |	Q02750_1.pdb	PDB_3SLS_A	294	1	neutral	22,2	neutral	0,54	deleterious	1,00	deleterious	-2,83	deleterious	0,55	neutral	0,54	neutral	0,06	neutral
P09960	P09960_UniProt_Q135A	UniProt	Q	135	A	UniProt MUTAGEN: MUTAGEN | 135 | 135 | Q->A: Strongly reduced aminopeptidase activity. Strongly decreased affinity for leukotriene. Abolishes epoxide hydrolase activity. |	P09960_1.pdb	PDB_3B7S_A	610	1	deleterious	3,2	deleterious	0,83	deleterious	1,00	deleterious	-5,45	deleterious	1,21	deleterious	0,98	deleterious	0,91	deleterious
O14773	O14773_UniProt_H236A	UniProt	H	236	A	UniProt MUTAGEN: MUTAGEN | 236 | 236 | H->A: No effect. |	O14773_1.pdb	PDB_3EE6_A	529	1	neutral	15,7	deleterious	0,48	neutral	0,13	neutral	-2,33	neutral	1,89	deleterious	0,79	deleterious	0,37	deleterious
P10276	P10276_UniProt_S95A	UniProt	S	95	A	UniProt MUTAGEN: MUTAGEN | 95 | 95 | S->A: No effect on PKB/AKT1-mediated phosphorylation. Repressed transactivation. |	P10276_1.pdb	PDB_1DSZ_A	75	1	neutral	31,0	neutral	0,42	neutral	0,35	neutral	-2,19	neutral	0,42	neutral	0,55	neutral	0,01	neutral
P09874	P09874_UniProt_K893I	UniProt	K	893	I	UniProt MUTAGEN: MUTAGEN | 893 | 893 | K->I: Abolishes enzymatic activity. |	P09874_1.pdb	PDB_4HHY_A	349	1	deleterious	16,6	deleterious	0,76	deleterious	1,00	deleterious	-7,81	deleterious	-0,24	neutral	0,93	deleterious	1,05	deleterious
P22307	P22307_UniProt_N528I	UniProt	N	528	I	UniProt MUTAGEN: MUTAGEN | 528 | 528 | N->I: Strongly reduces sterol carrier and phosphatidylcholine transfer activity. |	P22307_1.pdb	PDB_2C0L_B	122	1	deleterious	56,2	neutral	0,92	deleterious	1,00	deleterious	-6,32	deleterious	0,55	neutral	0,63	neutral	0,49	deleterious
O95405	O95405_UniProt_Q790A	UniProt	Q	790	A	UniProt MUTAGEN: MUTAGEN | 790 | 790 | Q->A: No effect on complex formation with SMAD2. |	O95405_1.pdb	PDB_1DEV_B	41	1	neutral	43,5	neutral	0,45	neutral	0,99	deleterious	-4,12	deleterious	0,64	neutral	0,62	neutral	0,28	neutral
Q9Y230	Q9Y230_UniProt_D299N	UniProt	D	299	N	UniProt MUTAGEN: MUTAGEN | 299 | 299 | D->N: Abolishes ATPase activity. |	Q9Y230_1.pdb	PDB_3UK6_A	302	1	deleterious	25,6	neutral	0,88	deleterious	1,00	deleterious	-4,90	deleterious	0,24	neutral	0,67	neutral	0,42	deleterious
Q53EL6	Q53EL6_UniProt_E337A	UniProt	E	337	A	UniProt MUTAGEN: MUTAGEN | 337 | 337 | E->A: No effect on inhibition of EIF4A1 and on inhibition of translation. |	Q53EL6_1.pdb	ModBase_2GGF_A	145	1	neutral	35,1	neutral	0,91	deleterious	1,00	deleterious	-5,75	deleterious	0,28	neutral	0,61	neutral	0,41	deleterious
P48061	P48061_UniProt_S37A	UniProt	S	37	A	UniProt MUTAGEN: MUTAGEN | 37 | 37 | S->A: No effect on anti-HIV-1 and chemotactic activities. |	P48061_1.pdb	PDB_2J7Z_A	68	1	neutral	43,6	neutral	0,65	deleterious	0,98	deleterious	-2,04	neutral	0,66	neutral	0,52	neutral	-0,04	neutral
Q9UKK9	Q9UKK9_UniProt_E116Q	UniProt	E	116	Q	UniProt MUTAGEN: MUTAGEN | 116 | 116 | E->Q: Reduces catalytic rate 2000-fold. |	Q9UKK9_1.pdb	PDB_2DSC_A	195	1	deleterious	2,3	deleterious	0,28	neutral	1,00	deleterious	-2,73	deleterious	0,44	neutral	0,91	deleterious	0,57	deleterious
Q9UKV8	Q9UKV8_UniProt_H682Y	UniProt	H	682	Y	UniProt MUTAGEN: MUTAGEN | 682 | 682 | H->Y: No effect. |	Q9UKV8_1.pdb	ModBase_4EI1_A	837	1	neutral	36,7	neutral	0,11	neutral	0,00	neutral	-1,18	neutral	0,39	neutral	0,45	neutral	-0,21	neutral
P56279	P56279_UniProt_D16G	UniProt	D	16	G	UniProt MUTAGEN: MUTAGEN | 16 | 16 | D->G: Greatly reduced binding to AKT1, AKT2 and AKT3. Abolishes nuclear transport of AKT1. |	P56279_1.pdb	ModBase_1JSG_	111	1	deleterious	33,4	neutral	0,40	neutral	0,96	deleterious	-2,80	deleterious	1,61	deleterious	0,63	neutral	0,18	neutral
O95405	O95405_UniProt_Q793A	UniProt	Q	793	A	UniProt MUTAGEN: MUTAGEN | 793 | 793 | Q->A: No effect on complex formation with SMAD2. |	O95405_1.pdb	PDB_1DEV_B	41	1	neutral	61,3	neutral	0,18	neutral	0,97	deleterious	-2,47	neutral	0,09	neutral	0,45	neutral	-0,09	neutral
Q13572	Q13572_UniProt_H162Q	UniProt	H	162	Q	UniProt MUTAGEN: MUTAGEN | 162 | 162 | H->Q: Loss of kinase activity. |	Q13572_1.pdb	PDB_2Q7D_A	331	1	deleterious	24,5	neutral	0,32	neutral	0,99	deleterious	-4,98	deleterious	0,86	deleterious	0,60	neutral	0,33	deleterious
P49792	P49792_UniProt_K2645A	UniProt	K	2645	A	UniProt MUTAGEN: MUTAGEN | 2645 | 2645 | K->A: No effect on SUMO E3 ligase activity. |	P49792_1.pdb	PDB_3UIP_D	61	1	neutral	40,1	neutral	0,59	deleterious	0,01	neutral	-1,64	neutral	-0,16	neutral	0,40	neutral	-0,23	neutral
P50440	P50440_UniProt_C410A	UniProt	C	410	A	UniProt MUTAGEN: MUTAGEN | 410 | 410 | C->A: No effect on activity. |	P50440_1.pdb	ModBase_1JDW_	360	1	neutral	0,0	deleterious	0,32	neutral	0,71	deleterious	-2,00	neutral	2,07	deleterious	0,92	deleterious	0,52	deleterious
P21266	P21266_UniProt_Y120A	UniProt	Y	120	A	UniProt MUTAGEN: MUTAGEN | 120 | 120 | Y->A: No effect. |	P21266_1.pdb	PDB_3GTU_B	224	1	neutral	34,1	neutral	0,56	deleterious	0,96	deleterious	-8,20	deleterious	1,25	deleterious	0,82	deleterious	0,92	deleterious
P53778	P53778_UniProt_Y185F	UniProt	Y	185	F	UniProt MUTAGEN: MUTAGEN | 185 | 185 | Y->F: Loss of activity. |	P53778_1.pdb	PDB_1CM8_A	332	1	deleterious	45,7	neutral	0,77	deleterious	1,00	deleterious	-3,80	deleterious	0,12	neutral	0,53	neutral	0,12	neutral
Q13107	Q13107_UniProt_C311A	UniProt	C	311	A	UniProt MUTAGEN: MUTAGEN | 311 | 311 | C->A: Loss of activity. Its ubiquitination by TRIM21 is enhanced. |	Q13107_1.pdb	PDB_2Y6E_A	339	1	deleterious	3,0	deleterious	0,92	deleterious	1,00	deleterious	-8,65	deleterious	1,58	deleterious	0,92	deleterious	1,1	deleterious
Q8IZI9	Q8IZI9_UniProt_F176A	UniProt	F	176	A	UniProt MUTAGEN: MUTAGEN | 176 | 176 | F->A: 40 fold decrease in antiviral activity. |	Q8IZI9_1.pdb	PDB_3HHC_A	154	1	deleterious	51,0	neutral	0,91	deleterious	1,00	deleterious	-5,65	deleterious	0,11	neutral	0,59	neutral	0,37	deleterious
P50613	P50613_UniProt_T170A	UniProt	T	170	A	UniProt MUTAGEN: MUTAGEN | 170 | 170 | T->A: Total loss of activity. Total loss of transcriptional activity of the reconstituted TFIIH complex. |	P50613_1.pdb	PDB_1UA2_A	288	1	deleterious	34,9	neutral	0,74	deleterious	0,95	deleterious	-4,90	deleterious	1,20	deleterious	0,51	neutral	0,21	neutral
Q9NWW6	Q9NWW6_UniProt_D36A	UniProt	D	36	A	UniProt MUTAGEN: MUTAGEN | 36 | 36 | D->A: Loss of activity. |	Q9NWW6_1.pdb	PDB_2QL6_A	180	1	deleterious	38,8	neutral	0,84	deleterious	1,00	deleterious	-6,92	deleterious	0,48	neutral	0,54	neutral	0,42	deleterious
Q16698	Q16698_UniProt_Y199A	UniProt	Y	199	A	UniProt MUTAGEN: MUTAGEN | 199 | 199 | Y->A: Reduces enzyme activity by 99%. Strongly reduced affinity for substrate and for NADP. |	Q16698_1.pdb	PDB_1W6U_A	289	1	deleterious	17,9	neutral	0,36	neutral	1,00	deleterious	-8,74	deleterious	2,17	deleterious	0,89	deleterious	1,07	deleterious
Q9UHD2	Q9UHD2_UniProt_S172A	UniProt	S	172	A	UniProt MUTAGEN: MUTAGEN | 172 | 172 | S->A: Loss of kinase activity. |	Q9UHD2_1.pdb	PDB_4EUU_A	307	1	deleterious	30,6	neutral	0,69	deleterious	0,98	deleterious	-2,88	deleterious	0,56	neutral	0,40	neutral	-0,14	neutral
Q9UMR5	Q9UMR5_UniProt_H287A	UniProt	H	287	A	UniProt MUTAGEN: MUTAGEN | 287 | 287 | H->A: No effect on enzymatic activity. |	Q9UMR5_1.pdb	ModBase_1PJA_A	268	1	neutral	7,7	deleterious	0,96	deleterious	1,00	deleterious	-7,66	deleterious	2,58	deleterious	0,89	deleterious	0,98	deleterious
P61964	P61964_UniProt_A47E	UniProt	A	47	E	UniProt MUTAGEN: MUTAGEN | 47 | 47 | A->E: Strongly reduced affinity for histone H3. |	P61964_1.pdb	PDB_4ERY_A	304	1	deleterious	16,3	deleterious	0,58	deleterious	0,99	deleterious	-2,67	deleterious	1,88	deleterious	0,92	deleterious	0,58	deleterious
P46597	P46597_UniProt_N13H	UniProt	N	13	H	UniProt VARIANT: VARIANT | 13 | 13 | N -> H (polymorphism with no effect on enzyme activity; dbSNP:rs121918819). | VAR_069111	P46597_2.pdb	PDB_4A6D_A	344	1	neutral	15,1	deleterious	0,29	neutral	0,74	deleterious	-0,68	neutral	0,44	neutral	0,58	neutral	-0,07	neutral
P60891	P60891_UniProt_Y146F	UniProt	Y	146	F	UniProt MUTAGEN: MUTAGEN | 146 | 146 | Y->F: No effect on catalytic activity. |	P60891_1.pdb	PDB_3S5J_A	305	1	neutral	29,8	neutral	0,13	neutral	0,00	neutral	-3,26	deleterious	0,72	neutral	0,63	neutral	0,23	neutral
Q9P0U3	Q9P0U3_UniProt_D441A	UniProt	D	441	A	UniProt MUTAGEN: MUTAGEN | 441 | 441 | D->A: No effect on SUMO2 processing and SUMO2 deconjugating activities. |	Q9P0U3_1.pdb	PDB_2XPH_A	227	1	neutral	78,9	neutral	0,33	neutral	0,70	deleterious	-5,25	deleterious	-0,16	neutral	0,40	neutral	0,08	neutral
P60484	P60484_UniProt_V343E	UniProt	V	343	E	UniProt VARIANT: VARIANT | 343 | 343 | V -> E (in CWS1; loss of phosphatase activity towards Ins(1,3,4,5)P4). | VAR_008742	P60484_2.pdb	PDB_1D5R_A	308	1	deleterious	0,0	deleterious	0,71	deleterious	1,00	deleterious	-5,46	deleterious	4,71	deleterious	1,00	deleterious	0,93	deleterious
P09960	P09960_UniProt_Q137A	UniProt	Q	137	A	UniProt MUTAGEN: MUTAGEN | 137 | 137 | Q->A: No loss of activity. |	P09960_1.pdb	PDB_3B7S_A	610	1	neutral	11,0	deleterious	0,54	deleterious	1,00	deleterious	-5,51	deleterious	1,56	deleterious	0,80	deleterious	0,66	deleterious
Q96HE7	Q96HE7_UniProt_N384A	UniProt	N	384	A	UniProt MUTAGEN: MUTAGEN | 384 | 384 | N->A: No effect on activity. |	Q96HE7_1.pdb	ModBase_3AHQ_A	432	1	neutral	19,2	neutral	0,84	deleterious	1,00	deleterious	-7,60	deleterious	0,40	neutral	0,82	deleterious	0,87	deleterious
Q96HE7	Q96HE7_UniProt_C241S	UniProt	C	241	S	UniProt MUTAGEN: MUTAGEN | 241 | 241 | C->A,S: No effect. |	Q96HE7_1.pdb	ModBase_3AHQ_A	432	1	neutral	41,4	neutral	0,31	neutral	1,00	deleterious	-9,44	deleterious	0,53	neutral	0,53	neutral	0,63	deleterious
Q96HE7	Q96HE7_UniProt_C241A	UniProt	C	241	A	UniProt MUTAGEN: MUTAGEN | 241 | 241 | C->A,S: No effect. |	Q96HE7_1.pdb	ModBase_3AHQ_A	432	1	neutral	41,4	neutral	0,67	deleterious	1,00	deleterious	-8,50	deleterious	0,50	neutral	0,63	neutral	0,68	deleterious
Q96C86	Q96C86_UniProt_H268N	UniProt	H	268	N	UniProt MUTAGEN: MUTAGEN | 268 | 268 | H->N: Loss of decapping activity. |	Q96C86_1.pdb	PDB_3BL9_A	287	1	deleterious	5,7	deleterious	0,64	deleterious	1,00	deleterious	-6,49	deleterious	1,57	deleterious	0,88	deleterious	0,85	deleterious
P11586	P11586_UniProt_K56R	UniProt	K	56	R	UniProt MUTAGEN: MUTAGEN | 56 | 56 | K->R: Reduces dehydrogenase and cyclohydrolase activity by 99%. No effect on Km for NADP and for 5,10- methenyltetrahydrofolate. |	P11586_1.pdb	PDB_1A4I_A	286	1	deleterious	11,6	deleterious	0,84	deleterious	0,01	neutral	-2,18	neutral	0,00	neutral	0,86	deleterious	0,45	deleterious
Q12923	Q12923_UniProt_G2449V	UniProt	G	2449	V	UniProt MUTAGEN: MUTAGEN | 2449 | 2449 | G->V: Loss of catalytic activity. |	Q12923_1.pdb	ModBase_1WCH_A	308	1	deleterious	14,4	deleterious	0,85	deleterious	1,00	deleterious	-4,06	deleterious	2,13	deleterious	0,97	deleterious	0,76	deleterious
Q9H227	Q9H227_UniProt_E165Q	UniProt	E	165	Q	UniProt MUTAGEN: MUTAGEN | 165 | 165 | E->Q: Loss of catalytic activity. |	Q9H227_1.pdb	ModBase_2E9L_A	466	1	deleterious	7,0	deleterious	0,81	deleterious	1,00	deleterious	-2,69	deleterious	0,55	neutral	0,86	deleterious	0,5	deleterious
Q8N371	Q8N371_UniProt_H321A	UniProt	H	321	A	UniProt MUTAGEN: MUTAGEN | 321 | 321 | H->A: Loss of activity. |	Q8N371_1.pdb	PDB_A.clea	239	1	deleterious	15,3	deleterious	0,92	deleterious	1,00	deleterious	-9,44	deleterious	1,59	deleterious	0,92	deleterious	1,17	deleterious
Q96JZ2	Q96JZ2_UniProt_R59K	UniProt	R	59	K	UniProt MUTAGEN: MUTAGEN | 59 | 59 | R->K: Loss of the ability to inhibit RE/AP up-regulation in response to TCR/CD28 stimulation. |	Q96JZ2_1.pdb	ModBase_2CS0_A	106	1	deleterious	8,8	deleterious	0,86	deleterious	1,00	deleterious	-2,92	deleterious	1,50	deleterious	0,89	deleterious	0,55	deleterious
Q96LD8	Q96LD8_UniProt_F74A	UniProt	F	74	A	UniProt MUTAGEN: MUTAGEN | 74 | 74 | F->A: No effect on activity. |	Q96LD8_1.pdb	PDB_2BKR_A	212	1	neutral	49,6	neutral	0,28	neutral	1,00	deleterious	-5,23	deleterious	0,24	neutral	0,71	neutral	0,5	deleterious
Q9UJ41	Q9UJ41_UniProt_P534A	UniProt	P	534	A	UniProt MUTAGEN: MUTAGEN | 534 | 534 | P->A: Strongly reduced activity. |	Q9UJ41_1.pdb	PDB_2OT3_A	253	1	deleterious	15,4	deleterious	0,70	deleterious	1,00	deleterious	-6,27	deleterious	0,30	neutral	0,90	deleterious	0,86	deleterious
P09917	P09917_UniProt_H391A	UniProt	H	391	A	UniProt MUTAGEN: MUTAGEN | 391 | 391 | H->A: No activity. |	P09917_1.pdb	PDB_3V98_A	669	1	deleterious	0,0	deleterious	0,95	deleterious	0,99	deleterious	-9,65	deleterious	2,77	deleterious	0,84	deleterious	1,07	deleterious
P07900	P07900_UniProt_G97D	UniProt	G	97	D	UniProt MUTAGEN: MUTAGEN | 97 | 97 | G->D: Abolishes ATPase activity. |	P07900_1.pdb	PDB_3B28_A	210	1	deleterious	6,2	deleterious	0,98	deleterious	1,00	deleterious	-5,41	deleterious	2,52	deleterious	0,96	deleterious	0,87	deleterious
P35520	P35520_UniProt_R336H	UniProt	R	336	H	UniProt VARIANT: VARIANT | 336 | 336 | R -> H (in CBSD; mild form; exhibits an activity lower than 4% of the wild-type enzyme; absent capacity to form multimeric quaternary structure). | VAR_008080	P35520_3.pdb	PDB_1JBQ_A	349	1	deleterious	25,7	neutral	0,94	deleterious	1,00	deleterious	-4,91	deleterious	0,93	deleterious	0,59	neutral	0,31	neutral
Q96LD8	Q96LD8_UniProt_W26A	UniProt	W	26	A	UniProt MUTAGEN: MUTAGEN | 26 | 26 | W->A: Strongly reduces activity. |	Q96LD8_1.pdb	PDB_2BKR_A	212	1	deleterious	49,1	neutral	0,94	deleterious	1,00	deleterious	-13,99	deleterious	0,76	deleterious	0,70	neutral	1,27	deleterious
Q9NRX4	Q9NRX4_UniProt_R45A	UniProt	R	45	A	UniProt MUTAGEN: MUTAGEN | 45 | 45 | R->A: Slightly decreased affinity for substrate, but no effect on catalytic activity. |	Q9NRX4_1.pdb	PDB_2NMM_A	114	1	neutral	3,7	deleterious	0,95	deleterious	1,00	deleterious	-5,46	deleterious	1,16	deleterious	0,98	deleterious	0,91	deleterious
Q96JY6	Q96JY6_UniProt_L80K	UniProt	L	80	K	UniProt MUTAGEN: MUTAGEN | 80 | 80 | L->K: Abolishes cell adhesion to collagen and ability to suppress anchorage independent growth. |	Q96JY6_1.pdb	ModBase_2PA1_A	82	1	deleterious	3,0	deleterious	0,95	deleterious	1,00	deleterious	-4,13	deleterious	3,24	deleterious	1,00	deleterious	0,81	deleterious
Q9Y2G5	Q9Y2G5_UniProt_E54A	UniProt	E	54	A	UniProt MUTAGEN: MUTAGEN | 54 | 54 | E->A: Abolishes enzyme activity. |	Q9Y2G5_1.pdb	PDB_4AP5_A	389	1	deleterious	32,9	neutral	0,87	deleterious	1,00	deleterious	-5,30	deleterious	0,24	neutral	0,57	neutral	0,32	neutral
P48061	P48061_UniProt_H38A	UniProt	H	38	A	UniProt MUTAGEN: MUTAGEN | 38 | 38 | H->A: No effect on anti-HIV-1 and chemotactic activities. |	P48061_1.pdb	PDB_2J7Z_A	68	1	neutral	81,2	neutral	0,62	deleterious	0,06	neutral	-2,22	neutral	0,05	neutral	0,37	neutral	-0,24	neutral
Q8NBK3	Q8NBK3_UniProt_R224W	UniProt	R	224	W	UniProt VARIANT: VARIANT | 224 | 224 | R -> W (in MSD; loss of activity). | VAR_019052	Q8NBK3_3.pdb	PDB_1Z70_X	277	1	deleterious	27,4	neutral	0,99	deleterious	1,00	deleterious	-7,75	deleterious	0,57	neutral	0,81	deleterious	0,87	deleterious
Q9UMX1	Q9UMX1_UniProt_D262A	UniProt	D	262	A	UniProt MUTAGEN: MUTAGEN | 262 | 262 | D->A: No effect on down-regulation of GLI1 activity. |	Q9UMX1_1.pdb	PDB_1M1L_A	236	1	neutral	100,0	neutral	0,62	deleterious	0,11	neutral	-4,32	deleterious	-0,22	neutral	0,29	neutral	-0,15	neutral
Q9HB21	Q9HB21_UniProt_N207T	UniProt	N	207	T	UniProt MUTAGEN: MUTAGEN | 207 | 207 | N->T: No effect. |	Q9HB21_1.pdb	ModBase_1EAZ_A	103	1	neutral	52,4	neutral	0,29	neutral	0,99	deleterious	-3,08	deleterious	0,01	neutral	0,38	neutral	-0,14	neutral
Q9NX46	Q9NX46_UniProt_D77N	UniProt	D	77	N	UniProt MUTAGEN: MUTAGEN | 77 | 77 | D->N: Complete loss of activity. |	Q9NX46_1.pdb	PDB_2FP0_A	340	1	deleterious	11,7	deleterious	0,72	deleterious	1,00	deleterious	-4,43	deleterious	0,68	neutral	0,81	deleterious	0,58	deleterious
Q9NYA1	Q9NYA1_UniProt_G82D	UniProt	G	82	D	UniProt MUTAGEN: MUTAGEN | 82 | 82 | G->D: Loss of enzyme activity. |	Q9NYA1_1.pdb	PDB_3VZB_A	360	1	deleterious	18,9	neutral	0,82	deleterious	1,00	deleterious	-6,74	deleterious	0,18	neutral	0,78	deleterious	0,74	deleterious
P29508	P29508_UniProt_A341R	UniProt	A	341	R	UniProt MUTAGEN: MUTAGEN | 341 | 341 | A->R: Loss of inhibitory activity. |	P29508_1.pdb	PDB_2ZV6_B	372	1	deleterious	34,5	neutral	0,41	neutral	0,66	deleterious	-1,60	neutral	0,47	neutral	0,60	neutral	0,04	neutral
P36639	P36639_UniProt_W158A	UniProt	W	158	A	UniProt MUTAGEN: MUTAGEN | 158 | 158 | W->A: Greatly reduces or abolishes 2-OH- dATPase and 8-oxo-dGTPase activities. |	P36639_1.pdb	PDB_3Q93_A	154	1	deleterious	7,5	deleterious	0,86	deleterious	1,00	deleterious	-13,48	deleterious	3,13	deleterious	0,95	deleterious	1,56	deleterious
Q14145	Q14145_UniProt_Y572A	UniProt	Y	572	A	UniProt MUTAGEN: MUTAGEN | 572 | 572 | Y->A: Loss of interaction with NFE2L2. Strongly reduces repression of NFE2L2- dependent gene expression. Loss of interaction with PGAM5. |	Q14145_1.pdb	PDB_1ZGK.c	285	1	deleterious	35,9	neutral	0,94	deleterious	1,00	deleterious	-6,34	deleterious	1,62	deleterious	0,71	neutral	0,6	deleterious
P06280	P06280_UniProt_Q279E	UniProt	Q	279	E	UniProt VARIANT: VARIANT | 279 | 279 | Q -> E (in FD; mild; does not significantly affect the enzyme activity but the mutant protein levels are decreased presumably in the ER of the cells; dbSNP:rs28935485). | VAR_000475	P06280_2.pdb	PDB_3HG3_A	395	1	neutral	14,7	deleterious	0,50	deleterious	0,98	deleterious	-2,86	deleterious	0,91	deleterious	0,68	neutral	0,25	neutral
Q6ZMT4	Q6ZMT4_UniProt_H282A	UniProt	H	282	A	UniProt MUTAGEN: MUTAGEN | 282 | 282 | H->A: Abolishes enzymatic activity. |	Q6ZMT4_1.pdb	PDB_3KV9.c	447	1	deleterious	23,3	neutral	0,89	deleterious	1,00	deleterious	-9,09	deleterious	1,53	deleterious	0,86	deleterious	1,06	deleterious
Q96C86	Q96C86_UniProt_L206A	UniProt	L	206	A	UniProt MUTAGEN: MUTAGEN | 206 | 206 | L->A: No effect. |	Q96C86_1.pdb	PDB_3BL9_A	287	1	neutral	62,5	neutral	0,33	neutral	1,00	deleterious	-3,64	deleterious	0,00	neutral	0,49	neutral	0,06	neutral
P51449	P51449_UniProt_F378Q	UniProt	F	378	Q	UniProt MUTAGEN: MUTAGEN | 378 | 378 | F->Q: Completely abolishes transcriptional activity. |	P51449_1.pdb	PDB_3L0L_A	247	1	deleterious	9,6	deleterious	0,86	deleterious	1,00	deleterious	-7,08	deleterious	2,37	deleterious	0,92	deleterious	0,96	deleterious
P09234	P09234_UniProt_C25S	UniProt	C	25	S	UniProt MUTAGEN: MUTAGEN | 25 | 25 | C->S: No effect. |	P09234_1.pdb	ModBase_2VRD_A	60	1	neutral	53,3	neutral	0,19	neutral	0,96	deleterious	-7,17	deleterious	0,24	neutral	0,58	neutral	0,49	deleterious
Q96HE7	Q96HE7_UniProt_N280A	UniProt	N	280	A	UniProt MUTAGEN: MUTAGEN | 280 | 280 | N->A: No effect on activity. |	Q96HE7_1.pdb	ModBase_3AHQ_A	432	1	neutral	16,2	deleterious	0,88	deleterious	1,00	deleterious	-7,22	deleterious	1,46	deleterious	0,68	neutral	0,63	deleterious
O00571	O00571_UniProt_K230E	UniProt	K	230	E	UniProt MUTAGEN: MUTAGEN | 230 | 230 | K->E: Abolishes ATPase activity and RNA- unwinding activity. Inhibits translation of HIV-1 RNA. |	O00571_1.pdb	ModBase_2I4I_A	414	1	deleterious	2,4	deleterious	0,81	deleterious	1,00	deleterious	-3,67	deleterious	1,07	deleterious	0,74	deleterious	0,41	deleterious
O43314	O43314_UniProt_K248A	UniProt	K	248	A	UniProt MUTAGEN: MUTAGEN | 248 | 248 | K->A: Loss of enzyme activity. |	O43314_1.pdb	ModBase_3T7A_A	319	1	deleterious	18,2	neutral	0,87	deleterious	1,00	deleterious	-5,88	deleterious	1,78	deleterious	0,90	deleterious	0,83	deleterious
P12277	P12277_UniProt_D340E	UniProt	D	340	E	UniProt MUTAGEN: MUTAGEN | 340 | 340 | D->E: No change in activity. |	P12277_1.pdb	PDB_3B6R_A	376	1	neutral	12,6	deleterious	0,36	neutral	0,99	deleterious	-3,81	deleterious	1,13	deleterious	0,72	neutral	0,39	deleterious
P13987	P13987_UniProt_N82K	UniProt	N	82	K	UniProt MUTAGEN: MUTAGEN | 82 | 82 | N->K: No loss of function. |	P13987_1.pdb	PDB_2UX2_A	78	1	neutral	81,0	neutral	0,33	neutral	0,00	neutral	-0,67	neutral	-0,33	neutral	0,36	neutral	-0,38	neutral
Q9UJ41	Q9UJ41_UniProt_Y571A	UniProt	Y	571	A	UniProt MUTAGEN: MUTAGEN | 571 | 571 | Y->A: Strongly reduced activity. |	Q9UJ41_1.pdb	PDB_2OT3_A	253	1	deleterious	44,1	neutral	0,94	deleterious	1,00	deleterious	-8,55	deleterious	0,55	neutral	0,61	neutral	0,66	deleterious
Q9UKK9	Q9UKK9_UniProt_E112Q	UniProt	E	112	Q	UniProt MUTAGEN: MUTAGEN | 112 | 112 | E->Q: Reduces catalytic rate 6300-fold. |	Q9UKK9_1.pdb	PDB_2DSC_A	195	1	deleterious	6,9	deleterious	0,63	deleterious	1,00	deleterious	-2,80	deleterious	0,22	neutral	0,85	deleterious	0,48	deleterious
Q96GD4	Q96GD4_UniProt_K106R	UniProt	K	106	R	UniProt MUTAGEN: MUTAGEN | 106 | 106 | K->R: Leads to loss of kinase activity and severely impairs mitotic progression. |	Q96GD4_1.pdb	PDB_A.clea	254	1	deleterious	19,4	neutral	0,68	deleterious	1,00	deleterious	-2,84	deleterious	0,00	neutral	0,76	deleterious	0,36	deleterious
Q9Y6K1	Q9Y6K1_UniProt_F732A	UniProt	F	732	A	UniProt MUTAGEN: MUTAGEN | 732 | 732 | F->A: Loss of activity du to the incapacity to bind the regulatory subunit DNMT3L. |	Q9Y6K1_1.pdb	PDB_2QRV_A	273	1	deleterious	16,2	deleterious	0,81	deleterious	1,00	deleterious	-7,86	deleterious	1,68	deleterious	0,80	deleterious	0,86	deleterious
Q96C23	Q96C23_UniProt_H176A	UniProt	H	176	A	UniProt MUTAGEN: MUTAGEN | 176 | 176 | H->A: Loss of activity. |	Q96C23_1.pdb	PDB_1SNZ_A	342	1	deleterious	3,5	deleterious	0,99	deleterious	1,00	deleterious	-9,83	deleterious	2,15	deleterious	0,89	deleterious	1,16	deleterious
Q9HB21	Q9HB21_UniProt_M205V	UniProt	M	205	V	UniProt MUTAGEN: MUTAGEN | 205 | 205 | M->V: No effect. |	Q9HB21_1.pdb	ModBase_1EAZ_A	103	1	neutral	64,2	neutral	0,25	neutral	0,60	deleterious	-2,17	neutral	-0,16	neutral	0,37	neutral	-0,24	neutral
Q8WY64	Q8WY64_UniProt_C387A	UniProt	C	387	A	UniProt MUTAGEN: MUTAGEN | 387 | 387 | C->A: Abolishes ubiquitin ligase activity. |	Q8WY64_1.pdb	PDB_2YHO_A	67	1	deleterious	0,4	deleterious	0,94	deleterious	0,98	deleterious	-7,58	deleterious	1,55	deleterious	0,89	deleterious	0,97	deleterious
Q9UBT2	Q9UBT2_UniProt_L57A	UniProt	L	57	A	UniProt MUTAGEN: MUTAGEN | 57 | 57 | L->A: Strongly reduces ATP-dependent activation of SUMO proteins. |	Q9UBT2_1.pdb	PDB_1Y8Q_B	512	1	deleterious	28,2	neutral	0,84	deleterious	1,00	deleterious	-4,46	deleterious	1,42	deleterious	0,71	neutral	0,43	deleterious
P46597	P46597_UniProt_K219R	UniProt	K	219	R	UniProt VARIANT: VARIANT | 219 | 219 | K -> R (polymorphism with no effect on enzyme activity; dbSNP:rs121918825). | VAR_069123	P46597_2.pdb	PDB_4A6D_A	344	1	neutral	48,3	neutral	0,13	neutral	0,09	neutral	-1,55	neutral	0,03	neutral	0,46	neutral	-0,17	neutral
Q96LD8	Q96LD8_UniProt_H102N	UniProt	H	102	N	UniProt MUTAGEN: MUTAGEN | 102 | 102 | H->N: Abolishes activity. |	Q96LD8_1.pdb	PDB_2BKR_A	212	1	deleterious	6,2	deleterious	0,90	deleterious	1,00	deleterious	-6,99	deleterious	1,71	deleterious	0,84	deleterious	0,84	deleterious
O75365	O75365_UniProt_D71A	UniProt	D	71	A	UniProt MUTAGEN: MUTAGEN | 71 | 71 | D->A: No effect on enzymatic activity. |	O75365_1.pdb	ModBase_1R6H_A	169	1	neutral	55,6	neutral	0,21	neutral	0,07	neutral	-6,72	deleterious	0,69	neutral	0,21	neutral	-0,05	neutral
P39748	P39748_UniProt_R103A	UniProt	R	103	A	UniProt MUTAGEN: MUTAGEN | 103 | 103 | R->A: No effect on flap endonuclease activity or substrate binding. |	P39748_1.pdb	PDB_3Q8M_A	335	1	neutral	54,5	neutral	0,23	neutral	0,93	deleterious	-5,17	deleterious	-0,11	neutral	0,51	neutral	0,23	neutral
Q9UMX1	Q9UMX1_UniProt_D159A	UniProt	D	159	A	UniProt MUTAGEN: MUTAGEN | 159 | 159 | D->A: Abolishes down-regulation of GLI1 activity. Has only slight effect on GLI1 binding. |	Q9UMX1_1.pdb	PDB_1M1L_A	236	1	deleterious	37,4	neutral	0,79	deleterious	1,00	deleterious	-6,30	deleterious	-0,12	neutral	0,23	neutral	-0,07	neutral
P12081	P12081_UniProt_R137Q	UniProt	R	137	Q	UniProt VARIANT: VARIANT | 137 | 137 | R -> Q (found in a patient with peripheral neuropathy; unknown pathological significance; results in loss of function; has a neurotoxic effect in an animal model; dbSNP:rs191391414). | VAR_069022	P12081_1.pdb	PDB_4G84_A	436	1	deleterious	14,5	deleterious	0,78	deleterious	1,00	deleterious	-3,90	deleterious	0,64	neutral	0,69	neutral	0,36	deleterious
Q9NRG4	Q9NRG4_UniProt_Y240F	UniProt	Y	240	F	UniProt MUTAGEN: MUTAGEN | 240 | 240 | Y->F: Abolishes methyltransferase activity. |	Q9NRG4_1.pdb	PDB_3S7D_A	429	1	deleterious	25,5	neutral	0,65	deleterious	1,00	deleterious	-3,77	deleterious	0,59	neutral	0,62	neutral	0,26	neutral
Q8IZI9	Q8IZI9_UniProt_V118A	UniProt	V	118	A	UniProt MUTAGEN: MUTAGEN | 118 | 118 | V->A: 68 fold decrease in antiviral activity. |	Q8IZI9_1.pdb	PDB_3HHC_A	154	1	deleterious	34,5	neutral	0,69	deleterious	0,89	deleterious	-3,05	deleterious	0,48	neutral	0,38	neutral	-0,15	neutral
O60341	O60341_UniProt_K661A	UniProt	K	661	A	UniProt MUTAGEN: MUTAGEN | 661 | 661 | K->A: Abolishes histone demethylase activity. |	O60341_1.pdb	PDB_2Z3Y.c	666	1	deleterious	4,8	deleterious	0,86	deleterious	1,00	deleterious	-4,95	deleterious	0,57	neutral	1,00	deleterious	0,88	deleterious
P13987	P13987_UniProt_K66D	UniProt	K	66	D	UniProt MUTAGEN: MUTAGEN | 66 | 66 | K->D: No loss of function. |	P13987_1.pdb	PDB_2UX2_A	78	1	neutral	25,9	neutral	0,96	deleterious	1,00	deleterious	-4,61	deleterious	0,22	neutral	0,53	neutral	0,2	neutral
P49903	P49903_UniProt_T85A	UniProt	T	85	A	UniProt MUTAGEN: MUTAGEN | 85 | 85 | T->A: Strongly reduced ADP hydrolysis. |	P49903_1.pdb	PDB_A.clea	342	1	deleterious	10,3	deleterious	0,57	deleterious	0,99	deleterious	-4,38	deleterious	1,21	deleterious	0,83	deleterious	0,6	deleterious
Q9UKK9	Q9UKK9_UniProt_R84Q	UniProt	R	84	Q	UniProt MUTAGEN: MUTAGEN | 84 | 84 | R->Q: Reduces affinity for substrate about 5-fold and reduces catalytic rate 67-fold. |	Q9UKK9_1.pdb	PDB_2DSC_A	195	1	deleterious	33,2	neutral	0,84	deleterious	1,00	deleterious	-3,80	deleterious	0,30	neutral	0,44	neutral	0,01	neutral
Q16539	Q16539_UniProt_T180E	UniProt	T	180	E	UniProt MUTAGEN: MUTAGEN | 180 | 180 | T->E: Loss of kinase activity. |	Q16539_1.pdb	ModBase_1WBS_A	352	1	deleterious	47,5	neutral	0,63	deleterious	1,00	deleterious	-5,73	deleterious	0,37	neutral	0,41	neutral	0,13	neutral
Q9H816	Q9H816_UniProt_D14N	UniProt	D	14	N	UniProt MUTAGEN: MUTAGEN | 14 | 14 | D->N: In Apm3; abolishes exonuclease activity and function on telomere maintenance. Impairs interaction with SPAG5. |	Q9H816_1.pdb	ModBase_3ZDK_A	313	1	deleterious	0,4	deleterious	0,96	deleterious	1,00	deleterious	-4,89	deleterious	-0,03	neutral	0,86	deleterious	0,69	deleterious
Q8NBK3	Q8NBK3_UniProt_W179S	UniProt	W	179	S	UniProt VARIANT: VARIANT | 179 | 179 | W -> S (in MSD; decreases its specific enzyme activity to less than 3%; does not affect localization of the protein in the endoplasmic reticulum of MSD fibroblasts; protein stability is almost comparable to wild-type). | VAR_042602	Q8NBK3_3.pdb	PDB_1Z70_X	277	1	deleterious	28,8	neutral	0,85	deleterious	1,00	deleterious	-12,70	deleterious	2,14	deleterious	0,76	deleterious	1,24	deleterious
Q16539	Q16539_UniProt_D168A	UniProt	D	168	A	UniProt MUTAGEN: MUTAGEN | 168 | 168 | D->A: Loss of kinase activity. |	Q16539_1.pdb	ModBase_1WBS_A	352	1	deleterious	52,3	neutral	0,83	deleterious	1,00	deleterious	-7,68	deleterious	0,75	deleterious	0,52	neutral	0,47	deleterious
P35270	P35270_UniProt_S213A	UniProt	S	213	A	UniProt MUTAGEN: MUTAGEN | 213 | 213 | S->A: Abolishes phosphorylation by CaMK2. No effect on kinetic parameters. |	P35270_1.pdb	PDB_1Z6Z_A	262	1	neutral	0,3	deleterious	0,17	neutral	0,01	neutral	-0,89	neutral	1,55	deleterious	0,76	deleterious	0,2	neutral
Q96SB4	Q96SB4_UniProt_S222A	UniProt	S	222	A	UniProt MUTAGEN: MUTAGEN | 222 | 222 | S->A: No effect on protein phosphorylation. |	Q96SB4_1.pdb	ModBase_1WAK_A	560	1	neutral	0,0	deleterious	0,37	neutral	0,01	neutral	-0,49	neutral	1,14	deleterious	0,87	deleterious	0,31	neutral
O00204	O00204_UniProt_I23A	UniProt	I	23	A	UniProt MUTAGEN: MUTAGEN | 23 | 23 | I->A: Loss of the cholesterol sulfotransferase activity. |	O00204_1.pdb	ModBase_1Q20_A	294	1	deleterious	29,6	neutral	0,48	neutral	0,26	neutral	-0,17	neutral	1,39	deleterious	0,61	neutral	-0,07	neutral
P09960	P09960_UniProt_D374N	UniProt	D	374	N	UniProt MUTAGEN: MUTAGEN | 374 | 374 | D->N: No loss of activity. |	P09960_1.pdb	PDB_3B7S_A	610	1	neutral	12,4	deleterious	0,26	neutral	0,97	deleterious	-3,78	deleterious	0,67	neutral	0,70	neutral	0,37	deleterious
P98177	P98177_UniProt_S262A	UniProt	S	262	A	UniProt MUTAGEN: MUTAGEN | 262 | 262 | S->A: Abolishes phosphorylation. No effect on cellular location or transcriptional activity. Increased transcriptional and proteasome activities in embryonic stem cells; when associated with A-32 and A-197. |	P98177_1.pdb	ModBase_1E17_A	244	1	neutral	51,5	neutral	0,48	neutral	1,00	deleterious	-2,55	deleterious	0,04	neutral	0,50	neutral	-0,02	neutral
O14757	O14757_UniProt_D130A	UniProt	D	130	A	UniProt MUTAGEN: MUTAGEN | 130 | 130 | D->A: Abolishes kinase activity. |	O14757_1.pdb	PDB_1ZYS_A	271	1	deleterious	14,4	deleterious	0,97	deleterious	1,00	deleterious	-7,53	deleterious	1,28	deleterious	0,95	deleterious	1,04	deleterious
Q9NX46	Q9NX46_UniProt_D314N	UniProt	D	314	N	UniProt MUTAGEN: MUTAGEN | 314 | 314 | D->N: Significant loss of activity. |	Q9NX46_1.pdb	PDB_2FP0_A	340	1	deleterious	10,3	deleterious	0,69	deleterious	1,00	deleterious	-4,84	deleterious	0,40	neutral	0,72	neutral	0,48	deleterious
Q9NX46	Q9NX46_UniProt_D314E	UniProt	D	314	E	UniProt MUTAGEN: MUTAGEN | 314 | 314 | D->E: Complete loss of activity. |	Q9NX46_1.pdb	PDB_2FP0_A	340	1	deleterious	10,3	deleterious	0,86	deleterious	1,00	deleterious	-3,87	deleterious	1,45	deleterious	0,81	deleterious	0,53	deleterious
Q9BYN0	Q9BYN0_UniProt_C99S	UniProt	C	99	S	UniProt MUTAGEN: MUTAGEN | 99 | 99 | C->S: No effect on association with PRDX1, PRDX2, PRDX3 or PRDX4. |	Q9BYN0_1.pdb	ModBase_2B6F_A	121	1	neutral	25,2	neutral	0,83	deleterious	1,00	deleterious	-9,57	deleterious	0,77	deleterious	0,58	neutral	0,71	deleterious
Q8TEK3	Q8TEK3_UniProt_Y312F	UniProt	Y	312	F	UniProt MUTAGEN: MUTAGEN | 312 | 312 | Y->F: No effect. |	Q8TEK3_1.pdb	ModBase_1NW3_A	328	1	neutral	6,7	deleterious	0,17	neutral	1,00	deleterious	-3,92	deleterious	0,72	neutral	0,65	neutral	0,31	neutral
P16455	P16455_UniProt_R128A	UniProt	R	128	A	UniProt MUTAGEN: MUTAGEN | 128 | 128 | R->A,D: Decreases activity towards methylated DNA over 1000-fold. No effect on reactivity with O6-benzylguanine. |	P16455_1.pdb	PDB_1YFH_A	166	1	deleterious	91,8	neutral	0,70	deleterious	0,96	deleterious	-5,46	deleterious	0,01	neutral	0,25	neutral	-0,11	neutral
P16455	P16455_UniProt_R128D	UniProt	R	128	D	UniProt MUTAGEN: MUTAGEN | 128 | 128 | R->A,D: Decreases activity towards methylated DNA over 1000-fold. No effect on reactivity with O6-benzylguanine. |	P16455_1.pdb	PDB_1YFH_A	166	1	deleterious	91,8	neutral	0,89	deleterious	1,00	deleterious	-6,40	deleterious	-0,08	neutral	0,34	neutral	0,1	neutral
P33261	P33261_UniProt_W120R	UniProt	W	120	R	UniProt VARIANT: VARIANT | 120 | 120 | W -> R (in allele CYP2C19*8; loss of activity; dbSNP:rs41291556). | VAR_008357	P33261_1.pdb	PDB_4GQS_A	462	1	deleterious	2,2	deleterious	0,98	deleterious	1,00	deleterious	-13,60	deleterious	2,47	deleterious	0,99	deleterious	1,63	deleterious
P13987	P13987_UniProt_L58E	UniProt	L	58	E	UniProt MUTAGEN: MUTAGEN | 58 | 58 | L->E: No loss of function. |	P13987_1.pdb	PDB_2UX2_A	78	1	neutral	95,0	neutral	0,21	neutral	0,01	neutral	0,33	neutral	-0,58	neutral	0,12	neutral	-0,8	neutral
P36639	P36639_UniProt_D88P	UniProt	D	88	P	UniProt MUTAGEN: MUTAGEN | 88 | 88 | D->P: Loss of activity. |	P36639_1.pdb	PDB_3Q93_A	154	1	deleterious	54,9	neutral	0,95	deleterious	0,21	neutral	-2,62	deleterious	0,94	deleterious	0,64	neutral	0,18	neutral
Q96Q83	Q96Q83_UniProt_N271A	UniProt	N	271	A	UniProt MUTAGEN: MUTAGEN | 271 | 271 | N->A: No effect. |	Q96Q83_1.pdb	ModBase_2IUW_A	210	1	neutral	6,4	deleterious	0,84	deleterious	1,00	deleterious	-7,34	deleterious	1,38	deleterious	0,84	deleterious	0,87	deleterious
Q16769	Q16769_UniProt_W329A	UniProt	W	329	A	UniProt MUTAGEN: MUTAGEN | 329 | 329 | W->A: Abolishes activity. |	Q16769_2.pdb	PDB_2AFW_A	324	1	deleterious	39,5	neutral	0,94	deleterious	1,00	deleterious	-12,86	deleterious	0,93	deleterious	0,73	neutral	1,21	deleterious
Q15637	Q15637_UniProt_W22F	UniProt	W	22	F	UniProt MUTAGEN: MUTAGEN | 22 | 22 | W->F: No effect. |	Q15637_1.pdb	ModBase_1K1G_A	122	1	neutral	88,2	neutral	0,81	deleterious	1,00	deleterious	-9,12	deleterious	-0,03	neutral	0,29	neutral	0,26	neutral
P15289	P15289_UniProt_T304M	UniProt	T	304	M	UniProt VARIANT: VARIANT | 304 | 304 | T -> M (in MLD; loss of enzymatic activity; dbSNP:rs199476359). | VAR_067416	P15289_2.pdb	PDB_1AUK_A	482	1	deleterious	3,4	deleterious	0,78	deleterious	1,00	deleterious	-4,46	deleterious	0,97	deleterious	0,91	deleterious	0,71	deleterious
O43293	O43293_UniProt_D161A	UniProt	D	161	A	UniProt MUTAGEN: MUTAGEN | 161 | 161 | D->A: Loss of kinase activity. |	O43293_1.pdb	PDB_2J90_A	266	1	deleterious	33,8	neutral	0,91	deleterious	1,00	deleterious	-7,80	deleterious	0,98	deleterious	0,72	neutral	0,74	deleterious
Q13572	Q13572_UniProt_H193A	UniProt	H	193	A	UniProt MUTAGEN: MUTAGEN | 193 | 193 | H->A: Loss of kinase activity. |	Q13572_1.pdb	PDB_2Q7D_A	331	1	deleterious	4,8	deleterious	0,97	deleterious	1,00	deleterious	-9,24	deleterious	2,29	deleterious	0,96	deleterious	1,21	deleterious
Q9NX09	Q9NX09_UniProt_R133A	UniProt	R	133	A	UniProt MUTAGEN: MUTAGEN | 133 | 133 | R->A: No effect on inhibition of mTORC1. |	Q9NX09_1.pdb	PDB_3LQ9_A	129	1	neutral	59,8	neutral	0,68	deleterious	0,57	deleterious	-4,12	deleterious	0,29	neutral	0,46	neutral	0,06	neutral
P61081	P61081_UniProt_N39A	UniProt	N	39	A	UniProt MUTAGEN: MUTAGEN | 39 | 39 | N->A: No effect on thioester intermediate formation. |	P61081_1.pdb	PDB_1Y8X_A	160	1	neutral	81,4	neutral	0,14	neutral	0,00	neutral	-2,62	deleterious	-0,31	neutral	0,34	neutral	-0,24	neutral
Q8WTS6	Q8WTS6_UniProt_K294A	UniProt	K	294	A	UniProt MUTAGEN: MUTAGEN | 294 | 294 | K->A: Significantly reduces the catalytic activity. |	Q8WTS6_1.pdb	PDB_2F69_A	245	1	deleterious	1,5	deleterious	0,79	deleterious	1,00	deleterious	-2,65	deleterious	1,45	deleterious	1,00	deleterious	0,68	deleterious
P24941	P24941_UniProt_T160A	UniProt	T	160	A	UniProt MUTAGEN: MUTAGEN | 160 | 160 | T->A: Abolishes activity. |	P24941_1.pdb	PDB_1GZ8.c	298	1	deleterious	23,2	neutral	0,85	deleterious	1,00	deleterious	-4,56	deleterious	1,23	deleterious	0,67	neutral	0,39	deleterious
P14550	P14550_UniProt_V300C	UniProt	V	300	C	UniProt MUTAGEN: MUTAGEN | 300 | 300 | V->C: No change in enzymatic activity. |	P14550_1.pdb	ModBase_2ALR_A	324	1	neutral	17,5	deleterious	0,07	neutral	0,99	deleterious	1,54	neutral	1,57	deleterious	0,68	neutral	-0,13	neutral
P09936	P09936_UniProt_F204A	UniProt	F	204	A	UniProt MUTAGEN: MUTAGEN | 204 | 204 | F->A: Almost complete loss of activity. |	P09936_1.pdb	PDB_4DM9_A	223	1	deleterious	2,8	deleterious	0,73	deleterious	1,00	deleterious	-6,51	deleterious	2,89	deleterious	0,95	deleterious	0,96	deleterious
P61077	P61077_UniProt_C85A	UniProt	C	85	A	UniProt MUTAGEN: MUTAGEN | 85 | 85 | C->A: Loss of function. |	P61077_1.pdb	PDB_1X23_A	147	1	deleterious	9,9	deleterious	0,84	deleterious	0,68	deleterious	-8,52	deleterious	1,79	deleterious	0,88	deleterious	1,03	deleterious
Q8N3J5	Q8N3J5_UniProt_D298A	UniProt	D	298	A	UniProt MUTAGEN: MUTAGEN | 298 | 298 | D->A: Loss of activity. |	Q8N3J5_1.pdb	ModBase_2IQ1_A	260	1	deleterious	10,6	deleterious	0,96	deleterious	1,00	deleterious	-7,41	deleterious	1,32	deleterious	0,93	deleterious	1	deleterious
O75365	O75365_UniProt_C49A	UniProt	C	49	A	UniProt MUTAGEN: MUTAGEN | 49 | 49 | C->A: No effect on enzymatic activity. |	O75365_1.pdb	ModBase_1R6H_A	169	1	neutral	8,4	deleterious	0,26	neutral	0,98	deleterious	-7,66	deleterious	1,63	deleterious	0,79	deleterious	0,83	deleterious
P10914	P10914_UniProt_W11R	UniProt	W	11	R	UniProt VARIANT: VARIANT | 11 | 11 | W -> R (in GASC; the mutation abolishes DNA binding and transactivating activities). | VAR_065135	P10914_1.pdb	ModBase_1IF1_A	105	1	deleterious	62,9	neutral	0,96	deleterious	1,00	deleterious	-12,99	deleterious	0,06	neutral	0,30	neutral	0,62	deleterious
P48061	P48061_UniProt_F34A	UniProt	F	34	A	UniProt MUTAGEN: MUTAGEN | 34 | 34 | F->A: No effect on anti-HIV-1 and chemotactic activities. Slightly impaired chemotactic activity and no effect on inhibition by heparin; when associated with A-35. |	P48061_1.pdb	PDB_2J7Z_A	68	1	neutral	80,4	neutral	0,63	deleterious	0,57	deleterious	-2,18	neutral	0,23	neutral	0,40	neutral	-0,19	neutral
P36639	P36639_UniProt_Q95P	UniProt	Q	95	P	UniProt MUTAGEN: MUTAGEN | 95 | 95 | Q->P: Loss of activity. |	P36639_1.pdb	PDB_3Q93_A	154	1	deleterious	46,4	neutral	0,90	deleterious	0,54	deleterious	-2,18	neutral	1,28	deleterious	0,72	neutral	0,25	neutral
Q9UBT2	Q9UBT2_UniProt_R59A	UniProt	R	59	A	UniProt MUTAGEN: MUTAGEN | 59 | 59 | R->A: Strongly reduces ATP-dependent activation of SUMO proteins. |	Q9UBT2_1.pdb	PDB_1Y8Q_B	512	1	deleterious	20,5	neutral	0,95	deleterious	1,00	deleterious	-5,35	deleterious	1,32	deleterious	0,88	deleterious	0,75	deleterious
P33981	P33981_UniProt_D664A	UniProt	D	664	A	UniProt MUTAGEN: MUTAGEN | 664 | 664 | D->A: Loss of kinase activity. |	P33981_1.pdb	ModBase_3CEK_A	260	1	deleterious	5,4	deleterious	0,95	deleterious	1,00	deleterious	-7,98	deleterious	1,40	deleterious	0,93	deleterious	1,05	deleterious
Q96C86	Q96C86_UniProt_K128A	UniProt	K	128	A	UniProt MUTAGEN: MUTAGEN | 128 | 128 | K->A: No effect. |	Q96C86_1.pdb	PDB_3BL9_A	287	1	neutral	16,5	deleterious	0,79	deleterious	1,00	deleterious	-4,58	deleterious	1,18	deleterious	0,95	deleterious	0,79	deleterious
Q53FA7	Q53FA7_UniProt_Y51A	UniProt	Y	51	A	UniProt MUTAGEN: MUTAGEN | 51 | 51 | Y->A: Loss of enzyme activity. |	Q53FA7_1.pdb	PDB_2OBY_A	332	1	deleterious	26,2	neutral	0,87	deleterious	0,30	neutral	-8,53	deleterious	2,08	deleterious	0,90	deleterious	1,07	deleterious
Q9H063	Q9H063_UniProt_S68D	UniProt	S	68	D	UniProt MUTAGEN: MUTAGEN | 68 | 68 | S->D: No change. Weaker repressive effect on RNA polymerase III transcription; when associated with D-60 and D-75. |	Q9H063_1.pdb	ModBase_3NR5_A	205	1	neutral	38,2	neutral	0,58	deleterious	0,88	deleterious	-2,86	deleterious	0,65	neutral	0,50	neutral	0,01	neutral
Q96GA7	Q96GA7_UniProt_C309A	UniProt	C	309	A	UniProt MUTAGEN: MUTAGEN | 309 | 309 | C->A: Loss of enzyme activity. |	Q96GA7_1.pdb	PDB_2RKB_A	318	1	deleterious	7,7	deleterious	0,77	deleterious	0,99	deleterious	-8,14	deleterious	1,70	deleterious	0,93	deleterious	1,07	deleterious
P35398	P35398_UniProt_A404Q	UniProt	A	404	Q	UniProt MUTAGEN: MUTAGEN | 404 | 404 | A->Q: Almost total loss of transcriptional activity. |	P35398_1.pdb	ModBase_1N83_A	241	1	deleterious	13,1	deleterious	0,38	neutral	1,00	deleterious	-2,73	deleterious	0,75	deleterious	0,81	deleterious	0,43	deleterious
Q9BQ69	Q9BQ69_UniProt_S268A	UniProt	S	268	A	UniProt MUTAGEN: MUTAGEN | 268 | 268 | S->A: No significant effect on enzyme activity. |	Q9BQ69_1.pdb	ModBase_2X47_A	235	1	neutral	15,0	deleterious	0,64	deleterious	0,96	deleterious	-2,46	neutral	0,49	neutral	0,51	neutral	-0,02	neutral
Q13572	Q13572_UniProt_K59A	UniProt	K	59	A	UniProt MUTAGEN: MUTAGEN | 59 | 59 | K->A: Loss of kinase activity. |	Q13572_1.pdb	PDB_2Q7D_A	331	1	deleterious	9,9	deleterious	0,95	deleterious	1,00	deleterious	-4,86	deleterious	0,96	deleterious	0,93	deleterious	0,78	deleterious
O75151	O75151_UniProt_H249A	UniProt	H	249	A	UniProt MUTAGEN: MUTAGEN | 249 | 249 | H->A: Abolishes demethylase activity. |	O75151_1.pdb	PDB_3PU8_A	363	1	deleterious	20,8	neutral	0,82	deleterious	1,00	deleterious	-9,37	deleterious	1,40	deleterious	0,91	deleterious	1,14	deleterious
Q03164	Q03164_UniProt_Q1162A	UniProt	Q	1162	A	UniProt MUTAGEN: MUTAGEN | 1162 | 1162 | Q->A: No effect on stability or DNA- binding. |	Q03164_2.pdb	PDB_2W5Y.c	180	1	neutral	65,6	neutral	0,52	deleterious	1,00	deleterious	-2,03	neutral	0,05	neutral	0,48	neutral	-0,09	neutral
Q9NRN7	Q9NRN7_UniProt_K185A	UniProt	K	185	A	UniProt MUTAGEN: MUTAGEN | 185 | 185 | K->A: Reduces enzyme activity 2000-fold, with only minor change in the affinity for magnesium and coenzyme A. |	Q9NRN7_1.pdb	PDB_2CG5_A	267	1	deleterious	19,0	neutral	0,91	deleterious	1,00	deleterious	-5,85	deleterious	1,12	deleterious	0,89	deleterious	0,81	deleterious
Q16654	Q16654_UniProt_R161A	UniProt	R	161	A	UniProt MUTAGEN: MUTAGEN | 161 | 161 | R->A: Loss of activity. |	Q16654_1.pdb	PDB_2E0A_A	360	1	deleterious	12,7	deleterious	0,89	deleterious	1,00	deleterious	-5,45	deleterious	1,35	deleterious	0,83	deleterious	0,7	deleterious
Q9NRN7	Q9NRN7_UniProt_D129A	UniProt	D	129	A	UniProt MUTAGEN: MUTAGEN | 129 | 129 | D->A: Reduces affinity for magnesium 10- fold, and enzyme activity 30000-fold. |	Q9NRN7_1.pdb	PDB_2CG5_A	267	1	deleterious	3,9	deleterious	0,94	deleterious	1,00	deleterious	-7,71	deleterious	0,04	neutral	0,98	deleterious	1,11	deleterious
P42126	P42126_UniProt_E178A	UniProt	E	178	A	UniProt MUTAGEN: MUTAGEN | 178 | 178 | E->A: Loss of activity. |	P42126_1.pdb	PDB_1SG4_A	249	1	deleterious	8,6	deleterious	0,20	neutral	1,00	deleterious	-5,30	deleterious	1,36	deleterious	0,89	deleterious	0,76	deleterious
O60341	O60341_UniProt_N535A	UniProt	N	535	A	UniProt MUTAGEN: MUTAGEN | 535 | 535 | N->A: Strongly reduces demethylase activity. |	O60341_1.pdb	PDB_2Z3Y.c	666	1	deleterious	32,4	neutral	0,64	deleterious	1,00	deleterious	-7,33	deleterious	0,12	neutral	0,59	neutral	0,53	deleterious
Q96DC9	Q96DC9_UniProt_N226A	UniProt	N	226	A	UniProt MUTAGEN: MUTAGEN | 226 | 226 | N->A: Abolishes deubiquitinase activity. |	Q96DC9_1.pdb	ModBase_1TFF_A	228	1	deleterious	16,7	deleterious	0,89	deleterious	0,96	deleterious	-4,71	deleterious	0,44	neutral	0,53	neutral	0,21	neutral
P41743	P41743_UniProt_Y280F	UniProt	Y	280	F	UniProt MUTAGEN: MUTAGEN | 280 | 280 | Y->F: No effect on the SRC-mediated phosphorylation state. No effect on SRC- induced enzyme activity. No effect on TRAF6-mediated activation of NF-kappa-B. |	P41743_1.pdb	PDB_3A8X_A	337	1	neutral	12,4	deleterious	0,31	neutral	1,00	deleterious	-3,92	deleterious	0,94	deleterious	0,65	neutral	0,3	neutral
O15527	O15527_UniProt_K249Q	UniProt	K	249	Q	UniProt MUTAGEN: MUTAGEN | 249 | 249 | K->Q: Loss of activity. |	O15527_1.pdb	ModBase_1M3Q_A	314	1	deleterious	19,9	neutral	0,46	neutral	1,00	deleterious	-3,87	deleterious	0,17	neutral	0,70	neutral	0,37	deleterious
Q13043	Q13043_UniProt_K59R	UniProt	K	59	R	UniProt MUTAGEN: MUTAGEN | 59 | 59 | K->R: Loss of activity. |	Q13043_1.pdb	PDB_3COM_A	267	1	deleterious	23,9	neutral	0,46	neutral	1,00	deleterious	-2,85	deleterious	0,09	neutral	0,77	deleterious	0,38	deleterious
O15492	O15492_UniProt_Y177F	UniProt	Y	177	F	UniProt MUTAGEN: MUTAGEN | 177 | 177 | Y->F: No effect on GAP activity. |	O15492_1.pdb	PDB_2BT2_A	143	1	neutral	0,7	deleterious	0,57	deleterious	1,00	deleterious	-3,30	deleterious	0,71	neutral	0,73	neutral	0,36	deleterious
P22303	P22303_UniProt_H478A	UniProt	H	478	A	UniProt MUTAGEN: MUTAGEN | 478 | 478 | H->A: Loss of activity. |	P22303_1.pdb	PDB_4EY4_A	532	1	deleterious	8,4	deleterious	0,99	deleterious	1,00	deleterious	-8,21	deleterious	1,59	deleterious	0,72	neutral	0,78	deleterious
P21399	P21399_UniProt_R536Q	UniProt	R	536	Q	UniProt MUTAGEN: MUTAGEN | 536 | 536 | R->Q: Strongly reduced RNA binding. |	P21399_1.pdb	PDB_2B3Y_A	888	1	deleterious	11,3	deleterious	0,87	deleterious	1,00	deleterious	-3,80	deleterious	0,98	deleterious	0,69	neutral	0,35	deleterious
P15289	P15289_UniProt_E307K	UniProt	E	307	K	UniProt VARIANT: VARIANT | 307 | 307 | E -> K (in MLD; loss of enzymatic activity; dbSNP:rs199476360). | VAR_067417	P15289_2.pdb	PDB_1AUK_A	482	1	deleterious	0,0	deleterious	0,99	deleterious	1,00	deleterious	-3,87	deleterious	0,93	deleterious	0,96	deleterious	0,73	deleterious
Q99496	Q99496_UniProt_R70C	UniProt	R	70	C	UniProt MUTAGEN: MUTAGEN | 70 | 70 | R->C: Loss of ubiquitin ligase activity on histone H2A. |	Q99496_1.pdb	PDB_2H0D_B	100	1	deleterious	28,4	neutral	0,28	neutral	0,96	deleterious	-6,83	deleterious	0,74	deleterious	0,82	deleterious	0,79	deleterious
P48061	P48061_UniProt_E81A	UniProt	E	81	A	UniProt MUTAGEN: MUTAGEN | 81 | 81 | E->A: No effect on CXCR4 activation. |	P48061_1.pdb	PDB_2J7Z_A	68	1	neutral	57,2	neutral	0,88	deleterious	1,00	deleterious	-3,43	deleterious	0,30	neutral	0,46	neutral	0,01	neutral
Q99895	Q99895_UniProt_A73T	UniProt	A	73	T	UniProt VARIANT: VARIANT | 73 | 73 | A -> T (reduced secretion; abolishes activity). | VAR_043520	Q99895_1.pdb	PDB_4H4F_A	239	1	deleterious	1,6	deleterious	0,92	deleterious	1,00	deleterious	-3,54	deleterious	1,16	deleterious	0,80	deleterious	0,48	deleterious
P78330	P78330_UniProt_E29Q	UniProt	E	29	Q	UniProt MUTAGEN: MUTAGEN | 29 | 29 | E->Q: Loss of activity. |	P78330_1.pdb	PDB_1NNL_A	206	1	deleterious	42,6	neutral	0,85	deleterious	1,00	deleterious	-2,94	deleterious	-0,10	neutral	0,42	neutral	-0,1	neutral
Q13572	Q13572_UniProt_R106A	UniProt	R	106	A	UniProt MUTAGEN: MUTAGEN | 106 | 106 | R->A: Loss of kinase activity. |	Q13572_1.pdb	PDB_2Q7D_A	331	1	deleterious	4,0	deleterious	0,97	deleterious	1,00	deleterious	-5,68	deleterious	1,47	deleterious	0,96	deleterious	0,9	deleterious
O15264	O15264_UniProt_Y182A	UniProt	Y	182	A	UniProt MUTAGEN: MUTAGEN | 182 | 182 | Y->A: Loss of kinase activity. |	O15264_1.pdb	ModBase_4EXU_A	350	1	deleterious	66,3	neutral	0,79	deleterious	1,00	deleterious	-8,56	deleterious	-0,14	neutral	0,45	neutral	0,43	deleterious
O43293	O43293_UniProt_T265A	UniProt	T	265	A	UniProt MUTAGEN: MUTAGEN | 265 | 265 | T->A: Loss of phosphorylation by ROCK1, catalytically inactive. |	O43293_1.pdb	PDB_2J90_A	266	1	deleterious	50,1	neutral	0,54	deleterious	0,03	neutral	-4,46	deleterious	0,50	neutral	0,59	neutral	0,28	neutral
Q13572	Q13572_UniProt_H58A	UniProt	H	58	A	UniProt MUTAGEN: MUTAGEN | 58 | 58 | H->A: No effect. |	Q13572_1.pdb	PDB_2Q7D_A	331	1	neutral	1,4	deleterious	0,98	deleterious	1,00	deleterious	-7,58	deleterious	1,84	deleterious	0,87	deleterious	0,94	deleterious
Q12923	Q12923_UniProt_C2408S	UniProt	C	2408	S	UniProt MUTAGEN: MUTAGEN | 2408 | 2408 | C->S: Loss of catalytic activity. |	Q12923_1.pdb	ModBase_1WCH_A	308	1	deleterious	1,1	deleterious	0,94	deleterious	1,00	deleterious	-4,44	deleterious	1,77	deleterious	0,95	deleterious	0,77	deleterious
Q12923	Q12923_UniProt_R2205W	UniProt	R	2205	W	UniProt MUTAGEN: MUTAGEN | 2205 | 2205 | R->W: No effect on substrate affinity. |	Q12923_1.pdb	ModBase_1WCH_A	308	1	neutral	49,0	neutral	0,42	neutral	1,00	deleterious	-2,96	deleterious	0,55	neutral	0,65	neutral	0,22	neutral
Q96Q83	Q96Q83_UniProt_L177M	UniProt	L	177	M	UniProt MUTAGEN: MUTAGEN | 177 | 177 | L->M: No effect. |	Q96Q83_1.pdb	ModBase_2IUW_A	210	1	neutral	2,3	deleterious	0,46	neutral	1,00	deleterious	-1,86	neutral	0,57	neutral	0,64	neutral	0,11	neutral
P60484	P60484_UniProt_Y27S	UniProt	Y	27	S	UniProt VARIANT: VARIANT | 27 | 27 | Y -> S (loss of phosphatase activity towards Ins(1,3,4,5)P4). | VAR_026251	P60484_2.pdb	PDB_1D5R_A	308	1	deleterious	13,9	deleterious	0,95	deleterious	0,60	deleterious	-7,13	deleterious	2,24	deleterious	0,86	deleterious	0,88	deleterious
Q8NBK3	Q8NBK3_UniProt_C218Y	UniProt	C	218	Y	UniProt VARIANT: VARIANT | 218 | 218 | C -> Y (in MSD; loss of activity). | VAR_016054	Q8NBK3_3.pdb	PDB_1Z70_X	277	1	deleterious	0,0	deleterious	0,71	deleterious	1,00	deleterious	-10,29	deleterious	1,60	deleterious	0,97	deleterious	1,32	deleterious
Q9Y3A5	Q9Y3A5_UniProt_K151N	UniProt	K	151	N	UniProt MUTAGEN: MUTAGEN | 151 | 151 | K->N: Strongly reduced release of EIF6 from pre-60S ribosome subunits. |	Q9Y3A5_1.pdb	ModBase_2KDO_A	250	1	deleterious	72,4	neutral	0,29	neutral	0,96	deleterious	-4,73	deleterious	-0,12	neutral	0,30	neutral	-0,11	neutral
P54252	P54252_UniProt_C14A	UniProt	C	14	A	UniProt MUTAGEN: MUTAGEN | 14 | 14 | C->A: Loss of ubiquitinated protein retention. |	P54252_1.pdb	ModBase_2AGA_A	185	1	deleterious	4,6	deleterious	0,87	deleterious	0,97	deleterious	-8,35	deleterious	2,25	deleterious	0,80	deleterious	0,9	deleterious
Q96KN2	Q96KN2_UniProt_D165A	UniProt	D	165	A	UniProt MUTAGEN: MUTAGEN | 165 | 165 | D->A: Loss of activity. |	Q96KN2_1.pdb	PDB_3DLJ_A	474	1	deleterious	4,7	deleterious	0,93	deleterious	1,00	deleterious	-7,54	deleterious	1,58	deleterious	0,97	deleterious	1,07	deleterious
Q96C86	Q96C86_UniProt_I83A	UniProt	I	83	A	UniProt MUTAGEN: MUTAGEN | 83 | 83 | I->A: Strongly reduces decapping activity. |	Q96C86_1.pdb	PDB_3BL9_A	287	1	deleterious	9,9	deleterious	0,69	deleterious	1,00	deleterious	-3,35	deleterious	3,00	deleterious	0,92	deleterious	0,63	deleterious
P48061	P48061_UniProt_R33A	UniProt	R	33	A	UniProt MUTAGEN: MUTAGEN | 33 | 33 | R->A: Significantly decreased anti-HIV-1 and chemotactic activities. |	P48061_1.pdb	PDB_2J7Z_A	68	1	deleterious	57,2	neutral	0,92	deleterious	0,22	neutral	-2,56	deleterious	0,20	neutral	0,60	neutral	0,12	neutral
P09960	P09960_UniProt_H296Y	UniProt	H	296	Y	UniProt MUTAGEN: MUTAGEN | 296 | 296 | H->Y: Complete loss of activity. |	P09960_1.pdb	PDB_3B7S_A	610	1	deleterious	7,3	deleterious	0,89	deleterious	1,00	deleterious	-5,80	deleterious	0,78	deleterious	0,79	deleterious	0,67	deleterious
P30101	P30101_UniProt_C406A	UniProt	C	406	A	UniProt MUTAGEN: MUTAGEN | 406 | 406 | C->A: No loss of activity. No loss of activity; when associated with A-57. |	P30101_1.pdb	PDB_A.clea	469	1	neutral	4,2	deleterious	0,79	deleterious	1,00	deleterious	-8,56	deleterious	1,46	deleterious	0,70	neutral	0,79	deleterious
P62987	P62987_UniProt_K48R	UniProt	K	48	R	UniProt MUTAGEN: MUTAGEN | 48 | 48 | K->R: No effect on HLTF-mediated polyubiquitination of PCNA. |	P62987_1.pdb	ModBase_1OGW_A	76	1	neutral	56,4	neutral	0,18	neutral	1,00	deleterious	-2,84	deleterious	0,24	neutral	0,51	neutral	0,01	neutral
Q16851	Q16851_UniProt_H266R	UniProt	H	266	R	UniProt MUTAGEN: MUTAGEN | 266 | 266 | H->R: No significant loss of activity. |	Q16851_1.pdb	PDB_3R3I_A	459	1	neutral	13,5	deleterious	0,45	neutral	0,02	neutral	-1,17	neutral	0,94	deleterious	0,60	neutral	-0,01	neutral
P07332	P07332_UniProt_V743M	UniProt	V	743	M	UniProt MUTAGEN: MUTAGEN | 743 | 743 | V->M: Strongly reduced autophosphorylation and kinase activity. |	P07332_1.pdb	PDB_3CBL_A	361	1	deleterious	1,9	deleterious	0,72	deleterious	1,00	deleterious	-2,73	deleterious	0,71	neutral	0,60	neutral	0,13	neutral
O43463	O43463_UniProt_Y67A	UniProt	Y	67	A	UniProt MUTAGEN: MUTAGEN | 67 | 67 | Y->A: Abolishes methyltransferase activity. |	O43463_2.pdb	PDB_3MTS_A	62	1	deleterious	56,5	neutral	0,93	deleterious	0,91	deleterious	-6,19	deleterious	0,90	deleterious	0,59	neutral	0,43	deleterious
P60484	P60484_UniProt_R130Q	UniProt	R	130	Q	UniProt VARIANT: VARIANT | 130 | 130 | R -> Q (in CWS1; loss of phosphatase activity towards Ins(1,3,4,5)P4; retains ability to bind phospholipid membranes). | VAR_007468	P60484_2.pdb	PDB_1D5R_A	308	1	deleterious	2,9	deleterious	0,78	deleterious	1,00	deleterious	-3,86	deleterious	1,06	deleterious	0,87	deleterious	0,61	deleterious
P60484	P60484_UniProt_R130G	UniProt	R	130	G	UniProt VARIANT: VARIANT | 130 | 130 | R -> G (loss of phosphatase activity towards Ins(1,3,4,5)P4 and PtdIns(3,4,5)P3). | VAR_026261	P60484_2.pdb	PDB_1D5R_A	308	1	deleterious	2,9	deleterious	0,93	deleterious	1,00	deleterious	-6,75	deleterious	2,78	deleterious	0,90	deleterious	0,9	deleterious
P60484	P60484_UniProt_R130L	UniProt	R	130	L	UniProt VARIANT: VARIANT | 130 | 130 | R -> L (in CWS1 and endometrial hyperplasia; loss of phosphatase activity towards Ins(1,3,4,5)P4; retains ability to bind phospholipid membranes). | VAR_007467	P60484_2.pdb	PDB_1D5R_A	308	1	deleterious	2,9	deleterious	0,85	deleterious	1,00	deleterious	-6,75	deleterious	0,38	neutral	0,97	deleterious	1	deleterious
P13987	P13987_UniProt_D37R	UniProt	D	37	R	UniProt MUTAGEN: MUTAGEN | 37 | 37 | D->R: No loss of function. |	P13987_1.pdb	PDB_2UX2_A	78	1	neutral	72,4	neutral	0,34	neutral	0,00	neutral	-1,58	neutral	0,43	neutral	0,64	neutral	0,09	neutral
P09960	P09960_UniProt_K566R	UniProt	K	566	R	UniProt MUTAGEN: MUTAGEN | 566 | 566 | K->R: No effect on epoxide hydrolase and aminopeptidase activity. |	P09960_1.pdb	PDB_3B7S_A	610	1	neutral	40,4	neutral	0,53	deleterious	1,00	deleterious	-2,57	deleterious	0,27	neutral	0,37	neutral	-0,2	neutral
P40692	P40692_UniProt_S93G	UniProt	S	93	G	UniProt VARIANT: VARIANT | 93 | 93 | S -> G (common polymorphism; normal interaction with PMS2; no functional alteration detected by an in vitro mismatch repair assay; dbSNP:rs41295282). | VAR_004443	P40692_3.pdb	PDB_3NA3_A	304	1	neutral	58,6	neutral	0,47	neutral	0,02	neutral	-2,83	deleterious	0,38	neutral	0,39	neutral	-0,14	neutral
Q9NWX6	Q9NWX6_UniProt_N227A	UniProt	N	227	A	UniProt MUTAGEN: MUTAGEN | 227 | 227 | N->A: Loss of enzyme activity. |	Q9NWX6_1.pdb	PDB_3OTD_A	241	1	deleterious	46,1	neutral	0,70	deleterious	0,94	deleterious	-7,94	deleterious	1,23	deleterious	0,66	neutral	0,68	deleterious
Q14145	Q14145_UniProt_N382A	UniProt	N	382	A	UniProt MUTAGEN: MUTAGEN | 382 | 382 | N->A: Loss of interaction with NFE2L2. Strongly reduces repression of NFE2L2- dependent gene expression. |	Q14145_1.pdb	PDB_1ZGK.c	285	1	deleterious	22,9	neutral	0,57	deleterious	0,98	deleterious	-5,12	deleterious	1,07	deleterious	0,62	neutral	0,38	deleterious
Q8NEJ0	Q8NEJ0_UniProt_R110K	UniProt	R	110	K	UniProt MUTAGEN: MUTAGEN | 110 | 110 | R->K: Abolishes most of in vitro phosphatase activity. |	Q8NEJ0_1.pdb	ModBase_2ESB_A	162	1	deleterious	3,9	deleterious	0,92	deleterious	0,99	deleterious	-2,99	deleterious	1,36	deleterious	0,96	deleterious	0,66	deleterious
P46597	P46597_UniProt_V171M	UniProt	V	171	M	UniProt VARIANT: VARIANT | 171 | 171 | V -> M (functional polymorphism that nearly abolishes enzyme activity; dbSNP:rs121918820). | VAR_069118	P46597_2.pdb	PDB_4A6D_A	344	1	deleterious	0,7	deleterious	0,50	neutral	1,00	deleterious	-2,42	neutral	0,99	deleterious	0,59	neutral	0,09	neutral
Q8NEJ0	Q8NEJ0_UniProt_C104S	UniProt	C	104	S	UniProt MUTAGEN: MUTAGEN | 104 | 104 | C->S: Abolishes most of in vitro phosphatase activity. |	Q8NEJ0_1.pdb	ModBase_2ESB_A	162	1	deleterious	1,3	deleterious	0,80	deleterious	1,00	deleterious	-9,56	deleterious	1,96	deleterious	0,94	deleterious	1,21	deleterious
Q9NWW6	Q9NWW6_UniProt_K16A	UniProt	K	16	A	UniProt MUTAGEN: MUTAGEN | 16 | 16 | K->A: Loss of activity. |	Q9NWW6_1.pdb	PDB_2QL6_A	180	1	deleterious	6,5	deleterious	0,91	deleterious	1,00	deleterious	-5,20	deleterious	1,11	deleterious	0,99	deleterious	0,89	deleterious
Q00536	Q00536_UniProt_K194R	UniProt	K	194	R	UniProt MUTAGEN: MUTAGEN | 194 | 194 | K->R: Loss of kinase activity. |	Q00536_1.pdb	ModBase_3MTL_A	312	1	deleterious	6,4	deleterious	0,72	deleterious	0,96	deleterious	-2,95	deleterious	-0,04	neutral	0,95	deleterious	0,64	deleterious
Q00536	Q00536_UniProt_K194A	UniProt	K	194	A	UniProt MUTAGEN: MUTAGEN | 194 | 194 | K->A: Loss of kinase activity. Abolishes effect on insulin secretion. |	Q00536_1.pdb	ModBase_3MTL_A	312	1	deleterious	6,4	deleterious	0,94	deleterious	0,99	deleterious	-5,90	deleterious	0,40	neutral	1,00	deleterious	0,96	deleterious
Q16539	Q16539_UniProt_D177A	UniProt	D	177	A	UniProt MUTAGEN: MUTAGEN | 177 | 177 | D->A: Loss of kinase activity. |	Q16539_1.pdb	ModBase_1WBS_A	352	1	deleterious	76,4	neutral	0,20	neutral	0,01	neutral	-3,12	deleterious	0,08	neutral	0,43	neutral	-0,07	neutral
P09960	P09960_UniProt_D372N	UniProt	D	372	N	UniProt MUTAGEN: MUTAGEN | 372 | 372 | D->N: No loss of activity. |	P09960_1.pdb	PDB_3B7S_A	610	1	neutral	72,3	neutral	0,19	neutral	0,00	neutral	-0,89	neutral	-0,20	neutral	0,44	neutral	-0,25	neutral
P30044	P30044_UniProt_C204S	UniProt	C	204	S	UniProt MUTAGEN: MUTAGEN | 204 | 204 | C->S: Complete loss of activity. |	P30044_1.pdb	PDB_2VL3_A	162	1	deleterious	23,4	neutral	0,61	deleterious	1,00	deleterious	-8,74	deleterious	0,59	neutral	0,70	neutral	0,8	deleterious
Q5D1E8	Q5D1E8_UniProt_N144A	UniProt	N	144	A	UniProt MUTAGEN: MUTAGEN | 144 | 144 | N->A: No change in RNase activity. |	Q5D1E8_1.pdb	PDB_3V32_A	157	1	neutral	16,6	deleterious	0,98	deleterious	1,00	deleterious	-7,78	deleterious	1,38	deleterious	0,70	neutral	0,72	deleterious
Q96SB4	Q96SB4_UniProt_S311G	UniProt	S	311	G	UniProt MUTAGEN: MUTAGEN | 311 | 311 | S->G: No effect on protein phosphorylation. |	Q96SB4_1.pdb	ModBase_1WAK_A	560	1	neutral	76,3	neutral	0,23	neutral	0,00	neutral	-0,35	neutral	0,10	neutral	0,28	neutral	-0,52	neutral
O75962	O75962_UniProt_K1437A	UniProt	K	1437	A	UniProt MUTAGEN: MUTAGEN | 1437 | 1437 | K->A: No change in nucleotide exchange activity. |	O75962_1.pdb	PDB_2NZ8_B	282	1	neutral	37,4	neutral	0,55	deleterious	1,00	deleterious	-5,09	deleterious	0,63	neutral	0,61	neutral	0,35	deleterious
P52789	P52789_UniProt_Q142H	UniProt	Q	142	H	UniProt VARIANT: VARIANT | 142 | 142 | Q -> H (does not affect activity; dbSNP:rs2229621). | VAR_003691	P52789_1.pdb	PDB_2NZT_A	876	1	neutral	88,3	neutral	0,04	neutral	0,68	deleterious	-0,81	neutral	-0,35	neutral	0,34	neutral	-0,4	neutral
Q15027	Q15027_UniProt_R448Q	UniProt	R	448	Q	UniProt MUTAGEN: MUTAGEN | 448 | 448 | R->Q: Loss of GAP activity. No effect on GULP1 binding or association with endosomal tubules when coexpressed with PIP5K1C. |	Q15027_1.pdb	PDB_3JUE_A	251	1	deleterious	54,5	neutral	0,66	deleterious	0,55	deleterious	-3,80	deleterious	-0,13	neutral	0,38	neutral	-0,07	neutral
Q9UMX1	Q9UMX1_UniProt_E106A	UniProt	E	106	A	UniProt MUTAGEN: MUTAGEN | 106 | 106 | E->A: No effect on down-regulation of GLI1 activity. |	Q9UMX1_1.pdb	PDB_1M1L_A	236	1	neutral	77,9	neutral	0,36	neutral	0,09	neutral	-2,45	neutral	0,04	neutral	0,34	neutral	-0,25	neutral
O14965	O14965_UniProt_K162R	UniProt	K	162	R	UniProt MUTAGEN: MUTAGEN | 162 | 162 | K->R: Loss of kinase activity. |	O14965_1.pdb	PDB_2J4Z_A	264	1	deleterious	5,7	deleterious	0,75	deleterious	1,00	deleterious	-2,83	deleterious	0,12	neutral	0,95	deleterious	0,63	deleterious
Q9BV86	Q9BV86_UniProt_D177K	UniProt	D	177	K	UniProt MUTAGEN: MUTAGEN | 177 | 177 | D->K: Induces a strong decrease in methyltransferase activity. |	Q9BV86_1.pdb	PDB_2EX4_A	220	1	deleterious	30,1	neutral	0,95	deleterious	1,00	deleterious	-6,27	deleterious	1,41	deleterious	0,70	neutral	0,59	deleterious
Q9UIS9	Q9UIS9_UniProt_Y52A	UniProt	Y	52	A	UniProt MUTAGEN: MUTAGEN | 52 | 52 | Y->A: No effect. |	Q9UIS9_1.pdb	ModBase_1D9N_A	75	1	neutral	40,8	neutral	0,61	deleterious	1,00	deleterious	-6,75	deleterious	0,59	neutral	0,64	neutral	0,55	deleterious
Q9UMX1	Q9UMX1_UniProt_T128D	UniProt	T	128	D	UniProt MUTAGEN: MUTAGEN | 128 | 128 | T->A,D: No effect on down-regulation of GLI1 activity. |	Q9UMX1_1.pdb	PDB_1M1L_A	236	1	neutral	81,6	neutral	0,06	neutral	0,01	neutral	-0,71	neutral	-0,28	neutral	0,29	neutral	-0,48	neutral
Q96LD8	Q96LD8_UniProt_P77A	UniProt	P	77	A	UniProt MUTAGEN: MUTAGEN | 77 | 77 | P->A: No effect on activity. |	Q96LD8_1.pdb	PDB_2BKR_A	212	1	neutral	78,0	neutral	0,26	neutral	0,98	deleterious	-4,79	deleterious	-0,60	neutral	0,28	neutral	-0,13	neutral
P31327	P31327_UniProt_G1376S	UniProt	G	1376	S	UniProt VARIANT: VARIANT | 1376 | 1376 | G -> S (polymorphism with no functional consequences; dbSNP:rs140578009). | VAR_017568	P31327_2.pdb	PDB_2YVQ_A	135	1	neutral	43,9	neutral	0,40	neutral	0,01	neutral	0,64	neutral	0,29	neutral	0,55	neutral	-0,23	neutral
Q5D1E8	Q5D1E8_UniProt_R214A	UniProt	R	214	A	UniProt MUTAGEN: MUTAGEN | 214 | 214 | R->A: Abolishes RNase activity. |	Q5D1E8_1.pdb	PDB_3V32_A	157	1	deleterious	87,0	neutral	0,71	deleterious	1,00	deleterious	-5,95	deleterious	0,11	neutral	0,23	neutral	-0,1	neutral
P16435	P16435_UniProt_Y178D	UniProt	Y	178	D	UniProt VARIANT: VARIANT | 178 | 178 | Y -> D (in DISPORD; complete loss of activity). | VAR_021154	P16435_2.pdb	PDB_3QE2_A	606	1	deleterious	46,5	neutral	0,96	deleterious	1,00	deleterious	-9,24	deleterious	1,10	deleterious	0,75	deleterious	0,92	deleterious
Q9UKV8	Q9UKV8_UniProt_F704Y	UniProt	F	704	Y	UniProt MUTAGEN: MUTAGEN | 704 | 704 | F->Y: No effect. |	Q9UKV8_1.pdb	ModBase_4EI1_A	837	1	neutral	0,0	deleterious	0,18	neutral	0,10	neutral	-0,46	neutral	0,78	deleterious	0,78	deleterious	0,19	neutral
Q9UMX1	Q9UMX1_UniProt_D111A	UniProt	D	111	A	UniProt MUTAGEN: MUTAGEN | 111 | 111 | D->A: No effect on down-regulation of GLI1 activity. |	Q9UMX1_1.pdb	PDB_1M1L_A	236	1	neutral	85,6	neutral	0,27	neutral	0,49	neutral	-3,79	deleterious	-0,08	neutral	0,38	neutral	-0,07	neutral
Q5JS13	Q5JS13_UniProt_L148A	UniProt	L	148	A	UniProt MUTAGEN: MUTAGEN | 148 | 148 | L->A: Loss of activity. |	Q5JS13_1.pdb	PDB_3QXL_A	245	1	deleterious	0,4	deleterious	0,86	deleterious	1,00	deleterious	-4,60	deleterious	3,43	deleterious	0,98	deleterious	0,83	deleterious
P35398	P35398_UniProt_E542K	UniProt	E	542	K	UniProt MUTAGEN: MUTAGEN | 542 | 542 | E->K: Abolishes transcriptional activity. |	P35398_1.pdb	ModBase_1N83_A	241	1	deleterious	83,1	neutral	0,75	deleterious	1,00	deleterious	-3,62	deleterious	-0,15	neutral	0,41	neutral	-0,05	neutral
P60484	P60484_UniProt_L112R	UniProt	L	112	R	UniProt VARIANT: VARIANT | 112 | 112 | L -> R (loss of phosphatase activity towards Ins(1,3,4,5)P4). | VAR_026258	P60484_2.pdb	PDB_1D5R_A	308	1	deleterious	7,4	deleterious	0,84	deleterious	1,00	deleterious	-5,85	deleterious	1,52	deleterious	0,82	deleterious	0,72	deleterious
P60484	P60484_UniProt_L112P	UniProt	L	112	P	UniProt VARIANT: VARIANT | 112 | 112 | L -> P (in CWS1 and LDD; loss of phosphatase activity towards Ins(1,3,4,5)P4). | VAR_007807	P60484_2.pdb	PDB_1D5R_A	308	1	deleterious	7,4	deleterious	0,92	deleterious	1,00	deleterious	-6,82	deleterious	2,81	deleterious	0,96	deleterious	1	deleterious
P62979	P62979_UniProt_K48R	UniProt	K	48	R	UniProt MUTAGEN: MUTAGEN | 48 | 48 | K->R: No effect on HLTF-mediated polyubiquitination of PCNA. |	P62979_1.pdb	PDB_3NHE_B	76	1	neutral	53,7	neutral	0,24	neutral	0,50	neutral	-2,66	deleterious	0,05	neutral	0,52	neutral	0,02	neutral
P36639	P36639_UniProt_G78F	UniProt	G	78	F	UniProt MUTAGEN: MUTAGEN | 78 | 78 | G->F: Loss of activity. |	P36639_1.pdb	PDB_3Q93_A	154	1	deleterious	21,6	neutral	0,98	deleterious	1,00	deleterious	-8,25	deleterious	1,75	deleterious	0,91	deleterious	1,05	deleterious
Q9NVV9	Q9NVV9_UniProt_I80V	UniProt	I	80	V	UniProt VARIANT: VARIANT | 80 | 80 | I -> V (in DYT6; mild phenotype; does not affect activity). | VAR_066696	Q9NVV9_1.pdb	ModBase_2JTG_A	82	1	neutral	56,8	neutral	0,16	neutral	0,34	neutral	-0,20	neutral	0,01	neutral	0,43	neutral	-0,33	neutral
Q9UKV8	Q9UKV8_UniProt_Q633A	UniProt	Q	633	A	UniProt MUTAGEN: MUTAGEN | 633 | 633 | Q->A: No effect. |	Q9UKV8_1.pdb	ModBase_4EI1_A	837	1	neutral	61,9	neutral	0,11	neutral	0,00	neutral	-2,19	neutral	0,17	neutral	0,57	neutral	0,05	neutral
Q9UIK4	Q9UIK4_UniProt_S299A	UniProt	S	299	A	UniProt MUTAGEN: MUTAGEN | 299 | 299 | S->A: No effect on Ca(2+)-calmodulin independent phosphorylation or apoptotic activity. |	Q9UIK4_1.pdb	PDB_2A2A_A	304	1	neutral	13,0	deleterious	0,20	neutral	0,06	neutral	-2,00	neutral	0,51	neutral	0,53	neutral	-0,03	neutral
P21399	P21399_UniProt_R699K	UniProt	R	699	K	UniProt MUTAGEN: MUTAGEN | 699 | 699 | R->K: No effect on RNA binding. |	P21399_1.pdb	PDB_2B3Y_A	888	1	neutral	36,4	neutral	0,13	neutral	0,00	neutral	-1,39	neutral	0,09	neutral	0,50	neutral	-0,12	neutral
Q9HB21	Q9HB21_UniProt_V204L	UniProt	V	204	L	UniProt MUTAGEN: MUTAGEN | 204 | 204 | V->L: No effect. |	Q9HB21_1.pdb	ModBase_1EAZ_A	103	1	neutral	83,9	neutral	0,14	neutral	0,03	neutral	-1,94	neutral	0,36	neutral	0,58	neutral	0,04	neutral
Q96C86	Q96C86_UniProt_Y113A	UniProt	Y	113	A	UniProt MUTAGEN: MUTAGEN | 113 | 113 | Y->A: Loss of decapping activity. |	Q96C86_1.pdb	PDB_3BL9_A	287	1	deleterious	65,2	neutral	0,76	deleterious	0,90	deleterious	-8,67	deleterious	0,39	neutral	0,57	neutral	0,61	deleterious
P11509	P11509_UniProt_G479V	UniProt	G	479	V	UniProt VARIANT: VARIANT | 479 | 479 | G -> V (in allele CYP2A6*5; loss of activity; dbSNP:rs5031017). | VAR_008356	P11509_1.pdb	PDB_2FDV_A	465	1	deleterious	2,4	deleterious	0,84	deleterious	1,00	deleterious	-7,62	deleterious	0,66	neutral	0,96	deleterious	1,07	deleterious
P60484	P60484_UniProt_R173H	UniProt	R	173	H	UniProt VARIANT: VARIANT | 173 | 173 | R -> H (loss of phosphatase activity towards Ins(1,3,4,5)P4). | VAR_026268	P60484_2.pdb	PDB_1D5R_A	308	1	deleterious	12,9	deleterious	0,82	deleterious	1,00	deleterious	-4,14	deleterious	0,78	deleterious	0,70	neutral	0,4	deleterious
Q9H1Y0	Q9H1Y0_UniProt_K130R	UniProt	K	130	R	UniProt MUTAGEN: MUTAGEN | 130 | 130 | K->R: Loss of conjugation. |	Q9H1Y0_1.pdb	PDB_4GDK_B	268	1	deleterious	40,0	neutral	0,60	deleterious	1,00	deleterious	-2,89	deleterious	0,06	neutral	0,45	neutral	-0,06	neutral
P60484	P60484_UniProt_R173P	UniProt	R	173	P	UniProt VARIANT: VARIANT | 173 | 173 | R -> P (loss of phosphatase activity towards Ins(1,3,4,5)P4). | VAR_026269	P60484_2.pdb	PDB_1D5R_A	308	1	deleterious	12,9	deleterious	0,96	deleterious	1,00	deleterious	-6,24	deleterious	1,93	deleterious	0,91	deleterious	0,87	deleterious
P09960	P09960_UniProt_G270A	UniProt	G	270	A	UniProt MUTAGEN: MUTAGEN | 270 | 270 | G->A: No loss of activity. |	P09960_1.pdb	PDB_3B7S_A	610	1	neutral	16,7	deleterious	0,33	neutral	1,00	deleterious	-5,31	deleterious	0,27	neutral	0,68	neutral	0,47	deleterious
O00429	O00429_UniProt_K38A	UniProt	K	38	A	UniProt MUTAGEN: MUTAGEN | 38 | 38 | K->A: Loss of GTPase activity. Impairs mitochondrial division and induces changes in peroxisome morphology. No effect on oligomerization. Increase in sumoylation by SUMO3. |	O00429_1.pdb	PDB_4BEJ_A	550	1	deleterious	4,2	deleterious	0,35	neutral	0,85	deleterious	-5,38	deleterious	1,32	deleterious	1,00	deleterious	0,92	deleterious
Q9UMX1	Q9UMX1_UniProt_T128A	UniProt	T	128	A	UniProt MUTAGEN: MUTAGEN | 128 | 128 | T->A,D: No effect on down-regulation of GLI1 activity. |	Q9UMX1_1.pdb	PDB_1M1L_A	236	1	neutral	81,6	neutral	0,09	neutral	0,00	neutral	-0,03	neutral	-0,69	neutral	0,18	neutral	-0,69	neutral
P61964	P61964_UniProt_E322A	UniProt	E	322	A	UniProt MUTAGEN: MUTAGEN | 322 | 322 | E->A: Strongly reduced affinity for histone H3. |	P61964_1.pdb	PDB_4ERY_A	304	1	deleterious	70,5	neutral	0,22	neutral	0,62	deleterious	-3,61	deleterious	-0,20	neutral	0,43	neutral	-0,02	neutral
Q96LD8	Q96LD8_UniProt_C163A	UniProt	C	163	A	UniProt MUTAGEN: MUTAGEN | 163 | 163 | C->A: Abolishes activity. |	Q96LD8_1.pdb	PDB_2BKR_A	212	1	deleterious	4,2	deleterious	0,97	deleterious	1,00	deleterious	-8,99	deleterious	1,53	deleterious	0,95	deleterious	1,17	deleterious
Q16539	Q16539_UniProt_Y182F	UniProt	Y	182	F	UniProt MUTAGEN: MUTAGEN | 182 | 182 | Y->F: Loss of kinase activity. |	Q16539_1.pdb	ModBase_1WBS_A	352	1	deleterious	59,0	neutral	0,46	neutral	1,00	deleterious	-3,84	deleterious	0,16	neutral	0,41	neutral	-0,03	neutral
Q9H0U4	Q9H0U4_UniProt_K137E	UniProt	K	137	E	UniProt MUTAGEN: MUTAGEN | 137 | 137 | K->E: No effect on prenylation. |	Q9H0U4_1.pdb	PDB_A.clea	170	1	neutral	50,4	neutral	0,45	neutral	0,01	neutral	-3,24	deleterious	0,27	neutral	0,47	neutral	0	neutral
Q9NWZ3	Q9NWZ3_UniProt_K213A	UniProt	K	213	A	UniProt MUTAGEN: MUTAGEN | 213 | 213 | K->A: Loss of kinase activity. |	Q9NWZ3_1.pdb	PDB_2NRU_A	295	1	deleterious	7,8	deleterious	0,65	deleterious	1,00	deleterious	-5,28	deleterious	0,28	neutral	0,99	deleterious	0,91	deleterious
P60484	P60484_UniProt_T167P	UniProt	T	167	P	UniProt VARIANT: VARIANT | 167 | 167 | T -> P (in breast cancer; severely reduced protein phosphatase activity). | VAR_026265	P60484_2.pdb	PDB_1D5R_A	308	1	deleterious	26,2	neutral	0,53	deleterious	1,00	deleterious	-5,46	deleterious	0,73	neutral	0,60	neutral	0,38	deleterious
P56524	P56524_UniProt_H803L	UniProt	H	803	L	UniProt MUTAGEN: MUTAGEN | 803 | 803 | H->L: Abolishes histone deacetylase activity. |	P56524_1.pdb	PDB_2VQQ_A	363	1	deleterious	4,7	deleterious	0,87	deleterious	1,00	deleterious	-9,54	deleterious	1,27	deleterious	0,97	deleterious	1,26	deleterious
Q03164	Q03164_UniProt_C1188A	UniProt	C	1188	A	UniProt MUTAGEN: MUTAGEN | 1188 | 1188 | C->A: No effect on stability or DNA- binding. |	Q03164_2.pdb	PDB_2W5Y.c	180	1	neutral	31,8	neutral	0,16	neutral	1,00	deleterious	-5,97	deleterious	0,36	neutral	0,55	neutral	0,35	deleterious
Q13569	Q13569_UniProt_N140A	UniProt	N	140	A	UniProt MUTAGEN: MUTAGEN | 140 | 140 | N->A: Loss of DNA glycosylase activity but still able to bind DNA. |	Q13569_1.pdb	PDB_1WYW_A	216	1	deleterious	9,1	deleterious	0,62	deleterious	1,00	deleterious	-6,55	deleterious	1,30	deleterious	0,95	deleterious	0,95	deleterious
Q9Y2C4	Q9Y2C4_UniProt_H140A	UniProt	H	140	A	UniProt MUTAGEN: MUTAGEN | 140 | 140 | H->A: Abolishes catalytic activity. |	Q9Y2C4_1.pdb	ModBase_4A1N_A	293	1	deleterious	2,8	deleterious	0,96	deleterious	1,00	deleterious	-9,05	deleterious	1,56	deleterious	0,94	deleterious	1,17	deleterious
Q96KN2	Q96KN2_UniProt_H132A	UniProt	H	132	A	UniProt MUTAGEN: MUTAGEN | 132 | 132 | H->A: Loss of activity. |	Q96KN2_1.pdb	PDB_3DLJ_A	474	1	deleterious	0,0	deleterious	0,98	deleterious	1,00	deleterious	-9,41	deleterious	2,94	deleterious	0,95	deleterious	1,22	deleterious
P60891	P60891_UniProt_N144H	UniProt	N	144	H	UniProt MUTAGEN: MUTAGEN | 144 | 144 | N->H: No effect on catalytic activity. |	P60891_1.pdb	PDB_3S5J_A	305	1	neutral	3,4	deleterious	0,36	neutral	0,76	deleterious	-4,64	deleterious	0,16	neutral	0,81	deleterious	0,59	deleterious
Q9H0U4	Q9H0U4_UniProt_A110D	UniProt	A	110	D	UniProt MUTAGEN: MUTAGEN | 110 | 110 | A->D: No effect on prenylation. |	Q9H0U4_1.pdb	PDB_A.clea	170	1	neutral	13,5	deleterious	0,94	deleterious	1,00	deleterious	-5,65	deleterious	1,25	deleterious	0,79	deleterious	0,66	deleterious
Q9UMR2	Q9UMR2_UniProt_E243Q	UniProt	E	243	Q	UniProt MUTAGEN: MUTAGEN | 243 | 243 | E->Q: Loss of activity. |	Q9UMR2_1.pdb	PDB_3FHT_A	392	1	deleterious	3,8	deleterious	0,79	deleterious	1,00	deleterious	-2,71	deleterious	0,44	neutral	0,91	deleterious	0,56	deleterious
Q96C86	Q96C86_UniProt_Y217A	UniProt	Y	217	A	UniProt MUTAGEN: MUTAGEN | 217 | 217 | Y->A: No effect. |	Q96C86_1.pdb	PDB_3BL9_A	287	1	neutral	3,9	deleterious	0,88	deleterious	1,00	deleterious	-8,15	deleterious	3,75	deleterious	0,95	deleterious	1,1	deleterious
P62487	P62487_UniProt_K41E	UniProt	K	41	E	UniProt MUTAGEN: MUTAGEN | 41 | 41 | K->E: Strongly reduces RNA-binding. |	P62487_1.pdb	PDB_2C35_B	171	1	deleterious	45,4	neutral	0,08	neutral	0,10	neutral	-1,64	neutral	-0,04	neutral	0,35	neutral	-0,32	neutral
Q9NRN7	Q9NRN7_UniProt_E181Q	UniProt	E	181	Q	UniProt MUTAGEN: MUTAGEN | 181 | 181 | E->Q: Reduces affinity for magnesium 20- fold, and enzyme activity 6500-fold. |	Q9NRN7_1.pdb	PDB_2CG5_A	267	1	deleterious	14,2	deleterious	0,59	deleterious	1,00	deleterious	-2,83	deleterious	0,28	neutral	0,79	deleterious	0,41	deleterious
Q9NRN7	Q9NRN7_UniProt_E181A	UniProt	E	181	A	UniProt MUTAGEN: MUTAGEN | 181 | 181 | E->A: Reduces affinity for magnesium 40- fold, and enzyme activity 32000-fold. |	Q9NRN7_1.pdb	PDB_2CG5_A	267	1	deleterious	14,2	deleterious	0,70	deleterious	1,00	deleterious	-5,62	deleterious	1,16	deleterious	0,98	deleterious	0,92	deleterious
Q9C035	Q9C035_UniProt_C15A	UniProt	C	15	A	UniProt MUTAGEN: MUTAGEN | 15 | 15 | C->A: Abolishes E3 ligase activity. |	Q9C035_1.pdb	ModBase_2ECV_A	78	1	deleterious	0,0	deleterious	0,95	deleterious	1,00	deleterious	-7,67	deleterious	1,50	deleterious	0,88	deleterious	0,96	deleterious
Q9UKV8	Q9UKV8_UniProt_E683G	UniProt	E	683	G	UniProt MUTAGEN: MUTAGEN | 683 | 683 | E->G: No effect on RNA cleavage. |	Q9UKV8_1.pdb	ModBase_4EI1_A	837	1	neutral	0,0	deleterious	0,87	deleterious	1,00	deleterious	-6,74	deleterious	1,68	deleterious	0,99	deleterious	1,03	deleterious
P42575	P42575_UniProt_C320S	UniProt	C	320	S	UniProt MUTAGEN: MUTAGEN | 320 | 320 | C->S: Loss of function. |	P42575_2.pdb	PDB_1PYO_A	159	1	deleterious	48,9	neutral	0,78	deleterious	1,00	deleterious	-9,85	deleterious	0,12	neutral	0,58	neutral	0,74	deleterious
Q7Z2E3	Q7Z2E3_UniProt_H274A	UniProt	H	274	A	UniProt MUTAGEN: MUTAGEN | 274 | 274 | H->A: Abolishes enzyme activity. |	Q7Z2E3_1.pdb	ModBase_3KT9_A	113	1	deleterious	7,6	deleterious	0,80	deleterious	1,00	deleterious	-9,94	deleterious	2,32	deleterious	0,86	deleterious	1,13	deleterious
Q96RU3	Q96RU3_UniProt_D168R	UniProt	D	168	R	UniProt MUTAGEN: MUTAGEN | 168 | 168 | D->A,N,R: No significant effect. |	Q96RU3_1.pdb	ModBase_2EFL_A	288	1	neutral	35,8	neutral	0,55	deleterious	1,00	deleterious	-6,84	deleterious	0,24	neutral	0,69	neutral	0,62	deleterious
Q13838	Q13838_UniProt_K95A	UniProt	K	95	A	UniProt MUTAGEN: MUTAGEN | 95 | 95 | K->A: Loss of ATPase and helicase activity. |	Q13838_1.pdb	PDB_1T6N_A	207	1	deleterious	11,4	deleterious	0,95	deleterious	0,48	neutral	-5,82	deleterious	1,55	deleterious	0,95	deleterious	0,9	deleterious
Q9Y530	Q9Y530_UniProt_G123E	UniProt	G	123	E	UniProt MUTAGEN: MUTAGEN | 123 | 123 | G->E: Abolishes enzyme activity. |	Q9Y530_1.pdb	PDB_4J5R_A	141	1	deleterious	55,8	neutral	0,71	deleterious	1,00	deleterious	-7,65	deleterious	0,65	neutral	0,78	deleterious	0,81	deleterious
Q15637	Q15637_UniProt_R21K	UniProt	R	21	K	UniProt MUTAGEN: MUTAGEN | 21 | 21 | R->K: No effect. |	Q15637_1.pdb	ModBase_1K1G_A	122	1	neutral	89,6	neutral	0,42	neutral	0,83	deleterious	-2,43	neutral	-0,06	neutral	0,49	neutral	-0,05	neutral
O15294	O15294_UniProt_H508A	UniProt	H	508	A	UniProt MUTAGEN: MUTAGEN | 508 | 508 | H->A: Loss of enzyme activity. |	O15294_1.pdb	PDB_4GYW_A	697	1	deleterious	23,7	neutral	0,36	neutral	1,00	deleterious	-6,77	deleterious	0,96	deleterious	0,72	neutral	0,66	deleterious
P36639	P36639_UniProt_V80E	UniProt	V	80	E	UniProt MUTAGEN: MUTAGEN | 80 | 80 | V->E: Loss of activity. |	P36639_1.pdb	PDB_3Q93_A	154	1	deleterious	14,3	deleterious	0,90	deleterious	1,00	deleterious	-5,17	deleterious	1,71	deleterious	0,80	deleterious	0,62	deleterious
P60484	P60484_UniProt_F341V	UniProt	F	341	V	UniProt VARIANT: VARIANT | 341 | 341 | F -> V (in CWS1; loss of phosphatase activity towards Ins(1,3,4,5)P4). | VAR_026276	P60484_2.pdb	PDB_1D5R_A	308	1	deleterious	0,6	deleterious	0,92	deleterious	1,00	deleterious	-6,33	deleterious	2,44	deleterious	0,83	deleterious	0,77	deleterious
P46597	P46597_UniProt_D210G	UniProt	D	210	G	UniProt VARIANT: VARIANT | 210 | 210 | D -> G (functional polymorphism that nearly abolishes enzyme activity; dbSNP:rs121918824). | VAR_069120	P46597_2.pdb	PDB_4A6D_A	344	1	deleterious	15,3	deleterious	0,94	deleterious	1,00	deleterious	-6,06	deleterious	1,53	deleterious	0,88	deleterious	0,81	deleterious
Q06710	Q06710_UniProt_R31H	UniProt	R	31	H	UniProt VARIANT: VARIANT | 31 | 31 | R -> H (in CHNG2; loss of activity). | VAR_012769	Q06710_1.pdb	ModBase_2K27_A	145	1	deleterious	31,5	neutral	0,68	deleterious	1,00	deleterious	-4,49	deleterious	0,72	neutral	0,58	neutral	0,26	neutral
Q9Y4P1	Q9Y4P1_UniProt_W142A	UniProt	W	142	A	UniProt MUTAGEN: MUTAGEN | 142 | 142 | W->A: Strongly reduced protease activity. |	Q9Y4P1_1.pdb	PDB_2Z0D_A	312	1	deleterious	55,3	neutral	0,75	deleterious	1,00	deleterious	-12,88	deleterious	0,76	deleterious	0,70	neutral	1,16	deleterious
Q9UKE5	Q9UKE5_UniProt_K54A	UniProt	K	54	A	UniProt MUTAGEN: MUTAGEN | 54 | 54 | K->A: Kinase dead. Loss of autophosphorylation and loss of function in cytoskeleton regulation. |	Q9UKE5_1.pdb	PDB_2X7F_A	279	1	deleterious	13,5	deleterious	0,92	deleterious	1,00	deleterious	-5,10	deleterious	0,57	neutral	0,99	deleterious	0,88	deleterious
Q9UM07	Q9UM07_UniProt_R374A	UniProt	R	374	A	UniProt MUTAGEN: MUTAGEN | 374 | 374 | R->A: Strongly reduces enzymatic activity. |	Q9UM07_1.pdb	PDB_2DEW_X	633	1	deleterious	58,0	neutral	0,18	neutral	1,00	deleterious	-1,81	neutral	0,74	deleterious	0,54	neutral	-0,03	neutral
P36639	P36639_UniProt_E97Y	UniProt	E	97	Y	UniProt MUTAGEN: MUTAGEN | 97 | 97 | E->Y: Loss of activity. |	P36639_1.pdb	PDB_3Q93_A	154	1	deleterious	5,0	deleterious	0,96	deleterious	1,00	deleterious	-6,97	deleterious	0,16	neutral	1,00	deleterious	1,06	deleterious
Q13572	Q13572_UniProt_K157A	UniProt	K	157	A	UniProt MUTAGEN: MUTAGEN | 157 | 157 | K->A: Loss of kinase activity. |	Q13572_1.pdb	PDB_2Q7D_A	331	1	deleterious	5,3	deleterious	0,84	deleterious	0,72	deleterious	-5,59	deleterious	0,87	deleterious	0,99	deleterious	0,93	deleterious
Q8NBK3	Q8NBK3_UniProt_R349W	UniProt	R	349	W	UniProt VARIANT: VARIANT | 349 | 349 | R -> W (in MSD; loss of activity; decreases its specific enzyme activity to less than 1%; does not affect localization of the protein in the endoplasmic reticulum of MSD fibroblasts; protein stability is severely decreased). | VAR_016060	Q8NBK3_3.pdb	PDB_1Z70_X	277	1	deleterious	1,7	deleterious	1,00	deleterious	1,00	deleterious	-7,24	deleterious	0,24	neutral	1,00	deleterious	1,08	deleterious
Q8NBK3	Q8NBK3_UniProt_R349Q	UniProt	R	349	Q	UniProt VARIANT: VARIANT | 349 | 349 | R -> Q (in MSD; loss of activity). | VAR_016059	Q8NBK3_3.pdb	PDB_1Z70_X	277	1	deleterious	1,7	deleterious	0,99	deleterious	1,00	deleterious	-3,57	deleterious	1,22	deleterious	0,73	neutral	0,39	deleterious
O95989	O95989_UniProt_G78A	UniProt	G	78	A	UniProt MUTAGEN: MUTAGEN | 78 | 78 | G->A: No effect. |	O95989_1.pdb	ModBase_2FVV_A	135	1	neutral	37,9	neutral	0,37	neutral	1,00	deleterious	-5,69	deleterious	0,12	neutral	0,42	neutral	0,14	neutral
P48061	P48061_UniProt_F35A	UniProt	F	35	A	UniProt MUTAGEN: MUTAGEN | 35 | 35 | F->A: No effect on anti-HIV-1 and chemotactic activities. Slightly impaired chemotactic activity and no effect on inhibition by heparin; when associated with A-34. |	P48061_1.pdb	PDB_2J7Z_A	68	1	neutral	42,3	neutral	0,72	deleterious	0,19	neutral	-0,92	neutral	1,62	deleterious	0,77	deleterious	0,21	neutral
Q15382	Q15382_UniProt_E40G	UniProt	E	40	G	UniProt MUTAGEN: MUTAGEN | 40 | 40 | E->G: No effect. |	Q15382_1.pdb	PDB_3T5G_A	173	1	neutral	35,1	neutral	0,77	deleterious	0,99	deleterious	-6,29	deleterious	1,17	deleterious	0,47	neutral	0,27	neutral
Q9NTG7	Q9NTG7_UniProt_N229A	UniProt	N	229	A	UniProt MUTAGEN: MUTAGEN | 229 | 229 | N->A: Loss of function. |	Q9NTG7_1.pdb	PDB_3GLR_A	274	1	deleterious	8,4	deleterious	0,86	deleterious	1,00	deleterious	-7,64	deleterious	1,66	deleterious	0,85	deleterious	0,91	deleterious
Q96C86	Q96C86_UniProt_R294A	UniProt	R	294	A	UniProt MUTAGEN: MUTAGEN | 294 | 294 | R->A,K: No effect. |	Q96C86_1.pdb	PDB_3BL9_A	287	1	neutral	25,7	neutral	0,85	deleterious	1,00	deleterious	-4,71	deleterious	1,45	deleterious	0,86	deleterious	0,67	deleterious
Q96C86	Q96C86_UniProt_R294K	UniProt	R	294	K	UniProt MUTAGEN: MUTAGEN | 294 | 294 | R->A,K: No effect. |	Q96C86_1.pdb	PDB_3BL9_A	287	1	neutral	25,7	neutral	0,22	neutral	0,81	deleterious	-1,23	neutral	0,60	neutral	0,55	neutral	-0,07	neutral
Q96LD8	Q96LD8_UniProt_D10A	UniProt	D	10	A	UniProt MUTAGEN: MUTAGEN | 10 | 10 | D->A: No effect on activity. |	Q96LD8_1.pdb	PDB_2BKR_A	212	1	neutral	94,6	neutral	0,82	deleterious	1,00	deleterious	-7,14	deleterious	0,53	neutral	0,48	neutral	0,35	deleterious
O15217	O15217_UniProt_Y9F	UniProt	Y	9	F	UniProt MUTAGEN: MUTAGEN | 9 | 9 | Y->F: Reduces catalytic activity 70-fold. |	O15217_1.pdb	PDB_3IK7_A	221	1	deleterious	7,6	deleterious	0,90	deleterious	1,00	deleterious	-3,70	deleterious	0,53	neutral	0,74	deleterious	0,42	deleterious
P46597	P46597_UniProt_T296M	UniProt	T	296	M	UniProt MUTAGEN: MUTAGEN | 296 | 296 | T->M: Nearly abolishes enzyme activity. |	P46597_1.pdb	ModBase_4A6D_A	345	1	deleterious	3,3	deleterious	0,50	neutral	1,00	deleterious	-3,28	deleterious	0,80	deleterious	0,86	deleterious	0,54	deleterious
O60942	O60942_UniProt_K458A	UniProt	K	458	A	UniProt MUTAGEN: MUTAGEN | 458 | 458 | K->A: Loss of GTase activity. |	O60942_1.pdb	PDB_3S24_A	329	1	deleterious	21,3	neutral	0,61	deleterious	1,00	deleterious	-5,73	deleterious	0,58	neutral	0,92	deleterious	0,85	deleterious
P48736	P48736_UniProt_R947P	UniProt	R	947	P	UniProt MUTAGEN: MUTAGEN | 947 | 947 | R->P: Abolishes protein and lipid kinase activity. Does not abolishes interaction with ADRBK1. |	P48736_1.pdb	PDB_1HE8_A	758	1	deleterious	13,9	deleterious	0,98	deleterious	1,00	deleterious	-6,37	deleterious	2,54	deleterious	0,94	deleterious	0,93	deleterious
P46597	P46597_UniProt_R111K	UniProt	R	111	K	UniProt VARIANT: VARIANT | 111 | 111 | R -> K (polymorphism with no effect on enzyme activity). | VAR_069114	P46597_2.pdb	PDB_4A6D_A	344	1	neutral	39,2	neutral	0,30	neutral	0,02	neutral	-0,34	neutral	0,34	neutral	0,53	neutral	-0,17	neutral
O14732	O14732_UniProt_D104N	UniProt	D	104	N	UniProt MUTAGEN: MUTAGEN | 104 | 104 | D->N: Loss of activity. |	O14732_1.pdb	PDB_2FVZ_A	246	1	deleterious	9,6	deleterious	0,87	deleterious	1,00	deleterious	-4,51	deleterious	0,36	neutral	0,76	deleterious	0,52	deleterious
Q06710	Q06710_UniProt_Q40P	UniProt	Q	40	P	UniProt VARIANT: VARIANT | 40 | 40 | Q -> P (in CHNG2; loss of activity). | VAR_012770	Q06710_1.pdb	ModBase_2K27_A	145	1	deleterious	57,5	neutral	0,68	deleterious	0,99	deleterious	-5,09	deleterious	1,13	deleterious	0,39	neutral	0,05	neutral
Q9H0M0	Q9H0M0_UniProt_R845A	UniProt	R	845	A	UniProt MUTAGEN: MUTAGEN | 845 | 845 | R->A: No effect. |	Q9H0M0_1.pdb	ModBase_1ND7_A	371	1	neutral	12,8	deleterious	0,95	deleterious	1,00	deleterious	-5,61	deleterious	1,19	deleterious	0,94	deleterious	0,87	deleterious
Q16654	Q16654_UniProt_Y157F	UniProt	Y	157	F	UniProt MUTAGEN: MUTAGEN | 157 | 157 | Y->F: Loss of activity. |	Q16654_1.pdb	PDB_2E0A_A	360	1	deleterious	23,3	neutral	0,36	neutral	0,99	deleterious	-3,61	deleterious	0,94	deleterious	0,65	neutral	0,29	neutral
O43148	O43148_UniProt_Y289A	UniProt	Y	289	A	UniProt MUTAGEN: MUTAGEN | 289 | 289 | Y->A: Loss of activity. |	O43148_1.pdb	PDB_A.clea	273	1	deleterious	34,0	neutral	0,87	deleterious	1,00	deleterious	-8,88	deleterious	1,08	deleterious	0,76	deleterious	0,9	deleterious
Q9Y530	Q9Y530_UniProt_D125A	UniProt	D	125	A	UniProt MUTAGEN: MUTAGEN | 125 | 125 | D->A: Abolishes enzyme activity. |	Q9Y530_1.pdb	PDB_4J5R_A	141	1	deleterious	11,9	deleterious	0,83	deleterious	1,00	deleterious	-7,65	deleterious	1,18	deleterious	0,80	deleterious	0,85	deleterious
P30838	P30838_UniProt_C244S	UniProt	C	244	S	UniProt MUTAGEN: MUTAGEN | 244 | 244 | C->S: Abolishes activity. |	P30838_1.pdb	PDB_3SZA_A	447	1	deleterious	14,7	deleterious	0,82	deleterious	1,00	deleterious	-9,80	deleterious	0,83	deleterious	0,74	neutral	0,95	deleterious
Q9UPY3	Q9UPY3_UniProt_P1729E	UniProt	P	1729	E	UniProt MUTAGEN: MUTAGEN | 1729 | 1729 | P->E: No effect on activity. |	Q9UPY3_2.pdb	PDB_2EB1_A	172	1	neutral	69,1	neutral	0,17	neutral	1,00	deleterious	-7,72	deleterious	0,24	neutral	0,56	neutral	0,51	deleterious
A2RUC4	A2RUC4_UniProt_R108A	UniProt	R	108	A	UniProt MUTAGEN: MUTAGEN | 108 | 108 | R->A: Abolishes enzyme activity and ability to bind tRNA. |	A2RUC4_1.pdb	PDB_A.clea	305	1	deleterious	7,6	deleterious	0,48	neutral	1,00	deleterious	-5,49	deleterious	1,90	deleterious	0,89	deleterious	0,78	deleterious
Q13572	Q13572_UniProt_D295A	UniProt	D	295	A	UniProt MUTAGEN: MUTAGEN | 295 | 295 | D->A: Loss of kinase activity. |	Q13572_1.pdb	PDB_2Q7D_A	331	1	deleterious	17,5	deleterious	0,96	deleterious	1,00	deleterious	-7,22	deleterious	0,88	deleterious	0,75	deleterious	0,74	deleterious
Q9UQ84	Q9UQ84_UniProt_S714A	UniProt	S	714	A	UniProt MUTAGEN: MUTAGEN | 714 | 714 | S->A: No rescue of HU-induced degradation and loss of HU-induced increase of phosphorylation. No rescue of HU-induced degradation; when associated with A-621. No rescue of HU-induced degradation; when associated with A-454. Loss of HU- sensitivity and resistance to HU-induced degradation; when associated with A-454 and A-621. |	Q9UQ84_1.pdb	ModBase_3QE9_Y	405	1	deleterious	29,2	neutral	0,37	neutral	0,11	neutral	-1,37	neutral	0,63	neutral	0,55	neutral	-0,05	neutral
P05231	P05231_UniProt_A173V	UniProt	A	173	V	UniProt MUTAGEN: MUTAGEN | 173 | 173 | A->V: Almost no loss of activity. |	P05231_1.pdb	PDB_1P9M_B	164	1	neutral	46,1	neutral	0,22	neutral	0,57	deleterious	-1,45	neutral	0,36	neutral	0,48	neutral	-0,14	neutral
P49862	P49862_UniProt_H54F	UniProt	H	54	F	UniProt MUTAGEN: MUTAGEN | 54 | 54 | H->F: No effect on zinc inhibition. |	P49862_1.pdb	PDB_3BSQ_A	223	1	neutral	35,6	neutral	0,19	neutral	0,23	neutral	-1,04	neutral	0,40	neutral	0,56	neutral	-0,08	neutral
Q99895	Q99895_UniProt_R254W	UniProt	R	254	W	UniProt VARIANT: VARIANT | 254 | 254 | R -> W (reduced secretion; normal activity; dbSNP:rs121909293). | VAR_043529	Q99895_1.pdb	PDB_4H4F_A	239	1	neutral	11,0	deleterious	0,99	deleterious	1,00	deleterious	-6,93	deleterious	-0,02	neutral	0,95	deleterious	0,99	deleterious
P46597	P46597_UniProt_K81E	UniProt	K	81	E	UniProt VARIANT: VARIANT | 81 | 81 | K -> E (polymorphism with no effect on enzyme activity; dbSNP:rs117343570). | VAR_069113	P46597_2.pdb	PDB_4A6D_A	344	1	neutral	54,3	neutral	0,22	neutral	0,01	neutral	-0,65	neutral	0,24	neutral	0,43	neutral	-0,28	neutral
Q96HE7	Q96HE7_UniProt_C166A	UniProt	C	166	A	UniProt MUTAGEN: MUTAGEN | 166 | 166 | C->A: No effect. |	Q96HE7_1.pdb	ModBase_3AHQ_A	432	1	neutral	42,3	neutral	0,47	neutral	1,00	deleterious	-8,64	deleterious	0,28	neutral	0,57	neutral	0,62	deleterious
Q96LW7	Q96LW7_UniProt_L65A	UniProt	L	65	A	UniProt MUTAGEN: MUTAGEN | 65 | 65 | L->A: Abolishes the NF-kappa-B inhibitory activity. |	Q96LW7_1.pdb	PDB_A.clea	95	1	deleterious	1,0	deleterious	0,75	deleterious	1,00	deleterious	-4,60	deleterious	3,32	deleterious	0,96	deleterious	0,81	deleterious
Q12923	Q12923_UniProt_E2474D	UniProt	E	2474	D	UniProt MUTAGEN: MUTAGEN | 2474 | 2474 | E->D: No effect on substrate affinity. |	Q12923_1.pdb	ModBase_1WCH_A	308	1	neutral	49,2	neutral	0,34	neutral	0,00	neutral	-0,64	neutral	0,61	neutral	0,46	neutral	-0,25	neutral
P60484	P60484_UniProt_Y68H	UniProt	Y	68	H	UniProt VARIANT: VARIANT | 68 | 68 | Y -> H (in CWS1 and BRRS; loss of phosphatase activity towards Ins(1,3,4,5)P4 and PtdIns(3,4,5)P3; retains the ability to bind phospholipid membranes). | VAR_007462	P60484_2.pdb	PDB_1D5R_A	308	1	deleterious	0,0	deleterious	0,67	deleterious	1,00	deleterious	-4,81	deleterious	2,76	deleterious	0,95	deleterious	0,8	deleterious
P35520	P35520_UniProt_R125Q	UniProt	R	125	Q	UniProt VARIANT: VARIANT | 125 | 125 | R -> Q (in CBSD; severe form; loss of activity; when linked with D-132 moderate form). | VAR_002175	P35520_3.pdb	PDB_1JBQ_A	349	1	deleterious	4,1	deleterious	0,77	deleterious	1,00	deleterious	-3,88	deleterious	0,91	deleterious	0,59	neutral	0,22	neutral
Q9NWX6	Q9NWX6_UniProt_H181A	UniProt	H	181	A	UniProt MUTAGEN: MUTAGEN | 181 | 181 | H->A: Loss of enzyme activity. |	Q9NWX6_1.pdb	PDB_3OTD_A	241	1	deleterious	37,1	neutral	0,65	deleterious	1,00	deleterious	-9,45	deleterious	0,42	neutral	0,46	neutral	0,53	deleterious
O75365	O75365_UniProt_D72A	UniProt	D	72	A	UniProt MUTAGEN: MUTAGEN | 72 | 72 | D->A: Abolishes enzymatic activity. |	O75365_1.pdb	ModBase_1R6H_A	169	1	deleterious	100,0	neutral	0,79	deleterious	1,00	deleterious	-7,85	deleterious	0,25	neutral	0,16	neutral	-0,03	neutral
Q00987	Q00987_UniProt_H457S	UniProt	H	457	S	UniProt MUTAGEN: MUTAGEN | 457 | 457 | H->S: Loss of ubiquitin ligase E3 activity. |	Q00987_1.pdb	PDB_A.clea	60	1	deleterious	28,4	neutral	0,91	deleterious	1,00	deleterious	-8,14	deleterious	0,87	deleterious	0,66	neutral	0,7	deleterious
P62487	P62487_UniProt_D153E	UniProt	D	153	E	UniProt MUTAGEN: MUTAGEN | 153 | 153 | D->E: Strongly reduces RNA-binding. |	P62487_1.pdb	PDB_2C35_B	171	1	deleterious	35,6	neutral	0,09	neutral	0,94	deleterious	-3,71	deleterious	0,27	neutral	0,42	neutral	-0,03	neutral
Q9UKV8	Q9UKV8_UniProt_F505V	UniProt	F	505	V	UniProt MUTAGEN: MUTAGEN | 505 | 505 | F->V: No effect on miRNA-binding or target mRNA cleavage. Abrogates binding to the 7-methylguanosine cap of mRNA and prevents inhibition of translation and abolishes interaction with TNRC6C; when associated with V-470. |	Q9UKV8_1.pdb	ModBase_4EI1_A	837	1	neutral	1,4	deleterious	0,33	neutral	0,78	deleterious	-5,66	deleterious	1,97	deleterious	0,88	deleterious	0,79	deleterious
P22303	P22303_UniProt_S234A	UniProt	S	234	A	UniProt MUTAGEN: MUTAGEN | 234 | 234 | S->A: Loss of activity. |	P22303_1.pdb	PDB_4EY4_A	532	1	deleterious	5,2	deleterious	0,67	deleterious	1,00	deleterious	-2,90	deleterious	1,65	deleterious	0,91	deleterious	0,58	deleterious
Q9P0U3	Q9P0U3_UniProt_D468A	UniProt	D	468	A	UniProt MUTAGEN: MUTAGEN | 468 | 468 | D->A: Slightly impairs SUMO2 processing activity. No effect on SUMO2 deconjugating activity. |	Q9P0U3_1.pdb	PDB_2XPH_A	227	1	neutral	23,7	neutral	0,96	deleterious	1,00	deleterious	-7,27	deleterious	1,15	deleterious	0,75	deleterious	0,75	deleterious
O43293	O43293_UniProt_T225A	UniProt	T	225	A	UniProt MUTAGEN: MUTAGEN | 225 | 225 | T->A: Loss of kinase activity. |	O43293_1.pdb	PDB_2J90_A	266	1	deleterious	18,8	neutral	0,74	deleterious	1,00	deleterious	-4,77	deleterious	1,01	deleterious	0,77	deleterious	0,55	deleterious
Q96KN2	Q96KN2_UniProt_E200A	UniProt	E	200	A	UniProt MUTAGEN: MUTAGEN | 200 | 200 | E->A: Loss of activity. |	Q96KN2_1.pdb	PDB_3DLJ_A	474	1	deleterious	12,6	deleterious	0,69	deleterious	1,00	deleterious	-5,70	deleterious	0,71	neutral	1,00	deleterious	0,95	deleterious
Q14191	Q14191_UniProt_L88A	UniProt	L	88	A	UniProt MUTAGEN: MUTAGEN | 88 | 88 | L->A: No effect on exonuclease activity. |	Q14191_1.pdb	ModBase_2FBY_A	194	1	neutral	63,1	neutral	0,06	neutral	0,00	neutral	-0,54	neutral	-0,16	neutral	0,43	neutral	-0,29	neutral
P35520	P35520_UniProt_I278T	UniProt	I	278	T	UniProt VARIANT: VARIANT | 278 | 278 | I -> T (in CBSD; mild to severe form; common mutation; loss of activity; severely affects tetramer formation by promoting formation of larger aggregates; dbSNP:rs5742905). | VAR_002184	P35520_3.pdb	PDB_1JBQ_A	349	1	deleterious	0,3	deleterious	0,82	deleterious	0,97	deleterious	-3,82	deleterious	2,84	deleterious	0,98	deleterious	0,76	deleterious
P53350	P53350_UniProt_S137A	UniProt	S	137	A	UniProt MUTAGEN: MUTAGEN | 137 | 137 | S->A: No change in activity. Increases activity and restores recovery after DNA damage checkpoint; when associated with D-210. |	P53350_1.pdb	PDB_2V5Q_A	285	1	neutral	4,1	deleterious	0,50	neutral	1,00	deleterious	-2,84	deleterious	1,43	deleterious	0,75	deleterious	0,36	deleterious
P40692	P40692_UniProt_T117M	UniProt	T	117	M	UniProt VARIANT: VARIANT | 117 | 117 | T -> M (in HNPCC2; fails to interact with PMS2 and EXO1; loss of function in a mismatch repair assay; has no effect on ex vivo splicing assay). | VAR_004445	P40692_2.pdb	PDB_3NA3_A	304	1	deleterious	1,8	deleterious	0,94	deleterious	1,00	deleterious	-5,10	deleterious	0,60	neutral	0,85	deleterious	0,7	deleterious
P30044	P30044_UniProt_C100S	UniProt	C	100	S	UniProt MUTAGEN: MUTAGEN | 100 | 100 | C->S: Complete loss of activity. |	P30044_1.pdb	PDB_2VL3_A	162	1	deleterious	0,3	deleterious	0,90	deleterious	1,00	deleterious	-9,25	deleterious	1,61	deleterious	0,95	deleterious	1,19	deleterious
P42330	P42330_UniProt_K75E	UniProt	K	75	E	UniProt MUTAGEN: MUTAGEN | 75 | 75 | K->E: No effect on 17beta-HSD activity. |	P42330_1.pdb	PDB_1RY0_A	319	1	neutral	36,7	neutral	0,51	deleterious	0,08	neutral	-3,03	deleterious	0,45	neutral	0,50	neutral	0,03	neutral
P43246	P43246_UniProt_E205Q	UniProt	E	205	Q	UniProt VARIANT: VARIANT | 205 | 205 | E -> Q (shows no defects; mismatch repair proficient). | VAR_068705	P43246_2.pdb	PDB_3THX_A	876	1	neutral	69,3	neutral	0,22	neutral	0,09	neutral	-1,61	neutral	0,08	neutral	0,36	neutral	-0,3	neutral
P53999	P53999_UniProt_R86G	UniProt	R	86	G	UniProt MUTAGEN: MUTAGEN | 86 | 86 | R->G: Loss of ssDNA binding. |	P53999_1.pdb	PDB_2C62_A	66	1	deleterious	17,3	deleterious	0,97	deleterious	1,00	deleterious	-6,69	deleterious	1,46	deleterious	0,93	deleterious	0,94	deleterious
P60484	P60484_UniProt_C136Y	UniProt	C	136	Y	UniProt VARIANT: VARIANT | 136 | 136 | C -> Y (in CWS1; loss of phosphatase activity towards Ins(1,3,4,5)P3). | VAR_007808	P60484_2.pdb	PDB_1D5R_A	308	1	deleterious	0,0	deleterious	0,92	deleterious	1,00	deleterious	-8,88	deleterious	0,77	deleterious	0,85	deleterious	1,03	deleterious
P14550	P14550_UniProt_I299C	UniProt	I	299	C	UniProt MUTAGEN: MUTAGEN | 299 | 299 | I->C: No change in enzymatic activity. |	P14550_1.pdb	ModBase_2ALR_A	324	1	neutral	16,5	deleterious	0,14	neutral	0,14	neutral	3,41	neutral	1,40	deleterious	0,72	neutral	-0,24	neutral
P14550	P14550_UniProt_I299A	UniProt	I	299	A	UniProt MUTAGEN: MUTAGEN | 299 | 299 | I->A: No change in enzymatic activity. |	P14550_1.pdb	ModBase_2ALR_A	324	1	neutral	16,5	deleterious	0,27	neutral	0,92	deleterious	-1,34	neutral	1,52	deleterious	0,69	neutral	0,13	neutral
P60484	P60484_UniProt_H123Y	UniProt	H	123	Y	UniProt VARIANT: VARIANT | 123 | 123 | H -> Y (in endometrial cancer; loss of protein phosphatase activity). | VAR_026260	P60484_2.pdb	PDB_1D5R_A	308	1	deleterious	0,0	deleterious	0,80	deleterious	1,00	deleterious	-5,85	deleterious	-0,27	neutral	0,96	deleterious	0,91	deleterious
Q9UK55	Q9UK55_UniProt_Y408A	UniProt	Y	408	A	UniProt MUTAGEN: MUTAGEN | 408 | 408 | Y->A: Loss of inhibitory activity. |	Q9UK55_1.pdb	PDB_3F1S_A	385	1	deleterious	94,8	neutral	0,13	neutral	1,00	deleterious	-4,11	deleterious	-0,14	neutral	0,13	neutral	-0,41	neutral
Q9Y2C4	Q9Y2C4_UniProt_S137D	UniProt	S	137	D	UniProt MUTAGEN: MUTAGEN | 137 | 137 | S->D: No effect on catalytic activity. |	Q9Y2C4_1.pdb	ModBase_4A1N_A	293	1	neutral	12,0	deleterious	0,08	neutral	0,99	deleterious	0,72	neutral	1,21	deleterious	0,85	deleterious	0,18	neutral
P29508	P29508_UniProt_F352A	UniProt	F	352	A	UniProt MUTAGEN: MUTAGEN | 352 | 352 | F->A: Loss of inhibitory activity. |	P29508_1.pdb	PDB_2ZV6_B	372	1	deleterious	60,6	neutral	0,13	neutral	0,00	neutral	-0,39	neutral	0,20	neutral	0,34	neutral	-0,44	neutral
Q12923	Q12923_UniProt_R2444Q	UniProt	R	2444	Q	UniProt MUTAGEN: MUTAGEN | 2444 | 2444 | R->Q: Strongly decreases catalytic activity. |	Q12923_1.pdb	ModBase_1WCH_A	308	1	deleterious	4,9	deleterious	0,85	deleterious	1,00	deleterious	-1,79	neutral	0,76	deleterious	0,80	deleterious	0,33	deleterious
Q12923	Q12923_UniProt_R2444E	UniProt	R	2444	E	UniProt MUTAGEN: MUTAGEN | 2444 | 2444 | R->E: Loss of catalytic activity. |	Q12923_1.pdb	ModBase_1WCH_A	308	1	deleterious	4,9	deleterious	0,90	deleterious	1,00	deleterious	-2,24	neutral	1,28	deleterious	0,78	deleterious	0,34	deleterious
Q9NX09	Q9NX09_UniProt_S103W	UniProt	S	103	W	UniProt MUTAGEN: MUTAGEN | 103 | 103 | S->L,W: No effect on inhibition of mTORC1. |	Q9NX09_1.pdb	PDB_3LQ9_A	129	1	neutral	42,4	neutral	0,72	deleterious	0,99	deleterious	-2,48	neutral	0,75	deleterious	0,74	neutral	0,3	neutral
P48061	P48061_UniProt_E36A	UniProt	E	36	A	UniProt MUTAGEN: MUTAGEN | 36 | 36 | E->A: No effect on anti-HIV-1 and chemotactic activities. |	P48061_1.pdb	PDB_2J7Z_A	68	1	neutral	53,2	neutral	0,55	deleterious	1,00	deleterious	-2,31	neutral	0,01	neutral	0,22	neutral	-0,43	neutral
P48061	P48061_UniProt_R41A	UniProt	R	41	A	UniProt MUTAGEN: MUTAGEN | 41 | 41 | R->A: No effect on CXCR4 activation. |	P48061_1.pdb	PDB_2J7Z_A	68	1	neutral	52,1	neutral	0,88	deleterious	0,05	neutral	-2,34	neutral	0,55	neutral	0,63	neutral	0,14	neutral
P09936	P09936_UniProt_Q73R	UniProt	Q	73	R	UniProt MUTAGEN: MUTAGEN | 73 | 73 | Q->R: No effect on enzymatic parameters. |	P09936_1.pdb	PDB_4DM9_A	223	1	neutral	84,6	neutral	0,28	neutral	0,09	neutral	-2,92	deleterious	0,07	neutral	0,31	neutral	-0,25	neutral
Q8NBK3	Q8NBK3_UniProt_N259I	UniProt	N	259	I	UniProt VARIANT: VARIANT | 259 | 259 | N -> I (in MSD; loss of activity). | VAR_019053	Q8NBK3_3.pdb	PDB_1Z70_X	277	1	deleterious	0,0	deleterious	0,98	deleterious	1,00	deleterious	-8,79	deleterious	-0,92	neutral	1,00	deleterious	1,22	deleterious
Q8TEK3	Q8TEK3_UniProt_Y312A	UniProt	Y	312	A	UniProt MUTAGEN: MUTAGEN | 312 | 312 | Y->A: Loss of activity. |	Q8TEK3_1.pdb	ModBase_1NW3_A	328	1	deleterious	6,7	deleterious	0,95	deleterious	1,00	deleterious	-8,83	deleterious	3,11	deleterious	0,94	deleterious	1,14	deleterious
P62487	P62487_UniProt_R151E	UniProt	R	151	E	UniProt MUTAGEN: MUTAGEN | 151 | 151 | R->E: Strongly reduces RNA-binding. |	P62487_1.pdb	PDB_2C35_B	171	1	deleterious	63,0	neutral	0,72	deleterious	1,00	deleterious	-4,92	deleterious	0,22	neutral	0,41	neutral	0,07	neutral
Q92820	Q92820_UniProt_C134A	UniProt	C	134	A	UniProt MUTAGEN: MUTAGEN | 134 | 134 | C->A: Loss of activity. |	Q92820_1.pdb	PDB_1L9X_A	288	1	deleterious	4,3	deleterious	0,86	deleterious	1,00	deleterious	-8,61	deleterious	1,77	deleterious	0,91	deleterious	1,08	deleterious
Q00987	Q00987_UniProt_C461S	UniProt	C	461	S	UniProt MUTAGEN: MUTAGEN | 461 | 461 | C->S: Loss of ubiquitin ligase E3 activity. |	Q00987_1.pdb	PDB_A.clea	60	1	deleterious	0,5	deleterious	0,89	deleterious	1,00	deleterious	-9,04	deleterious	2,05	deleterious	0,97	deleterious	1,21	deleterious
O94925	O94925_UniProt_F318Y	UniProt	F	318	Y	UniProt MUTAGEN: MUTAGEN | 318 | 318 | F->Y: No effect on catalytic activity. Loss of inhibition by BPTES; when associated with S-322. |	O94925_1.pdb	PDB_3UO9_A	410	1	neutral	43,1	neutral	0,18	neutral	0,47	neutral	-2,10	neutral	0,06	neutral	0,43	neutral	-0,16	neutral
O15550	O15550_UniProt_H1146A	UniProt	H	1146	A	UniProt MUTAGEN: MUTAGEN | 1146 | 1146 | H->A: Abolishes histone demethylase activity. |	O15550_1.pdb	PDB_3AVR_A	475	1	deleterious	22,4	neutral	0,95	deleterious	1,00	deleterious	-6,35	deleterious	1,23	deleterious	0,80	deleterious	0,73	deleterious
Q08499	Q08499_UniProt_D503N	UniProt	D	503	N	UniProt MUTAGEN: MUTAGEN | 503 | 503 | D->N: Abolishes catalytic activity. |	Q08499_1.pdb	PDB_1Y2K_A	326	1	deleterious	4,2	deleterious	0,91	deleterious	1,00	deleterious	-4,50	deleterious	0,52	neutral	0,78	deleterious	0,55	deleterious
Q9H063	Q9H063_UniProt_S60D	UniProt	S	60	D	UniProt MUTAGEN: MUTAGEN | 60 | 60 | S->D: No change. Weaker repressive effect on RNA polymerase III transcription; when associated with D-68 and D-75. |	Q9H063_1.pdb	ModBase_3NR5_A	205	1	neutral	54,8	neutral	0,54	deleterious	1,00	deleterious	-3,66	deleterious	0,03	neutral	0,42	neutral	-0,04	neutral
Q96C86	Q96C86_UniProt_R322A	UniProt	R	322	A	UniProt MUTAGEN: MUTAGEN | 322 | 322 | R->A: No effect. |	Q96C86_1.pdb	PDB_3BL9_A	287	1	neutral	17,6	deleterious	0,76	deleterious	0,99	deleterious	-3,92	deleterious	1,62	deleterious	0,92	deleterious	0,69	deleterious
P15289	P15289_UniProt_H138D	UniProt	H	138	D	UniProt VARIANT: VARIANT | 138 | 138 | H -> D (in MLD; significantly lower activity than wild-type protein; dbSNP:rs199476358). | VAR_067415	P15289_2.pdb	PDB_1AUK_A	482	1	deleterious	42,5	neutral	0,45	neutral	0,13	neutral	-0,76	neutral	0,71	neutral	0,58	neutral	-0,07	neutral
O15392	O15392_UniProt_C84A	UniProt	C	84	A	UniProt MUTAGEN: MUTAGEN | 84 | 84 | C->A: Loss of cytoprotection. |	O15392_1.pdb	PDB_2QFA_A	137	1	deleterious	4,5	deleterious	0,93	deleterious	1,00	deleterious	-8,18	deleterious	2,00	deleterious	0,91	deleterious	1,05	deleterious
P47712	P47712_UniProt_S215A	UniProt	S	215	A	UniProt MUTAGEN: MUTAGEN | 215 | 215 | S->A: No effect on phospholipase or lysophosphatase activity. |	P47712_1.pdb	PDB_1CJY_A	636	1	neutral	27,9	neutral	0,27	neutral	0,00	neutral	-0,34	neutral	0,42	neutral	0,50	neutral	-0,21	neutral
O15392	O15392_UniProt_D71A	UniProt	D	71	A	UniProt MUTAGEN: MUTAGEN | 71 | 71 | D->A: No change. Loss of interaction with AURKB; when associated with A-70. |	O15392_1.pdb	PDB_2QFA_A	137	1	neutral	13,3	deleterious	0,88	deleterious	1,00	deleterious	-7,25	deleterious	0,30	neutral	0,87	deleterious	0,91	deleterious
P47989	P47989_UniProt_R881M	UniProt	R	881	M	UniProt MUTAGEN: MUTAGEN | 881 | 881 | R->M: Abolishes xanthine oxidase activity. |	P47989_1.pdb	PDB_2E1Q_A	1308	1	deleterious	1,5	deleterious	0,53	deleterious	0,99	deleterious	-4,53	deleterious	0,51	neutral	0,98	deleterious	0,82	deleterious
O60942	O60942_UniProt_R299A	UniProt	R	299	A	UniProt MUTAGEN: MUTAGEN | 299 | 299 | R->A: Loss of GTase activity. |	O60942_1.pdb	PDB_3S24_A	329	1	deleterious	8,1	deleterious	0,91	deleterious	1,00	deleterious	-5,93	deleterious	1,69	deleterious	0,93	deleterious	0,88	deleterious
Q9UMR5	Q9UMR5_UniProt_S111A	UniProt	S	111	A	UniProt MUTAGEN: MUTAGEN | 111 | 111 | S->A: Abolishes enzymatic activity. |	Q9UMR5_1.pdb	ModBase_1PJA_A	268	1	deleterious	11,3	deleterious	0,90	deleterious	0,95	deleterious	-2,82	deleterious	1,37	deleterious	0,76	deleterious	0,37	deleterious
P60484	P60484_UniProt_A121P	UniProt	A	121	P	UniProt VARIANT: VARIANT | 121 | 121 | A -> P (in glioblastoma; loss of phosphatase activity towards Ins(1,3,4,5)P4). | VAR_026259	P60484_2.pdb	PDB_1D5R_A	308	1	deleterious	1,3	deleterious	0,80	deleterious	1,00	deleterious	-3,79	deleterious	2,49	deleterious	0,95	deleterious	0,71	deleterious
Q9UKV8	Q9UKV8_UniProt_F470W	UniProt	F	470	W	UniProt MUTAGEN: MUTAGEN | 470 | 470 | F->W: No effect on binding to the 7- methylguanosine cap of mRNA or inhibition of translation. |	Q9UKV8_1.pdb	ModBase_4EI1_A	837	1	neutral	2,7	deleterious	0,51	deleterious	1,00	deleterious	-4,19	deleterious	0,93	deleterious	0,72	neutral	0,43	deleterious
P09917	P09917_UniProt_D359N	UniProt	D	359	N	UniProt MUTAGEN: MUTAGEN | 359 | 359 | D->N: No loss of activity. |	P09917_1.pdb	PDB_3V98_A	669	1	neutral	3,0	deleterious	0,73	deleterious	1,00	deleterious	-2,88	deleterious	0,63	neutral	0,83	deleterious	0,46	deleterious
O60716	O60716_UniProt_K401M	UniProt	K	401	M	UniProt MUTAGEN: MUTAGEN | 401 | 401 | K->M: Complete loss of cadherin interaction. |	O60716_1.pdb	PDB_3L6X_A	436	1	deleterious	2,5	deleterious	0,68	deleterious	1,00	deleterious	-5,92	deleterious	0,07	neutral	1,00	deleterious	0,97	deleterious
Q8N6T7	Q8N6T7_UniProt_H133Y	UniProt	H	133	Y	UniProt MUTAGEN: MUTAGEN | 133 | 133 | H->Y: Loss of enzyme activity. Abolishes RBBP8 deacetylation and promotion of DNA end resection after DNA damage. |	Q8N6T7_1.pdb	PDB_A.clea	275	1	deleterious	18,7	neutral	0,88	deleterious	1,00	deleterious	-5,97	deleterious	0,23	neutral	0,81	deleterious	0,71	deleterious
Q86VW2	Q86VW2_UniProt_L301E	UniProt	L	301	E	UniProt MUTAGEN: MUTAGEN | 301 | 301 | L->E: Abolishes its exchange activity on RHOA. |	Q86VW2_1.pdb	PDB_A.clea	329	1	deleterious	10,8	deleterious	0,47	neutral	1,00	deleterious	-6,73	deleterious	1,75	deleterious	0,91	deleterious	0,91	deleterious
Q96RU3	Q96RU3_UniProt_D168A	UniProt	D	168	A	UniProt MUTAGEN: MUTAGEN | 168 | 168 | D->A,N,R: No significant effect. |	Q96RU3_1.pdb	ModBase_2EFL_A	288	1	neutral	35,8	neutral	0,28	neutral	1,00	deleterious	-6,87	deleterious	0,37	neutral	0,64	neutral	0,55	deleterious
Q9UMR5	Q9UMR5_UniProt_D228A	UniProt	D	228	A	UniProt MUTAGEN: MUTAGEN | 228 | 228 | D->A: Abolishes enzymatic activity. |	Q9UMR5_1.pdb	ModBase_1PJA_A	268	1	deleterious	5,1	deleterious	1,00	deleterious	1,00	deleterious	-7,47	deleterious	0,49	neutral	0,94	deleterious	1,03	deleterious
P30291	P30291_UniProt_K328R	UniProt	K	328	R	UniProt MUTAGEN: MUTAGEN | 328 | 328 | K->R: Abolishes activity. |	P30291_1.pdb	ModBase_1X8B_A	279	1	deleterious	11,7	deleterious	0,85	deleterious	1,00	deleterious	-2,97	deleterious	0,15	neutral	0,91	deleterious	0,59	deleterious
P39748	P39748_UniProt_D34A	UniProt	D	34	A	UniProt MUTAGEN: MUTAGEN | 34 | 34 | D->A: Loss of flap endonuclease activity but substrate binding activity is retained. |	P39748_1.pdb	PDB_3Q8M_A	335	1	deleterious	4,7	deleterious	0,94	deleterious	1,00	deleterious	-7,63	deleterious	1,34	deleterious	0,97	deleterious	1,09	deleterious
Q9NRX4	Q9NRX4_UniProt_H53A	UniProt	H	53	A	UniProt MUTAGEN: MUTAGEN | 53 | 53 | H->A: Loss of activity. |	Q9NRX4_1.pdb	PDB_2NMM_A	114	1	deleterious	7,2	deleterious	0,98	deleterious	1,00	deleterious	-9,28	deleterious	1,65	deleterious	0,93	deleterious	1,17	deleterious
Q96C86	Q96C86_UniProt_F63A	UniProt	F	63	A	UniProt MUTAGEN: MUTAGEN | 63 | 63 | F->A: No effect. |	Q96C86_1.pdb	PDB_3BL9_A	287	1	neutral	11,0	deleterious	0,29	neutral	0,99	deleterious	-2,46	neutral	2,97	deleterious	0,94	deleterious	0,58	deleterious
Q13546	Q13546_UniProt_S161E	UniProt	S	161	E	UniProt MUTAGEN: MUTAGEN | 161 | 161 | S->E: No effect on RIPK1 autophosphorylation. |	Q13546_1.pdb	PDB_4ITJ_A	263	1	neutral	15,1	deleterious	0,30	neutral	0,87	deleterious	-1,34	neutral	1,44	deleterious	0,80	deleterious	0,3	neutral
P06730	P06730_UniProt_S53A	UniProt	S	53	A	UniProt MUTAGEN: MUTAGEN | 53 | 53 | S->A,D: No effect on phosphorylation level nor incorporation into eIF4F complex. |	P06730_1.pdb	PDB_1IPB.c	191	1	neutral	64,1	neutral	0,34	neutral	0,00	neutral	-2,07	neutral	0,06	neutral	0,55	neutral	0	neutral
P46597	P46597_UniProt_Y248H	UniProt	Y	248	H	UniProt VARIANT: VARIANT | 248 | 248 | Y -> H (functional polymorphism that nearly abolishes enzyme activity). | VAR_069125	P46597_2.pdb	PDB_4A6D_A	344	1	deleterious	0,0	deleterious	0,43	neutral	0,88	deleterious	-4,28	deleterious	2,46	deleterious	0,94	deleterious	0,75	deleterious
P00374	P00374_UniProt_L23R	UniProt	L	23	R	UniProt MUTAGEN: MUTAGEN | 23 | 23 | L->R: Strongly decreased affinity for methotrexate. Decreases catalytic rate constant 200-fold. Decreases affinity for NADP and dihydrofolate over 10-fold. |	P00374_1.pdb	PDB_2W3B_A	185	1	deleterious	32,7	neutral	0,78	deleterious	1,00	deleterious	-4,54	deleterious	0,46	neutral	0,69	neutral	0,41	deleterious
Q96LD8	Q96LD8_UniProt_Q157A	UniProt	Q	157	A	UniProt MUTAGEN: MUTAGEN | 157 | 157 | Q->A: No effect on activity. |	Q96LD8_1.pdb	PDB_2BKR_A	212	1	neutral	12,9	deleterious	0,91	deleterious	1,00	deleterious	-5,63	deleterious	1,15	deleterious	0,90	deleterious	0,8	deleterious
Q13572	Q13572_UniProt_S214A	UniProt	S	214	A	UniProt MUTAGEN: MUTAGEN | 214 | 214 | S->A: Loss of kinase activity. |	Q13572_1.pdb	PDB_2Q7D_A	331	1	deleterious	4,1	deleterious	0,84	deleterious	1,00	deleterious	-2,65	deleterious	0,99	deleterious	0,75	deleterious	0,34	deleterious
Q13043	Q13043_UniProt_T177A	UniProt	T	177	A	UniProt MUTAGEN: MUTAGEN | 177 | 177 | T->A: No effect on activity. |	Q13043_1.pdb	PDB_3COM_A	267	1	neutral	87,3	neutral	0,46	neutral	0,09	neutral	-4,66	deleterious	0,12	neutral	0,54	neutral	0,22	neutral
Q9H0U4	Q9H0U4_UniProt_L103R	UniProt	L	103	R	UniProt MUTAGEN: MUTAGEN | 103 | 103 | L->R: No effect on prenylation. |	Q9H0U4_1.pdb	PDB_A.clea	170	1	neutral	13,1	deleterious	0,92	deleterious	1,00	deleterious	-5,38	deleterious	1,90	deleterious	0,87	deleterious	0,74	deleterious
P78417	P78417_UniProt_C32A	UniProt	C	32	A	UniProt MUTAGEN: MUTAGEN | 32 | 32 | C->A: Loss of activity. |	P78417_1.pdb	PDB_3LFL_A	236	1	deleterious	9,6	deleterious	0,96	deleterious	1,00	deleterious	-8,61	deleterious	1,35	deleterious	0,60	neutral	0,65	deleterious
P22303	P22303_UniProt_E365A	UniProt	E	365	A	UniProt MUTAGEN: MUTAGEN | 365 | 365 | E->A: Loss of activity. |	P22303_1.pdb	PDB_4EY4_A	532	1	deleterious	3,4	deleterious	0,97	deleterious	1,00	deleterious	-4,99	deleterious	1,11	deleterious	1,00	deleterious	0,89	deleterious
Q8N1Q8	Q8N1Q8_UniProt_D167A	UniProt	D	167	A	UniProt MUTAGEN: MUTAGEN | 167 | 167 | D->A: Abolishes enzyme activity. |	Q8N1Q8_1.pdb	ModBase_4AE7_A	196	1	deleterious	35,7	neutral	0,78	deleterious	1,00	deleterious	-7,90	deleterious	-0,22	neutral	0,36	neutral	0,26	neutral
O43252	O43252_UniProt_H428A	UniProt	H	428	A	UniProt MUTAGEN: MUTAGEN | 428 | 428 | H->A: Loss of activity. |	O43252_1.pdb	PDB_1X6V_A	562	1	deleterious	17,7	neutral	0,92	deleterious	1,00	deleterious	-9,18	deleterious	1,61	deleterious	0,80	deleterious	0,98	deleterious
P52788	P52788_UniProt_D276N	UniProt	D	276	N	UniProt MUTAGEN: MUTAGEN | 276 | 276 | D->N: 200,000-fold decrease in catalytic efficiency. |	P52788_1.pdb	PDB_3C6K_A	340	1	deleterious	6,4	deleterious	0,85	deleterious	1,00	deleterious	-4,99	deleterious	0,24	neutral	0,74	deleterious	0,53	deleterious
Q96C86	Q96C86_UniProt_E185A	UniProt	E	185	A	UniProt MUTAGEN: MUTAGEN | 185 | 185 | E->A: Loss of decapping activity. |	Q96C86_1.pdb	PDB_3BL9_A	287	1	deleterious	35,9	neutral	0,87	deleterious	1,00	deleterious	-5,80	deleterious	0,36	neutral	0,56	neutral	0,35	deleterious
Q15126	Q15126_UniProt_R93M	UniProt	R	93	M	UniProt MUTAGEN: MUTAGEN | 93 | 93 | R->M: Almost no change in Km and Vmax for MgATP and R-MVP. |	Q15126_1.pdb	ModBase_3CH4_B	192	1	neutral	33,1	neutral	0,88	deleterious	1,00	deleterious	-4,33	deleterious	0,14	neutral	0,34	neutral	-0,08	neutral
A2RUC4	A2RUC4_UniProt_R149A	UniProt	R	149	A	UniProt MUTAGEN: MUTAGEN | 149 | 149 | R->A: Abolishes enzyme activity and ability to bind tRNA. |	A2RUC4_1.pdb	PDB_A.clea	305	1	deleterious	9,8	deleterious	0,67	deleterious	1,00	deleterious	-5,29	deleterious	1,25	deleterious	0,93	deleterious	0,82	deleterious
P15559	P15559_UniProt_P187S	UniProt	P	187	S	UniProt VARIANT: VARIANT | 187 | 187 | P -> S (lack of activity; dbSNP:rs1800566). | VAR_008384	P15559_1.pdb	PDB_1D4A_A	273	1	deleterious	7,4	deleterious	0,44	neutral	0,44	neutral	-7,39	deleterious	2,34	deleterious	0,91	deleterious	0,97	deleterious
Q13838	Q13838_UniProt_D199A	UniProt	D	199	A	UniProt MUTAGEN: MUTAGEN | 199 | 199 | D->A: Increased ATPase activity and loss of helicase activity. |	Q13838_1.pdb	PDB_1T6N_A	207	1	deleterious	6,0	deleterious	0,94	deleterious	1,00	deleterious	-7,80	deleterious	1,01	deleterious	0,90	deleterious	0,99	deleterious
Q9NX46	Q9NX46_UniProt_T317A	UniProt	T	317	A	UniProt MUTAGEN: MUTAGEN | 317 | 317 | T->A: Complete loss of activity. |	Q9NX46_1.pdb	PDB_2FP0_A	340	1	deleterious	2,1	deleterious	0,68	deleterious	1,00	deleterious	-4,94	deleterious	1,53	deleterious	0,94	deleterious	0,8	deleterious
P08631	P08631_UniProt_K290E	UniProt	K	290	E	UniProt MUTAGEN: MUTAGEN | 290 | 290 | K->E: Loss of kinase activity. |	P08631_1.pdb	PDB_2C0T_A	430	1	deleterious	22,2	neutral	0,76	deleterious	0,99	deleterious	-3,66	deleterious	0,89	deleterious	0,57	neutral	0,18	neutral
Q9NWB1	Q9NWB1_UniProt_F126Y	UniProt	F	126	Y	UniProt MUTAGEN: MUTAGEN | 126 | 126 | F->Y: No effect on RNA-binding. |	Q9NWB1_1.pdb	ModBase_2ERR_A	88	1	neutral	49,3	neutral	0,15	neutral	0,74	deleterious	-2,48	neutral	0,16	neutral	0,40	neutral	-0,16	neutral
Q00987	Q00987_UniProt_C449A	UniProt	C	449	A	UniProt MUTAGEN: MUTAGEN | 449 | 449 | C->A: Loss of ubiquitin ligase E3 activity. |	Q00987_1.pdb	PDB_A.clea	60	1	deleterious	14,7	deleterious	0,12	neutral	0,99	deleterious	-4,15	deleterious	0,80	deleterious	0,66	neutral	0,35	deleterious
Q8IZI9	Q8IZI9_UniProt_D58A	UniProt	D	58	A	UniProt MUTAGEN: MUTAGEN | 58 | 58 | D->A: 43 fold decrease in antiviral activity. |	Q8IZI9_1.pdb	PDB_3HHC_A	154	1	deleterious	43,4	neutral	0,93	deleterious	0,35	neutral	-6,09	deleterious	0,16	neutral	0,41	neutral	0,16	neutral
Q9UIK4	Q9UIK4_UniProt_K52A	UniProt	K	52	A	UniProt MUTAGEN: MUTAGEN | 52 | 52 | K->A: Loss of activity, apoptotic function and of autophosphorylation. |	Q9UIK4_1.pdb	PDB_2A2A_A	304	1	deleterious	8,5	deleterious	0,93	deleterious	1,00	deleterious	-5,54	deleterious	0,70	neutral	0,99	deleterious	0,93	deleterious
P09917	P09917_UniProt_E377Q	UniProt	E	377	Q	UniProt MUTAGEN: MUTAGEN | 377 | 377 | E->Q: No activity. |	P09917_1.pdb	PDB_3V98_A	669	1	deleterious	0,6	deleterious	0,77	deleterious	1,00	deleterious	-2,90	deleterious	0,26	neutral	0,91	deleterious	0,58	deleterious
P09936	P09936_UniProt_D176N	UniProt	D	176	N	UniProt MUTAGEN: MUTAGEN | 176 | 176 | D->N: 6-fold decrease in affinity for ubiquitin ethyl ester; 97.5% decrease in enzymatic activity. |	P09936_1.pdb	PDB_4DM9_A	223	1	deleterious	2,2	deleterious	0,66	deleterious	1,00	deleterious	-4,29	deleterious	1,11	deleterious	0,85	deleterious	0,62	deleterious
P60484	P60484_UniProt_G165R	UniProt	G	165	R	UniProt VARIANT: VARIANT | 165 | 165 | G -> R (in glioblastoma; severely reduced protein phosphatase activity; loss of phosphatase activity towards Ins(1,3,4,5)P4; retains ability to bind phospholipid membranes). | VAR_026264	P60484_2.pdb	PDB_1D5R_A	308	1	deleterious	4,3	deleterious	0,87	deleterious	1,00	deleterious	-7,33	deleterious	0,72	neutral	0,97	deleterious	1,05	deleterious
Q9NRX4	Q9NRX4_UniProt_K21A	UniProt	K	21	A	UniProt MUTAGEN: MUTAGEN | 21 | 21 | K->A: Decreased affinity for substrate and strongly reduced catalytic activity. |	Q9NRX4_1.pdb	PDB_2NMM_A	114	1	deleterious	22,8	neutral	0,92	deleterious	1,00	deleterious	-5,46	deleterious	0,61	neutral	0,94	deleterious	0,84	deleterious
Q16769	Q16769_UniProt_R54W	UniProt	R	54	W	UniProt VARIANT: VARIANT | 54 | 54 | R -> W (lowers activity by approximately 30%; dbSNP:rs2255991). | VAR_053956	Q16769_1.pdb	PDB_2AFW_A	324	1	neutral	45,4	neutral	0,69	deleterious	1,00	deleterious	-4,26	deleterious	0,81	deleterious	0,71	neutral	0,42	deleterious
P35520	P35520_UniProt_T191M	UniProt	T	191	M	UniProt VARIANT: VARIANT | 191 | 191 | T -> M (in CBSD; moderate and severe forms; exhibits an activity lower than 4% of the wild-type enzyme; absent capacity to form multimeric quaternary structure). | VAR_008068	P35520_3.pdb	PDB_1JBQ_A	349	1	deleterious	2,1	deleterious	0,96	deleterious	1,00	deleterious	-5,69	deleterious	1,03	deleterious	0,84	deleterious	0,73	deleterious
Q9NRX4	Q9NRX4_UniProt_S94A	UniProt	S	94	A	UniProt MUTAGEN: MUTAGEN | 94 | 94 | S->A: Decreased affinity for substrate and strongly reduced catalytic activity. |	Q9NRX4_1.pdb	PDB_2NMM_A	114	1	deleterious	1,5	deleterious	0,84	deleterious	0,98	deleterious	-3,00	deleterious	1,08	deleterious	0,83	deleterious	0,48	deleterious
Q96RU3	Q96RU3_UniProt_D168N	UniProt	D	168	N	UniProt MUTAGEN: MUTAGEN | 168 | 168 | D->A,N,R: No significant effect. |	Q96RU3_1.pdb	ModBase_2EFL_A	288	1	neutral	35,8	neutral	0,37	neutral	1,00	deleterious	-4,39	deleterious	0,49	neutral	0,41	neutral	0,01	neutral
Q96SB4	Q96SB4_UniProt_S619A	UniProt	S	619	A	UniProt MUTAGEN: MUTAGEN | 619 | 619 | S->A: No effect on protein phosphorylation. |	Q96SB4_1.pdb	ModBase_1WAK_A	560	1	neutral	42,6	neutral	0,27	neutral	0,00	neutral	-0,93	neutral	1,10	deleterious	0,63	neutral	0,02	neutral
P60484	P60484_UniProt_Y174N	UniProt	Y	174	N	UniProt VARIANT: VARIANT | 174 | 174 | Y -> N (loss of phosphatase activity towards Ins(1,3,4,5)P4). | VAR_026270	P60484_2.pdb	PDB_1D5R_A	308	1	deleterious	0,2	deleterious	0,94	deleterious	0,98	deleterious	-8,23	deleterious	2,87	deleterious	0,98	deleterious	1,15	deleterious
Q96GD0	Q96GD0_UniProt_D25N	UniProt	D	25	N	UniProt MUTAGEN: MUTAGEN | 25 | 25 | D->N: Abolishes phosphatase activity. |	Q96GD0_1.pdb	ModBase_2OYC_A	294	1	deleterious	7,1	deleterious	0,86	deleterious	1,00	deleterious	-3,87	deleterious	0,42	neutral	0,84	deleterious	0,58	deleterious
P49792	P49792_UniProt_P2655A	UniProt	P	2655	A	UniProt MUTAGEN: MUTAGEN | 2655 | 2655 | P->A: No effect on SUMO E3 ligase activity. |	P49792_1.pdb	PDB_3UIP_D	61	1	neutral	42,1	neutral	0,39	neutral	0,20	neutral	-2,50	deleterious	0,86	deleterious	0,64	neutral	0,17	neutral
Q9Y2G5	Q9Y2G5_UniProt_W92A	UniProt	W	92	A	UniProt MUTAGEN: MUTAGEN | 92 | 92 | W->A: Abolishes enzyme activity. |	Q9Y2G5_1.pdb	PDB_4AP5_A	389	1	deleterious	58,3	neutral	0,96	deleterious	0,99	deleterious	-11,88	deleterious	0,90	deleterious	0,84	deleterious	1,27	deleterious
Q9Y4P1	Q9Y4P1_UniProt_R229A	UniProt	R	229	A	UniProt MUTAGEN: MUTAGEN | 229 | 229 | R->A: Strongly reduced protease activity. |	Q9Y4P1_1.pdb	PDB_2Z0D_A	312	1	deleterious	58,0	neutral	0,32	neutral	1,00	deleterious	-5,73	deleterious	0,20	neutral	0,52	neutral	0,29	neutral
P60484	P60484_UniProt_G251C	UniProt	G	251	C	UniProt VARIANT: VARIANT | 251 | 251 | G -> C (loss of phosphatase activity towards Ins(1,3,4,5)P4; retains ability to bind phospholipid membranes). | VAR_026273	P60484_2.pdb	PDB_1D5R_A	308	1	deleterious	10,4	deleterious	0,81	deleterious	1,00	deleterious	-7,61	deleterious	1,53	deleterious	0,96	deleterious	1,06	deleterious
Q9NX09	Q9NX09_UniProt_S103L	UniProt	S	103	L	UniProt MUTAGEN: MUTAGEN | 103 | 103 | S->L,W: No effect on inhibition of mTORC1. |	Q9NX09_1.pdb	PDB_3LQ9_A	129	1	neutral	42,4	neutral	0,37	neutral	0,51	deleterious	-1,35	neutral	-0,40	neutral	0,41	neutral	-0,25	neutral
P42773	P42773_UniProt_A72P	UniProt	A	72	P	UniProt VARIANT: VARIANT | 72 | 72 | A -> P (in breast cancer; loss of CDK6 interaction). | VAR_001490	P42773_1.pdb	PDB_1IHB_A	156	1	deleterious	1,0	deleterious	0,93	deleterious	0,79	deleterious	-2,30	neutral	2,06	deleterious	0,98	deleterious	0,63	deleterious
P39748	P39748_UniProt_D86A	UniProt	D	86	A	UniProt MUTAGEN: MUTAGEN | 86 | 86 | D->A: Loss of flap endonuclease activity but substrate binding activity is retained. |	P39748_1.pdb	PDB_3Q8M_A	335	1	deleterious	37,0	neutral	0,71	deleterious	0,92	deleterious	-7,65	deleterious	0,17	neutral	0,51	neutral	0,44	deleterious
O75962	O75962_UniProt_N1389A	UniProt	N	1389	A	UniProt MUTAGEN: MUTAGEN | 1389 | 1389 | N->A: No change in nucleotide exchange activity. |	O75962_1.pdb	PDB_2NZ8_B	282	1	neutral	22,7	neutral	0,62	deleterious	0,96	deleterious	-6,43	deleterious	0,59	neutral	0,90	deleterious	0,88	deleterious
P30044	P30044_UniProt_C125S	UniProt	C	125	S	UniProt MUTAGEN: MUTAGEN | 125 | 125 | C->S: No change in activity. |	P30044_1.pdb	PDB_2VL3_A	162	1	neutral	0,2	deleterious	0,54	deleterious	1,00	deleterious	-9,38	deleterious	2,54	deleterious	0,98	deleterious	1,25	deleterious
P62487	P62487_UniProt_H14E	UniProt	H	14	E	UniProt MUTAGEN: MUTAGEN | 14 | 14 | H->E: Strongly reduces RNA-binding. |	P62487_1.pdb	PDB_2C35_B	171	1	deleterious	43,4	neutral	0,26	neutral	1,00	deleterious	-6,94	deleterious	0,43	neutral	0,55	neutral	0,43	deleterious
Q13043	Q13043_UniProt_T175A	UniProt	T	175	A	UniProt MUTAGEN: MUTAGEN | 175 | 175 | T->A: No effect on activity. |	Q13043_1.pdb	PDB_3COM_A	267	1	neutral	39,1	neutral	0,52	deleterious	0,09	neutral	-4,61	deleterious	1,00	deleterious	0,64	neutral	0,35	deleterious
Q92820	Q92820_UniProt_H244A	UniProt	H	244	A	UniProt MUTAGEN: MUTAGEN | 244 | 244 | H->A: Loss of activity. |	Q92820_1.pdb	PDB_1L9X_A	288	1	deleterious	5,3	deleterious	0,97	deleterious	1,00	deleterious	-9,64	deleterious	3,05	deleterious	0,81	deleterious	1,04	deleterious
Q14145	Q14145_UniProt_Y334A	UniProt	Y	334	A	UniProt MUTAGEN: MUTAGEN | 334 | 334 | Y->A: Loss of interaction with NFE2L2. Strongly reduces repression of NFE2L2- dependent gene expression. Loss of interaction with PGAM5. |	Q14145_1.pdb	PDB_1ZGK.c	285	1	deleterious	26,3	neutral	0,89	deleterious	1,00	deleterious	-6,50	deleterious	2,47	deleterious	0,85	deleterious	0,81	deleterious
P14735	P14735_UniProt_Y831F	UniProt	Y	831	F	UniProt MUTAGEN: MUTAGEN | 831 | 831 | Y->F: No effect on catalytic activity. |	P14735_1.pdb	PDB_3CWW_A	954	1	neutral	25,2	neutral	0,91	deleterious	0,99	deleterious	-3,41	deleterious	0,78	deleterious	0,65	neutral	0,27	neutral
O43148	O43148_UniProt_D203A	UniProt	D	203	A	UniProt MUTAGEN: MUTAGEN | 203 | 203 | D->A: Loss of activity. |	O43148_1.pdb	PDB_A.clea	273	1	deleterious	3,3	deleterious	0,72	deleterious	1,00	deleterious	-7,90	deleterious	0,20	neutral	1,00	deleterious	1,14	deleterious
Q92985	Q92985_UniProt_K92R	UniProt	K	92	R	UniProt MUTAGEN: MUTAGEN | 92 | 92 | K->R: Loss of acetylation, DNA-binding and activity. |	Q92985_1.pdb	PDB_2O61_A	219	1	deleterious	10,5	deleterious	0,95	deleterious	1,00	deleterious	-2,83	deleterious	0,15	neutral	0,78	deleterious	0,39	deleterious
Q02880	Q02880_UniProt_K510E	UniProt	K	510	E	UniProt MUTAGEN: MUTAGEN | 510 | 510 | K->E: Strongly reduced enzyme activity. |	Q02880_1.pdb	PDB_3QX3_A	674	1	deleterious	38,1	neutral	0,42	neutral	0,45	neutral	-3,87	deleterious	0,49	neutral	0,45	neutral	0,03	neutral
P30566	P30566_UniProt_K246E	UniProt	K	246	E	UniProt VARIANT: VARIANT | 246 | 246 | K -> E (in ADSL deficiency; moderate. Strongly reduced catalytic activity). | VAR_007975	P30566_2.pdb	PDB_2J91_A	459	1	deleterious	53,3	neutral	0,65	deleterious	1,00	deleterious	-3,85	deleterious	-0,10	neutral	0,32	neutral	-0,15	neutral
P53355	P53355_UniProt_K42A	UniProt	K	42	A	UniProt MUTAGEN: MUTAGEN | 42 | 42 | K->A: Loss of activity, apoptotic function and of autophosphorylation. |	P53355_1.pdb	ModBase_1JKS_A	276	1	deleterious	9,0	deleterious	0,96	deleterious	1,00	deleterious	-4,34	deleterious	0,34	neutral	0,99	deleterious	0,82	deleterious
P09917	P09917_UniProt_H400A	UniProt	H	400	A	UniProt MUTAGEN: MUTAGEN | 400 | 400 | H->A: No activity. |	P09917_1.pdb	PDB_3V98_A	669	1	deleterious	0,0	deleterious	0,95	deleterious	1,00	deleterious	-9,98	deleterious	2,34	deleterious	0,92	deleterious	1,21	deleterious
O14965	O14965_UniProt_T287A	UniProt	T	287	A	UniProt MUTAGEN: MUTAGEN | 287 | 287 | T->A: No direct effect on catalytic activity. |	O14965_1.pdb	PDB_2J4Z_A	264	1	neutral	48,5	neutral	0,29	neutral	0,00	neutral	-1,05	neutral	0,44	neutral	0,54	neutral	-0,09	neutral
Q9UIV1	Q9UIV1_UniProt_D40N	UniProt	D	40	N	UniProt MUTAGEN: MUTAGEN | 40 | 40 | D->N: Abolishes RNA deadenylase activity. |	Q9UIV1_1.pdb	PDB_2D5R_A	252	1	deleterious	9,5	deleterious	0,46	neutral	1,00	deleterious	-4,81	deleterious	0,21	neutral	0,85	deleterious	0,67	deleterious
Q9UIS9	Q9UIS9_UniProt_R30A	UniProt	R	30	A	UniProt MUTAGEN: MUTAGEN | 30 | 30 | R->A: Strongly reduces binding to methylated DNA. |	Q9UIS9_1.pdb	ModBase_1D9N_A	75	1	deleterious	64,7	neutral	0,11	neutral	1,00	deleterious	-4,24	deleterious	-0,23	neutral	0,38	neutral	-0,05	neutral
Q53FA7	Q53FA7_UniProt_S151V	UniProt	S	151	V	UniProt MUTAGEN: MUTAGEN | 151 | 151 | S->V: Loss of enzyme activity. |	Q53FA7_1.pdb	PDB_2OBY_A	332	1	deleterious	23,7	neutral	0,96	deleterious	1,00	deleterious	-5,72	deleterious	1,25	deleterious	0,71	neutral	0,55	deleterious
Q9C035	Q9C035_UniProt_R332K	UniProt	R	332	K	UniProt MUTAGEN: MUTAGEN | 332 | 332 | R->K: No effect on HIV-1 and SIVmac infection. |	Q9C035_2.pdb	ModBase_2ECV_A	78	1	neutral	100,0	neutral	0,04	neutral	0,00	neutral	0,58	neutral	-0,02	neutral	0,47	neutral	-0,34	neutral
O15259	O15259_UniProt_L180P	UniProt	L	180	P	UniProt MUTAGEN: MUTAGEN | 180 | 180 | L->P: Loss of SH3 domain fold. |	O15259_1.pdb	ModBase_1S1N_A	60	1	deleterious	15,5	deleterious	0,90	deleterious	0,97	deleterious	-1,09	neutral	2,98	deleterious	0,78	deleterious	0,24	neutral
P35398	P35398_UniProt_F432W	UniProt	F	432	W	UniProt MUTAGEN: MUTAGEN | 432 | 432 | F->W: Slight loss of transcriptional activity. |	P35398_1.pdb	ModBase_1N83_A	241	1	neutral	13,2	deleterious	0,73	deleterious	1,00	deleterious	-2,01	neutral	0,67	neutral	0,75	deleterious	0,28	neutral
P61224	P61224_UniProt_F64A	UniProt	F	64	A	UniProt MUTAGEN: MUTAGEN | 64 | 64 | F->A: Abolishes complex formation with RAP1GAP. Loss GTPase activity. |	P61224_1.pdb	PDB_4DXA_A	167	1	deleterious	29,3	neutral	0,91	deleterious	1,00	deleterious	-6,51	deleterious	1,84	deleterious	0,78	deleterious	0,72	deleterious
P36639	P36639_UniProt_I86K	UniProt	I	86	K	UniProt MUTAGEN: MUTAGEN | 86 | 86 | I->K: Loss of activity. |	P36639_1.pdb	PDB_3Q93_A	154	1	deleterious	23,5	neutral	0,77	deleterious	0,79	deleterious	-6,03	deleterious	1,55	deleterious	0,62	neutral	0,45	deleterious
Q96LW7	Q96LW7_UniProt_L17A	UniProt	L	17	A	UniProt MUTAGEN: MUTAGEN | 17 | 17 | L->A: Abolishes the NF-kappa-B inhibitory activity. |	Q96LW7_1.pdb	PDB_A.clea	95	1	deleterious	0,7	deleterious	0,68	deleterious	1,00	deleterious	-4,84	deleterious	3,38	deleterious	0,99	deleterious	0,87	deleterious
P42771	P42771_UniProt_A60V	UniProt	A	60	V	UniProt VARIANT: VARIANT | 60 | 60 | A -> V (in melanoma; loss of CDK4 binding; dbSNP:rs36204594). | VAR_053028	P42771_2.pdb	PDB_1BI7_B	125	1	deleterious	0,0	deleterious	0,07	neutral	1,00	deleterious	-3,79	deleterious	0,56	neutral	0,95	deleterious	0,71	deleterious
P51857	P51857_UniProt_E120A	UniProt	E	120	A	UniProt MUTAGEN: MUTAGEN | 120 | 120 | E->A: Loss of activity. |	P51857_1.pdb	PDB_3BUV_A	325	1	deleterious	5,9	deleterious	0,92	deleterious	0,04	neutral	-2,87	deleterious	1,11	deleterious	0,96	deleterious	0,64	deleterious
Q13614	Q13614_UniProt_D419A	UniProt	D	419	A	UniProt MUTAGEN: MUTAGEN | 419 | 419 | D->A: No effect. |	Q13614_1.pdb	PDB_1M7R_A	513	1	neutral	26,3	neutral	0,74	deleterious	1,00	deleterious	-7,80	deleterious	0,91	deleterious	0,80	deleterious	0,86	deleterious
P21399	P21399_UniProt_C300S	UniProt	C	300	S	UniProt MUTAGEN: MUTAGEN | 300 | 300 | C->S: No effect on aconitase activity or on RNA binding. |	P21399_1.pdb	PDB_2B3Y_A	888	1	neutral	0,0	deleterious	0,20	neutral	0,04	neutral	-7,82	deleterious	2,15	deleterious	0,94	deleterious	1,06	deleterious
Q9H227	Q9H227_UniProt_E373Q	UniProt	E	373	Q	UniProt MUTAGEN: MUTAGEN | 373 | 373 | E->Q: Loss of catalytic activity. |	Q9H227_1.pdb	ModBase_2E9L_A	466	1	deleterious	4,2	deleterious	0,85	deleterious	1,00	deleterious	-2,90	deleterious	-0,09	neutral	0,94	deleterious	0,62	deleterious
P00747	P00747_UniProt_S741A	UniProt	S	741	A	UniProt MUTAGEN: MUTAGEN | 741 | 741 | S->A: Proteolytically cleaved, but abolishes plasmin activity and cell detachment. |	P00747_1.pdb	PDB_A.clea	247	1	deleterious	50,2	neutral	0,58	deleterious	0,00	neutral	-1,42	neutral	0,35	neutral	0,41	neutral	-0,24	neutral
P62487	P62487_UniProt_S109A	UniProt	S	109	A	UniProt MUTAGEN: MUTAGEN | 109 | 109 | S->A: Strongly reduces RNA-binding. |	P62487_1.pdb	PDB_2C35_B	171	1	deleterious	29,8	neutral	0,51	deleterious	0,99	deleterious	-2,90	deleterious	0,81	deleterious	0,69	neutral	0,27	neutral
P49792	P49792_UniProt_K2652A	UniProt	K	2652	A	UniProt MUTAGEN: MUTAGEN | 2652 | 2652 | K->A: No effect on SUMO E3 ligase activity. |	P49792_1.pdb	PDB_3UIP_D	61	1	neutral	87,2	neutral	0,36	neutral	0,06	neutral	-2,07	neutral	0,41	neutral	0,47	neutral	-0,11	neutral
A7KAX9	A7KAX9_UniProt_K447A	UniProt	K	447	A	UniProt MUTAGEN: MUTAGEN | 447 | 447 | K->A: Loss of GAP activity. |	A7KAX9_1.pdb	PDB_3IUG_A	185	1	deleterious	11,7	deleterious	0,96	deleterious	1,00	deleterious	-5,60	deleterious	1,11	deleterious	0,96	deleterious	0,89	deleterious
Q9NWW6	Q9NWW6_UniProt_D138A	UniProt	D	138	A	UniProt MUTAGEN: MUTAGEN | 138 | 138 | D->A: Almost no effect. |	Q9NWW6_1.pdb	PDB_2QL6_A	180	1	neutral	32,6	neutral	0,83	deleterious	1,00	deleterious	-7,49	deleterious	0,45	neutral	0,31	neutral	0,15	neutral
Q92888	Q92888_UniProt_Y487F	UniProt	Y	487	F	UniProt MUTAGEN: MUTAGEN | 487 | 487 | Y->F: No effect. |	Q92888_1.pdb	PDB_A.clea	370	1	neutral	69,8	neutral	0,06	neutral	0,00	neutral	-1,22	neutral	-0,12	neutral	0,29	neutral	-0,43	neutral
Q9UJ41	Q9UJ41_UniProt_D530A	UniProt	D	530	A	UniProt MUTAGEN: MUTAGEN | 530 | 530 | D->A: Strongly reduced activity. |	Q9UJ41_1.pdb	PDB_2OT3_A	253	1	deleterious	83,3	neutral	0,74	deleterious	1,00	deleterious	-7,60	deleterious	0,06	neutral	0,37	neutral	0,25	neutral
Q16763	Q16763_UniProt_C95S	UniProt	C	95	S	UniProt MUTAGEN: MUTAGEN | 95 | 95 | C->S: Loss of function. |	Q16763_1.pdb	PDB_1ZDN_A	151	1	deleterious	5,3	deleterious	0,82	deleterious	1,00	deleterious	-10,00	deleterious	0,62	neutral	0,75	deleterious	0,98	deleterious
Q9NZ52	Q9NZ52_UniProt_K258M	UniProt	K	258	M	UniProt MUTAGEN: MUTAGEN | 258 | 258 | K->M: No effect. Confers an affinity to RABEP1 identical to GGA1; when associated with N-283. |	Q9NZ52_1.pdb	PDB_1WR6_A	90	1	neutral	2,2	deleterious	0,08	neutral	1,00	deleterious	2,84	neutral	-0,25	neutral	0,99	deleterious	0,19	neutral
Q8IZI9	Q8IZI9_UniProt_Q121A	UniProt	Q	121	A	UniProt MUTAGEN: MUTAGEN | 121 | 121 | Q->A: 46 fold decrease in antiviral activity. |	Q8IZI9_1.pdb	PDB_3HHC_A	154	1	deleterious	63,4	neutral	0,91	deleterious	0,95	deleterious	-5,68	deleterious	0,33	neutral	0,47	neutral	0,21	neutral
Q9UQ84	Q9UQ84_UniProt_E109K	UniProt	E	109	K	UniProt VARIANT: VARIANT | 109 | 109 | E -> K (abrogates exonuclease activity). | VAR_024969	Q9UQ84_3.pdb	PDB_3QE9_Y	345	1	deleterious	58,9	neutral	0,17	neutral	0,95	deleterious	-1,79	neutral	0,19	neutral	0,55	neutral	-0,02	neutral
Q9NX46	Q9NX46_UniProt_S148A	UniProt	S	148	A	UniProt MUTAGEN: MUTAGEN | 148 | 148 | S->A: Complete loss of activity. |	Q9NX46_1.pdb	PDB_2FP0_A	340	1	deleterious	13,3	deleterious	0,39	neutral	1,00	deleterious	-3,00	deleterious	0,71	neutral	0,69	neutral	0,29	neutral
Q9NRN7	Q9NRN7_UniProt_H111A	UniProt	H	111	A	UniProt MUTAGEN: MUTAGEN | 111 | 111 | H->A: Reduces affinity for magnesium 75- fold, and enzyme activity 150-fold. |	Q9NRN7_1.pdb	PDB_2CG5_A	267	1	deleterious	35,1	neutral	0,96	deleterious	1,00	deleterious	-9,91	deleterious	1,08	deleterious	0,40	neutral	0,49	deleterious
P52788	P52788_UniProt_E353Q	UniProt	E	353	Q	UniProt MUTAGEN: MUTAGEN | 353 | 353 | E->Q: 800-fold decrease in catalytic efficiency. |	P52788_1.pdb	PDB_3C6K_A	340	1	deleterious	14,2	deleterious	0,63	deleterious	1,00	deleterious	-2,88	deleterious	0,03	neutral	0,76	deleterious	0,38	deleterious
P36639	P36639_UniProt_A90P	UniProt	A	90	P	UniProt MUTAGEN: MUTAGEN | 90 | 90 | A->P: Loss of activity. |	P36639_1.pdb	PDB_3Q93_A	154	1	deleterious	0,0	deleterious	0,96	deleterious	1,00	deleterious	-4,46	deleterious	2,49	deleterious	0,99	deleterious	0,84	deleterious
Q9Y4X5	Q9Y4X5_UniProt_F371A	UniProt	F	371	A	UniProt MUTAGEN: MUTAGEN | 371 | 371 | F->A: Disrupts the hydrophobic network. Abolishes E3 ubiquitin-protein ligase activity. |	Q9Y4X5_1.pdb	ModBase_1WD2_A	59	1	deleterious	14,5	deleterious	0,93	deleterious	1,00	deleterious	-7,73	deleterious	3,47	deleterious	0,95	deleterious	1,06	deleterious
Q04760	Q04760_UniProt_C61A	UniProt	C	61	A	UniProt MUTAGEN: MUTAGEN | 61 | 61 | C->A: No effect on NO-mediated modification. |	Q04760_1.pdb	PDB_3VW9_A	176	1	neutral	15,2	deleterious	0,20	neutral	0,00	neutral	-0,22	neutral	1,32	deleterious	0,63	neutral	-0,05	neutral
Q9NX09	Q9NX09_UniProt_S137D	UniProt	S	137	D	UniProt MUTAGEN: MUTAGEN | 137 | 137 | S->A,D: No effect on inhibition of mTORC1. |	Q9NX09_1.pdb	PDB_3LQ9_A	129	1	neutral	64,2	neutral	0,19	neutral	0,39	neutral	-1,22	neutral	0,09	neutral	0,52	neutral	-0,11	neutral
Q9NX09	Q9NX09_UniProt_S137A	UniProt	S	137	A	UniProt MUTAGEN: MUTAGEN | 137 | 137 | S->A,D: No effect on inhibition of mTORC1. |	Q9NX09_1.pdb	PDB_3LQ9_A	129	1	neutral	64,2	neutral	0,33	neutral	0,01	neutral	-1,24	neutral	0,24	neutral	0,50	neutral	-0,13	neutral
P09960	P09960_UniProt_N273A	UniProt	N	273	A	UniProt MUTAGEN: MUTAGEN | 273 | 273 | N->A: No loss of activity. |	P09960_1.pdb	PDB_3B7S_A	610	1	neutral	1,7	deleterious	0,90	deleterious	1,00	deleterious	-7,00	deleterious	0,55	neutral	0,96	deleterious	1,01	deleterious
Q9NX46	Q9NX46_UniProt_H182Q	UniProt	H	182	Q	UniProt MUTAGEN: MUTAGEN | 182 | 182 | H->Q: Complete loss of activity. |	Q9NX46_1.pdb	PDB_2FP0_A	340	1	deleterious	6,6	deleterious	0,43	neutral	0,99	deleterious	-7,95	deleterious	2,04	deleterious	0,91	deleterious	1,03	deleterious
P08631	P08631_UniProt_E305A	UniProt	E	305	A	UniProt MUTAGEN: MUTAGEN | 305 | 305 | E->A: Loss of kinase activity. |	P08631_1.pdb	PDB_2C0T_A	430	1	deleterious	31,9	neutral	0,79	deleterious	1,00	deleterious	-5,54	deleterious	0,34	neutral	0,73	neutral	0,57	deleterious
Q13043	Q13043_UniProt_T183A	UniProt	T	183	A	UniProt MUTAGEN: MUTAGEN | 183 | 183 | T->A: Loss of activity. |	Q13043_1.pdb	PDB_3COM_A	267	1	deleterious	38,3	neutral	0,82	deleterious	0,98	deleterious	-4,84	deleterious	0,66	neutral	0,57	neutral	0,28	neutral
Q9UKK9	Q9UKK9_UniProt_E166Q	UniProt	E	166	Q	UniProt MUTAGEN: MUTAGEN | 166 | 166 | E->Q: Reduces catalytic rate 120-fold. |	Q9UKK9_1.pdb	PDB_2DSC_A	195	1	deleterious	29,4	neutral	0,79	deleterious	1,00	deleterious	-2,65	deleterious	-0,09	neutral	0,48	neutral	-0,04	neutral
P35520	P35520_UniProt_T257M	UniProt	T	257	M	UniProt VARIANT: VARIANT | 257 | 257 | T -> M (in CBSD; moderate to severe form; protein expression is comparable to wild- type; significant decrease of enzyme activity). | VAR_002183	P35520_3.pdb	PDB_1JBQ_A	349	1	deleterious	5,6	deleterious	0,97	deleterious	1,00	deleterious	-6,00	deleterious	0,96	deleterious	0,57	neutral	0,37	deleterious
Q9Y5X1	Q9Y5X1_UniProt_Y287A	UniProt	Y	287	A	UniProt MUTAGEN: MUTAGEN | 287 | 287 | Y->A: Abolishes membrane tubulation activity. Abolishes binding to phosphatidylinositol 3-phosphate, but not to phosphatidylinositol 4,5-bisphosphate; when associated with A-313. |	Q9Y5X1_1.pdb	PDB_2RAI_A	365	1	deleterious	16,4	deleterious	0,92	deleterious	1,00	deleterious	-8,64	deleterious	2,31	deleterious	0,87	deleterious	1,04	deleterious
Q02750	Q02750_UniProt_S150A	UniProt	S	150	A	UniProt MUTAGEN: MUTAGEN | 150 | 150 | S->A: No loss of activity. |	Q02750_1.pdb	PDB_3SLS_A	294	1	neutral	6,4	deleterious	0,72	deleterious	1,00	deleterious	-2,81	deleterious	1,19	deleterious	0,75	deleterious	0,36	deleterious
O00204	O00204_UniProt_I20A	UniProt	I	20	A	UniProt MUTAGEN: MUTAGEN | 20 | 20 | I->A: Loss of the cholesterol sulfotransferase activity. |	O00204_1.pdb	ModBase_1Q20_A	294	1	deleterious	50,7	neutral	0,28	neutral	0,04	neutral	-0,27	neutral	0,73	neutral	0,64	neutral	-0,03	neutral
Q9H6P5	Q9H6P5_UniProt_D233A	UniProt	D	233	A	UniProt MUTAGEN: MUTAGEN | 233 | 233 | D->A: 0.1% enzymatic activity; no intramolecular processing. |	Q9H6P5_1.pdb	PDB_2A8I_A	343	1	deleterious	3,9	deleterious	0,73	deleterious	1,00	deleterious	-6,84	deleterious	1,00	deleterious	0,99	deleterious	1,03	deleterious
Q9NTG7	Q9NTG7_UniProt_H248Y	UniProt	H	248	Y	UniProt MUTAGEN: MUTAGEN | 248 | 248 | H->Y: Loss of function. |	Q9NTG7_1.pdb	PDB_3GLR_A	274	1	deleterious	14,1	deleterious	0,80	deleterious	1,00	deleterious	-5,78	deleterious	0,52	neutral	0,82	deleterious	0,71	deleterious
Q5D1E8	Q5D1E8_UniProt_D141N	UniProt	D	141	N	UniProt MUTAGEN: MUTAGEN | 141 | 141 | D->N: Abolishes RNase activity. |	Q5D1E8_1.pdb	PDB_3V32_A	157	1	deleterious	3,4	deleterious	0,73	deleterious	1,00	deleterious	-4,87	deleterious	0,34	neutral	0,82	deleterious	0,63	deleterious
P60484	P60484_UniProt_H61R	UniProt	H	61	R	UniProt VARIANT: VARIANT | 61 | 61 | H -> R (loss of phosphatase activity towards Ins(1,3,4,5)P4). | VAR_026253	P60484_2.pdb	PDB_1D5R_A	308	1	deleterious	12,1	deleterious	0,88	deleterious	1,00	deleterious	-7,34	deleterious	1,49	deleterious	0,74	neutral	0,73	deleterious
P60484	P60484_UniProt_C124S	UniProt	C	124	S	UniProt VARIANT: VARIANT | 124 | 124 | C -> S (in CWS1; phosphatase-dead protein with neither lipid nor protein phosphatase activity). | VAR_018104	P60484_2.pdb	PDB_1D5R_A	308	1	deleterious	3,1	deleterious	0,70	deleterious	1,00	deleterious	-9,76	deleterious	1,60	deleterious	0,93	deleterious	1,21	deleterious
P47712	P47712_UniProt_C220A	UniProt	C	220	A	UniProt MUTAGEN: MUTAGEN | 220 | 220 | C->A: No effect on phospholipase activity. |	P47712_1.pdb	PDB_1CJY_A	636	1	neutral	0,0	deleterious	0,38	neutral	0,99	deleterious	-3,93	deleterious	1,66	deleterious	0,80	deleterious	0,52	deleterious
Q13572	Q13572_UniProt_G163A	UniProt	G	163	A	UniProt MUTAGEN: MUTAGEN | 163 | 163 | G->A: No effect. |	Q13572_1.pdb	PDB_2Q7D_A	331	1	neutral	15,2	deleterious	0,70	deleterious	1,00	deleterious	-5,12	deleterious	1,46	deleterious	0,85	deleterious	0,69	deleterious
P20823	P20823_UniProt_T190Q	UniProt	T	190	Q	UniProt MUTAGEN: MUTAGEN | 190 | 190 | T->Q: No effect on transcription activation. |	P20823_1.pdb	ModBase_1IC8_A	190	1	neutral	84,4	neutral	0,28	neutral	0,53	deleterious	-1,13	neutral	0,39	neutral	0,29	neutral	-0,43	neutral
P62487	P62487_UniProt_H111E	UniProt	H	111	E	UniProt MUTAGEN: MUTAGEN | 111 | 111 | H->E: Strongly reduces RNA-binding. |	P62487_1.pdb	PDB_2C35_B	171	1	deleterious	84,8	neutral	0,28	neutral	0,29	neutral	-5,40	deleterious	-0,22	neutral	0,36	neutral	0,04	neutral
O60760	O60760_UniProt_D97N	UniProt	D	97	N	UniProt MUTAGEN: MUTAGEN | 97 | 97 | D->N: Reduces PGD2 synthesis by 99%. Loss of activation by calcium or magnesium ions. |	O60760_1.pdb	PDB_2CVD_A	198	1	deleterious	67,3	neutral	0,53	deleterious	1,00	deleterious	-4,48	deleterious	-0,09	neutral	0,28	neutral	-0,15	neutral
Q9NWW6	Q9NWW6_UniProt_E98A	UniProt	E	98	A	UniProt MUTAGEN: MUTAGEN | 98 | 98 | E->A: Loss of activity. |	Q9NWW6_1.pdb	PDB_2QL6_A	180	1	deleterious	0,7	deleterious	0,60	deleterious	1,00	deleterious	-5,77	deleterious	0,13	neutral	1,00	deleterious	0,96	deleterious
Q9UMR5	Q9UMR5_UniProt_H283A	UniProt	H	283	A	UniProt MUTAGEN: MUTAGEN | 283 | 283 | H->A: Abolishes enzymatic activity. |	Q9UMR5_1.pdb	ModBase_1PJA_A	268	1	deleterious	7,8	deleterious	0,98	deleterious	1,00	deleterious	-8,93	deleterious	2,03	deleterious	0,88	deleterious	1,07	deleterious
P21266	P21266_UniProt_N213G	UniProt	N	213	G	UniProt MUTAGEN: MUTAGEN | 213 | 213 | N->G: No effect. |	P21266_1.pdb	PDB_3GTU_B	224	1	neutral	5,4	deleterious	0,88	deleterious	1,00	deleterious	-1,90	neutral	1,60	deleterious	0,85	deleterious	0,41	deleterious
O43463	O43463_UniProt_W64A	UniProt	W	64	A	UniProt MUTAGEN: MUTAGEN | 64 | 64 | W->A: Abolishes methyltransferase activity. |	O43463_2.pdb	PDB_3MTS_A	62	1	deleterious	16,0	deleterious	0,99	deleterious	1,00	deleterious	-12,87	deleterious	2,49	deleterious	0,79	deleterious	1,29	deleterious
Q99895	Q99895_UniProt_R37Q	UniProt	R	37	Q	UniProt VARIANT: VARIANT | 37 | 37 | R -> Q (normal secretion and activity). | VAR_043518	Q99895_1.pdb	PDB_4H4F_A	239	1	neutral	77,7	neutral	0,28	neutral	0,02	neutral	-1,75	neutral	-0,39	neutral	0,35	neutral	-0,29	neutral
Q16851	Q16851_UniProt_C123S	UniProt	C	123	S	UniProt MUTAGEN: MUTAGEN | 123 | 123 | C->S: No significant loss of activity. |	Q16851_1.pdb	PDB_3R3I_A	459	1	neutral	29,9	neutral	0,29	neutral	1,00	deleterious	-9,37	deleterious	1,16	deleterious	0,52	neutral	0,6	deleterious
Q96C86	Q96C86_UniProt_I61A	UniProt	I	61	A	UniProt MUTAGEN: MUTAGEN | 61 | 61 | I->A: No effect. |	Q96C86_1.pdb	PDB_3BL9_A	287	1	neutral	9,3	deleterious	0,23	neutral	0,60	deleterious	0,52	neutral	2,55	deleterious	0,87	deleterious	0,22	neutral
P13987	P13987_UniProt_N33R	UniProt	N	33	R	UniProt MUTAGEN: MUTAGEN | 33 | 33 | N->R,Q: No loss of function. |	P13987_1.pdb	PDB_2UX2_A	78	1	neutral	72,1	neutral	0,78	deleterious	0,48	neutral	-2,43	neutral	0,43	neutral	0,57	neutral	0,07	neutral
P13987	P13987_UniProt_N33Q	UniProt	N	33	Q	UniProt MUTAGEN: MUTAGEN | 33 | 33 | N->R,Q: No loss of function. |	P13987_1.pdb	PDB_2UX2_A	78	1	neutral	72,1	neutral	0,33	neutral	0,08	neutral	-1,68	neutral	0,25	neutral	0,53	neutral	-0,05	neutral
P48061	P48061_UniProt_E84A	UniProt	E	84	A	UniProt MUTAGEN: MUTAGEN | 84 | 84 | E->A: No effect on CXCR4 activation. |	P48061_1.pdb	PDB_2J7Z_A	68	1	neutral	50,1	neutral	0,80	deleterious	0,42	neutral	-3,53	deleterious	0,45	neutral	0,36	neutral	-0,13	neutral
Q03164	Q03164_UniProt_N1172A	UniProt	N	1172	A	UniProt MUTAGEN: MUTAGEN | 1172 | 1172 | N->A: No effect on stability or DNA- binding. |	Q03164_2.pdb	PDB_2W5Y.c	180	1	neutral	19,5	neutral	0,31	neutral	1,00	deleterious	-5,17	deleterious	0,67	neutral	0,79	deleterious	0,62	deleterious
Q9NX46	Q9NX46_UniProt_Y149A	UniProt	Y	149	A	UniProt MUTAGEN: MUTAGEN | 149 | 149 | Y->A: Significant loss of activity. |	Q9NX46_1.pdb	PDB_2FP0_A	340	1	deleterious	35,7	neutral	0,12	neutral	1,00	deleterious	-7,92	deleterious	1,14	deleterious	0,82	deleterious	0,9	deleterious
P48061	P48061_UniProt_K85A	UniProt	K	85	A	UniProt MUTAGEN: MUTAGEN | 85 | 85 | K->A: No effect on CXCR4 activation. |	P48061_1.pdb	PDB_2J7Z_A	68	1	neutral	44,7	neutral	0,77	deleterious	1,00	deleterious	-3,27	deleterious	0,41	neutral	0,49	neutral	0,03	neutral
Q13572	Q13572_UniProt_R212A	UniProt	R	212	A	UniProt MUTAGEN: MUTAGEN | 212 | 212 | R->A: Loss of kinase activity. |	Q13572_1.pdb	PDB_2Q7D_A	331	1	deleterious	6,1	deleterious	0,95	deleterious	0,95	deleterious	-5,04	deleterious	1,37	deleterious	0,96	deleterious	0,84	deleterious
P09936	P09936_UniProt_C90S	UniProt	C	90	S	UniProt MUTAGEN: MUTAGEN | 90 | 90 | C->S: Abolishes enzymatic activity. |	P09936_1.pdb	PDB_4DM9_A	223	1	deleterious	17,5	deleterious	0,79	deleterious	0,98	deleterious	-9,65	deleterious	0,94	deleterious	0,51	neutral	0,62	deleterious
P45974	P45974_UniProt_R221A	UniProt	R	221	A	UniProt MUTAGEN: MUTAGEN | 221 | 221 | R->A: Loss of polyubiquitin hydrolysis. Loss of ubiquitin binding; when associated with A-335. |	P45974_1.pdb	PDB_2G45_A	117	1	deleterious	31,7	neutral	0,92	deleterious	0,94	deleterious	-5,35	deleterious	0,79	deleterious	0,71	neutral	0,52	deleterious
P29218	P29218_UniProt_D93N	UniProt	D	93	N	UniProt MUTAGEN: MUTAGEN | 93 | 93 | D->N: Loss of activity. |	P29218_1.pdb	PDB_4AS4_A	274	1	deleterious	7,7	deleterious	0,96	deleterious	1,00	deleterious	-4,43	deleterious	0,40	neutral	0,82	deleterious	0,59	deleterious
Q9NTX7	Q9NTX7_UniProt_W106A	UniProt	W	106	A	UniProt MUTAGEN: MUTAGEN | 106 | 106 | W->A: No effect on Wnt signaling pathway. |	Q9NTX7_1.pdb	PDB_3V3L_A	83	1	neutral	1,0	deleterious	0,99	deleterious	1,00	deleterious	-13,18	deleterious	4,43	deleterious	0,96	deleterious	1,55	deleterious
Q96C86	Q96C86_UniProt_N110A	UniProt	N	110	A	UniProt MUTAGEN: MUTAGEN | 110 | 110 | N->A: Loss of decapping activity. |	Q96C86_1.pdb	PDB_3BL9_A	287	1	deleterious	50,8	neutral	0,88	deleterious	0,82	deleterious	-7,67	deleterious	0,45	neutral	0,32	neutral	0,18	neutral
P60484	P60484_UniProt_C71Y	UniProt	C	71	Y	UniProt VARIANT: VARIANT | 71 | 71 | C -> Y (in CWS1; loss of phosphatase activity towards Ins(1,3,4,5)P4). | VAR_026254	P60484_2.pdb	PDB_1D5R_A	308	1	deleterious	2,6	deleterious	0,89	deleterious	1,00	deleterious	-10,72	deleterious	1,10	deleterious	0,92	deleterious	1,28	deleterious
P35680	P35680_UniProt_E260D	UniProt	E	260	D	UniProt VARIANT: VARIANT | 260 | 260 | E -> D (in RCAD; insignificant differences in transactivation ability between wild-type and mutated HNF1B). | VAR_046027	P35680_2.pdb	PDB_2H8R_A	177	1	neutral	28,8	neutral	0,53	deleterious	0,91	deleterious	-2,33	neutral	0,98	deleterious	0,55	neutral	0,04	neutral
Q06710	Q06710_UniProt_C57Y	UniProt	C	57	Y	UniProt VARIANT: VARIANT | 57 | 57 | C -> Y (in CHNG2; loss of activity). | VAR_012771	Q06710_1.pdb	ModBase_2K27_A	145	1	deleterious	42,7	neutral	0,86	deleterious	1,00	deleterious	-9,95	deleterious	0,33	neutral	0,65	neutral	0,83	deleterious
Q5T5U3	Q5T5U3_UniProt_R1183A	UniProt	R	1183	A	UniProt MUTAGEN: MUTAGEN | 1183 | 1183 | R->A: Loss of GTPase activity and loss of function. |	Q5T5U3_1.pdb	ModBase_2YUY_A	196	1	deleterious	39,4	neutral	0,86	deleterious	1,00	deleterious	-5,72	deleterious	0,45	neutral	0,44	neutral	0,18	neutral
Q16851	Q16851_UniProt_R445H	UniProt	R	445	H	UniProt MUTAGEN: MUTAGEN | 445 | 445 | R->H: No significant loss of activity. |	Q16851_1.pdb	PDB_3R3I_A	459	1	neutral	4,7	deleterious	0,29	neutral	1,00	deleterious	-4,84	deleterious	0,74	deleterious	0,84	deleterious	0,66	deleterious
P49137	P49137_UniProt_K93R	UniProt	K	93	R	UniProt MUTAGEN: MUTAGEN | 93 | 93 | K->R: Kinase defective mutant, abolishes activity. |	P49137_1.pdb	PDB_2OZA_A	333	1	deleterious	15,4	deleterious	0,74	deleterious	1,00	deleterious	-2,88	deleterious	0,19	neutral	0,78	deleterious	0,4	deleterious
Q9UBT2	Q9UBT2_UniProt_H184Q	UniProt	H	184	Q	UniProt MUTAGEN: MUTAGEN | 184 | 184 | H->Q: No effect on enzyme activity. |	Q9UBT2_1.pdb	PDB_1Y8Q_B	512	1	neutral	7,0	deleterious	0,91	deleterious	1,00	deleterious	-7,67	deleterious	0,76	deleterious	0,79	deleterious	0,83	deleterious
Q99640	Q99640_UniProt_D251A	UniProt	D	251	A	UniProt MUTAGEN: MUTAGEN | 251 | 251 | D->A: Loss of kinase activity. |	Q99640_1.pdb	ModBase_3P1A_A	287	1	deleterious	33,5	neutral	0,92	deleterious	0,98	deleterious	-7,43	deleterious	1,18	deleterious	0,69	neutral	0,67	deleterious
P13987	P13987_UniProt_F67K	UniProt	F	67	K	UniProt MUTAGEN: MUTAGEN | 67 | 67 | F->K: No loss of function. |	P13987_1.pdb	PDB_2UX2_A	78	1	neutral	65,4	neutral	0,86	deleterious	0,01	neutral	-4,73	deleterious	-0,21	neutral	0,43	neutral	0,07	neutral
Q9Y4K3	Q9Y4K3_UniProt_C70A	UniProt	C	70	A	UniProt MUTAGEN: MUTAGEN | 70 | 70 | C->A: Loss of ligase activity, autoubiquitination and signaling capacity. |	Q9Y4K3_1.pdb	PDB_3HCT_A	104	1	deleterious	0,0	deleterious	0,93	deleterious	1,00	deleterious	-7,71	deleterious	1,78	deleterious	0,84	deleterious	0,91	deleterious
P07332	P07332_UniProt_G463V	UniProt	G	463	V	UniProt MUTAGEN: MUTAGEN | 463 | 463 | G->V: Abolishes kinase activity. |	P07332_1.pdb	PDB_3CBL_A	361	1	deleterious	0,3	deleterious	0,97	deleterious	1,00	deleterious	-7,99	deleterious	2,22	deleterious	0,98	deleterious	1,13	deleterious
Q9NWX6	Q9NWX6_UniProt_D105A	UniProt	D	105	A	UniProt MUTAGEN: MUTAGEN | 105 | 105 | D->A: Loss of enzyme activity. |	Q9NWX6_1.pdb	PDB_3OTD_A	241	1	deleterious	34,9	neutral	0,79	deleterious	1,00	deleterious	-7,99	deleterious	0,97	deleterious	0,64	neutral	0,66	deleterious
Q8NEJ0	Q8NEJ0_UniProt_S111A	UniProt	S	111	A	UniProt MUTAGEN: MUTAGEN | 111 | 111 | S->A: Abolishes most of in vitro phosphatase activity. |	Q8NEJ0_1.pdb	ModBase_2ESB_A	162	1	deleterious	0,0	deleterious	0,59	deleterious	0,85	deleterious	-2,90	deleterious	0,35	neutral	0,82	deleterious	0,46	deleterious
Q86WA6	Q86WA6_UniProt_H272A	UniProt	H	272	A	UniProt MUTAGEN: MUTAGEN | 272 | 272 | H->A: Complete loss of activity. |	Q86WA6_1.pdb	ModBase_2OCG_A	254	1	deleterious	12,5	deleterious	0,99	deleterious	1,00	deleterious	-8,31	deleterious	1,51	deleterious	0,69	neutral	0,75	deleterious
Q03164	Q03164_UniProt_N3906A	UniProt	N	3906	A	UniProt MUTAGEN: MUTAGEN | 3906 | 3906 | N->A: Loss of the histone H3 methyltransferase activity. |	Q03164_1.pdb	PDB_2W5Y.c	180	1	deleterious	4,8	deleterious	0,95	deleterious	0,22	neutral	-6,35	deleterious	0,93	deleterious	0,92	deleterious	0,91	deleterious
P01112	P01112_UniProt_A59T	UniProt	A	59	T	UniProt MUTAGEN: MUTAGEN | 59 | 59 | A->T: Loss of GTPase activity and creation of an autophosphorylation site. |	P01112_1.pdb	ModBase_1IAQ_A	166	1	deleterious	60,9	neutral	0,28	neutral	0,34	neutral	-3,73	deleterious	-0,21	neutral	0,40	neutral	-0,06	neutral
Q96C86	Q96C86_UniProt_W175A	UniProt	W	175	A	UniProt MUTAGEN: MUTAGEN | 175 | 175 | W->A: Loss of decapping activity. |	Q96C86_1.pdb	PDB_3BL9_A	287	1	deleterious	38,2	neutral	0,96	deleterious	1,00	deleterious	-13,20	deleterious	1,24	deleterious	0,74	neutral	1,25	deleterious
Q86YS6	Q86YS6_UniProt_T32N	UniProt	T	32	N	UniProt MUTAGEN: MUTAGEN | 32 | 32 | T->N: Abolishes activity. Disrupts Golgi structure. |	Q86YS6_1.pdb	PDB_2HUP_A	163	1	deleterious	54,2	neutral	0,65	deleterious	0,99	deleterious	-4,56	deleterious	0,05	neutral	0,54	neutral	0,21	neutral
Q02880	Q02880_UniProt_E482Q	UniProt	E	482	Q	UniProt MUTAGEN: MUTAGEN | 482 | 482 | E->Q: Strongly reduced enzyme activity. |	Q02880_1.pdb	PDB_3QX3_A	674	1	deleterious	23,1	neutral	0,65	deleterious	1,00	deleterious	-2,90	deleterious	0,25	neutral	0,76	deleterious	0,38	deleterious
P20823	P20823_UniProt_F177S	UniProt	F	177	S	UniProt MUTAGEN: MUTAGEN | 177 | 177 | F->S: No significant effect on transcription activation. |	P20823_1.pdb	ModBase_1IC8_A	190	1	neutral	76,1	neutral	0,38	neutral	0,45	neutral	-5,69	deleterious	-0,02	neutral	0,48	neutral	0,23	neutral
O14757	O14757_UniProt_K38R	UniProt	K	38	R	UniProt MUTAGEN: MUTAGEN | 38 | 38 | K->R: Abolishes kinase activity. |	O14757_1.pdb	PDB_1ZYS_A	271	1	deleterious	5,2	deleterious	0,79	deleterious	1,00	deleterious	-2,70	deleterious	0,54	neutral	0,85	deleterious	0,48	deleterious
Q8TF76	Q8TF76_UniProt_H651A	UniProt	H	651	A	UniProt MUTAGEN: MUTAGEN | 651 | 651 | H->A: Strongly reduced enzyme activity, markedly reduced affinity for histone H3. |	Q8TF76_1.pdb	ModBase_2VUW_A	329	1	deleterious	19,0	neutral	0,92	deleterious	1,00	deleterious	-9,93	deleterious	1,93	deleterious	0,84	deleterious	1,1	deleterious
Q9Y530	Q9Y530_UniProt_H32A	UniProt	H	32	A	UniProt MUTAGEN: MUTAGEN | 32 | 32 | H->A: Abolishes enzyme activity. |	Q9Y530_1.pdb	PDB_4J5R_A	141	1	deleterious	0,6	deleterious	0,87	deleterious	1,00	deleterious	-9,97	deleterious	0,96	deleterious	0,87	deleterious	1,14	deleterious
Q14289	Q14289_UniProt_K457A	UniProt	K	457	A	UniProt MUTAGEN: MUTAGEN | 457 | 457 | K->A: Abolishes kinase activity. |	Q14289_1.pdb	ModBase_3CC6_A	278	1	deleterious	14,2	deleterious	0,87	deleterious	0,99	deleterious	-5,34	deleterious	0,27	neutral	0,99	deleterious	0,9	deleterious
Q9BWS9	Q9BWS9_UniProt_W277A	UniProt	W	277	A	UniProt MUTAGEN: MUTAGEN | 277 | 277 | W->A: No noticeable effect. |	Q9BWS9_1.pdb	PDB_3BXW_A	361	1	neutral	6,3	deleterious	0,91	deleterious	1,00	deleterious	-12,99	deleterious	3,06	deleterious	0,96	deleterious	1,54	deleterious
Q96HE7	Q96HE7_UniProt_C104A	UniProt	C	104	A	UniProt MUTAGEN: MUTAGEN | 104 | 104 | C->A: No effect. Strongly increased activity towards PDI; when associated with A-131. |	Q96HE7_1.pdb	ModBase_3AHQ_A	432	1	neutral	40,9	neutral	0,47	neutral	0,99	deleterious	-8,53	deleterious	0,44	neutral	0,45	neutral	0,44	deleterious
Q96HE7	Q96HE7_UniProt_C104S	UniProt	C	104	S	UniProt MUTAGEN: MUTAGEN | 104 | 104 | C->S: No effect. |	Q96HE7_1.pdb	ModBase_3AHQ_A	432	1	neutral	40,9	neutral	0,48	neutral	1,00	deleterious	-9,49	deleterious	0,42	neutral	0,60	neutral	0,73	deleterious
Q16769	Q16769_UniProt_D248Q	UniProt	D	248	Q	UniProt MUTAGEN: MUTAGEN | 248 | 248 | D->Q: Abolishes activity. |	Q16769_2.pdb	PDB_2AFW_A	324	1	deleterious	4,1	deleterious	0,84	deleterious	1,00	deleterious	-5,98	deleterious	0,42	neutral	0,92	deleterious	0,87	deleterious
Q9UMX1	Q9UMX1_UniProt_E152A	UniProt	E	152	A	UniProt MUTAGEN: MUTAGEN | 152 | 152 | E->A: No effect on down-regulation of GLI1 activity. |	Q9UMX1_1.pdb	PDB_1M1L_A	236	1	neutral	79,0	neutral	0,51	deleterious	0,78	deleterious	-0,92	neutral	0,05	neutral	0,42	neutral	-0,28	neutral
Q8TF76	Q8TF76_UniProt_K511A	UniProt	K	511	A	UniProt MUTAGEN: MUTAGEN | 511 | 511 | K->A: Strongly reduced enzyme activity. |	Q8TF76_1.pdb	ModBase_2VUW_A	329	1	deleterious	7,0	deleterious	0,96	deleterious	1,00	deleterious	-5,76	deleterious	0,66	neutral	1,00	deleterious	0,95	deleterious
P06730	P06730_UniProt_D104A	UniProt	D	104	A	UniProt MUTAGEN: MUTAGEN | 104 | 104 | D->A: No effect. |	P06730_1.pdb	PDB_1IPB.c	191	1	neutral	14,4	deleterious	0,66	deleterious	1,00	deleterious	-7,06	deleterious	1,00	deleterious	0,88	deleterious	0,9	deleterious
P51449	P51449_UniProt_A327F	UniProt	A	327	F	UniProt MUTAGEN: MUTAGEN | 327 | 327 | A->F: Completely abolishes transcriptional activity. |	P51449_1.pdb	PDB_3L0L_A	247	1	deleterious	10,4	deleterious	0,72	deleterious	1,00	deleterious	-4,33	deleterious	0,42	neutral	0,92	deleterious	0,73	deleterious
Q06710	Q06710_UniProt_L62R	UniProt	L	62	R	UniProt VARIANT: VARIANT | 62 | 62 | L -> R (in CHNG2; loss of activity). | VAR_012772	Q06710_1.pdb	ModBase_2K27_A	145	1	deleterious	45,3	neutral	0,71	deleterious	1,00	deleterious	-5,53	deleterious	0,67	neutral	0,40	neutral	0,1	neutral
Q9BV86	Q9BV86_UniProt_N168A	UniProt	N	168	A	UniProt MUTAGEN: MUTAGEN | 168 | 168 | N->A: Induces a strong decrease in methyltransferase activity. |	Q9BV86_1.pdb	PDB_2EX4_A	220	1	deleterious	25,8	neutral	0,90	deleterious	1,00	deleterious	-7,37	deleterious	0,99	deleterious	0,58	neutral	0,51	deleterious
Q9BV86	Q9BV86_UniProt_N168K	UniProt	N	168	K	UniProt MUTAGEN: MUTAGEN | 168 | 168 | N->K: Loss of methyltransferase activity. |	Q9BV86_1.pdb	PDB_2EX4_A	220	1	deleterious	25,8	neutral	0,86	deleterious	1,00	deleterious	-5,59	deleterious	0,98	deleterious	0,59	neutral	0,38	deleterious
Q03164	Q03164_UniProt_R1153A	UniProt	R	1153	A	UniProt MUTAGEN: MUTAGEN | 1153 | 1153 | R->A: No effect on stability or DNA- binding. |	Q03164_2.pdb	PDB_2W5Y.c	180	1	neutral	13,2	deleterious	0,52	deleterious	1,00	deleterious	-2,37	neutral	1,70	deleterious	0,84	deleterious	0,43	deleterious
Q96SB4	Q96SB4_UniProt_S436G	UniProt	S	436	G	UniProt MUTAGEN: MUTAGEN | 436 | 436 | S->G: No effect on protein phosphorylation. |	Q96SB4_1.pdb	ModBase_1WAK_A	560	1	neutral	100,0	neutral	0,18	neutral	0,29	neutral	-0,27	neutral	-0,10	neutral	0,41	neutral	-0,34	neutral
Q99962	Q99962_UniProt_F202W	UniProt	F	202	W	UniProt MUTAGEN: MUTAGEN | 202 | 202 | F->W: No effect. Indol ring not associated with the membrane. |	Q99962_1.pdb	PDB_2D4C_A	222	1	neutral	50,1	neutral	0,33	neutral	0,99	deleterious	-3,59	deleterious	0,11	neutral	0,47	neutral	0,03	neutral
Q13572	Q13572_UniProt_D281A	UniProt	D	281	A	UniProt MUTAGEN: MUTAGEN | 281 | 281 | D->A: Loss of kinase activity. |	Q13572_1.pdb	PDB_2Q7D_A	331	1	deleterious	6,0	deleterious	0,97	deleterious	1,00	deleterious	-7,32	deleterious	-0,19	neutral	0,95	deleterious	1,02	deleterious
Q9UMX1	Q9UMX1_UniProt_E221A	UniProt	E	221	A	UniProt MUTAGEN: MUTAGEN | 221 | 221 | E->A: No effect on down-regulation of GLI1 activity. |	Q9UMX1_1.pdb	PDB_1M1L_A	236	1	neutral	51,8	neutral	0,36	neutral	0,01	neutral	-3,14	deleterious	0,62	neutral	0,55	neutral	0,1	neutral
Q9UIV1	Q9UIV1_UniProt_D161N	UniProt	D	161	N	UniProt MUTAGEN: MUTAGEN | 161 | 161 | D->N: Abolishes RNA deadenylase activity. |	Q9UIV1_1.pdb	PDB_2D5R_A	252	1	deleterious	4,0	deleterious	0,45	neutral	0,99	deleterious	-4,66	deleterious	0,69	neutral	0,66	neutral	0,39	deleterious
Q9UKV8	Q9UKV8_UniProt_E673G	UniProt	E	673	G	UniProt MUTAGEN: MUTAGEN | 673 | 673 | E->G: No effect on RNA cleavage. |	Q9UKV8_1.pdb	ModBase_4EI1_A	837	1	neutral	60,0	neutral	0,56	deleterious	1,00	deleterious	-6,64	deleterious	0,80	deleterious	0,64	neutral	0,53	deleterious
Q03164	Q03164_UniProt_Q1195A	UniProt	Q	1195	A	UniProt MUTAGEN: MUTAGEN | 1195 | 1195 | Q->A: No effect on stability or DNA- binding. |	Q03164_2.pdb	PDB_2W5Y.c	180	1	neutral	70,5	neutral	0,25	neutral	0,99	deleterious	-2,53	deleterious	0,09	neutral	0,40	neutral	-0,17	neutral
P42771	P42771_UniProt_G23D	UniProt	G	23	D	UniProt VARIANT: VARIANT | 23 | 23 | G -> D (in a pancreas tumor and a melanoma; loss of CDK4 binding). | VAR_001412	P42771_2.pdb	PDB_1BI7_B	125	1	deleterious	3,5	deleterious	0,75	deleterious	1,00	deleterious	-5,90	deleterious	2,74	deleterious	0,99	deleterious	0,96	deleterious
P13987	P13987_UniProt_K63E	UniProt	K	63	E	UniProt MUTAGEN: MUTAGEN | 63 | 63 | K->E: No loss of function. |	P13987_1.pdb	PDB_2UX2_A	78	1	neutral	14,8	deleterious	0,29	neutral	0,00	neutral	0,45	neutral	0,77	deleterious	0,61	neutral	-0,14	neutral
Q8NEJ0	Q8NEJ0_UniProt_L102V	UniProt	L	102	V	UniProt MUTAGEN: MUTAGEN | 102 | 102 | L->V: No effect on in vitro phosphatase activity. |	Q8NEJ0_1.pdb	ModBase_2ESB_A	162	1	neutral	0,0	deleterious	0,08	neutral	0,01	neutral	0,46	neutral	1,23	deleterious	0,79	deleterious	0,12	neutral
P36639	P36639_UniProt_G89M	UniProt	G	89	M	UniProt MUTAGEN: MUTAGEN | 89 | 89 | G->M: Loss of activity. |	P36639_1.pdb	PDB_3Q93_A	154	1	deleterious	0,0	deleterious	0,90	deleterious	1,00	deleterious	-3,95	deleterious	0,07	neutral	0,97	deleterious	0,75	deleterious
P39748	P39748_UniProt_E158A	UniProt	E	158	A	UniProt MUTAGEN: MUTAGEN | 158 | 158 | E->A: Loss of flap endonuclease activity and substrate binding. |	P39748_1.pdb	PDB_3Q8M_A	335	1	deleterious	6,0	deleterious	0,74	deleterious	1,00	deleterious	-5,86	deleterious	0,87	deleterious	1,00	deleterious	0,96	deleterious
Q96C86	Q96C86_UniProt_K207R	UniProt	K	207	R	UniProt MUTAGEN: MUTAGEN | 207 | 207 | K->R: No effect. |	Q96C86_1.pdb	PDB_3BL9_A	287	1	neutral	26,2	neutral	0,34	neutral	1,00	deleterious	-2,87	deleterious	0,47	neutral	0,64	neutral	0,2	neutral
Q14145	Q14145_UniProt_Y525A	UniProt	Y	525	A	UniProt MUTAGEN: MUTAGEN | 525 | 525 | Y->A: Loss of interaction with NFE2L2. Strongly reduces repression of NFE2L2- dependent gene expression. |	Q14145_1.pdb	PDB_1ZGK.c	285	1	deleterious	26,4	neutral	0,79	deleterious	1,00	deleterious	-6,03	deleterious	1,58	deleterious	0,85	deleterious	0,78	deleterious
P36873	P36873_UniProt_H125A	UniProt	H	125	A	UniProt MUTAGEN: MUTAGEN | 125 | 125 | H->A: Loss of activity. |	P36873_1.pdb	PDB_1IT6_A	293	1	deleterious	8,1	deleterious	0,98	deleterious	1,00	deleterious	-9,05	deleterious	1,61	deleterious	0,87	deleterious	1,07	deleterious
Q04760	Q04760_UniProt_C20A	UniProt	C	20	A	UniProt MUTAGEN: MUTAGEN | 20 | 20 | C->A: No effect on NO-mediated modification. Impaired NO-mediated modification; when associated with A-19. Loss of NO-mediated modification; when associated with A-139. |	Q04760_1.pdb	PDB_3VW9_A	176	1	neutral	57,4	neutral	0,24	neutral	0,06	neutral	-4,99	deleterious	0,77	deleterious	0,48	neutral	0,16	neutral
P39748	P39748_UniProt_R29A	UniProt	R	29	A	UniProt MUTAGEN: MUTAGEN | 29 | 29 | R->A: No significant effect on exonuclease activity or flap endonuclease activity. |	P39748_1.pdb	PDB_3Q8M_A	335	1	neutral	37,8	neutral	0,56	deleterious	1,00	deleterious	-5,75	deleterious	0,98	deleterious	0,64	neutral	0,46	deleterious
Q16851	Q16851_UniProt_R422H	UniProt	R	422	H	UniProt MUTAGEN: MUTAGEN | 422 | 422 | R->H: No significant loss of activity. |	Q16851_1.pdb	PDB_3R3I_A	459	1	neutral	5,6	deleterious	0,33	neutral	1,00	deleterious	-4,84	deleterious	0,55	neutral	0,72	neutral	0,49	deleterious
Q9Y2K7	Q9Y2K7_UniProt_H212A	UniProt	H	212	A	UniProt MUTAGEN: MUTAGEN | 212 | 212 | H->A: Abolishes histone demethylase activity. |	Q9Y2K7_1.pdb	ModBase_2YU1_A	482	1	deleterious	23,8	neutral	0,80	deleterious	1,00	deleterious	-9,03	deleterious	1,09	deleterious	0,88	deleterious	1,07	deleterious
P61326	P61326_UniProt_L136R	UniProt	L	136	R	UniProt MUTAGEN: MUTAGEN | 136 | 136 | L->R: Complete loss of nonsense-mediated decay activity. |	P61326_1.pdb	PDB_1P27_A	144	1	deleterious	23,5	neutral	0,84	deleterious	0,62	deleterious	-5,09	deleterious	1,31	deleterious	0,65	neutral	0,42	deleterious
Q16878	Q16878_UniProt_Y157F	UniProt	Y	157	F	UniProt MUTAGEN: MUTAGEN | 157 | 157 | Y->F: Almost total loss of enzyme activity and iron incorporation. Reduces zinc incorporation by 20%. |	Q16878_1.pdb	ModBase_2IC1_A	185	1	deleterious	2,9	deleterious	0,76	deleterious	1,00	deleterious	-3,69	deleterious	0,81	deleterious	0,73	neutral	0,39	deleterious
Q9Y4X5	Q9Y4X5_UniProt_W373A	UniProt	W	373	A	UniProt MUTAGEN: MUTAGEN | 373 | 373 | W->A: Abolishes E3 ubiquitin-protein ligase activity. |	Q9Y4X5_1.pdb	ModBase_1WD2_A	59	1	deleterious	71,6	neutral	0,92	deleterious	1,00	deleterious	-13,50	deleterious	0,15	neutral	0,40	neutral	0,81	deleterious
P09960	P09960_UniProt_G269A	UniProt	G	269	A	UniProt MUTAGEN: MUTAGEN | 269 | 269 | G->A: No loss of activity. |	P09960_1.pdb	PDB_3B7S_A	610	1	neutral	13,9	deleterious	0,71	deleterious	1,00	deleterious	-5,23	deleterious	0,22	neutral	0,52	neutral	0,24	neutral
O60942	O60942_UniProt_K294A	UniProt	K	294	A	UniProt MUTAGEN: MUTAGEN | 294 | 294 | K->A: Loss of GTase activity. |	O60942_1.pdb	PDB_3S24_A	329	1	deleterious	17,7	deleterious	0,68	deleterious	1,00	deleterious	-5,95	deleterious	0,49	neutral	0,98	deleterious	0,95	deleterious
Q16539	Q16539_UniProt_K53R	UniProt	K	53	R	UniProt MUTAGEN: MUTAGEN | 53 | 53 | K->R: Loss of kinase activity. |	Q16539_1.pdb	ModBase_1WBS_A	352	1	deleterious	14,9	deleterious	0,50	deleterious	1,00	deleterious	-2,82	deleterious	0,17	neutral	0,79	deleterious	0,4	deleterious
O00506	O00506_UniProt_D158A	UniProt	D	158	A	UniProt MUTAGEN: MUTAGEN | 158 | 158 | D->A: Loss of kinase activity. |	O00506_1.pdb	ModBase_2XIK_A	290	1	deleterious	17,8	neutral	0,93	deleterious	1,00	deleterious	-7,55	deleterious	1,21	deleterious	0,87	deleterious	0,93	deleterious
P41743	P41743_UniProt_K274R	UniProt	K	274	R	UniProt MUTAGEN: MUTAGEN | 274 | 274 | K->R: No effect on activity. |	P41743_1.pdb	PDB_3A8X_A	337	1	neutral	37,3	neutral	0,32	neutral	0,12	neutral	-2,41	neutral	0,18	neutral	0,44	neutral	-0,11	neutral
Q8NEJ0	Q8NEJ0_UniProt_D73A	UniProt	D	73	A	UniProt MUTAGEN: MUTAGEN | 73 | 73 | D->A: Abolishes most of in vitro phosphatase activity. |	Q8NEJ0_1.pdb	ModBase_2ESB_A	162	1	deleterious	49,2	neutral	0,96	deleterious	0,99	deleterious	-7,72	deleterious	0,16	neutral	0,40	neutral	0,29	neutral
P50750	P50750_UniProt_S175D	UniProt	S	175	D	UniProt MUTAGEN: MUTAGEN | 175 | 175 | S->D: Mimics phosphorylation, constitutive loss of kinase activity. |	P50750_1.pdb	PDB_3MI9_A	330	1	deleterious	46,5	neutral	0,21	neutral	0,97	deleterious	-2,73	deleterious	0,63	neutral	0,64	neutral	0,2	neutral
Q8IZI9	Q8IZI9_UniProt_F179A	UniProt	F	179	A	UniProt MUTAGEN: MUTAGEN | 179 | 179 | F->A: 650 fold decrease in antiviral activity. |	Q8IZI9_1.pdb	PDB_3HHC_A	154	1	deleterious	56,0	neutral	0,90	deleterious	1,00	deleterious	-6,56	deleterious	0,18	neutral	0,72	neutral	0,64	deleterious
P42771	P42771_UniProt_P114S	UniProt	P	114	S	UniProt VARIANT: VARIANT | 114 | 114 | P -> S (found in some patients with melanoma; loss of CDK4 binding). | VAR_058559	P42771_2.pdb	PDB_1BI7_B	125	1	deleterious	0,0	deleterious	0,57	deleterious	1,00	deleterious	-7,48	deleterious	1,82	deleterious	0,72	neutral	0,73	deleterious
P08631	P08631_UniProt_D381E	UniProt	D	381	E	UniProt MUTAGEN: MUTAGEN | 381 | 381 | D->E: Loss of kinase activity. |	P08631_1.pdb	PDB_2C0T_A	430	1	deleterious	20,9	neutral	0,53	deleterious	0,76	deleterious	-3,72	deleterious	0,90	deleterious	0,64	neutral	0,28	neutral
Q9BV86	Q9BV86_UniProt_D180K	UniProt	D	180	K	UniProt MUTAGEN: MUTAGEN | 180 | 180 | D->K: Induces a strong decrease in methyltransferase activity. |	Q9BV86_1.pdb	PDB_2EX4_A	220	1	deleterious	17,7	deleterious	0,94	deleterious	1,00	deleterious	-6,55	deleterious	1,43	deleterious	0,73	neutral	0,65	deleterious
P33981	P33981_UniProt_T686A	UniProt	T	686	A	UniProt MUTAGEN: MUTAGEN | 686 | 686 | T->A: Loss of kinase activity. |	P33981_1.pdb	ModBase_3CEK_A	260	1	deleterious	13,3	deleterious	0,77	deleterious	1,00	deleterious	-4,71	deleterious	0,99	deleterious	0,68	neutral	0,42	deleterious
P46597	P46597_UniProt_L31H	UniProt	L	31	H	UniProt MUTAGEN: MUTAGEN | 31 | 31 | L->H: No effect on enzyme activity. |	P46597_1.pdb	ModBase_4A6D_A	345	1	neutral	36,3	neutral	0,40	neutral	1,00	deleterious	-6,12	deleterious	0,63	neutral	0,55	neutral	0,37	deleterious
Q16769	Q16769_UniProt_W207L	UniProt	W	207	L	UniProt MUTAGEN: MUTAGEN | 207 | 207 | W->L: Greatly lowers activity. |	Q16769_2.pdb	PDB_2AFW_A	324	1	deleterious	54,0	neutral	0,63	deleterious	1,00	deleterious	-12,99	deleterious	0,87	deleterious	0,54	neutral	0,96	deleterious
Q6NS38	Q6NS38_UniProt_D173A	UniProt	D	173	A	UniProt MUTAGEN: MUTAGEN | 173 | 173 | D->A: Loss of activity. |	Q6NS38_1.pdb	PDB_3RZL_A	195	1	deleterious	8,4	deleterious	0,95	deleterious	1,00	deleterious	-7,30	deleterious	0,85	deleterious	0,94	deleterious	1,01	deleterious
P42575	P42575_UniProt_A369T	UniProt	A	369	T	UniProt MUTAGEN: MUTAGEN | 369 | 369 | A->T: Loss of function. |	P42575_1.pdb	ModBase_1PYO_B	98	1	deleterious	24,6	neutral	0,63	deleterious	1,00	deleterious	-2,67	deleterious	0,41	neutral	0,64	neutral	0,18	neutral
Q9Y4X5	Q9Y4X5_UniProt_C347A	UniProt	C	347	A	UniProt MUTAGEN: MUTAGEN | 347 | 347 | C->A: Impairs zinc-binding and folding. Abolishes E3 ubiquitin-protein ligase activity. |	Q9Y4X5_1.pdb	ModBase_1WD2_A	59	1	deleterious	3,9	deleterious	0,72	deleterious	1,00	deleterious	-8,67	deleterious	1,45	deleterious	0,86	deleterious	1,02	deleterious
Q9NWX6	Q9NWX6_UniProt_T127A	UniProt	T	127	A	UniProt MUTAGEN: MUTAGEN | 127 | 127 | T->A: Abolishes oligomerization. Loss of enzyme activity. |	Q9NWX6_1.pdb	PDB_3OTD_A	241	1	deleterious	51,7	neutral	0,65	deleterious	0,31	neutral	-3,54	deleterious	-0,31	neutral	0,39	neutral	-0,09	neutral
Q13572	Q13572_UniProt_G301A	UniProt	G	301	A	UniProt MUTAGEN: MUTAGEN | 301 | 301 | G->A: Loss of kinase activity. |	Q13572_1.pdb	PDB_2Q7D_A	331	1	deleterious	45,6	neutral	0,46	neutral	1,00	deleterious	-4,52	deleterious	-0,24	neutral	0,22	neutral	-0,24	neutral
Q96C23	Q96C23_UniProt_E307A	UniProt	E	307	A	UniProt MUTAGEN: MUTAGEN | 307 | 307 | E->A: Loss of activity. |	Q96C23_1.pdb	PDB_1SNZ_A	342	1	deleterious	2,0	deleterious	0,97	deleterious	1,00	deleterious	-5,72	deleterious	0,99	deleterious	1,00	deleterious	0,95	deleterious
Q96HE7	Q96HE7_UniProt_C208A	UniProt	C	208	A	UniProt MUTAGEN: MUTAGEN | 208 | 208 | C->A,S: No effect. |	Q96HE7_1.pdb	ModBase_3AHQ_A	432	1	neutral	37,4	neutral	0,60	deleterious	1,00	deleterious	-8,65	deleterious	0,97	deleterious	0,49	neutral	0,5	deleterious
Q9UKV8	Q9UKV8_UniProt_T744Y	UniProt	T	744	Y	UniProt MUTAGEN: MUTAGEN | 744 | 744 | T->Y: No effect. |	Q9UKV8_1.pdb	ModBase_4EI1_A	837	1	neutral	11,6	deleterious	0,36	neutral	0,00	neutral	-3,03	deleterious	0,32	neutral	0,91	deleterious	0,59	deleterious
Q96HE7	Q96HE7_UniProt_C208S	UniProt	C	208	S	UniProt MUTAGEN: MUTAGEN | 208 | 208 | C->A,S: No effect. |	Q96HE7_1.pdb	ModBase_3AHQ_A	432	1	neutral	37,4	neutral	0,59	deleterious	1,00	deleterious	-9,64	deleterious	0,57	neutral	0,59	neutral	0,73	deleterious
Q9UJ41	Q9UJ41_UniProt_T574A	UniProt	T	574	A	UniProt MUTAGEN: MUTAGEN | 574 | 574 | T->A: Strongly reduced activity. |	Q9UJ41_1.pdb	PDB_2OT3_A	253	1	deleterious	47,9	neutral	0,41	neutral	1,00	deleterious	-4,75	deleterious	-0,15	neutral	0,39	neutral	0,03	neutral
P10276	P10276_UniProt_S157A	UniProt	S	157	A	UniProt MUTAGEN: MUTAGEN | 157 | 157 | S->A: No effect on PKB/AKT1-mediated phosphorylation. Repressed transactivation. |	P10276_1.pdb	PDB_1DSZ_A	75	1	neutral	48,2	neutral	0,17	neutral	0,00	neutral	-0,61	neutral	0,08	neutral	0,41	neutral	-0,32	neutral
Q00987	Q00987_UniProt_C449S	UniProt	C	449	S	UniProt MUTAGEN: MUTAGEN | 449 | 449 | C->S: No substantial decrease of ubiquitin ligase E3 activity. |	Q00987_1.pdb	PDB_A.clea	60	1	neutral	14,7	deleterious	0,07	neutral	1,00	deleterious	-3,48	deleterious	1,14	deleterious	0,71	neutral	0,35	deleterious
Q9UGB7	Q9UGB7_UniProt_K127S	UniProt	K	127	S	UniProt MUTAGEN: MUTAGEN | 127 | 127 | K->S: Strongly reduced enzyme activity. |	Q9UGB7_1.pdb	PDB_2IBN_A	243	1	deleterious	3,1	deleterious	0,53	deleterious	1,00	deleterious	-4,83	deleterious	0,89	deleterious	0,98	deleterious	0,85	deleterious
P11509	P11509_UniProt_R128Q	UniProt	R	128	Q	UniProt VARIANT: VARIANT | 128 | 128 | R -> Q (in allele CYP2A6*6; loss of activity; dbSNP:rs4986891). | VAR_011577	P11509_1.pdb	PDB_2FDV_A	465	1	deleterious	18,4	neutral	0,80	deleterious	1,00	deleterious	-3,74	deleterious	0,79	deleterious	0,66	neutral	0,31	neutral
Q8NBK3	Q8NBK3_UniProt_S333A	UniProt	S	333	A	UniProt MUTAGEN: MUTAGEN | 333 | 333 | S->A: Loss of activity. |	Q8NBK3_1.pdb	ModBase_1Z70_X	286	1	deleterious	0,0	deleterious	0,91	deleterious	1,00	deleterious	-2,83	deleterious	1,20	deleterious	0,77	deleterious	0,39	deleterious
P60484	P60484_UniProt_D107Y	UniProt	D	107	Y	UniProt VARIANT: VARIANT | 107 | 107 | D -> Y (in BRRS and glioblastoma; loss of phosphatase activity towards Ins(1,3,4,5)P4). | VAR_026257	P60484_2.pdb	PDB_1D5R_A	308	1	deleterious	21,1	neutral	0,85	deleterious	1,00	deleterious	-8,54	deleterious	0,03	neutral	0,82	deleterious	0,95	deleterious
Q9UKV8	Q9UKV8_UniProt_L140W	UniProt	L	140	W	UniProt MUTAGEN: MUTAGEN | 140 | 140 | L->W: No effect. |	Q9UKV8_1.pdb	ModBase_4EI1_A	837	1	neutral	1,4	deleterious	0,42	neutral	0,12	neutral	-1,40	neutral	0,76	deleterious	0,79	deleterious	0,28	neutral
P06746	P06746_UniProt_K84R	UniProt	K	84	R	UniProt MUTAGEN: MUTAGEN | 84 | 84 | K->R: No effect. |	P06746_1.pdb	PDB_3RJH.p	326	1	neutral	46,2	neutral	0,13	neutral	1,00	deleterious	-2,64	deleterious	-0,08	neutral	0,39	neutral	-0,17	neutral
Q96C86	Q96C86_UniProt_H279N	UniProt	H	279	N	UniProt MUTAGEN: MUTAGEN | 279 | 279 | H->N: Loss of decapping activity. |	Q96C86_1.pdb	PDB_3BL9_A	287	1	deleterious	1,0	deleterious	0,92	deleterious	1,00	deleterious	-6,49	deleterious	1,74	deleterious	0,93	deleterious	0,92	deleterious
Q9NWT6	Q9NWT6_UniProt_Q239H	UniProt	Q	239	H	UniProt MUTAGEN: MUTAGEN | 239 | 239 | Q->H: No effect on Asp hydroxylation ability. |	Q9NWT6_1.pdb	PDB_3D8C_A	341	1	neutral	0,2	deleterious	0,23	neutral	1,00	deleterious	-2,19	neutral	0,64	neutral	0,89	deleterious	0,49	deleterious
Q9H063	Q9H063_UniProt_S75D	UniProt	S	75	D	UniProt MUTAGEN: MUTAGEN | 75 | 75 | S->D: No change. Weaker repressive effect on RNA polymerase III transcription; when associated with D-60 and D-68. |	Q9H063_1.pdb	ModBase_3NR5_A	205	1	neutral	61,0	neutral	0,55	deleterious	1,00	deleterious	-3,36	deleterious	0,43	neutral	0,66	neutral	0,28	neutral
O15264	O15264_UniProt_T180A	UniProt	T	180	A	UniProt MUTAGEN: MUTAGEN | 180 | 180 | T->A: Loss of kinase activity. |	O15264_1.pdb	ModBase_4EXU_A	350	1	deleterious	61,7	neutral	0,53	deleterious	1,00	deleterious	-4,79	deleterious	0,52	neutral	0,37	neutral	-0,01	neutral
P48061	P48061_UniProt_R62A	UniProt	R	62	A	UniProt MUTAGEN: MUTAGEN | 62 | 62 | R->A: No effect on CXCR4 activation. |	P48061_1.pdb	PDB_2J7Z_A	68	1	neutral	24,8	neutral	0,91	deleterious	0,07	neutral	-2,12	neutral	1,09	deleterious	0,92	deleterious	0,53	deleterious
P49427	P49427_UniProt_L97S	UniProt	L	97	S	UniProt MUTAGEN: MUTAGEN | 97 | 97 | L->S: Loss of function. |	P49427_1.pdb	PDB_3RZ3_A	165	1	deleterious	29,2	neutral	0,61	deleterious	1,00	deleterious	-5,35	deleterious	1,90	deleterious	0,61	neutral	0,37	deleterious
Q16539	Q16539_UniProt_T175A	UniProt	T	175	A	UniProt MUTAGEN: MUTAGEN | 175 | 175 | T->A: Loss of kinase activity. |	Q16539_1.pdb	ModBase_1WBS_A	352	1	deleterious	26,3	neutral	0,16	neutral	0,00	neutral	-1,88	neutral	2,20	deleterious	0,64	neutral	0,12	neutral
Q5T1C6	Q5T1C6_UniProt_T177A	UniProt	T	177	A	UniProt MUTAGEN: MUTAGEN | 177 | 177 | T->A: Strongly reduced enzyme activity. |	Q5T1C6_1.pdb	PDB_4AE8_A	168	1	deleterious	39,9	neutral	0,84	deleterious	1,00	deleterious	-4,97	deleterious	0,67	neutral	0,57	neutral	0,29	neutral
Q9Y4X5	Q9Y4X5_UniProt_C367A	UniProt	C	367	A	UniProt MUTAGEN: MUTAGEN | 367 | 367 | C->A: Impairs zinc-binding and folding. Abolishes E3 ubiquitin-protein ligase activity. |	Q9Y4X5_1.pdb	ModBase_1WD2_A	59	1	deleterious	3,0	deleterious	0,94	deleterious	1,00	deleterious	-8,69	deleterious	1,66	deleterious	0,89	deleterious	1,06	deleterious
P20823	P20823_UniProt_I186Q	UniProt	I	186	Q	UniProt MUTAGEN: MUTAGEN | 186 | 186 | I->Q: No effect on transcription activation. |	P20823_1.pdb	ModBase_1IC8_A	190	1	neutral	44,2	neutral	0,12	neutral	0,01	neutral	0,29	neutral	0,18	neutral	0,49	neutral	-0,29	neutral
Q13285	Q13285_UniProt_G123A	UniProt	G	123	A	UniProt VARIANT: VARIANT | 123 | 123 | G -> A (in SPGF8 and POF7; activity levels similar to wild-type; dbSNP:rs200163795). | VAR_062967	Q13285_3.pdb	ModBase_2FF0_A	102	1	neutral	14,2	deleterious	0,21	neutral	0,00	neutral	-1,17	neutral	-0,26	neutral	0,62	neutral	0,03	neutral
Q9Y4X5	Q9Y4X5_UniProt_I351A	UniProt	I	351	A	UniProt MUTAGEN: MUTAGEN | 351 | 351 | I->A: Disrupts the hydrophobic network. Abolishes E3 ubiquitin-protein ligase activity. |	Q9Y4X5_1.pdb	ModBase_1WD2_A	59	1	deleterious	45,5	neutral	0,60	deleterious	1,00	deleterious	-4,79	deleterious	0,86	deleterious	0,44	neutral	0,1	neutral
P53350	P53350_UniProt_D176N	UniProt	D	176	N	UniProt MUTAGEN: MUTAGEN | 176 | 176 | D->N: Abolishes kinase activity. |	P53350_1.pdb	PDB_2V5Q_A	285	1	deleterious	7,9	deleterious	0,82	deleterious	1,00	deleterious	-4,76	deleterious	0,11	neutral	0,78	deleterious	0,56	deleterious
P50613	P50613_UniProt_K41A	UniProt	K	41	A	UniProt MUTAGEN: MUTAGEN | 41 | 41 | K->A: Total loss of activity. |	P50613_1.pdb	PDB_1UA2_A	288	1	deleterious	16,2	deleterious	0,91	deleterious	1,00	deleterious	-5,66	deleterious	0,39	neutral	0,98	deleterious	0,92	deleterious
Q9NWW6	Q9NWW6_UniProt_D56A	UniProt	D	56	A	UniProt MUTAGEN: MUTAGEN | 56 | 56 | D->A: Loss of activity. |	Q9NWW6_1.pdb	PDB_2QL6_A	180	1	deleterious	11,5	deleterious	0,77	deleterious	1,00	deleterious	-6,05	deleterious	1,31	deleterious	0,87	deleterious	0,81	deleterious
O43683	O43683_UniProt_K821A	UniProt	K	821	A	UniProt MUTAGEN: MUTAGEN | 821 | 821 | K->A: Loss of activity. |	O43683_1.pdb	ModBase_3E7E_A	346	1	deleterious	9,7	deleterious	0,54	deleterious	1,00	deleterious	-5,73	deleterious	1,03	deleterious	1,00	deleterious	0,95	deleterious
P36639	P36639_UniProt_S98R	UniProt	S	98	R	UniProt MUTAGEN: MUTAGEN | 98 | 98 | S->R: Loss of activity. |	P36639_1.pdb	PDB_3Q93_A	154	1	deleterious	0,0	deleterious	0,98	deleterious	1,00	deleterious	-3,62	deleterious	1,24	deleterious	0,94	deleterious	0,69	deleterious
P39748	P39748_UniProt_D179A	UniProt	D	179	A	UniProt MUTAGEN: MUTAGEN | 179 | 179 | D->A: No effect on flap endonuclease activity or substrate binding. |	P39748_1.pdb	PDB_3Q8M_A	335	1	neutral	13,4	deleterious	0,85	deleterious	1,00	deleterious	-7,78	deleterious	1,30	deleterious	0,97	deleterious	1,09	deleterious
Q96DC9	Q96DC9_UniProt_C51S	UniProt	C	51	S	UniProt MUTAGEN: MUTAGEN | 51 | 51 | C->S: Loss of function in vitro. |	Q96DC9_1.pdb	ModBase_1TFF_A	228	1	deleterious	4,2	deleterious	0,76	deleterious	1,00	deleterious	-9,85	deleterious	0,89	deleterious	0,76	deleterious	0,98	deleterious
P60484	P60484_UniProt_L345Q	UniProt	L	345	Q	UniProt VARIANT: VARIANT | 345 | 345 | L -> Q (in glioblastoma; reduced tumor suppressor activity; loss of phosphatase activity towards Ins(1,3,4,5)P4; reduced ability to inactivate AKT/PKB; retains ability to bind phospholipid membranes). | VAR_026278	P60484_2.pdb	PDB_1D5R_A	308	1	deleterious	1,9	deleterious	0,89	deleterious	0,97	deleterious	-4,30	deleterious	3,19	deleterious	1,00	deleterious	0,82	deleterious
Q9UBQ0	Q9UBQ0_UniProt_N39D	UniProt	N	39	D	UniProt MUTAGEN: MUTAGEN | 39 | 39 | N->D: No effect on protein phosphatase activity. |	Q9UBQ0_1.pdb	PDB_2R17_A	182	1	neutral	0,0	deleterious	0,21	neutral	0,80	deleterious	-4,39	deleterious	1,33	deleterious	0,84	deleterious	0,62	deleterious
P07332	P07332_UniProt_K590E	UniProt	K	590	E	UniProt MUTAGEN: MUTAGEN | 590 | 590 | K->E: Abolishes kinase activity. |	P07332_1.pdb	PDB_3CBL_A	361	1	deleterious	7,0	deleterious	0,88	deleterious	1,00	deleterious	-3,73	deleterious	1,30	deleterious	0,76	deleterious	0,45	deleterious
Q9BV86	Q9BV86_UniProt_S182K	UniProt	S	182	K	UniProt MUTAGEN: MUTAGEN | 182 | 182 | S->K: Induces a strong decrease in methyltransferase activity. |	Q9BV86_1.pdb	PDB_2EX4_A	220	1	deleterious	10,7	deleterious	0,92	deleterious	1,00	deleterious	-3,77	deleterious	1,11	deleterious	0,93	deleterious	0,68	deleterious
P20132	P20132_UniProt_C303A	UniProt	C	303	A	UniProt MUTAGEN: MUTAGEN | 303 | 303 | C->A: Loss of enzyme activity. |	P20132_1.pdb	ModBase_1P5J_A	319	1	deleterious	7,6	deleterious	0,75	deleterious	1,00	deleterious	-8,49	deleterious	2,08	deleterious	0,93	deleterious	1,11	deleterious
P60484	P60484_UniProt_G129E	UniProt	G	129	E	UniProt VARIANT: VARIANT | 129 | 129 | G -> E (in CWS1; no lipid phosphatase activity but retains protein phosphatase activity; retains ability to inhibit focal adhesion formation). | VAR_007465	P60484_2.pdb	PDB_1D5R_A	308	1	deleterious	10,2	deleterious	0,72	deleterious	1,00	deleterious	-7,77	deleterious	0,43	neutral	0,92	deleterious	1,02	deleterious
P60484	P60484_UniProt_G129R	UniProt	G	129	R	UniProt VARIANT: VARIANT | 129 | 129 | G -> R (in glioblastoma; severely reduced protein phosphatase activity; loss of phosphatase activity towards Ins(1,3,4,5)P4). | VAR_007466	P60484_2.pdb	PDB_1D5R_A	308	1	deleterious	10,2	deleterious	0,79	deleterious	1,00	deleterious	-7,77	deleterious	0,34	neutral	0,85	deleterious	0,92	deleterious
Q13572	Q13572_UniProt_K18A	UniProt	K	18	A	UniProt MUTAGEN: MUTAGEN | 18 | 18 | K->A: Loss of kinase activity. |	Q13572_1.pdb	PDB_2Q7D_A	331	1	deleterious	10,6	deleterious	0,93	deleterious	0,94	deleterious	-3,93	deleterious	0,76	deleterious	0,88	deleterious	0,63	deleterious
P60484	P60484_UniProt_Y16C	UniProt	Y	16	C	UniProt VARIANT: VARIANT | 16 | 16 | Y -> C (loss of phosphatase activity towards Ins(1,3,4,5)P4; retains the ability to bind phospholipid membranes). | VAR_026249	P60484_2.pdb	PDB_1D5R_A	308	1	deleterious	43,8	neutral	0,84	deleterious	0,88	deleterious	-6,02	deleterious	0,90	deleterious	0,77	deleterious	0,66	deleterious
P05231	P05231_UniProt_W185R	UniProt	W	185	R	UniProt MUTAGEN: MUTAGEN | 185 | 185 | W->R: No loss of activity. |	P05231_1.pdb	PDB_1P9M_B	164	1	neutral	68,0	neutral	0,96	deleterious	1,00	deleterious	-9,46	deleterious	0,09	neutral	0,51	neutral	0,6	deleterious
Q9UHN1	Q9UHN1_UniProt_G416A	UniProt	G	416	A	UniProt VARIANT: VARIANT | 416 | 416 | G -> A (there is no functional deficit; dbSNP:rs17850455). | VAR_032029	Q9UHN1_2.pdb	PDB_3IKL_A	366	1	neutral	0,9	deleterious	0,34	neutral	1,00	deleterious	-1,15	neutral	-0,04	neutral	0,82	deleterious	0,3	neutral
P33261	P33261_UniProt_R132Q	UniProt	R	132	Q	UniProt VARIANT: VARIANT | 132 | 132 | R -> Q (in allele CYP2C19*6; loss of activity). | VAR_008358	P33261_1.pdb	PDB_4GQS_A	462	1	deleterious	54,7	neutral	0,72	deleterious	0,99	deleterious	-3,76	deleterious	0,21	neutral	0,43	neutral	-0,01	neutral
O60942	O60942_UniProt_K460A	UniProt	K	460	A	UniProt MUTAGEN: MUTAGEN | 460 | 460 | K->A: Loss of GTase activity. |	O60942_1.pdb	PDB_3S24_A	329	1	deleterious	16,4	deleterious	0,68	deleterious	1,00	deleterious	-5,73	deleterious	1,57	deleterious	0,98	deleterious	0,93	deleterious
P09960	P09960_UniProt_E272Q	UniProt	E	272	Q	UniProt MUTAGEN: MUTAGEN | 272 | 272 | E->Q: Loss of LTA4 activity, and aminopeptidase activity strongly impaired. |	P09960_1.pdb	PDB_3B7S_A	610	1	deleterious	2,3	deleterious	0,66	deleterious	1,00	deleterious	-2,62	deleterious	0,53	neutral	0,93	deleterious	0,59	deleterious
P49789	P49789_UniProt_H96D	UniProt	H	96	D	UniProt MUTAGEN: MUTAGEN | 96 | 96 | H->D: Loss of catalytic activity. |	P49789_1.pdb	ModBase_1FIT_	146	1	deleterious	3,9	deleterious	0,84	deleterious	1,00	deleterious	-8,69	deleterious	2,45	deleterious	0,97	deleterious	1,18	deleterious
P49789	P49789_UniProt_H96N	UniProt	H	96	N	UniProt MUTAGEN: MUTAGEN | 96 | 96 | H->N: Total loss of catalytic activity. No loss in substrate binding. |	P49789_1.pdb	ModBase_1FIT_	146	1	deleterious	3,9	deleterious	0,66	deleterious	1,00	deleterious	-6,75	deleterious	1,84	deleterious	0,91	deleterious	0,92	deleterious
Q15382	Q15382_UniProt_F43C	UniProt	F	43	C	UniProt MUTAGEN: MUTAGEN | 43 | 43 | F->C: No effect. |	Q15382_1.pdb	PDB_3T5G_A	173	1	neutral	10,2	deleterious	0,90	deleterious	1,00	deleterious	-7,64	deleterious	2,23	deleterious	0,90	deleterious	0,99	deleterious
Q12923	Q12923_UniProt_D2154H	UniProt	D	2154	H	UniProt MUTAGEN: MUTAGEN | 2154 | 2154 | D->H: No effect on substrate affinity. |	Q12923_2.pdb	ModBase_1WCH_A	308	1	neutral	86,4	neutral	0,32	neutral	0,92	deleterious	-1,83	neutral	0,10	neutral	0,43	neutral	-0,18	neutral
P06730	P06730_UniProt_E103A	UniProt	E	103	A	UniProt MUTAGEN: MUTAGEN | 103 | 103 | E->A: No effect. |	P06730_1.pdb	PDB_1IPB.c	191	1	neutral	65,5	neutral	0,60	deleterious	0,99	deleterious	-5,35	deleterious	0,22	neutral	0,61	neutral	0,37	deleterious
P52597	P52597_UniProt_W20A	UniProt	W	20	A	UniProt MUTAGEN: MUTAGEN | 20 | 20 | W->A: Loss of RNA-binding. |	P52597_1.pdb	ModBase_2HGL_A	102	1	deleterious	58,9	neutral	0,90	deleterious	1,00	deleterious	-10,87	deleterious	0,57	neutral	0,54	neutral	0,77	deleterious
Q9UIV1	Q9UIV1_UniProt_D230N	UniProt	D	230	N	UniProt MUTAGEN: MUTAGEN | 230 | 230 | D->N: Abolishes RNA deadenylase activity. |	Q9UIV1_1.pdb	PDB_2D5R_A	252	1	deleterious	14,1	deleterious	0,42	neutral	0,98	deleterious	-4,57	deleterious	0,26	neutral	0,55	neutral	0,23	neutral
P21399	P21399_UniProt_R541Q	UniProt	R	541	Q	UniProt MUTAGEN: MUTAGEN | 541 | 541 | R->Q: Strongly reduced RNA binding. |	P21399_1.pdb	PDB_2B3Y_A	888	1	deleterious	21,0	neutral	0,82	deleterious	1,00	deleterious	-3,80	deleterious	0,98	deleterious	0,64	neutral	0,29	neutral
P61224	P61224_UniProt_Q63E	UniProt	Q	63	E	UniProt MUTAGEN: MUTAGEN | 63 | 63 | Q->E: Abolishes complex formation with RAP1GAP. Loss GTPase activity. |	P61224_1.pdb	PDB_4DXA_A	167	1	deleterious	61,2	neutral	0,20	neutral	1,00	deleterious	-2,27	neutral	-0,27	neutral	0,35	neutral	-0,25	neutral
P36639	P36639_UniProt_E96G	UniProt	E	96	G	UniProt MUTAGEN: MUTAGEN | 96 | 96 | E->G: Loss of activity. |	P36639_1.pdb	PDB_3Q93_A	154	1	deleterious	56,9	neutral	0,92	deleterious	1,00	deleterious	-6,97	deleterious	1,13	deleterious	0,56	neutral	0,45	deleterious
Q9P0U3	Q9P0U3_UniProt_V532A	UniProt	V	532	A	UniProt MUTAGEN: MUTAGEN | 532 | 532 | V->A: No effect on SUMO2 processing and SUMO2 deconjugating activities. |	Q9P0U3_1.pdb	PDB_2XPH_A	227	1	neutral	61,4	neutral	0,08	neutral	0,67	deleterious	-2,61	deleterious	0,01	neutral	0,40	neutral	-0,16	neutral
A1Z1Q3	A1Z1Q3_UniProt_G188E	UniProt	G	188	E	UniProt MUTAGEN: MUTAGEN | 188 | 188 | G->E: Abolishes interaction with ADP- ribosylated proteins. Strongly reduced ADP-ribosyl hydrolase activity. |	A1Z1Q3_1.pdb	PDB_4IQY_A	223	1	deleterious	65,3	neutral	0,92	deleterious	1,00	deleterious	-7,19	deleterious	0,90	deleterious	0,72	neutral	0,7	deleterious
P13987	P13987_UniProt_L79D	UniProt	L	79	D	UniProt MUTAGEN: MUTAGEN | 79 | 79 | L->D: No loss of function. |	P13987_1.pdb	PDB_2UX2_A	78	1	neutral	11,9	deleterious	0,96	deleterious	1,00	deleterious	-5,07	deleterious	1,92	deleterious	0,78	deleterious	0,59	deleterious
O43148	O43148_UniProt_F354A	UniProt	F	354	A	UniProt MUTAGEN: MUTAGEN | 354 | 354 | F->A: Loss of activity. |	O43148_1.pdb	PDB_A.clea	273	1	deleterious	22,2	neutral	0,90	deleterious	1,00	deleterious	-7,15	deleterious	2,52	deleterious	0,85	deleterious	0,87	deleterious
Q8N1Q8	Q8N1Q8_UniProt_G160A	UniProt	G	160	A	UniProt MUTAGEN: MUTAGEN | 160 | 160 | G->A: Strongly reduces enzyme activity. Abolishes enzyme activity; when associated with A-183. |	Q8N1Q8_1.pdb	ModBase_4AE7_A	196	1	deleterious	39,9	neutral	0,57	deleterious	1,00	deleterious	-5,97	deleterious	-0,58	neutral	0,33	neutral	0,04	neutral
Q14191	Q14191_UniProt_R993E	UniProt	R	993	E	UniProt MUTAGEN: MUTAGEN | 993 | 993 | R->E: Loss of DNA binding. |	Q14191_2.pdb	PDB_3AAF_A	109	1	deleterious	56,2	neutral	0,48	neutral	0,49	neutral	-3,44	deleterious	-0,10	neutral	0,33	neutral	-0,17	neutral
P20933	P20933_UniProt_C163S	UniProt	C	163	S	UniProt VARIANT: VARIANT | 163 | 163 | C -> S (in AGU; most frequent mutation; abolishes autocatalytic cleavage and enzyme activity; dbSNP:rs121964904). | VAR_005073	P20933_2.pdb	PDB_1APY_A	161	1	deleterious	2,7	deleterious	0,50	deleterious	1,00	deleterious	-9,25	deleterious	1,62	deleterious	0,80	deleterious	0,99	deleterious
P52701	P52701_UniProt_K728T	UniProt	K	728	T	UniProt VARIANT: VARIANT | 728 | 728 | K -> T (no impairment of heterodimerization with MSH2 and of in vitro mismatch repair capacity; dbSNP:rs35552856). | VAR_043956	P52701_2.pdb	PDB_2O8B_B	939	1	neutral	100,0	neutral	0,14	neutral	0,00	neutral	-1,22	neutral	-0,13	neutral	0,20	neutral	-0,55	neutral
O00141	O00141_UniProt_K127M	UniProt	K	127	M	UniProt MUTAGEN: MUTAGEN | 127 | 127 | K->M: Abolishes enzymatic activity. |	O00141_1.pdb	ModBase_2R5T_A	297	1	deleterious	11,1	deleterious	0,80	deleterious	1,00	deleterious	-5,86	deleterious	-1,29	neutral	0,99	deleterious	0,95	deleterious
Q15274	Q15274_UniProt_R138Q	UniProt	R	138	Q	UniProt MUTAGEN: MUTAGEN | 138 | 138 | R->Q: Loss of activity. |	Q15274_1.pdb	PDB_2JBM_A	290	1	deleterious	34,9	neutral	0,84	deleterious	1,00	deleterious	-3,92	deleterious	0,59	neutral	0,56	neutral	0,18	neutral
O60341	O60341_UniProt_Y761A	UniProt	Y	761	A	UniProt MUTAGEN: MUTAGEN | 761 | 761 | Y->A: Strongly reduces demethylase activity. |	O60341_1.pdb	PDB_2Z3Y.c	666	1	deleterious	21,0	neutral	0,81	deleterious	1,00	deleterious	-7,17	deleterious	2,79	deleterious	0,91	deleterious	0,96	deleterious
Q16539	Q16539_UniProt_W337R	UniProt	W	337	R	UniProt MUTAGEN: MUTAGEN | 337 | 337 | W->R: Loss of kinase activity. |	Q16539_1.pdb	ModBase_1WBS_A	352	1	deleterious	0,5	deleterious	0,97	deleterious	1,00	deleterious	-12,89	deleterious	2,27	deleterious	0,98	deleterious	1,56	deleterious
P98170	P98170_UniProt_H467A	UniProt	H	467	A	UniProt MUTAGEN: MUTAGEN | 467 | 467 | H->A: Loss of E3 ubiquitin-protein ligase activity. |	P98170_1.pdb	PDB_4IC3_A	63	1	deleterious	33,9	neutral	0,95	deleterious	1,00	deleterious	-8,93	deleterious	0,91	deleterious	0,60	neutral	0,69	deleterious
P33261	P33261_UniProt_R433W	UniProt	R	433	W	UniProt VARIANT: VARIANT | 433 | 433 | R -> W (in allele CYP2C19*5A and allele CYP2C19*5B; loss of activity; dbSNP:rs56337013). | VAR_008359	P33261_1.pdb	PDB_4GQS_A	462	1	deleterious	5,1	deleterious	0,84	deleterious	1,00	deleterious	-6,67	deleterious	0,04	neutral	0,99	deleterious	1,02	deleterious
Q13546	Q13546_UniProt_K45A	UniProt	K	45	A	UniProt MUTAGEN: MUTAGEN | 45 | 45 | K->A: Abolishes kinase activity. |	Q13546_1.pdb	PDB_4ITJ_A	263	1	deleterious	8,3	deleterious	0,85	deleterious	1,00	deleterious	-3,03	deleterious	0,68	neutral	0,99	deleterious	0,71	deleterious
P10635	P10635_UniProt_H324P	UniProt	H	324	P	UniProt VARIANT: VARIANT | 324 | 324 | H -> P (in allele CYP2D6*7; loss of activity; dbSNP:rs5030867). | VAR_008348	P10635_1.pdb	PDB_3TBG_A	467	1	deleterious	26,3	neutral	0,99	deleterious	0,98	deleterious	-7,69	deleterious	2,69	deleterious	0,92	deleterious	1,02	deleterious
P51857	P51857_UniProt_Y58A	UniProt	Y	58	A	UniProt MUTAGEN: MUTAGEN | 58 | 58 | Y->A: Loss of activity. |	P51857_1.pdb	PDB_3BUV_A	325	1	deleterious	15,9	deleterious	0,97	deleterious	1,00	deleterious	-8,17	deleterious	2,38	deleterious	0,86	deleterious	0,98	deleterious
Q9NPD8	Q9NPD8_UniProt_C86A	UniProt	C	86	A	UniProt MUTAGEN: MUTAGEN | 86 | 86 | C->A: Loss of E2 enzyme activity. |	Q9NPD8_1.pdb	ModBase_1YH2_A	154	1	deleterious	30,4	neutral	0,90	deleterious	1,00	deleterious	-8,96	deleterious	0,86	deleterious	0,67	neutral	0,78	deleterious
O15357	O15357_UniProt_D607A	UniProt	D	607	A	UniProt MUTAGEN: MUTAGEN | 607 | 607 | D->A: Abolishes enzyme activity but not phosphorylation upon FCGR2A clustering. |	O15357_1.pdb	PDB_4A9C_A	292	1	deleterious	0,5	deleterious	0,99	deleterious	1,00	deleterious	-7,51	deleterious	1,07	deleterious	0,99	deleterious	1,1	deleterious
Q9Y2C4	Q9Y2C4_UniProt_G277V	UniProt	G	277	V	UniProt VARIANT: VARIANT | 277 | 277 | G -> V (abolishes catalytic activity; dbSNP:rs1141223). | VAR_044320	Q9Y2C4_2.pdb	PDB_4A1N_A	292	1	deleterious	62,2	neutral	0,63	deleterious	1,00	deleterious	-8,50	deleterious	1,73	deleterious	0,91	deleterious	1,08	deleterious
Q13572	Q13572_UniProt_L215A	UniProt	L	215	A	UniProt MUTAGEN: MUTAGEN | 215 | 215 | L->A: No effect. |	Q13572_1.pdb	PDB_2Q7D_A	331	1	neutral	5,3	deleterious	0,74	deleterious	0,06	neutral	-3,57	deleterious	2,29	deleterious	0,90	deleterious	0,63	deleterious
O75223	O75223_UniProt_Y125F	UniProt	Y	125	F	UniProt MUTAGEN: MUTAGEN | 125 | 125 | Y->F: Little or no change in reaction kinetics. |	O75223_1.pdb	PDB_3CRY_A	169	1	neutral	1,2	deleterious	0,66	deleterious	1,00	deleterious	-3,61	deleterious	0,69	neutral	0,61	neutral	0,23	neutral
Q16851	Q16851_UniProt_W218S	UniProt	W	218	S	UniProt MUTAGEN: MUTAGEN | 218 | 218 | W->S: No significant loss of activity. |	Q16851_1.pdb	PDB_3R3I_A	459	1	neutral	39,3	neutral	0,52	deleterious	1,00	deleterious	-12,43	deleterious	1,55	deleterious	0,85	deleterious	1,33	deleterious
P49137	P49137_UniProt_T222A	UniProt	T	222	A	UniProt MUTAGEN: MUTAGEN | 222 | 222 | T->A: Strong decrease in kinase activity. |	P49137_1.pdb	PDB_2OZA_A	333	1	deleterious	37,5	neutral	0,79	deleterious	0,91	deleterious	-4,75	deleterious	0,76	deleterious	0,58	neutral	0,28	neutral
Q14680	Q14680_UniProt_D150A	UniProt	D	150	A	UniProt MUTAGEN: MUTAGEN | 150 | 150 | D->A: Abolishes enzymatic activity. |	Q14680_1.pdb	ModBase_3ZGW_A	332	1	deleterious	13,4	deleterious	0,97	deleterious	1,00	deleterious	-7,94	deleterious	1,54	deleterious	0,86	deleterious	0,95	deleterious
Q9H0U4	Q9H0U4_UniProt_G144N	UniProt	G	144	N	UniProt MUTAGEN: MUTAGEN | 144 | 144 | G->N: No effect on prenylation. |	Q9H0U4_1.pdb	PDB_A.clea	170	1	neutral	78,3	neutral	0,27	neutral	0,02	neutral	-3,93	deleterious	0,67	neutral	0,67	neutral	0,34	deleterious
P06730	P06730_UniProt_S53D	UniProt	S	53	D	UniProt MUTAGEN: MUTAGEN | 53 | 53 | S->A,D: No effect on phosphorylation level nor incorporation into eIF4F complex. |	P06730_1.pdb	PDB_1IPB.c	191	1	neutral	64,1	neutral	0,32	neutral	0,69	deleterious	-2,63	deleterious	0,29	neutral	0,58	neutral	0,09	neutral
Q9Y530	Q9Y530_UniProt_C33S	UniProt	C	33	S	UniProt MUTAGEN: MUTAGEN | 33 | 33 | C->S: No effect. |	Q9Y530_1.pdb	PDB_4J5R_A	141	1	neutral	14,1	deleterious	0,32	neutral	1,00	deleterious	-8,98	deleterious	1,45	deleterious	0,88	deleterious	1,07	deleterious
O95445	O95445_UniProt_N148Q	UniProt	N	148	Q	UniProt MUTAGEN: MUTAGEN | 148 | 148 | N->Q: No loss of glycosylation. |	O95445_1.pdb	PDB_A.clea	165	1	neutral	6,9	deleterious	0,82	deleterious	1,00	deleterious	-1,76	neutral	1,25	deleterious	0,73	neutral	0,23	neutral
Q13285	Q13285_UniProt_C33S	UniProt	C	33	S	UniProt VARIANT: VARIANT | 33 | 33 | C -> S (in SRXY3; without adrenal failure; markedly impaired transcriptional activity). | VAR_039106	Q13285_2.pdb	ModBase_2FF0_A	102	1	deleterious	0,9	deleterious	0,82	deleterious	1,00	deleterious	-8,27	deleterious	2,25	deleterious	0,96	deleterious	1,12	deleterious
O60716	O60716_UniProt_N478A	UniProt	N	478	A	UniProt MUTAGEN: MUTAGEN | 478 | 478 | N->A: Complete loss of cadherin interaction. |	O60716_1.pdb	PDB_3L6X_A	436	1	deleterious	20,4	neutral	0,68	deleterious	1,00	deleterious	-7,60	deleterious	0,55	neutral	0,75	deleterious	0,78	deleterious
P48061	P48061_UniProt_K22A	UniProt	K	22	A	UniProt MUTAGEN: MUTAGEN | 22 | 22 | K->A: Loss of chemotactic activity. |	P48061_1.pdb	PDB_2J7Z_A	68	1	deleterious	80,0	neutral	0,58	deleterious	1,00	deleterious	-2,56	deleterious	-0,25	neutral	0,31	neutral	-0,29	neutral
Q8TBK2	Q8TBK2_UniProt_Y285A	UniProt	Y	285	A	UniProt MUTAGEN: MUTAGEN | 285 | 285 | Y->A: Abolishes methyltransferase activity. |	Q8TBK2_1.pdb	PDB_3QXY_A	422	1	deleterious	24,6	neutral	0,99	deleterious	1,00	deleterious	-7,82	deleterious	1,63	deleterious	0,84	deleterious	0,91	deleterious
P56279	P56279_UniProt_I74V	UniProt	I	74	V	UniProt MUTAGEN: MUTAGEN | 74 | 74 | I->V: Greatly reduced binding to AKT2. Abolishes nuclear transport of AKT1. |	P56279_1.pdb	ModBase_1JSG_	111	1	deleterious	36,8	neutral	0,09	neutral	0,00	neutral	-0,44	neutral	0,25	neutral	0,57	neutral	-0,12	neutral
Q00987	Q00987_UniProt_C478S	UniProt	C	478	S	UniProt MUTAGEN: MUTAGEN | 478 | 478 | C->S: Loss of ubiquitin ligase E3 activity. |	Q00987_1.pdb	PDB_A.clea	60	1	deleterious	33,8	neutral	0,80	deleterious	1,00	deleterious	-8,67	deleterious	0,40	neutral	0,55	neutral	0,58	deleterious
Q9H2G2	Q9H2G2_UniProt_K63R	UniProt	K	63	R	UniProt MUTAGEN: MUTAGEN | 63 | 63 | K->R: Loss of activity. |	Q9H2G2_1.pdb	ModBase_2J51_A	288	1	deleterious	13,4	deleterious	0,62	deleterious	1,00	deleterious	-2,57	deleterious	0,15	neutral	0,74	deleterious	0,31	neutral
Q04760	Q04760_UniProt_C19A	UniProt	C	19	A	UniProt MUTAGEN: MUTAGEN | 19 | 19 | C->A: No effect on NO-mediated modification. Impaired NO-mediated modification; when associated with A-20. Loss of NO-mediated modification; when associated with A-139. |	Q04760_1.pdb	PDB_3VW9_A	176	1	neutral	67,9	neutral	0,09	neutral	0,00	neutral	0,26	neutral	0,14	neutral	0,49	neutral	-0,28	neutral
Q9Y2G5	Q9Y2G5_UniProt_R294A	UniProt	R	294	A	UniProt MUTAGEN: MUTAGEN | 294 | 294 | R->A: Abolishes enzyme activity. |	Q9Y2G5_1.pdb	PDB_4AP5_A	389	1	deleterious	25,0	neutral	0,95	deleterious	1,00	deleterious	-5,79	deleterious	2,03	deleterious	0,76	deleterious	0,63	deleterious
Q9UIS9	Q9UIS9_UniProt_D32A	UniProt	D	32	A	UniProt MUTAGEN: MUTAGEN | 32 | 32 | D->A: Strongly reduces binding to methylated DNA. |	Q9UIS9_1.pdb	ModBase_1D9N_A	75	1	deleterious	16,4	deleterious	0,84	deleterious	1,00	deleterious	-7,60	deleterious	0,55	neutral	0,85	deleterious	0,91	deleterious
P60891	P60891_UniProt_S132F	UniProt	S	132	F	UniProt MUTAGEN: MUTAGEN | 132 | 132 | S->F: No effect on catalytic activity. |	P60891_1.pdb	PDB_3S5J_A	305	1	neutral	54,0	neutral	0,47	neutral	1,00	deleterious	-5,59	deleterious	1,05	deleterious	0,79	deleterious	0,66	deleterious
Q13838	Q13838_UniProt_E197A	UniProt	E	197	A	UniProt MUTAGEN: MUTAGEN | 197 | 197 | E->A: Loss of ATPase and helicase activity. |	Q13838_1.pdb	PDB_1T6N_A	207	1	deleterious	21,0	neutral	0,96	deleterious	0,98	deleterious	-5,85	deleterious	0,36	neutral	0,98	deleterious	0,93	deleterious
P39748	P39748_UniProt_R73A	UniProt	R	73	A	UniProt MUTAGEN: MUTAGEN | 73 | 73 | R->A: No significant effect on exonuclease activity or flap endonuclease activity. |	P39748_1.pdb	PDB_3Q8M_A	335	1	neutral	8,2	deleterious	0,38	neutral	1,00	deleterious	-5,80	deleterious	2,06	deleterious	0,93	deleterious	0,87	deleterious
O60942	O60942_UniProt_E345A	UniProt	E	345	A	UniProt MUTAGEN: MUTAGEN | 345 | 345 | E->A: Loss of GTase activity. |	O60942_1.pdb	PDB_3S24_A	329	1	deleterious	3,1	deleterious	0,73	deleterious	1,00	deleterious	-5,95	deleterious	0,91	deleterious	1,00	deleterious	0,97	deleterious
P52597	P52597_UniProt_E84A	UniProt	E	84	A	UniProt MUTAGEN: MUTAGEN | 84 | 84 | E->A: Loss of RNA-binding. |	P52597_1.pdb	ModBase_2HGL_A	102	1	deleterious	23,8	neutral	0,75	deleterious	0,18	neutral	-4,62	deleterious	1,07	deleterious	0,90	deleterious	0,71	deleterious
P49792	P49792_UniProt_P2640A	UniProt	P	2640	A	UniProt MUTAGEN: MUTAGEN | 2640 | 2640 | P->A: No effect on SUMO E3 ligase activity. |	P49792_1.pdb	PDB_3UIP_D	61	1	neutral	16,3	deleterious	0,87	deleterious	1,00	deleterious	-4,41	deleterious	1,68	deleterious	0,79	deleterious	0,55	deleterious
O00506	O00506_UniProt_K49R	UniProt	K	49	R	UniProt MUTAGEN: MUTAGEN | 49 | 49 | K->R: Loss of kinase activity and autophosphorylation. |	O00506_1.pdb	ModBase_2XIK_A	290	1	deleterious	0,9	deleterious	0,75	deleterious	1,00	deleterious	-2,56	deleterious	-0,08	neutral	0,98	deleterious	0,65	deleterious
P43246	P43246_UniProt_V367I	UniProt	V	367	I	UniProt VARIANT: VARIANT | 367 | 367 | V -> I (shows no defects; mismatch repair proficient). | VAR_068707	P43246_2.pdb	PDB_3THX_A	876	1	neutral	13,6	deleterious	0,15	neutral	0,01	neutral	-0,63	neutral	0,57	neutral	0,72	neutral	0,11	neutral
Q9NRG4	Q9NRG4_UniProt_H207A	UniProt	H	207	A	UniProt MUTAGEN: MUTAGEN | 207 | 207 | H->A: Abolishes methyltransferase activity. |	Q9NRG4_1.pdb	PDB_3S7D_A	429	1	deleterious	4,4	deleterious	0,95	deleterious	1,00	deleterious	-9,44	deleterious	2,17	deleterious	0,91	deleterious	1,16	deleterious
Q00987	Q00987_UniProt_C464A	UniProt	C	464	A	UniProt MUTAGEN: MUTAGEN | 464 | 464 | C->A: Loss of ubiquitin ligase E3 activity, enhances protein stability. Does not inhibit interaction with APEX1, but inhibits its ubiquitin ligase E3 activity on APEX1. |	Q00987_1.pdb	PDB_A.clea	60	1	deleterious	6,5	deleterious	0,87	deleterious	0,99	deleterious	-8,14	deleterious	1,51	deleterious	0,82	deleterious	0,92	deleterious
P11474	P11474_UniProt_K403R	UniProt	K	403	R	UniProt MUTAGEN: MUTAGEN | 403 | 403 | K->R: Decrease in sumoylation. No effect on transcriptional activity. Complete loss of sumoylation; when associated with R-14. |	P11474_1.pdb	ModBase_3D24_A	272	1	neutral	30,7	neutral	0,47	neutral	0,91	deleterious	-1,06	neutral	0,09	neutral	0,52	neutral	-0,13	neutral
P13987	P13987_UniProt_Y87R	UniProt	Y	87	R	UniProt MUTAGEN: MUTAGEN | 87 | 87 | Y->R: No loss of function. |	P13987_1.pdb	PDB_2UX2_A	78	1	neutral	34,4	neutral	0,39	neutral	0,00	neutral	1,26	neutral	1,11	deleterious	0,70	neutral	-0,08	neutral
Q8WZ73	Q8WZ73_UniProt_H333A	UniProt	H	333	A	UniProt MUTAGEN: MUTAGEN | 333 | 333 | H->A: Loss of E3 ubiquitin protein ligase activity. |	Q8WZ73_1.pdb	ModBase_1Y02_A	52	1	deleterious	29,2	neutral	0,96	deleterious	1,00	deleterious	-9,86	deleterious	1,84	deleterious	0,74	neutral	0,95	deleterious
Q9Y4P1	Q9Y4P1_UniProt_D278A	UniProt	D	278	A	UniProt MUTAGEN: MUTAGEN | 278 | 278 | D->A: Complete loss of protease activity. |	Q9Y4P1_1.pdb	PDB_2Z0D_A	312	1	deleterious	26,2	neutral	0,61	deleterious	1,00	deleterious	-7,45	deleterious	1,84	deleterious	0,71	neutral	0,7	deleterious
Q9Y4P1	Q9Y4P1_UniProt_C74S	UniProt	C	74	S	UniProt MUTAGEN: MUTAGEN | 74 | 74 | C->S: Complete loss of protease activity. |	Q9Y4P1_1.pdb	PDB_2Z0D_A	312	1	deleterious	11,0	deleterious	0,24	neutral	1,00	deleterious	-9,19	deleterious	1,20	deleterious	0,82	deleterious	1	deleterious
O60563	O60563_UniProt_C261Y	UniProt	C	261	Y	UniProt MUTAGEN: MUTAGEN | 261 | 261 | C->Y: Loss of HIV-1 Tat transactivation. |	O60563_1.pdb	PDB_2PK2_A	256	1	deleterious	93,9	neutral	0,19	neutral	0,00	neutral	-0,79	neutral	0,09	neutral	0,66	neutral	0,05	neutral
Q9UPY3	Q9UPY3_UniProt_Q1702A	UniProt	Q	1702	A	UniProt MUTAGEN: MUTAGEN | 1702 | 1702 | Q->A: No effect on activity. |	Q9UPY3_2.pdb	PDB_2EB1_A	172	1	neutral	55,0	neutral	0,94	deleterious	0,99	deleterious	-5,79	deleterious	0,20	neutral	0,56	neutral	0,35	deleterious
O94925	O94925_UniProt_F322S	UniProt	F	322	S	UniProt MUTAGEN: MUTAGEN | 322 | 322 | F->S: No effect on catalytic activity. Loss of inhibition by BPTES; when associated with Y-318. |	O94925_1.pdb	PDB_3UO9_A	410	1	neutral	22,6	neutral	0,12	neutral	0,02	neutral	0,94	neutral	2,07	deleterious	0,82	deleterious	0,11	neutral
O15530	O15530_UniProt_S410A	UniProt	S	410	A	UniProt MUTAGEN: MUTAGEN | 410 | 410 | S->A: No effect. |	O15530_3.pdb	PDB_1W1H_A	147	1	neutral	59,4	neutral	0,29	neutral	0,01	neutral	-0,68	neutral	-0,54	neutral	0,41	neutral	-0,31	neutral
Q8NBK3	Q8NBK3_UniProt_S155P	UniProt	S	155	P	UniProt VARIANT: VARIANT | 155 | 155 | S -> P (in MSD; loss of activity). | VAR_016053	Q8NBK3_3.pdb	PDB_1Z70_X	277	1	deleterious	0,6	deleterious	0,85	deleterious	1,00	deleterious	-4,50	deleterious	1,70	deleterious	0,84	deleterious	0,62	deleterious
Q15274	Q15274_UniProt_R161Q	UniProt	R	161	Q	UniProt MUTAGEN: MUTAGEN | 161 | 161 | R->Q: Loss of activity. |	Q15274_1.pdb	PDB_2JBM_A	290	1	deleterious	12,5	deleterious	0,93	deleterious	1,00	deleterious	-3,92	deleterious	1,29	deleterious	0,63	neutral	0,27	neutral
P43403	P43403_UniProt_D479N	UniProt	D	479	N	UniProt MUTAGEN: MUTAGEN | 479 | 479 | D->N: Abolishes kinase activity. |	P43403_1.pdb	ModBase_1U59_A	279	1	deleterious	41,5	neutral	0,83	deleterious	1,00	deleterious	-4,31	deleterious	-0,18	neutral	0,32	neutral	-0,12	neutral
P62487	P62487_UniProt_F158A	UniProt	F	158	A	UniProt MUTAGEN: MUTAGEN | 158 | 158 | F->A: Strongly reduces RNA-binding. |	P62487_1.pdb	PDB_2C35_B	171	1	deleterious	30,2	neutral	0,65	deleterious	0,93	deleterious	-7,13	deleterious	1,81	deleterious	0,74	deleterious	0,72	deleterious
P40692	P40692_UniProt_I107R	UniProt	I	107	R	UniProt VARIANT: VARIANT | 107 | 107 | I -> R (in HNPCC2; normal interaction with PMS2; loss of function in a mismatch repair assay). | VAR_004444	P40692_2.pdb	PDB_3NA3_A	304	1	deleterious	0,3	deleterious	0,96	deleterious	1,00	deleterious	-6,54	deleterious	1,91	deleterious	0,97	deleterious	0,99	deleterious
P62487	P62487_UniProt_E33K	UniProt	E	33	K	UniProt MUTAGEN: MUTAGEN | 33 | 33 | E->K: Strongly reduces RNA-binding. |	P62487_1.pdb	PDB_2C35_B	171	1	deleterious	46,2	neutral	0,09	neutral	1,00	deleterious	-3,44	deleterious	0,35	neutral	0,38	neutral	-0,1	neutral
P52597	P52597_UniProt_K150A	UniProt	K	150	A	UniProt MUTAGEN: MUTAGEN | 150 | 150 | K->A: No effect on affinity for RNA oligonucleotide. |	P52597_2.pdb	ModBase_2HGL_A	102	1	neutral	57,9	neutral	0,59	deleterious	0,78	deleterious	-3,07	deleterious	0,51	neutral	0,66	neutral	0,24	neutral
P68036	P68036_UniProt_C86S	UniProt	C	86	S	UniProt MUTAGEN: MUTAGEN | 86 | 86 | C->S: Loss of catalytic activity. Prevents ubiquitin-dependent proteasomal degradation of UBE2L3. |	P68036_1.pdb	PDB_1C4Z_D	144	1	deleterious	36,6	neutral	0,70	deleterious	1,00	deleterious	-9,92	deleterious	0,40	neutral	0,65	neutral	0,84	deleterious
P15289	P15289_UniProt_S406G	UniProt	S	406	G	UniProt VARIANT: VARIANT | 406 | 406 | S -> G (in MLD; loss of enzymatic activity; dbSNP:rs199476361). | VAR_067418	P15289_2.pdb	PDB_1AUK_A	482	1	deleterious	0,3	deleterious	0,59	deleterious	1,00	deleterious	-1,64	neutral	1,57	deleterious	0,80	deleterious	0,31	neutral
Q13636	Q13636_UniProt_Q64L	UniProt	Q	64	L	UniProt MUTAGEN: MUTAGEN | 64 | 64 | Q->L: No change in GTPase activity. |	Q13636_1.pdb	ModBase_2FG5_A	165	1	neutral	29,4	neutral	0,88	deleterious	0,89	deleterious	-6,58	deleterious	0,01	neutral	0,51	neutral	0,35	deleterious
P15289	P15289_UniProt_L52P	UniProt	L	52	P	UniProt VARIANT: VARIANT | 52 | 52 | L -> P (in MLD; loss of enzymatic activity; dbSNP:rs199476357). | VAR_067414	P15289_2.pdb	PDB_1AUK_A	482	1	deleterious	4,0	deleterious	0,93	deleterious	1,00	deleterious	-4,45	deleterious	3,43	deleterious	0,99	deleterious	0,83	deleterious
Q96C86	Q96C86_UniProt_S272A	UniProt	S	272	A	UniProt MUTAGEN: MUTAGEN | 272 | 272 | S->A: No effect. |	Q96C86_1.pdb	PDB_3BL9_A	287	1	neutral	55,7	neutral	0,63	deleterious	1,00	deleterious	-2,68	deleterious	0,35	neutral	0,44	neutral	-0,09	neutral
P53778	P53778_UniProt_F330S	UniProt	F	330	S	UniProt MUTAGEN: MUTAGEN | 330 | 330 | F->S: No effect. |	P53778_2.pdb	PDB_1CM8_A	332	1	neutral	77,2	neutral	0,43	neutral	1,00	deleterious	-4,76	deleterious	0,06	neutral	0,32	neutral	-0,08	neutral
Q03164	Q03164_UniProt_N1196A	UniProt	N	1196	A	UniProt MUTAGEN: MUTAGEN | 1196 | 1196 | N->A: No effect on stability or DNA- binding. |	Q03164_2.pdb	PDB_2W5Y.c	180	1	neutral	74,6	neutral	0,66	deleterious	1,00	deleterious	-2,88	deleterious	-0,20	neutral	0,16	neutral	-0,46	neutral
Q8NBK3	Q8NBK3_UniProt_C341S	UniProt	C	341	S	UniProt MUTAGEN: MUTAGEN | 341 | 341 | C->S: Loss of activity. |	Q8NBK3_1.pdb	ModBase_1Z70_X	286	1	deleterious	15,9	deleterious	0,86	deleterious	0,97	deleterious	-9,02	deleterious	0,64	neutral	0,52	neutral	0,57	deleterious
Q13029	Q13029_UniProt_I188V	UniProt	I	188	V	UniProt MUTAGEN: MUTAGEN | 188 | 188 | I->V: Loss of histone methyltransferase activity. |	Q13029_1.pdb	ModBase_2QPW_A	392	1	deleterious	32,1	neutral	0,09	neutral	0,18	neutral	0,29	neutral	0,51	neutral	0,49	neutral	-0,29	neutral
P49789	P49789_UniProt_H96G	UniProt	H	96	G	UniProt MUTAGEN: MUTAGEN | 96 | 96 | H->G: Total loss of catalytic activity. Rescuable with free imidazole. |	P49789_1.pdb	ModBase_1FIT_	146	1	deleterious	3,9	deleterious	0,89	deleterious	1,00	deleterious	-9,66	deleterious	2,73	deleterious	0,81	deleterious	1,04	deleterious
P06746	P06746_UniProt_Y39Q	UniProt	Y	39	Q	UniProt MUTAGEN: MUTAGEN | 39 | 39 | Y->Q: Abolishes DNA polymerase and DNA lyase activity. |	P06746_1.pdb	PDB_3RJH.p	326	1	deleterious	12,6	deleterious	0,92	deleterious	1,00	deleterious	-7,17	deleterious	2,11	deleterious	0,87	deleterious	0,91	deleterious
Q96LD8	Q96LD8_UniProt_V58A	UniProt	V	58	A	UniProt MUTAGEN: MUTAGEN | 58 | 58 | V->A: No effect on activity. |	Q96LD8_1.pdb	PDB_2BKR_A	212	1	neutral	18,8	neutral	0,41	neutral	1,00	deleterious	-3,46	deleterious	1,27	deleterious	0,68	neutral	0,31	neutral
Q9Y233	Q9Y233_UniProt_D554N	UniProt	D	554	N	UniProt MUTAGEN: MUTAGEN | 554 | 554 | D->N: Reduces activity 1000-fold. |	Q9Y233_1.pdb	PDB_2OUR_A	324	1	deleterious	7,1	deleterious	0,81	deleterious	1,00	deleterious	-4,74	deleterious	0,24	neutral	0,81	deleterious	0,6	deleterious
P52701	P52701_UniProt_P623L	UniProt	P	623	L	UniProt VARIANT: VARIANT | 623 | 623 | P -> L (no impairment of heterodimerization with MSH2 and of in vitro mismatch repair capacity). | VAR_043953	P52701_2.pdb	PDB_2O8B_B	939	1	neutral	43,9	neutral	0,43	neutral	0,87	deleterious	-3,62	deleterious	0,27	neutral	0,58	neutral	0,18	neutral
P13987	P13987_UniProt_Y29R	UniProt	Y	29	R	UniProt MUTAGEN: MUTAGEN | 29 | 29 | Y->R: No loss of function. |	P13987_1.pdb	PDB_2UX2_A	78	1	neutral	23,4	neutral	0,97	deleterious	1,00	deleterious	-8,34	deleterious	1,77	deleterious	0,65	neutral	0,7	deleterious
Q8NBK3	Q8NBK3_UniProt_A348P	UniProt	A	348	P	UniProt VARIANT: VARIANT | 348 | 348 | A -> P (in MSD; loss of activity). | VAR_016058	Q8NBK3_3.pdb	PDB_1Z70_X	277	1	deleterious	0,0	deleterious	0,97	deleterious	1,00	deleterious	-4,26	deleterious	1,62	deleterious	0,94	deleterious	0,75	deleterious
O60341	O60341_UniProt_H564A	UniProt	H	564	A	UniProt MUTAGEN: MUTAGEN | 564 | 564 | H->A: Strongly reduces demethylase activity. |	O60341_1.pdb	PDB_2Z3Y.c	666	1	deleterious	36,1	neutral	0,36	neutral	1,00	deleterious	-9,46	deleterious	0,83	deleterious	0,61	neutral	0,74	deleterious
Q8NBK3	Q8NBK3_UniProt_A177P	UniProt	A	177	P	UniProt VARIANT: VARIANT | 177 | 177 | A -> P (in MSD; loss of activity; decreases its specific enzyme activity to less than 1%; does not affect localization of the protein in the endoplasmic reticulum of MSD fibroblasts; protein stability is almost comparable to wild-type). | VAR_019051	Q8NBK3_3.pdb	PDB_1Z70_X	277	1	deleterious	10,9	deleterious	0,68	deleterious	0,78	deleterious	-4,18	deleterious	2,22	deleterious	0,86	deleterious	0,62	deleterious
Q13572	Q13572_UniProt_K199A	UniProt	K	199	A	UniProt MUTAGEN: MUTAGEN | 199 | 199 | K->A: Loss of kinase activity. |	Q13572_1.pdb	PDB_2Q7D_A	331	1	deleterious	9,4	deleterious	0,70	deleterious	0,97	deleterious	-5,31	deleterious	1,11	deleterious	0,99	deleterious	0,9	deleterious
Q8IZI9	Q8IZI9_UniProt_K57A	UniProt	K	57	A	UniProt MUTAGEN: MUTAGEN | 57 | 57 | K->A: 51 fold decrease in antiviral activity. |	Q8IZI9_1.pdb	PDB_3HHC_A	154	1	deleterious	26,7	neutral	0,95	deleterious	0,11	neutral	-4,32	deleterious	1,12	deleterious	0,90	deleterious	0,7	deleterious
Q13285	Q13285_UniProt_R84H	UniProt	R	84	H	UniProt VARIANT: VARIANT | 84 | 84 | R -> H (in SRXY3; without adrenal failure; markedly impaired transcriptional activity). | VAR_039107	Q13285_2.pdb	ModBase_2FF0_A	102	1	deleterious	40,1	neutral	0,74	deleterious	0,99	deleterious	-4,43	deleterious	-0,14	neutral	0,34	neutral	-0,07	neutral
P40692	P40692_UniProt_C77R	UniProt	C	77	R	UniProt VARIANT: VARIANT | 77 | 77 | C -> R (in HNPCC2 and CRC; sporadic; normal interaction with PMS2; loss of function in a mismatch repair assay). | VAR_004442	P40692_2.pdb	PDB_3NA3_A	304	1	deleterious	0,0	deleterious	0,93	deleterious	1,00	deleterious	-10,17	deleterious	1,43	deleterious	0,99	deleterious	1,33	deleterious
P61964	P61964_UniProt_S91F	UniProt	S	91	F	UniProt MUTAGEN: MUTAGEN | 91 | 91 | S->F: Strongly reduced affinity for histone H3. |	P61964_1.pdb	PDB_4ERY_A	304	1	deleterious	23,1	neutral	0,60	deleterious	1,00	deleterious	-5,44	deleterious	-0,21	neutral	0,91	deleterious	0,81	deleterious
P53999	P53999_UniProt_K101G	UniProt	K	101	G	UniProt MUTAGEN: MUTAGEN | 101 | 101 | K->G: Loss of ssDNA binding. |	P53999_1.pdb	PDB_2C62_A	66	1	deleterious	42,4	neutral	0,76	deleterious	1,00	deleterious	-6,38	deleterious	0,74	deleterious	0,61	neutral	0,47	deleterious
O43148	O43148_UniProt_R239A	UniProt	R	239	A	UniProt MUTAGEN: MUTAGEN | 239 | 239 | R->A: Loss of activity. |	O43148_1.pdb	PDB_A.clea	273	1	deleterious	46,6	neutral	0,66	deleterious	1,00	deleterious	-5,78	deleterious	0,05	neutral	0,54	neutral	0,31	neutral
O43252	O43252_UniProt_H425A	UniProt	H	425	A	UniProt MUTAGEN: MUTAGEN | 425 | 425 | H->A: Loss of activity. |	O43252_1.pdb	PDB_1X6V_A	562	1	deleterious	16,9	deleterious	0,91	deleterious	0,99	deleterious	-9,11	deleterious	1,89	deleterious	0,86	deleterious	1,06	deleterious
Q9UHD2	Q9UHD2_UniProt_K38A	UniProt	K	38	A	UniProt MUTAGEN: MUTAGEN | 38 | 38 | K->A: Loss of TANK-mediated NF-kappa-B activation. |	Q9UHD2_1.pdb	PDB_4EUU_A	307	1	deleterious	6,1	deleterious	0,96	deleterious	1,00	deleterious	-5,92	deleterious	0,55	neutral	0,99	deleterious	0,97	deleterious
Q9UIV1	Q9UIV1_UniProt_E42Q	UniProt	E	42	Q	UniProt MUTAGEN: MUTAGEN | 42 | 42 | E->Q: Abolishes RNA deadenylase activity. |	Q9UIV1_1.pdb	PDB_2D5R_A	252	1	deleterious	14,2	deleterious	0,42	neutral	1,00	deleterious	-2,93	deleterious	0,00	neutral	0,92	deleterious	0,59	deleterious
P30101	P30101_UniProt_C57A	UniProt	C	57	A	UniProt MUTAGEN: MUTAGEN | 57 | 57 | C->A: No loss of activity. No loss of activity; when associated with A-406. |	P30101_1.pdb	PDB_A.clea	469	1	neutral	6,9	deleterious	0,92	deleterious	1,00	deleterious	-8,14	deleterious	0,91	deleterious	0,57	neutral	0,56	deleterious
P11586	P11586_UniProt_S49Q	UniProt	S	49	Q	UniProt MUTAGEN: MUTAGEN | 49 | 49 | S->Q: Reduces dehydrogenase by 75% and cyclohydrolase activity by 99%. No effect on Km for NADP and for 5,10- methenyltetrahydrofolate. |	P11586_1.pdb	PDB_1A4I_A	286	1	deleterious	3,4	deleterious	0,94	deleterious	1,00	deleterious	-2,89	deleterious	0,43	neutral	0,91	deleterious	0,59	deleterious
P39748	P39748_UniProt_K80A	UniProt	K	80	A	UniProt MUTAGEN: MUTAGEN | 80 | 80 | K->A: No significant effect on exonuclease activity or flap endonuclease activity. |	P39748_1.pdb	PDB_3Q8M_A	335	1	neutral	36,7	neutral	0,51	deleterious	1,00	deleterious	-5,80	deleterious	0,70	neutral	0,65	neutral	0,48	deleterious
Q5T1C6	Q5T1C6_UniProt_N183A	UniProt	N	183	A	UniProt MUTAGEN: MUTAGEN | 183 | 183 | N->A: No effect on enzyme activity. |	Q5T1C6_1.pdb	PDB_4AE8_A	168	1	neutral	52,3	neutral	0,51	deleterious	0,16	neutral	-4,20	deleterious	0,76	deleterious	0,44	neutral	0,04	neutral
Q00987	Q00987_UniProt_C438L	UniProt	C	438	L	UniProt MUTAGEN: MUTAGEN | 438 | 438 | C->L: No loss of ubiquitin ligase E3 activity. |	Q00987_3.pdb	PDB_2VJE_A	60	1	neutral	0,0	deleterious	0,97	deleterious	1,00	deleterious	-9,01	deleterious	1,70	deleterious	0,94	deleterious	1,16	deleterious
P43403	P43403_UniProt_D461N	UniProt	D	461	N	UniProt MUTAGEN: MUTAGEN | 461 | 461 | D->N: Abolishes kinase activity. |	P43403_1.pdb	ModBase_1U59_A	279	1	deleterious	13,1	deleterious	0,71	deleterious	1,00	deleterious	-4,30	deleterious	0,11	neutral	0,65	neutral	0,34	deleterious
O15392	O15392_UniProt_D70A	UniProt	D	70	A	UniProt MUTAGEN: MUTAGEN | 70 | 70 | D->A: No change. Loss of interaction with AURKB; when associated with A-71. |	O15392_1.pdb	PDB_2QFA_A	137	1	neutral	66,2	neutral	0,37	neutral	0,40	neutral	-5,62	deleterious	0,62	neutral	0,62	neutral	0,42	deleterious
Q99640	Q99640_UniProt_N238A	UniProt	N	238	A	UniProt MUTAGEN: MUTAGEN | 238 | 238 | N->A: Loss of kinase activity. |	Q99640_1.pdb	ModBase_3P1A_A	287	1	deleterious	3,5	deleterious	0,96	deleterious	0,99	deleterious	-7,47	deleterious	1,87	deleterious	0,91	deleterious	0,99	deleterious
Q16851	Q16851_UniProt_R389H	UniProt	R	389	H	UniProt MUTAGEN: MUTAGEN | 389 | 389 | R->H: No significant loss of activity. |	Q16851_1.pdb	PDB_3R3I_A	459	1	neutral	28,3	neutral	0,61	deleterious	1,00	deleterious	-4,85	deleterious	0,13	neutral	0,59	neutral	0,3	neutral
P09917	P09917_UniProt_H433N	UniProt	H	433	N	UniProt MUTAGEN: MUTAGEN | 433 | 433 | H->N,A: Almost no loss of activity. |	P09917_1.pdb	PDB_3V98_A	669	1	neutral	4,3	deleterious	0,57	deleterious	1,00	deleterious	-2,25	neutral	2,13	deleterious	0,91	deleterious	0,52	deleterious
P09917	P09917_UniProt_H433A	UniProt	H	433	A	UniProt MUTAGEN: MUTAGEN | 433 | 433 | H->N,A: Almost no loss of activity. |	P09917_1.pdb	PDB_3V98_A	669	1	neutral	4,3	deleterious	0,37	neutral	0,99	deleterious	-1,69	neutral	1,80	deleterious	0,73	neutral	0,23	neutral
O75164	O75164_UniProt_H188A	UniProt	H	188	A	UniProt MUTAGEN: MUTAGEN | 188 | 188 | H->A: Abolishes histone demethylase activity without affecting ability to bind H4K20me2. |	O75164_1.pdb	PDB_2OX0_A	349	1	deleterious	7,8	deleterious	0,99	deleterious	1,00	deleterious	-9,66	deleterious	2,31	deleterious	0,75	deleterious	0,95	deleterious
P35398	P35398_UniProt_H517W	UniProt	H	517	W	UniProt MUTAGEN: MUTAGEN | 517 | 517 | H->W: Almost total loss of transcriptional activity. |	P35398_1.pdb	ModBase_1N83_A	241	1	deleterious	7,2	deleterious	0,96	deleterious	1,00	deleterious	-9,01	deleterious	-0,07	neutral	0,90	deleterious	1,1	deleterious
Q00987	Q00987_UniProt_H452A	UniProt	H	452	A	UniProt MUTAGEN: MUTAGEN | 452 | 452 | H->A: Loss of ubiquitin ligase E3 activity. |	Q00987_1.pdb	PDB_A.clea	60	1	deleterious	6,7	deleterious	0,80	deleterious	1,00	deleterious	-9,04	deleterious	1,93	deleterious	0,82	deleterious	1	deleterious
P38935	P38935_UniProt_E382K	UniProt	E	382	K	UniProt VARIANT: VARIANT | 382 | 382 | E -> K (in HMN6; severe reduction of ATPase activity and loss of helicase activity on RNA duplices). | VAR_022328	P38935_1.pdb	PDB_4B3F_X	629	1	deleterious	4,4	deleterious	0,77	deleterious	1,00	deleterious	-3,83	deleterious	0,92	deleterious	0,74	deleterious	0,43	deleterious
Q13572	Q13572_UniProt_Q188A	UniProt	Q	188	A	UniProt MUTAGEN: MUTAGEN | 188 | 188 | Q->A: No effect. |	Q13572_1.pdb	PDB_2Q7D_A	331	1	neutral	2,6	deleterious	0,89	deleterious	0,96	deleterious	-5,36	deleterious	1,30	deleterious	0,95	deleterious	0,86	deleterious
P51449	P51449_UniProt_I397N	UniProt	I	397	N	UniProt MUTAGEN: MUTAGEN | 397 | 397 | I->N: Nearly abolishes transcriptional activity. |	P51449_1.pdb	PDB_3L0L_A	247	1	deleterious	9,8	deleterious	0,84	deleterious	1,00	deleterious	-5,35	deleterious	2,51	deleterious	0,82	deleterious	0,68	deleterious
Q13439	Q13439_UniProt_Y2177F	UniProt	Y	2177	F	UniProt MUTAGEN: MUTAGEN | 2177 | 2177 | Y->F: No effect. |	Q13439_1.pdb	PDB_1UPT_B	58	1	neutral	56,3	neutral	0,51	deleterious	1,00	deleterious	-2,14	neutral	-0,05	neutral	0,29	neutral	-0,34	neutral
P60484	P60484_UniProt_V133I	UniProt	V	133	I	UniProt VARIANT: VARIANT | 133 | 133 | V -> I (loss of phosphatase activity towards Ins(1,3,4,5)P3). | VAR_026262	P60484_2.pdb	PDB_1D5R_A	308	1	deleterious	0,0	deleterious	0,27	neutral	1,00	deleterious	-0,89	neutral	0,56	neutral	0,73	neutral	0,15	neutral
Q00987	Q00987_UniProt_C475G	UniProt	C	475	G	UniProt MUTAGEN: MUTAGEN | 475 | 475 | C->G: Loss of ubiquitin ligase E3 activity. |	Q00987_1.pdb	PDB_A.clea	60	1	deleterious	0,0	deleterious	0,93	deleterious	1,00	deleterious	-10,52	deleterious	1,76	deleterious	0,91	deleterious	1,25	deleterious
Q9UIV1	Q9UIV1_UniProt_H225A	UniProt	H	225	A	UniProt MUTAGEN: MUTAGEN | 225 | 225 | H->A: Abolishes RNA deadenylase activity. |	Q9UIV1_1.pdb	PDB_2D5R_A	252	1	deleterious	50,7	neutral	0,86	deleterious	1,00	deleterious	-9,25	deleterious	0,74	deleterious	0,69	neutral	0,84	deleterious
P09211	P09211_UniProt_Y8F	UniProt	Y	8	F	UniProt MUTAGEN: MUTAGEN | 8 | 8 | Y->F: Reduces catalytic activity about 50-fold. |	P09211_1.pdb	PDB_2A2R_A	210	1	deleterious	8,7	deleterious	0,85	deleterious	1,00	deleterious	-3,02	deleterious	0,67	neutral	0,62	neutral	0,18	neutral
P53350	P53350_UniProt_T210A	UniProt	T	210	A	UniProt MUTAGEN: MUTAGEN | 210 | 210 | T->A: Abolishes activity. Abolishes checkpoint recovery. |	P53350_1.pdb	PDB_2V5Q_A	285	1	deleterious	71,6	neutral	0,52	deleterious	0,96	deleterious	-4,70	deleterious	0,40	neutral	0,46	neutral	0,11	neutral
Q16769	Q16769_UniProt_F325A	UniProt	F	325	A	UniProt MUTAGEN: MUTAGEN | 325 | 325 | F->A: Greatly lowers activity. |	Q16769_2.pdb	PDB_2AFW_A	324	1	deleterious	31,1	neutral	0,63	deleterious	1,00	deleterious	-7,64	deleterious	1,72	deleterious	0,74	deleterious	0,76	deleterious
P36639	P36639_UniProt_L94P	UniProt	L	94	P	UniProt MUTAGEN: MUTAGEN | 94 | 94 | L->P: Loss of activity. |	P36639_1.pdb	PDB_3Q93_A	154	1	deleterious	0,6	deleterious	0,94	deleterious	1,00	deleterious	-6,24	deleterious	3,67	deleterious	1,00	deleterious	0,99	deleterious
P30304	P30304_UniProt_C431S	UniProt	C	431	S	UniProt MUTAGEN: MUTAGEN | 431 | 431 | C->S: Abolishes phosphatase activity. |	P30304_1.pdb	ModBase_1C25_A	160	1	deleterious	0,0	deleterious	0,55	deleterious	1,00	deleterious	-9,13	deleterious	2,03	deleterious	0,97	deleterious	1,22	deleterious
Q96LD8	Q96LD8_UniProt_N91A	UniProt	N	91	A	UniProt MUTAGEN: MUTAGEN | 91 | 91 | N->A: Abolishes activity. |	Q96LD8_1.pdb	PDB_2BKR_A	212	1	deleterious	9,5	deleterious	0,92	deleterious	1,00	deleterious	-7,99	deleterious	2,25	deleterious	0,93	deleterious	1,06	deleterious
Q12888	Q12888_UniProt_W1495F	UniProt	W	1495	F	UniProt MUTAGEN: MUTAGEN | 1495 | 1495 | W->F: No effect on recruitment to double strand breaks. |	Q12888_1.pdb	PDB_3LGF_A	119	1	neutral	26,9	neutral	0,87	deleterious	1,00	deleterious	-9,08	deleterious	0,70	neutral	0,68	neutral	0,8	deleterious
Q7Z6Z7	Q7Z6Z7_UniProt_Y4268S	UniProt	Y	4268	S	UniProt MUTAGEN: MUTAGEN | 4268 | 4268 | Y->S: Loss of activity. |	Q7Z6Z7_1.pdb	PDB_3G1N_A	374	1	deleterious	26,6	neutral	0,93	deleterious	1,00	deleterious	-8,19	deleterious	1,77	deleterious	0,88	deleterious	1,01	deleterious
P60484	P60484_UniProt_Y155C	UniProt	Y	155	C	UniProt VARIANT: VARIANT | 155 | 155 | Y -> C (in CWS1; loss of phosphatase activity towards Ins(1,3,4,5)P4). | VAR_026263	P60484_2.pdb	PDB_1D5R_A	308	1	deleterious	0,0	deleterious	0,60	deleterious	1,00	deleterious	-8,69	deleterious	2,79	deleterious	0,95	deleterious	1,15	deleterious
P09960	P09960_UniProt_M271L	UniProt	M	271	L	UniProt MUTAGEN: MUTAGEN | 271 | 271 | M->L: No loss of activity. |	P09960_1.pdb	PDB_3B7S_A	610	1	neutral	1,8	deleterious	0,75	deleterious	1,00	deleterious	-2,64	deleterious	0,90	deleterious	0,65	neutral	0,19	neutral
P09488	P09488_UniProt_Y7F	UniProt	Y	7	F	UniProt MUTAGEN: MUTAGEN | 7 | 7 | Y->F: Reduces catalytic activity 100- fold. |	P09488_1.pdb	PDB_1XW6_A	217	1	deleterious	8,0	deleterious	0,68	deleterious	1,00	deleterious	-3,21	deleterious	0,73	neutral	0,61	neutral	0,19	neutral
O15527	O15527_UniProt_D268Q	UniProt	D	268	Q	UniProt MUTAGEN: MUTAGEN | 268 | 268 | D->E,Q: No effect on activity. |	O15527_1.pdb	ModBase_1M3Q_A	314	1	neutral	26,3	neutral	0,78	deleterious	1,00	deleterious	-5,50	deleterious	0,93	deleterious	0,60	neutral	0,37	deleterious
Q9UMX1	Q9UMX1_UniProt_E181A	UniProt	E	181	A	UniProt MUTAGEN: MUTAGEN | 181 | 181 | E->A: No effect on down-regulation of GLI1 activity. |	Q9UMX1_1.pdb	PDB_1M1L_A	236	1	neutral	56,2	neutral	0,32	neutral	0,52	deleterious	-3,59	deleterious	0,20	neutral	0,50	neutral	0,07	neutral
O15527	O15527_UniProt_D268E	UniProt	D	268	E	UniProt MUTAGEN: MUTAGEN | 268 | 268 | D->E,Q: No effect on activity. |	O15527_1.pdb	ModBase_1M3Q_A	314	1	neutral	26,3	neutral	0,65	deleterious	1,00	deleterious	-3,67	deleterious	1,05	deleterious	0,58	neutral	0,19	neutral
Q16518	Q16518_UniProt_C112A	UniProt	C	112	A	UniProt MUTAGEN: MUTAGEN | 112 | 112 | C->A: Loss of enzymatic activity. No palmitoylation. Loss of membrane association. |	Q16518_1.pdb	ModBase_3FSN_A	531	0,99	deleterious	83,1	neutral	0,14	neutral	0,96	deleterious	-8,19	deleterious	-0,02	neutral	0,34	neutral	0,25	neutral
P41229	P41229_UniProt_D87G	UniProt	D	87	G	UniProt VARIANT: VARIANT | 87 | 87 | D -> G (in MRXSCJ; no effect on subcellular location and enzymatic activity). | VAR_032986	P41229_1.pdb	ModBase_2JRZ_A	117	0,99	neutral	56,5	neutral	0,34	neutral	1,00	deleterious	-5,93	deleterious	0,97	deleterious	0,19	neutral	-0,15	neutral
P20591	P20591_UniProt_R640A	UniProt	R	640	A	UniProt MUTAGEN: MUTAGEN | 640 | 640 | R->A: Fails to sequester viral nucleoproteins, no antiviral activity. |	P20591_1.pdb	ModBase_3SZR_A	618	0,99	deleterious	16,0	deleterious	0,90	deleterious	0,99	deleterious	-5,06	deleterious	0,98	deleterious	0,92	deleterious	0,79	deleterious
P10275	P10275_UniProt_C619Y	UniProt	C	619	Y	UniProt VARIANT: VARIANT | 619 | 619 | C -> Y (in prostate cancer; loss of DNA binding; somatic mutation). | VAR_009756	P10275_2.pdb	ModBase_1R4I_A	74	0,99	deleterious	0,3	deleterious	0,95	deleterious	1,00	deleterious	-8,51	deleterious	0,25	neutral	0,96	deleterious	1,14	deleterious
P51955	P51955_UniProt_K37R	UniProt	K	37	R	UniProt MUTAGEN: MUTAGEN | 37 | 37 | K->R: Loss of kinase activity and of ability to activate NEK11. |	P51955_1.pdb	ModBase_2JAV_A	272	0,99	deleterious	13,9	deleterious	0,80	deleterious	1,00	deleterious	-2,98	deleterious	0,00	neutral	0,89	deleterious	0,56	deleterious
P32243	P32243_UniProt_R90S	UniProt	R	90	S	UniProt VARIANT: VARIANT | 90 | 90 | R -> S (in MCOPS5; does not affect the expression or nuclear localization of the protein but inhibits its DNA-binding activity as well as its transactivation capability; the protein is non- functional). | VAR_065952	P32243_1.pdb	ModBase_2DMS_A	68	0,99	deleterious	29,5	neutral	0,78	deleterious	1,00	deleterious	-5,46	deleterious	1,67	deleterious	0,67	neutral	0,47	deleterious
Q8NHS0	Q8NHS0_UniProt_K216A	UniProt	K	216	A	UniProt MUTAGEN: MUTAGEN | 216 | 216 | K->A: Significant loss of activity. |	Q8NHS0_1.pdb	ModBase_2DMX_A	54	0,99	deleterious	64,0	neutral	0,44	neutral	0,03	neutral	-4,53	deleterious	0,37	neutral	0,33	neutral	-0,09	neutral
Q16518	Q16518_UniProt_H241A	UniProt	H	241	A	UniProt MUTAGEN: MUTAGEN | 241 | 241 | H->A: Decreasing protein levels. Loss of enzymatic activity. Significantly decreased protein stability. |	Q16518_1.pdb	ModBase_3FSN_A	531	0,99	deleterious	4,9	deleterious	0,76	deleterious	1,00	deleterious	-9,47	deleterious	1,96	deleterious	0,90	deleterious	1,14	deleterious
P20591	P20591_UniProt_K83A	UniProt	K	83	A	UniProt MUTAGEN: MUTAGEN | 83 | 83 | K->A: Loss of GTP-binding. Loss of potentiation of TRPC6 activity. Loss of protection against viral infection. |	P20591_1.pdb	ModBase_3SZR_A	618	0,99	deleterious	10,6	deleterious	0,95	deleterious	1,00	deleterious	-5,75	deleterious	1,47	deleterious	0,96	deleterious	0,91	deleterious
P20591	P20591_UniProt_K83M	UniProt	K	83	M	UniProt MUTAGEN: MUTAGEN | 83 | 83 | K->M: Loss of GTP-binding. Loss of protection against viral infection. |	P20591_1.pdb	ModBase_3SZR_A	618	0,99	deleterious	10,6	deleterious	0,93	deleterious	1,00	deleterious	-5,75	deleterious	0,04	neutral	0,96	deleterious	0,9	deleterious
P51955	P51955_UniProt_S241D	UniProt	S	241	D	UniProt MUTAGEN: MUTAGEN | 241 | 241 | S->D: Loss of kinase activity. |	P51955_1.pdb	ModBase_2JAV_A	272	0,99	deleterious	23,4	neutral	0,70	deleterious	1,00	deleterious	-3,90	deleterious	1,03	deleterious	0,70	neutral	0,37	deleterious
P51955	P51955_UniProt_S241A	UniProt	S	241	A	UniProt MUTAGEN: MUTAGEN | 241 | 241 | S->A: Loss of kinase activity. |	P51955_1.pdb	ModBase_2JAV_A	272	0,99	deleterious	23,4	neutral	0,86	deleterious	1,00	deleterious	-2,91	deleterious	1,38	deleterious	0,58	neutral	0,13	neutral
Q16518	Q16518_UniProt_H313A	UniProt	H	313	A	UniProt MUTAGEN: MUTAGEN | 313 | 313 | H->A: Decreasing protein levels. Loss of enzymatic activity. Significantly decreased protein stability. |	Q16518_1.pdb	ModBase_3FSN_A	531	0,99	deleterious	5,6	deleterious	0,99	deleterious	1,00	deleterious	-9,35	deleterious	2,19	deleterious	0,84	deleterious	1,05	deleterious
P20591	P20591_UniProt_T103A	UniProt	T	103	A	UniProt MUTAGEN: MUTAGEN | 103 | 103 | T->A: Loss of GTP-binding. Loss of potentiation of TRPC6 activity. Loss of protection against viral infection. |	P20591_1.pdb	ModBase_3SZR_A	618	0,99	deleterious	17,1	deleterious	0,70	deleterious	1,00	deleterious	-4,81	deleterious	1,12	deleterious	0,64	neutral	0,37	deleterious
O14543	O14543_UniProt_V34E	UniProt	V	34	E	UniProt MUTAGEN: MUTAGEN | 34 | 34 | V->E: Complete loss of EPO/LIF-induced signaling suppression. |	O14543_1.pdb	ModBase_2HMH_A	157	0,99	deleterious	25,7	neutral	0,79	deleterious	1,00	deleterious	-4,01	deleterious	1,91	deleterious	0,53	neutral	0,15	neutral
Q96FI4	Q96FI4_UniProt_P2T	UniProt	P	2	T	UniProt MUTAGEN: MUTAGEN | 2 | 2 | P->T: Loss of glycosylase and AP lyase activity. |	Q96FI4_1.pdb	ModBase_1TDH_A	289	0,99	deleterious	39,1	neutral	0,79	deleterious	1,00	deleterious	-6,23	deleterious	-0,02	neutral	0,37	neutral	0,13	neutral
O14543	O14543_UniProt_Y31A	UniProt	Y	31	A	UniProt MUTAGEN: MUTAGEN | 31 | 31 | Y->A: Complete loss of EPO-induced STAT5 signaling suppression. No effect on LIF- induced STAT3 signaling. Abolishes binding to JH1. |	O14543_1.pdb	ModBase_2HMH_A	157	0,99	deleterious	67,6	neutral	0,31	neutral	1,00	deleterious	-2,85	deleterious	0,15	neutral	0,65	neutral	0,22	neutral
Q96FI4	Q96FI4_UniProt_E3Q	UniProt	E	3	Q	UniProt MUTAGEN: MUTAGEN | 3 | 3 | E->Q: Loss of glycosylase and AP lyase activity. |	Q96FI4_1.pdb	ModBase_1TDH_A	289	0,99	deleterious	3,8	deleterious	0,76	deleterious	1,00	deleterious	-2,42	neutral	-0,04	neutral	0,92	deleterious	0,55	deleterious
Q16518	Q16518_UniProt_H527A	UniProt	H	527	A	UniProt MUTAGEN: MUTAGEN | 527 | 527 | H->A: Decreasing protein levels. Loss of enzymatic activity. Significantly decreased protein stability. |	Q16518_1.pdb	ModBase_3FSN_A	531	0,99	deleterious	3,0	deleterious	0,99	deleterious	1,00	deleterious	-8,82	deleterious	2,52	deleterious	0,92	deleterious	1,12	deleterious
Q16518	Q16518_UniProt_E469A	UniProt	E	469	A	UniProt MUTAGEN: MUTAGEN | 469 | 469 | E->A: Decreasing protein levels. Loss of enzymatic activity. |	Q16518_1.pdb	ModBase_3FSN_A	531	0,99	deleterious	1,6	deleterious	0,93	deleterious	1,00	deleterious	-5,59	deleterious	0,57	neutral	1,00	deleterious	0,94	deleterious
P51955	P51955_UniProt_T179E	UniProt	T	179	E	UniProt MUTAGEN: MUTAGEN | 179 | 179 | T->E: Loss of kinase activity. |	P51955_1.pdb	ModBase_2JAV_A	272	0,99	deleterious	61,8	neutral	0,88	deleterious	1,00	deleterious	-5,61	deleterious	-0,01	neutral	0,41	neutral	0,12	neutral
P51955	P51955_UniProt_T179A	UniProt	T	179	A	UniProt MUTAGEN: MUTAGEN | 179 | 179 | T->A: Loss of kinase activity. |	P51955_1.pdb	ModBase_2JAV_A	272	0,99	deleterious	61,8	neutral	0,88	deleterious	1,00	deleterious	-4,65	deleterious	-0,08	neutral	0,41	neutral	0,04	neutral
P51955	P51955_UniProt_S171A	UniProt	S	171	A	UniProt MUTAGEN: MUTAGEN | 171 | 171 | S->A: No effect on kinase activity. |	P51955_1.pdb	ModBase_2JAV_A	272	0,99	neutral	62,0	neutral	0,13	neutral	0,05	neutral	-1,55	neutral	0,74	deleterious	0,45	neutral	-0,18	neutral
P20591	P20591_UniProt_E645R	UniProt	E	645	R	UniProt MUTAGEN: MUTAGEN | 645 | 645 | E->R: Loss of antiviral activity towards CCHFV and LACV. |	P20591_1.pdb	ModBase_3SZR_A	618	0,99	deleterious	55,9	neutral	0,21	neutral	1,00	deleterious	-2,25	neutral	0,12	neutral	0,34	neutral	-0,27	neutral
P10275	P10275_UniProt_R617P	UniProt	R	617	P	UniProt VARIANT: VARIANT | 617 | 617 | R -> P (in AIS and PAIS; loss of DNA- binding activity; associated with G-597 in a PAIS patient). | VAR_009755	P10275_2.pdb	ModBase_1R4I_A	74	0,99	deleterious	35,1	neutral	0,96	deleterious	1,00	deleterious	-4,03	deleterious	1,79	deleterious	0,74	deleterious	0,44	deleterious
Q16518	Q16518_UniProt_E469Q	UniProt	E	469	Q	UniProt MUTAGEN: MUTAGEN | 469 | 469 | E->Q: Decreasing protein levels. Loss of enzymatic activity. |	Q16518_1.pdb	ModBase_3FSN_A	531	0,99	deleterious	1,6	deleterious	0,63	deleterious	1,00	deleterious	-2,79	deleterious	0,47	neutral	0,92	deleterious	0,58	deleterious
O14543	O14543_UniProt_R71E	UniProt	R	71	E	UniProt MUTAGEN: MUTAGEN | 71 | 71 | R->E: Complete loss of EPO/LIF-induced signaling suppression. No inhibition of JAK2 phosphorylation. |	O14543_1.pdb	ModBase_2HMH_A	157	0,99	deleterious	4,0	deleterious	0,92	deleterious	1,00	deleterious	-4,83	deleterious	2,19	deleterious	0,95	deleterious	0,81	deleterious
Q16518	Q16518_UniProt_H180A	UniProt	H	180	A	UniProt MUTAGEN: MUTAGEN | 180 | 180 | H->A: Loss of enzymatic activity. |	Q16518_1.pdb	ModBase_3FSN_A	531	0,99	deleterious	15,2	deleterious	0,79	deleterious	1,00	deleterious	-9,78	deleterious	1,74	deleterious	0,89	deleterious	1,16	deleterious
O14543	O14543_UniProt_L41R	UniProt	L	41	R	UniProt MUTAGEN: MUTAGEN | 41 | 41 | L->R: Complete loss of EPO/LIF-induced signaling inhibition. Abolishes binding to JH1. |	O14543_1.pdb	ModBase_2HMH_A	157	0,99	deleterious	0,4	deleterious	0,92	deleterious	1,00	deleterious	-5,37	deleterious	1,45	deleterious	0,98	deleterious	0,9	deleterious
P10275	P10275_UniProt_C576F	UniProt	C	576	F	UniProt VARIANT: VARIANT | 576 | 576 | C -> F (in AIS; lack of DNA binding). | VAR_009731	P10275_2.pdb	ModBase_1R4I_A	74	0,99	deleterious	0,0	deleterious	0,99	deleterious	1,00	deleterious	-8,20	deleterious	1,55	deleterious	0,92	deleterious	1,07	deleterious
P51955	P51955_UniProt_T170A	UniProt	T	170	A	UniProt MUTAGEN: MUTAGEN | 170 | 170 | T->A: No effect on kinase activity. |	P51955_1.pdb	ModBase_2JAV_A	272	0,99	neutral	92,2	neutral	0,11	neutral	0,00	neutral	-2,32	neutral	-0,22	neutral	0,46	neutral	-0,1	neutral
P26367	P26367_UniProt_F258S	UniProt	F	258	S	UniProt VARIANT: VARIANT | 258 | 258 | F -> S (in COI; significant impairment of transcriptional activation ability). | VAR_017542	P26367_2.pdb	ModBase_2CUE_A	68	0,99	deleterious	0,0	deleterious	0,95	deleterious	0,99	deleterious	-5,87	deleterious	2,73	deleterious	0,93	deleterious	0,87	deleterious
P07948	P07948_UniProt_Y397F	UniProt	Y	397	F	UniProt MUTAGEN: MUTAGEN | 397 | 397 | Y->F: Strongly reduced kinase activity. |	P07948_1.pdb	ModBase_2ZV7_A	263	0,98	deleterious	92,2	neutral	0,35	neutral	0,99	deleterious	-3,75	deleterious	-0,13	neutral	0,52	neutral	0,11	neutral
Q04828	Q04828_UniProt_Y305F	UniProt	Y	305	F	UniProt MUTAGEN: MUTAGEN | 305 | 305 | Y->F: No effect on progesterone reduction. |	Q04828_1.pdb	ModBase_1J96_A	322	0,98	neutral	2,8	deleterious	0,29	neutral	0,15	neutral	-3,24	deleterious	1,03	deleterious	0,73	neutral	0,37	deleterious
Q969T4	Q969T4_UniProt_C145S	UniProt	C	145	S	UniProt MUTAGEN: MUTAGEN | 145 | 145 | C->S: Loss of activity. |	Q969T4_1.pdb	ModBase_1Y6L_A	148	0,98	deleterious	10,9	deleterious	0,50	deleterious	0,73	deleterious	-9,49	deleterious	1,09	deleterious	0,76	deleterious	0,95	deleterious
Q99697	Q99697_UniProt_R108H	UniProt	R	108	H	UniProt VARIANT: VARIANT | 108 | 108 | R -> H (in RDC; results in 25% loss of transactivation activity). | VAR_035027	Q99697_1.pdb	ModBase_1YZ8_P	60	0,98	neutral	73,7	neutral	0,09	neutral	1,00	deleterious	-4,70	deleterious	0,12	neutral	0,51	neutral	0,18	neutral
Q04828	Q04828_UniProt_T307V	UniProt	T	307	V	UniProt MUTAGEN: MUTAGEN | 307 | 307 | T->V: No effect on progesterone reduction. |	Q04828_1.pdb	ModBase_1J96_A	322	0,98	neutral	37,3	neutral	0,32	neutral	0,00	neutral	-1,63	neutral	0,33	neutral	0,62	neutral	0,06	neutral
O43150	O43150_UniProt_C436A	UniProt	C	436	A	UniProt MUTAGEN: MUTAGEN | 436 | 436 | C->A: Loss of Arf-GAP activity. |	O43150_1.pdb	ModBase_1DCQ_A	276	0,98	deleterious	0,2	deleterious	0,97	deleterious	1,00	deleterious	-8,79	deleterious	2,19	deleterious	0,92	deleterious	1,12	deleterious
P52701	P52701_UniProt_R128L	UniProt	R	128	L	UniProt VARIANT: VARIANT | 128 | 128 | R -> L (no impairment of heterodimerization with MSH2 and of in vitro mismatch repair capacity). | VAR_043946	P52701_1.pdb	ModBase_2GFU_A	134	0,98	neutral	5,3	deleterious	0,73	deleterious	0,95	deleterious	-1,82	neutral	0,25	neutral	0,94	deleterious	0,52	deleterious
Q04828	Q04828_UniProt_D309V	UniProt	D	309	V	UniProt MUTAGEN: MUTAGEN | 309 | 309 | D->V: No effect on progesterone reduction. |	Q04828_1.pdb	ModBase_1J96_A	322	0,98	neutral	61,3	neutral	0,34	neutral	0,00	neutral	-2,15	neutral	-0,29	neutral	0,37	neutral	-0,24	neutral
P07948	P07948_UniProt_K275A	UniProt	K	275	A	UniProt MUTAGEN: MUTAGEN | 275 | 275 | K->A: Loss of activity and no effect on localization to the cell membrane. Abundant localization in the nucleus; when associated with A-2 and A-3. |	P07948_1.pdb	ModBase_2ZV7_A	263	0,98	deleterious	26,6	neutral	0,89	deleterious	1,00	deleterious	-5,55	deleterious	-0,03	neutral	0,89	deleterious	0,79	deleterious
Q12948	Q12948_UniProt_L86F	UniProt	L	86	F	UniProt VARIANT: VARIANT | 86 | 86 | L -> F (in ARS; does not affect nuclear localization of the protein; reduces DNA binding and significantly reduces transactivation). | VAR_058725	Q12948_1.pdb	ModBase_1D5V_A	92	0,98	deleterious	4,4	deleterious	0,82	deleterious	1,00	deleterious	-3,82	deleterious	1,17	deleterious	0,83	deleterious	0,55	deleterious
Q9NVV4	Q9NVV4_UniProt_D325A	UniProt	D	325	A	UniProt MUTAGEN: MUTAGEN | 325 | 325 | D->A: Loss of enzyme activity. |	Q9NVV4_1.pdb	ModBase_3PQ1_B	471	0,97	deleterious	15,1	deleterious	0,74	deleterious	1,00	deleterious	-7,06	deleterious	0,31	neutral	0,81	deleterious	0,81	deleterious
Q9UBX0	Q9UBX0_UniProt_R160C	UniProt	R	160	C	UniProt VARIANT: VARIANT | 160 | 160 | R -> C (in SOD; loss of DNA-binding; dbSNP:rs28936702). | VAR_010225	Q9UBX0_1.pdb	ModBase_2K40_A	67	0,97	deleterious	34,4	neutral	0,93	deleterious	1,00	deleterious	-7,53	deleterious	0,88	deleterious	0,38	neutral	0,25	neutral
P56693	P56693_UniProt_R106W	UniProt	R	106	W	UniProt VARIANT: VARIANT | 106 | 106 | R -> W (in WS4C; loss of DNA binding and transactivation capacity). | VAR_066747	P56693_1.pdb	ModBase_4EUW_A	72	0,96	deleterious	52,2	neutral	0,74	deleterious	1,00	deleterious	-6,83	deleterious	-0,03	neutral	0,58	neutral	0,47	deleterious
P42338	P42338_UniProt_K805R	UniProt	K	805	R	UniProt MUTAGEN: MUTAGEN | 805 | 805 | K->R: Loss of lipid kinase activity. May not affect insulin signaling and cell proliferation. Partially affects oncogene-induced trasformation. |	P42338_1.pdb	ModBase_2Y3A_A	1045	0,96	deleterious	10,9	deleterious	0,79	deleterious	1,00	deleterious	-2,96	deleterious	-0,03	neutral	0,92	deleterious	0,6	deleterious
P56693	P56693_UniProt_K150N	UniProt	K	150	N	UniProt VARIANT: VARIANT | 150 | 150 | K -> N (in PCWH; loss of DNA binding and transactivation capacity). | VAR_066751	P56693_1.pdb	ModBase_4EUW_A	72	0,96	deleterious	20,5	neutral	0,85	deleterious	1,00	deleterious	-4,37	deleterious	0,94	deleterious	0,77	deleterious	0,52	deleterious
P56693	P56693_UniProt_A157V	UniProt	A	157	V	UniProt VARIANT: VARIANT | 157 | 157 | A -> V (in WS4C; loss of DNA binding and transactivation capacity). | VAR_066752	P56693_1.pdb	ModBase_4EUW_A	72	0,96	deleterious	7,8	deleterious	0,86	deleterious	1,00	deleterious	-3,49	deleterious	0,34	neutral	0,79	deleterious	0,46	deleterious
P56693	P56693_UniProt_L145P	UniProt	L	145	P	UniProt VARIANT: VARIANT | 145 | 145 | L -> P (in WS4C; loss of DNA binding and transactivation capacity). | VAR_066750	P56693_1.pdb	ModBase_4EUW_A	72	0,96	deleterious	17,5	deleterious	0,97	deleterious	1,00	deleterious	-6,09	deleterious	2,54	deleterious	0,83	deleterious	0,75	deleterious
Q13822	Q13822_UniProt_N231A	UniProt	N	231	A	UniProt MUTAGEN: MUTAGEN | 231 | 231 | N->A: Strongly reduced lysophospholipase activity. |	Q13822_1.pdb	ModBase_3NKM_A	809	0,95	deleterious	13,6	deleterious	0,97	deleterious	0,99	deleterious	-7,14	deleterious	0,83	deleterious	0,73	neutral	0,71	deleterious
Q13822	Q13822_UniProt_T210A	UniProt	T	210	A	UniProt MUTAGEN: MUTAGEN | 210 | 210 | T->A: Loss of lysophospholipase activity. |	Q13822_1.pdb	ModBase_3NKM_A	809	0,95	deleterious	10,5	deleterious	0,81	deleterious	1,00	deleterious	-4,79	deleterious	1,42	deleterious	0,79	deleterious	0,58	deleterious
Q13188	Q13188_UniProt_K56R	UniProt	K	56	R	UniProt MUTAGEN: MUTAGEN | 56 | 56 | K->R: Loss of activity. |	Q13188_1.pdb	ModBase_3COM_A	270	0,94	deleterious	6,9	deleterious	0,86	deleterious	1,00	deleterious	-2,85	deleterious	-0,05	neutral	0,88	deleterious	0,53	deleterious
Q13547	Q13547_UniProt_H141A	UniProt	H	141	A	UniProt MUTAGEN: MUTAGEN | 141 | 141 | H->A: Abolishes histone deacetylase activity. |	Q13547_1.pdb	ModBase_3MAX_A	366	0,94	deleterious	4,1	deleterious	0,96	deleterious	1,00	deleterious	-9,15	deleterious	2,85	deleterious	0,79	deleterious	0,97	deleterious
P00439	P00439_UniProt_G46S	UniProt	G	46	S	UniProt VARIANT: VARIANT | 46 | 46 | G -> S (in PKU; haplotype 5; significantly reduces phenylalanine binding). | VAR_000875	P00439_2.pdb	ModBase_1PHZ_A	409	0,93	deleterious	40,9	neutral	0,26	neutral	1,00	deleterious	-5,41	deleterious	1,36	deleterious	0,75	deleterious	0,58	deleterious
P00439	P00439_UniProt_A47V	UniProt	A	47	V	UniProt VARIANT: VARIANT | 47 | 47 | A -> V (in non-PKU HPA; haplotype 4; significantly reduces phenylalanine binding). | VAR_000876	P00439_2.pdb	ModBase_1PHZ_A	409	0,93	deleterious	8,0	deleterious	0,40	neutral	0,12	neutral	-2,11	neutral	0,77	deleterious	0,85	deleterious	0,43	deleterious
P00439	P00439_UniProt_I65T	UniProt	I	65	T	UniProt VARIANT: VARIANT | 65 | 65 | I -> T (in PKU; haplotypes 1,5,9,21,B; abolishes phenylalanine binding; dbSNP:rs75193786). | VAR_000883	P00439_2.pdb	ModBase_1PHZ_A	409	0,93	deleterious	7,9	deleterious	0,88	deleterious	1,00	deleterious	-4,50	deleterious	1,75	deleterious	0,78	deleterious	0,54	deleterious
Q12882	Q12882_UniProt_R235W	UniProt	R	235	W	UniProt VARIANT: VARIANT | 235 | 235 | R -> W (in DPYDD; allele DPYD*8; loss of activity; dbSNP:rs1801266). | VAR_005174	Q12882_1.pdb	ModBase_1GTE_C	1016	0,93	deleterious	9,7	deleterious	0,88	deleterious	1,00	deleterious	-7,11	deleterious	0,18	neutral	0,96	deleterious	1,02	deleterious
P00439	P00439_UniProt_R68S	UniProt	R	68	S	UniProt VARIANT: VARIANT | 68 | 68 | R -> S (in PKU; haplotype 1; significantly reduces phenylalanine binding). | VAR_000885	P00439_2.pdb	ModBase_1PHZ_A	409	0,93	deleterious	47,8	neutral	0,69	deleterious	1,00	deleterious	-5,47	deleterious	0,53	neutral	0,54	neutral	0,29	neutral
Q12882	Q12882_UniProt_C29R	UniProt	C	29	R	UniProt VARIANT: VARIANT | 29 | 29 | C -> R (in DPYDD; allele DPYD*9A and allele DPYD*9B; loss of activity; dbSNP:rs1801265). | VAR_005173	Q12882_1.pdb	ModBase_1GTE_C	1016	0,93	deleterious	52,2	neutral	0,10	neutral	0,00	neutral	0,16	neutral	0,88	deleterious	0,84	deleterious	0,21	neutral
Q13177	Q13177_UniProt_T402A	UniProt	T	402	A	UniProt MUTAGEN: MUTAGEN | 402 | 402 | T->A: Abolishes kinase activity and greatly inhibits autophosphorylation of PAK-2p27 and PAK-2p34. |	Q13177_1.pdb	ModBase_3FXZ_A	292	0,92	deleterious	48,4	neutral	0,61	deleterious	0,67	deleterious	-4,71	deleterious	0,51	neutral	0,57	neutral	0,27	neutral
Q13177	Q13177_UniProt_K278R	UniProt	K	278	R	UniProt MUTAGEN: MUTAGEN | 278 | 278 | K->R: Abolishes kinase activity and autophosphorylation. |	Q13177_1.pdb	ModBase_3FXZ_A	292	0,92	deleterious	16,6	deleterious	0,52	deleterious	1,00	deleterious	-2,78	deleterious	0,08	neutral	0,78	deleterious	0,39	deleterious
Q13950	Q13950_UniProt_R190Q	UniProt	R	190	Q	UniProt VARIANT: VARIANT | 190 | 190 | R -> Q (in CLCD; abolishes DNA binding). | VAR_012139	Q13950_2.pdb	ModBase_1EAQ_A	124	0,9	deleterious	56,3	neutral	0,47	neutral	1,00	deleterious	-3,75	deleterious	-0,02	neutral	0,45	neutral	0,01	neutral
Q92793	Q92793_UniProt_R1664H	UniProt	R	1664	H	UniProt VARIANT: VARIANT | 1664 | 1664 | R -> H (in RSTS1; abolishes acetyltransferase activity). | VAR_035084	Q92793_1.pdb	ModBase_3BIY_A	379	0,9	deleterious	14,8	deleterious	0,83	deleterious	1,00	deleterious	-4,90	deleterious	0,27	neutral	0,67	neutral	0,43	deleterious
Q13950	Q13950_UniProt_S191N	UniProt	S	191	N	UniProt VARIANT: VARIANT | 191 | 191 | S -> N (in CLCD; abolishes DNA binding). | VAR_012141	Q13950_2.pdb	ModBase_1EAQ_A	124	0,9	deleterious	6,4	deleterious	0,79	deleterious	0,95	deleterious	-2,81	deleterious	1,62	deleterious	0,70	neutral	0,27	neutral
Q13950	Q13950_UniProt_M175R	UniProt	M	175	R	UniProt VARIANT: VARIANT | 175 | 175 | M -> R (in CLCD; abolishes DNA binding). | VAR_012138	Q13950_2.pdb	ModBase_1EAQ_A	124	0,9	deleterious	0,5	deleterious	0,95	deleterious	1,00	deleterious	-5,50	deleterious	2,15	deleterious	0,98	deleterious	0,91	deleterious
Q13950	Q13950_UniProt_L199F	UniProt	L	199	F	UniProt VARIANT: VARIANT | 199 | 199 | L -> F (in CLCD; abolishes DNA binding). | VAR_012144	Q13950_2.pdb	ModBase_1EAQ_A	124	0,9	deleterious	0,8	deleterious	0,87	deleterious	1,00	deleterious	-3,89	deleterious	0,87	deleterious	0,67	neutral	0,33	deleterious
Q92793	Q92793_UniProt_R1378P	UniProt	R	1378	P	UniProt VARIANT: VARIANT | 1378 | 1378 | R -> P (in RSTS1; abolishes acetyltransferase activity and the ability of transactivate CREB). | VAR_015578	Q92793_1.pdb	ModBase_3BIY_A	379	0,9	deleterious	13,3	deleterious	0,88	deleterious	0,97	deleterious	-6,40	deleterious	2,30	deleterious	0,91	deleterious	0,89	deleterious
Q7L7X3	Q7L7X3_UniProt_K57A	UniProt	K	57	A	UniProt MUTAGEN: MUTAGEN | 57 | 57 | K->A: Abolishes kinase activity, ability to activite the MAPK8/JNK cascade and cleavage by caspase-3 (CASP3). |	Q7L7X3_1.pdb	ModBase_1U5Q_A	309	0,89	deleterious	5,1	deleterious	0,96	deleterious	1,00	deleterious	-5,41	deleterious	1,05	deleterious	0,99	deleterious	0,92	deleterious
Q7L7X3	Q7L7X3_UniProt_D169A	UniProt	D	169	A	UniProt MUTAGEN: MUTAGEN | 169 | 169 | D->A: Loss of serine/threonine-protein kinase activity. |	Q7L7X3_1.pdb	ModBase_1U5Q_A	309	0,89	deleterious	34,8	neutral	0,93	deleterious	1,00	deleterious	-7,25	deleterious	1,07	deleterious	0,77	deleterious	0,77	deleterious
Q04695	Q04695_UniProt_N109A	UniProt	N	109	A	UniProt MUTAGEN: MUTAGEN | 109 | 109 | N->A: No significant effect on T-cell proliferation or IFN-gamma production when part of the altered peptide epitope S1. |	Q04695_1.pdb	ModBase_3TNU_A	365	0,89	neutral	100,0	neutral	0,81	deleterious	0,90	deleterious	-7,47	deleterious	-0,56	neutral	0,29	neutral	0,12	neutral
Q712K3	Q712K3_UniProt_L97S	UniProt	L	97	S	UniProt MUTAGEN: MUTAGEN | 97 | 97 | L->S: Loss of function. |	Q712K3_1.pdb	ModBase_2OB4_A	156	0,88	deleterious	2,0	deleterious	0,71	deleterious	1,00	deleterious	-5,35	deleterious	2,82	deleterious	0,96	deleterious	0,87	deleterious
Q712K3	Q712K3_UniProt_C93S	UniProt	C	93	S	UniProt MUTAGEN: MUTAGEN | 93 | 93 | C->S: Loss of function. |	Q712K3_1.pdb	ModBase_2OB4_A	156	0,88	deleterious	39,6	neutral	0,43	neutral	1,00	deleterious	-8,95	deleterious	-0,29	neutral	0,32	neutral	0,29	neutral
Q12778	Q12778_UniProt_S249E	UniProt	S	249	E	UniProt MUTAGEN: MUTAGEN | 249 | 249 | S->E: No effect on DNA-binding. |	Q12778_1.pdb	ModBase_2UZK_A	96	0,88	neutral	31,1	neutral	0,65	deleterious	1,00	deleterious	-2,53	deleterious	0,67	neutral	0,56	neutral	0,06	neutral
Q9Y243	Q9Y243_UniProt_T447A	UniProt	T	447	A	UniProt MUTAGEN: MUTAGEN | 447 | 447 | T->A: No effect. |	Q9Y243_1.pdb	ModBase_3CQW_A	335	0,88	neutral	50,6	neutral	0,69	deleterious	0,99	deleterious	-4,65	deleterious	0,95	deleterious	0,58	neutral	0,28	neutral
Q9Y243	Q9Y243_UniProt_T447D	UniProt	T	447	D	UniProt MUTAGEN: MUTAGEN | 447 | 447 | T->D: No effect. |	Q9Y243_1.pdb	ModBase_3CQW_A	335	0,88	neutral	50,6	neutral	0,70	deleterious	1,00	deleterious	-5,59	deleterious	0,57	neutral	0,64	neutral	0,45	deleterious
P35354	P35354_UniProt_C555S	UniProt	C	555	S	UniProt MUTAGEN: MUTAGEN | 555 | 555 | C->S: Abolishes enzyme activity. |	P35354_1.pdb	ModBase_1CVU_A	551	0,88	deleterious	17,5	deleterious	0,72	deleterious	1,00	deleterious	-9,52	deleterious	0,88	deleterious	0,49	neutral	0,57	deleterious
P29803	P29803_UniProt_S291E	UniProt	S	291	E	UniProt MUTAGEN: MUTAGEN | 291 | 291 | S->E: Abolishes enzyme activity. |	P29803_1.pdb	ModBase_1NI4_A	360	0,87	deleterious	11,0	deleterious	0,84	deleterious	1,00	deleterious	-3,86	deleterious	1,81	deleterious	0,95	deleterious	0,72	deleterious
P29803	P29803_UniProt_S291A	UniProt	S	291	A	UniProt MUTAGEN: MUTAGEN | 291 | 291 | S->A: Strongly reduces enzyme activity. |	P29803_1.pdb	ModBase_1NI4_A	360	0,87	deleterious	11,0	deleterious	0,77	deleterious	0,99	deleterious	-2,90	deleterious	1,11	deleterious	0,59	neutral	0,13	neutral
Q13191	Q13191_UniProt_G298E	UniProt	G	298	E	UniProt MUTAGEN: MUTAGEN | 298 | 298 | G->E: Inhibits interaction with SYK. No effect on E3 activity. |	Q13191_1.pdb	ModBase_2Y1N_A	386	0,87	neutral	0,4	deleterious	0,81	deleterious	1,00	deleterious	-7,44	deleterious	2,41	deleterious	1,00	deleterious	1,1	deleterious
P15884	P15884_UniProt_A610V	UniProt	A	610	V	UniProt VARIANT: VARIANT | 610 | 610 | A -> V (in PTHS; loss of function; mislocalized to small spherical punctae that are dispersed throughout the nucleus; can attenuate homo- and heterodimer formation; affects transcriptional activity in a context- dependent manner). | VAR_058634	P15884_1.pdb	ModBase_2QL2_A	59	0,87	deleterious	13,2	deleterious	0,64	deleterious	1,00	deleterious	-3,80	deleterious	0,84	deleterious	0,46	neutral	0,03	neutral
P15884	P15884_UniProt_R572G	UniProt	R	572	G	UniProt VARIANT: VARIANT | 572 | 572 | R -> G (in PTHS; loss of function). | VAR_058633	P15884_1.pdb	ModBase_2QL2_A	59	0,87	deleterious	66,6	neutral	0,82	deleterious	0,99	deleterious	-6,48	deleterious	0,56	neutral	0,12	neutral	-0,21	neutral
Q9HAZ1	Q9HAZ1_UniProt_K189R	UniProt	K	189	R	UniProt MUTAGEN: MUTAGEN | 189 | 189 | K->R: Loss of function. |	Q9HAZ1_1.pdb	ModBase_1Z57_A	335	0,87	deleterious	6,6	deleterious	0,78	deleterious	1,00	deleterious	-2,62	deleterious	0,28	neutral	0,93	deleterious	0,59	deleterious
Q13191	Q13191_UniProt_C373A	UniProt	C	373	A	UniProt MUTAGEN: MUTAGEN | 373 | 373 | C->A: Abolishes E3 activity but does not affect binding to substrates. |	Q13191_1.pdb	ModBase_2Y1N_A	386	0,87	deleterious	0,2	deleterious	0,70	deleterious	1,00	deleterious	-8,05	deleterious	2,04	deleterious	0,97	deleterious	1,11	deleterious
P15884	P15884_UniProt_R576Q	UniProt	R	576	Q	UniProt VARIANT: VARIANT | 576 | 576 | R -> Q (in PTHS; loss of function). | VAR_034704	P15884_1.pdb	ModBase_2QL2_A	59	0,87	deleterious	50,2	neutral	0,68	deleterious	1,00	deleterious	-3,80	deleterious	0,12	neutral	0,59	neutral	0,22	neutral
O00754	O00754_UniProt_H200L	UniProt	H	200	L	UniProt VARIANT: VARIANT | 200 | 200 | H -> L (in MANSA; no residual enzyme activity). | VAR_026412	O00754_2.pdb	ModBase_1O7D_A	292	0,86	deleterious	21,4	neutral	0,56	deleterious	1,00	deleterious	-10,78	deleterious	0,08	neutral	0,70	neutral	0,98	deleterious
O95983	O95983_UniProt_H30K	UniProt	H	30	K	UniProt MUTAGEN: MUTAGEN | 30 | 30 | H->K: No effect. Confers strong binding to methylated CpG (in vitro); when associated with Y-30. |	O95983_1.pdb	ModBase_2L2L_B	66	0,85	neutral	70,0	neutral	0,09	neutral	0,00	neutral	3,25	neutral	-0,01	neutral	0,37	neutral	-0,71	neutral
P23786	P23786_UniProt_V368I	UniProt	V	368	I	UniProt VARIANT: VARIANT | 368 | 368 | V -> I (common polymorphism associated with susceptibility to IIAE4; no effect on activity; does not affect affinity for L-carnitine; lower thermal stability compared to wild-type; dbSNP:rs1799821). | VAR_001395	P23786_2.pdb	ModBase_2DEB_A	627	0,84	neutral	0,0	deleterious	0,10	neutral	0,01	neutral	0,11	neutral	0,53	neutral	0,67	neutral	-0,02	neutral
P27169	P27169_UniProt_C284S	UniProt	C	284	S	UniProt MUTAGEN: MUTAGEN | 284 | 284 | C->A,S: No loss of activity. |	P27169_1.pdb	ModBase_3SRE_A	339	0,84	neutral	0,0	deleterious	0,39	neutral	0,99	deleterious	-6,88	deleterious	2,29	deleterious	0,97	deleterious	1,01	deleterious
P27169	P27169_UniProt_C284A	UniProt	C	284	A	UniProt MUTAGEN: MUTAGEN | 284 | 284 | C->A,S: No loss of activity. |	P27169_1.pdb	ModBase_3SRE_A	339	0,84	neutral	0,0	deleterious	0,26	neutral	0,40	neutral	-5,76	deleterious	2,40	deleterious	0,93	deleterious	0,86	deleterious
Q8IWU9	Q8IWU9_UniProt_S41Y	UniProt	S	41	Y	UniProt VARIANT: VARIANT | 41 | 41 | S -> Y (the property of the variant is indistinguishable from the wild-type; dbSNP:rs78162420). | VAR_058940	Q8IWU9_3.pdb	ModBase_3E2T_A	306	0,84	neutral	42,6	neutral	0,23	neutral	0,10	neutral	-0,12	neutral	0,80	deleterious	0,77	deleterious	0,15	neutral
Q8IWU9	Q8IWU9_UniProt_L36P	UniProt	L	36	P	UniProt VARIANT: VARIANT | 36 | 36 | L -> P (the property of the variant is indistinguishable from the wild-type). | VAR_058938	Q8IWU9_3.pdb	ModBase_3E2T_A	306	0,84	neutral	26,0	neutral	0,91	deleterious	0,05	neutral	-1,19	neutral	1,91	deleterious	0,68	neutral	0,1	neutral
Q9BV57	Q9BV57_UniProt_E94A	UniProt	E	94	A	UniProt MUTAGEN: MUTAGEN | 94 | 94 | E->A: Loss of aci-reductone dioxygenase activity. |	Q9BV57_1.pdb	ModBase_1VR3_A	179	0,84	deleterious	6,8	deleterious	0,95	deleterious	0,95	deleterious	-5,84	deleterious	1,64	deleterious	0,97	deleterious	0,92	deleterious
Q8IWU9	Q8IWU9_UniProt_L36V	UniProt	L	36	V	UniProt VARIANT: VARIANT | 36 | 36 | L -> V (the property of the variant is indistinguishable from the wild-type; dbSNP:rs34115267). | VAR_058939	Q8IWU9_3.pdb	ModBase_3E2T_A	306	0,84	neutral	26,0	neutral	0,14	neutral	0,00	neutral	-0,48	neutral	0,46	neutral	0,58	neutral	-0,09	neutral
P27169	P27169_UniProt_H115Q	UniProt	H	115	Q	UniProt MUTAGEN: MUTAGEN | 115 | 115 | H->Q: Reduces activity 10000-fold. |	P27169_1.pdb	ModBase_3SRE_A	339	0,84	deleterious	11,9	deleterious	0,47	neutral	1,00	deleterious	-7,72	deleterious	1,07	deleterious	0,89	deleterious	0,98	deleterious
Q9Y463	Q9Y463_UniProt_K140R	UniProt	K	140	R	UniProt MUTAGEN: MUTAGEN | 140 | 140 | K->R: Abolishes kinase activity. |	Q9Y463_1.pdb	ModBase_2VX3_A	347	0,83	deleterious	12,5	deleterious	0,78	deleterious	1,00	deleterious	-2,82	deleterious	0,25	neutral	0,85	deleterious	0,49	deleterious
Q8TAT5	Q8TAT5_UniProt_C276S	UniProt	C	276	S	UniProt MUTAGEN: MUTAGEN | 276 | 276 | C->S: Abolishes AP lyase activity. |	Q8TAT5_1.pdb	ModBase_3W0F_A	280	0,82	deleterious	0,0	deleterious	0,88	deleterious	1,00	deleterious	-7,23	deleterious	1,78	deleterious	0,96	deleterious	1,03	deleterious
Q8TAT5	Q8TAT5_UniProt_C279S	UniProt	C	279	S	UniProt MUTAGEN: MUTAGEN | 279 | 279 | C->S: Abolishes AP lyase activity. |	Q8TAT5_1.pdb	ModBase_3W0F_A	280	0,82	deleterious	23,5	neutral	0,95	deleterious	1,00	deleterious	-6,47	deleterious	0,78	deleterious	0,59	neutral	0,45	deleterious
Q9H2K8	Q9H2K8_UniProt_D165A	UniProt	D	165	A	UniProt MUTAGEN: MUTAGEN | 165 | 165 | D->A: Loss of serine/threonine-protein kinase activity. |	Q9H2K8_1.pdb	ModBase_1U5Q_A	309	0,82	deleterious	35,3	neutral	0,90	deleterious	1,00	deleterious	-7,11	deleterious	1,14	deleterious	0,75	deleterious	0,73	deleterious
Q9Y3M8	Q9Y3M8_UniProt_R740E	UniProt	R	740	E	UniProt MUTAGEN: MUTAGEN | 740 | 740 | R->E: Loss of RhoGAP activity. |	Q9Y3M8_1.pdb	ModBase_3KUQ_A	209	0,81	deleterious	50,8	neutral	0,87	deleterious	1,00	deleterious	-4,76	deleterious	0,16	neutral	0,46	neutral	0,12	neutral
P08686	P08686_UniProt_R483P	UniProt	R	483	P	UniProt VARIANT: VARIANT | 483 | 483 | R -> P (in AH3; moderate; 1-2% of activity). | VAR_001301	P08686_2.pdb	ModBase_3QZ1_A	456	0,81	deleterious	72,5	neutral	0,94	deleterious	1,00	deleterious	-4,14	deleterious	0,52	neutral	0,56	neutral	0,2	neutral
P08686	P08686_UniProt_R356Q	UniProt	R	356	Q	UniProt VARIANT: VARIANT | 356 | 356 | R -> Q (in AH3; simple virilizing form; mild; 0.65% activity). | VAR_001297	P08686_2.pdb	ModBase_3QZ1_A	456	0,81	deleterious	16,6	deleterious	0,58	deleterious	1,00	deleterious	-3,11	deleterious	1,01	deleterious	0,70	neutral	0,31	neutral
P08686	P08686_UniProt_A15T	UniProt	A	15	T	UniProt VARIANT: VARIANT | 15 | 15 | A -> T (in AH3; salt wasting form; no significant difference in activity compared with the wild-type; dbSNP:rs63749090). | VAR_026059	P08686_3.pdb	ModBase_3QZ1_A	456	0,81	neutral	37,5	neutral	0,18	neutral	0,01	neutral	-0,26	neutral	-0,14	neutral	0,30	neutral	-0,51	neutral
Q9Y3M8	Q9Y3M8_UniProt_K736E	UniProt	K	736	E	UniProt MUTAGEN: MUTAGEN | 736 | 736 | K->E: Loss of RhoGAP activity. |	Q9Y3M8_1.pdb	ModBase_3KUQ_A	209	0,81	deleterious	24,2	neutral	0,94	deleterious	1,00	deleterious	-3,80	deleterious	0,66	neutral	0,53	neutral	0,13	neutral
P08686	P08686_UniProt_P30Q	UniProt	P	30	Q	UniProt VARIANT: VARIANT | 30 | 30 | P -> Q (in AH3; does not affect membrane binding; enzyme function abolished). | VAR_026060	P08686_2.pdb	ModBase_3QZ1_A	456	0,81	deleterious	2,3	deleterious	0,94	deleterious	1,00	deleterious	-3,34	deleterious	2,10	deleterious	0,96	deleterious	0,69	deleterious
Q9Y3M8	Q9Y3M8_UniProt_R699A	UniProt	R	699	A	UniProt MUTAGEN: MUTAGEN | 699 | 699 | R->A: Loss of RhoGAP activity. |	Q9Y3M8_1.pdb	ModBase_3KUQ_A	209	0,81	deleterious	46,4	neutral	0,91	deleterious	0,99	deleterious	-5,71	deleterious	0,33	neutral	0,53	neutral	0,29	neutral
Q9Y4E8	Q9Y4E8_UniProt_C298A	UniProt	C	298	A	UniProt MUTAGEN: MUTAGEN | 298 | 298 | C->A: Loss of enzyme activity. |	Q9Y4E8_1.pdb	ModBase_2Y6E_A	626	0,8	deleterious	12,6	deleterious	0,88	deleterious	1,00	deleterious	-8,65	deleterious	1,27	deleterious	0,68	neutral	0,77	deleterious
Q9NSU2	Q9NSU2_UniProt_D255N	UniProt	D	255	N	UniProt VARIANT: VARIANT | 255 | 255 | D -> N (in AGS1; autosomal dominant form; does not affect activity). | VAR_032940	Q9NSU2_2.pdb	ModBase_3MXJ_A	229	0,8	neutral	16,3	deleterious	0,73	deleterious	1,00	deleterious	-4,21	deleterious	0,38	neutral	0,60	neutral	0,26	neutral
Q9UK32	Q9UK32_UniProt_T581A	UniProt	T	581	A	UniProt MUTAGEN: MUTAGEN | 581 | 581 | T->A: No effect on activity. |	Q9UK32_2.pdb	ModBase_2QR7_A	294	0,79	neutral	28,7	neutral	0,68	deleterious	0,97	deleterious	-4,44	deleterious	1,71	deleterious	0,71	neutral	0,44	deleterious
Q86XP1	Q86XP1_UniProt_W1151G	UniProt	W	1151	G	UniProt MUTAGEN: MUTAGEN | 1151 | 1151 | W->G: Abolishes homo and heterooligomerization but not its catalytic activity. |	Q86XP1_1.pdb	ModBase_3BQ7_A	67	0,79	neutral	21,2	neutral	0,99	deleterious	1,00	deleterious	-8,17	deleterious	3,14	deleterious	0,92	deleterious	1,05	deleterious
P51843	P51843_UniProt_L297P	UniProt	L	297	P	UniProt VARIANT: VARIANT | 297 | 297 | L -> P (in XL-AHC; results in a severe loss of repressor activity). | VAR_031081	P51843_1.pdb	ModBase_3F5C_B	222	0,79	deleterious	0,0	deleterious	0,93	deleterious	1,00	deleterious	-6,77	deleterious	3,64	deleterious	1,00	deleterious	1,04	deleterious
Q92908	Q92908_UniProt_N466D	UniProt	N	466	D	UniProt VARIANT: VARIANT | 466 | 466 | N -> D (in PACHD; loss of transcriptional activity). | VAR_067387	Q92908_2.pdb	ModBase_4HC9_A	104	0,79	deleterious	17,5	deleterious	0,75	deleterious	1,00	deleterious	-4,83	deleterious	0,30	neutral	0,52	neutral	0,2	neutral
Q92908	Q92908_UniProt_N466H	UniProt	N	466	H	UniProt VARIANT: VARIANT | 466 | 466 | N -> H (in CTHM; persistent truncus arteriosus; loss of transcriptional activity). | VAR_067388	Q92908_2.pdb	ModBase_4HC9_A	104	0,79	deleterious	17,5	deleterious	0,75	deleterious	1,00	deleterious	-4,83	deleterious	0,63	neutral	0,75	deleterious	0,53	deleterious
Q92908	Q92908_UniProt_R456C	UniProt	R	456	C	UniProt VARIANT: VARIANT | 456 | 456 | R -> C (in PACHD; loss of transcriptional activity). | VAR_067385	Q92908_2.pdb	ModBase_4HC9_A	104	0,79	deleterious	27,9	neutral	0,71	deleterious	1,00	deleterious	-7,73	deleterious	0,30	neutral	0,86	deleterious	0,93	deleterious
Q92908	Q92908_UniProt_A467T	UniProt	A	467	T	UniProt VARIANT: VARIANT | 467 | 467 | A -> T (in PACHD; loss of transcriptional activity). | VAR_067389	Q92908_2.pdb	ModBase_4HC9_A	104	0,79	deleterious	38,9	neutral	0,61	deleterious	1,00	deleterious	-3,87	deleterious	0,61	neutral	0,32	neutral	-0,15	neutral
Q92908	Q92908_UniProt_K473Q	UniProt	K	473	Q	UniProt VARIANT: VARIANT | 473 | 473 | K -> Q (in PACHD; loss of transcriptional activity). | VAR_067390	Q92908_2.pdb	ModBase_4HC9_A	104	0,79	deleterious	73,7	neutral	0,56	deleterious	1,00	deleterious	-3,87	deleterious	-0,17	neutral	0,41	neutral	-0,04	neutral
O95340	O95340_UniProt_V291M	UniProt	V	291	M	UniProt VARIANT: VARIANT | 291 | 291 | V -> M (significant decrease of activity; dbSNP:rs45467596). | VAR_022077	O95340_3.pdb	ModBase_1X6V_B	590	0,78	deleterious	38,1	neutral	0,22	neutral	0,46	neutral	-1,35	neutral	0,48	neutral	0,59	neutral	-0,01	neutral
P17661	P17661_UniProt_R350P	UniProt	R	350	P	UniProt VARIANT: VARIANT | 350 | 350 | R -> P (in Kaeser syndrome and MFM1; incapable of de novo formation of a desmin intermediate filaments network; exerts a dominant negative effect on the ordered lateral arrangement of desmin subunits; dbSNP:rs57965306). | VAR_042454	P17661_2.pdb	ModBase_1GK4_A	79	0,77	deleterious	56,6	neutral	0,77	deleterious	1,00	deleterious	-5,62	deleterious	1,39	deleterious	0,58	neutral	0,36	deleterious
P17661	P17661_UniProt_A337P	UniProt	A	337	P	UniProt VARIANT: VARIANT | 337 | 337 | A -> P (in MFM1; mild adult-onset; unable to form a functional filamentous network; dbSNP:rs59962885). | VAR_007900	P17661_2.pdb	ModBase_1GK4_A	79	0,77	deleterious	46,4	neutral	0,91	deleterious	0,99	deleterious	-3,29	deleterious	1,72	deleterious	0,77	deleterious	0,41	deleterious
P17661	P17661_UniProt_A360P	UniProt	A	360	P	UniProt VARIANT: VARIANT | 360 | 360 | A -> P (in MFM1; heterozygous with I-393 gives a severe childhood-onset; unable to form a functional filamentous network in the presence of I-393; abolishes binding to MTM1). | VAR_007901	P17661_2.pdb	ModBase_1GK4_A	79	0,77	deleterious	27,3	neutral	0,65	deleterious	1,00	deleterious	-3,31	deleterious	1,84	deleterious	0,84	deleterious	0,52	deleterious
P17661	P17661_UniProt_N342D	UniProt	N	342	D	UniProt VARIANT: VARIANT | 342 | 342 | N -> D (in MFM1; unable to form a filamentous network; abolishes binding to MTM1). | VAR_042453	P17661_2.pdb	ModBase_1GK4_A	79	0,77	deleterious	54,5	neutral	0,70	deleterious	1,00	deleterious	-4,48	deleterious	0,17	neutral	0,41	neutral	0,02	neutral
P17661	P17661_UniProt_L345P	UniProt	L	345	P	UniProt VARIANT: VARIANT | 345 | 345 | L -> P (in MFM1; distal onset; incapable of forming filamentous networks; dbSNP:rs57639980). | VAR_009189	P17661_2.pdb	ModBase_1GK4_A	79	0,77	deleterious	45,0	neutral	0,98	deleterious	1,00	deleterious	-6,20	deleterious	1,94	deleterious	0,76	deleterious	0,66	deleterious
P17661	P17661_UniProt_A357P	UniProt	A	357	P	UniProt VARIANT: VARIANT | 357 | 357 | A -> P (in MFM1; unable to polymerize and form an intracellular filamentous network; abolishes binding to MTM1; dbSNP:rs58898021). | VAR_042456	P17661_2.pdb	ModBase_1GK4_A	79	0,77	deleterious	33,9	neutral	0,91	deleterious	0,98	deleterious	-2,90	deleterious	0,49	neutral	0,35	neutral	-0,2	neutral
P17661	P17661_UniProt_N393I	UniProt	N	393	I	UniProt VARIANT: VARIANT | 393 | 393 | N -> I (in MFM1; heterozygous with P-360 gives a severe childhood-onset; unable to form a functional filamentous network in the presence of P-360). | VAR_007902	P17661_2.pdb	ModBase_1GK4_A	79	0,77	deleterious	74,1	neutral	0,70	deleterious	1,00	deleterious	-7,56	deleterious	-0,88	neutral	0,19	neutral	-0,02	neutral
Q96BR1	Q96BR1_UniProt_K191M	UniProt	K	191	M	UniProt MUTAGEN: MUTAGEN | 191 | 191 | K->M: Abolishes activity. |	Q96BR1_1.pdb	ModBase_2R5T_A	296	0,77	deleterious	10,3	deleterious	0,85	deleterious	1,00	deleterious	-5,86	deleterious	-1,18	neutral	0,99	deleterious	0,95	deleterious
Q16584	Q16584_UniProt_T278A	UniProt	T	278	A	UniProt MUTAGEN: MUTAGEN | 278 | 278 | T->A: No effect on autophosphorylation activity or activation of SAPK and MAPK14. |	Q16584_1.pdb	ModBase_3DTC_A	258	0,75	neutral	27,8	neutral	0,51	deleterious	0,37	neutral	-4,56	deleterious	1,55	deleterious	0,53	neutral	0,2	neutral
Q16584	Q16584_UniProt_K144R	UniProt	K	144	R	UniProt MUTAGEN: MUTAGEN | 144 | 144 | K->R: Loss of kinase activity. Prevents activation of SAPK and MAPK14. |	Q16584_1.pdb	ModBase_3DTC_A	258	0,75	deleterious	11,1	deleterious	0,80	deleterious	1,00	deleterious	-2,75	deleterious	-0,21	neutral	0,97	deleterious	0,66	deleterious
Q02156	Q02156_UniProt_K437W	UniProt	K	437	W	UniProt MUTAGEN: MUTAGEN | 437 | 437 | K->W: Abolishes activity and S-729 phosphorylation. |	Q02156_1.pdb	ModBase_3TXO_A	325	0,73	deleterious	6,3	deleterious	0,93	deleterious	1,00	deleterious	-7,80	deleterious	-0,93	neutral	0,99	deleterious	1,13	deleterious
Q8TB92	Q8TB92_UniProt_H278R	UniProt	H	278	R	UniProt MUTAGEN: MUTAGEN | 278 | 278 | H->R: Abolishes catalytic activity. |	Q8TB92_1.pdb	ModBase_2CW6_A	295	0,72	deleterious	5,0	deleterious	0,93	deleterious	1,00	deleterious	-7,70	deleterious	1,33	deleterious	0,94	deleterious	1,05	deleterious
Q8TB92	Q8TB92_UniProt_L237S	UniProt	L	237	S	UniProt MUTAGEN: MUTAGEN | 237 | 237 | L->S: Abolishes catalytic activity. |	Q8TB92_1.pdb	ModBase_2CW6_A	295	0,72	deleterious	9,2	deleterious	0,91	deleterious	1,00	deleterious	-5,13	deleterious	2,99	deleterious	0,97	deleterious	0,86	deleterious
O00358	O00358_UniProt_R102C	UniProt	R	102	C	UniProt VARIANT: VARIANT | 102 | 102 | R -> C (in congenital hypothyroidism; with absence of thyroid agenesis; complete loss of DNA binding and transcriptionally inactive). | VAR_027508	O00358_1.pdb	ModBase_2HDC_A	96	0,72	deleterious	37,1	neutral	0,88	deleterious	1,00	deleterious	-7,48	deleterious	0,98	deleterious	0,70	neutral	0,69	deleterious
Q8TB92	Q8TB92_UniProt_R86Q	UniProt	R	86	Q	UniProt MUTAGEN: MUTAGEN | 86 | 86 | R->Q: Abolishes catalytic activity. |	Q8TB92_1.pdb	ModBase_2CW6_A	295	0,72	deleterious	10,9	deleterious	0,94	deleterious	1,00	deleterious	-3,84	deleterious	0,58	neutral	0,65	neutral	0,3	neutral
Q13496	Q13496_UniProt_G378R	UniProt	G	378	R	UniProt VARIANT: VARIANT | 378 | 378 | G -> R (in CNMX; severe; dramatic decrease in phosphatase activity; does not affect EGFR degradation). | VAR_006399	Q13496_2.pdb	ModBase_1ZSQ_A	511	0,7	deleterious	0,8	deleterious	1,00	deleterious	1,00	deleterious	-7,78	deleterious	1,97	deleterious	0,96	deleterious	1,08	deleterious
P51687	P51687_UniProt_R217Q	UniProt	R	217	Q	UniProt VARIANT: VARIANT | 217 | 217 | R -> Q (in ISOD; 2% of activity). | VAR_002200	P51687_2.pdb	ModBase_1SOX_B	460	0,7	deleterious	23,3	neutral	0,90	deleterious	1,00	deleterious	-3,91	deleterious	0,74	deleterious	0,64	neutral	0,29	neutral
P51784	P51784_UniProt_C318S	UniProt	C	318	S	UniProt MUTAGEN: MUTAGEN | 318 | 318 | C->S: Loss of deubiquitinase activity. |	P51784_1.pdb	ModBase_2Y6E_A	627	0,7	deleterious	9,6	deleterious	0,90	deleterious	1,00	deleterious	-9,61	deleterious	1,13	deleterious	0,73	neutral	0,93	deleterious
Q684P5	Q684P5_UniProt_N357A	UniProt	N	357	A	UniProt MUTAGEN: MUTAGEN | 357 | 357 | N->A: Abolishes GAP activity. |	Q684P5_1.pdb	ModBase_1SRQ_A	333	0,69	deleterious	47,2	neutral	0,34	neutral	1,00	deleterious	-7,43	deleterious	0,62	neutral	0,58	neutral	0,52	deleterious
Q9H6Z9	Q9H6Z9_UniProt_H196A	UniProt	H	196	A	UniProt MUTAGEN: MUTAGEN | 196 | 196 | H->A: Eliminates hydroxylase activity. |	Q9H6Z9_1.pdb	ModBase_2G1M_A	213	0,68	deleterious	3,5	deleterious	0,97	deleterious	1,00	deleterious	-9,69	deleterious	1,89	deleterious	0,91	deleterious	1,18	deleterious
Q9UNH5	Q9UNH5_UniProt_R284A	UniProt	R	284	A	UniProt MUTAGEN: MUTAGEN | 284 | 284 | R->A: Loss of phosphatase activity. |	Q9UNH5_1.pdb	ModBase_1OHE_A	327	0,68	deleterious	4,0	deleterious	0,96	deleterious	1,00	deleterious	-5,75	deleterious	2,58	deleterious	0,98	deleterious	0,94	deleterious
O15488	O15488_UniProt_Y230F	UniProt	Y	230	F	UniProt MUTAGEN: MUTAGEN | 230 | 230 | Y->F: No loss of activity. |	O15488_1.pdb	ModBase_3RMV_A	264	0,68	neutral	4,9	deleterious	0,38	neutral	1,00	deleterious	-3,84	deleterious	1,00	deleterious	0,88	deleterious	0,62	deleterious
Q9UNH5	Q9UNH5_UniProt_D251A	UniProt	D	251	A	UniProt MUTAGEN: MUTAGEN | 251 | 251 | D->A: Loss of phosphatase activity. |	Q9UNH5_1.pdb	ModBase_1OHE_A	327	0,68	deleterious	42,5	neutral	0,55	deleterious	0,99	deleterious	-7,83	deleterious	-0,02	neutral	0,23	neutral	0,06	neutral
O15488	O15488_UniProt_Y228F	UniProt	Y	228	F	UniProt MUTAGEN: MUTAGEN | 228 | 228 | Y->F: Loss of activity. |	O15488_1.pdb	ModBase_3RMV_A	264	0,68	deleterious	69,7	neutral	0,17	neutral	1,00	deleterious	-3,83	deleterious	0,06	neutral	0,36	neutral	-0,11	neutral
Q9UNH5	Q9UNH5_UniProt_C278S	UniProt	C	278	S	UniProt MUTAGEN: MUTAGEN | 278 | 278 | C->S: Loss of phosphatase activity. |	Q9UNH5_1.pdb	ModBase_1OHE_A	327	0,68	deleterious	0,8	deleterious	0,56	deleterious	1,00	deleterious	-9,57	deleterious	1,35	deleterious	0,84	deleterious	1,07	deleterious
P60510	P60510_UniProt_D82A	UniProt	D	82	A	UniProt MUTAGEN: MUTAGEN | 82 | 82 | D->A: Loss of activity. |	P60510_1.pdb	ModBase_2IE4_C	285	0,68	deleterious	0,7	deleterious	0,95	deleterious	1,00	deleterious	-7,64	deleterious	0,92	deleterious	1,00	deleterious	1,12	deleterious
Q9H6Z9	Q9H6Z9_UniProt_H135A	UniProt	H	135	A	UniProt MUTAGEN: MUTAGEN | 135 | 135 | H->A: Eliminates hydroxylase activity. |	Q9H6Z9_1.pdb	ModBase_2G1M_A	213	0,68	deleterious	18,5	neutral	0,91	deleterious	1,00	deleterious	-9,97	deleterious	1,53	deleterious	0,84	deleterious	1,1	deleterious
Q9H6Z9	Q9H6Z9_UniProt_D137A	UniProt	D	137	A	UniProt MUTAGEN: MUTAGEN | 137 | 137 | D->A: Eliminates hydroxylase activity. |	Q9H6Z9_1.pdb	ModBase_2G1M_A	213	0,68	deleterious	12,3	deleterious	0,92	deleterious	1,00	deleterious	-7,98	deleterious	1,38	deleterious	0,88	deleterious	0,99	deleterious
O43463	O43463_UniProt_K266Q	UniProt	K	266	Q	UniProt MUTAGEN: MUTAGEN | 266 | 266 | K->Q: Significant loss of enzymatic activity. |	O43463_1.pdb	ModBase_2R3A_A	297	0,68	deleterious	41,1	neutral	0,16	neutral	0,74	deleterious	-2,24	neutral	0,10	neutral	0,39	neutral	-0,2	neutral
Q9UEE5	Q9UEE5_UniProt_K90A	UniProt	K	90	A	UniProt MUTAGEN: MUTAGEN | 90 | 90 | K->A: Loss of activity and of apoptotic function. |	Q9UEE5_1.pdb	ModBase_3LM5_A	271	0,67	deleterious	14,3	deleterious	0,84	deleterious	1,00	deleterious	-5,96	deleterious	0,43	neutral	0,97	deleterious	0,93	deleterious
P58012	P58012_UniProt_E69K	UniProt	E	69	K	UniProt VARIANT: VARIANT | 69 | 69 | E -> K (in BPES; sporadic; nuclear aggregation; normal transactivation activity). | VAR_021198	P58012_1.pdb	ModBase_1D5V_A	90	0,66	neutral	53,5	neutral	0,27	neutral	0,78	deleterious	-3,04	deleterious	0,08	neutral	0,45	neutral	-0,05	neutral
Q13322	Q13322_UniProt_R520K	UniProt	R	520	K	UniProt MUTAGEN: MUTAGEN | 520 | 520 | R->K: No effect on NEDD4-binding. No effect on the disruption of the interaction between INSR and IRS1 and IRS2. |	Q13322_1.pdb	ModBase_1MW4_A	119	0,66	neutral	1,2	deleterious	0,88	deleterious	1,00	deleterious	-2,83	deleterious	1,59	deleterious	0,89	deleterious	0,54	deleterious
Q53HV7	Q53HV7_UniProt_G87F	UniProt	G	87	F	UniProt MUTAGEN: MUTAGEN | 87 | 87 | G->F: No damage-excising activity. |	Q53HV7_1.pdb	ModBase_1OE4_A	243	0,66	deleterious	17,1	deleterious	0,97	deleterious	1,00	deleterious	-9,00	deleterious	0,64	neutral	0,92	deleterious	1,13	deleterious
P58012	P58012_UniProt_R103C	UniProt	R	103	C	UniProt VARIANT: VARIANT | 103 | 103 | R -> C (in BPES; nuclear and cytoplasmic aggregation; normal transactivation activity). | VAR_046497	P58012_1.pdb	ModBase_1D5V_A	90	0,66	neutral	40,3	neutral	0,86	deleterious	1,00	deleterious	-7,92	deleterious	1,16	deleterious	0,64	neutral	0,65	deleterious
P58012	P58012_UniProt_H104R	UniProt	H	104	R	UniProt VARIANT: VARIANT | 104 | 104 | H -> R (in BPES; diffuse nuclear localization as wild type; normal transactivation activity). | VAR_021199	P58012_1.pdb	ModBase_1D5V_A	90	0,66	neutral	55,9	neutral	0,72	deleterious	0,99	deleterious	-7,84	deleterious	-0,34	neutral	0,27	neutral	0,13	neutral
Q53HV7	Q53HV7_UniProt_N85A	UniProt	N	85	A	UniProt MUTAGEN: MUTAGEN | 85 | 85 | N->A: Markedly impaired the damage- excising activity for U/G, hoU/G, hmU/A and fU/A. No cytosine-excising activity for C/G, C/A, C/T and C/C. |	Q53HV7_1.pdb	ModBase_1OE4_A	243	0,66	deleterious	13,2	deleterious	0,93	deleterious	1,00	deleterious	-8,00	deleterious	1,15	deleterious	0,87	deleterious	0,98	deleterious
P49662	P49662_UniProt_C258S	UniProt	C	258	S	UniProt MUTAGEN: MUTAGEN | 258 | 258 | C->S: Loss of activity. |	P49662_1.pdb	ModBase_2FQQ_A	147	0,64	deleterious	39,7	neutral	0,78	deleterious	1,00	deleterious	-9,89	deleterious	0,32	neutral	0,71	neutral	0,91	deleterious
Q8IXL7	Q8IXL7_UniProt_C89G	UniProt	C	89	G	UniProt VARIANT: VARIANT | 89 | 89 | C -> G (in DFNB74; abolishes zinc-binding and enzymatic activity). | VAR_064904	Q8IXL7_1.pdb	ModBase_3CXK_A	118	0,63	deleterious	32,6	neutral	0,96	deleterious	1,00	deleterious	-11,98	deleterious	1,70	deleterious	0,69	neutral	1,08	deleterious
Q8HWS3	Q8HWS3_UniProt_R181Q	UniProt	R	181	Q	UniProt VARIANT: VARIANT | 181 | 181 | R -> Q (in MIRIS; abolishes DNA-binding). | VAR_062978	Q8HWS3_1.pdb	ModBase_1DP7_P	75	0,63	deleterious	56,0	neutral	0,65	deleterious	1,00	deleterious	-3,34	deleterious	0,02	neutral	0,45	neutral	-0,02	neutral
P20807	P20807_UniProt_C129S	UniProt	C	129	S	UniProt MUTAGEN: MUTAGEN | 129 | 129 | C->S: Loss of activity. No effect on CMYA5-binding. |	P20807_1.pdb	ModBase_2P0R_A	359	0,63	deleterious	4,5	deleterious	0,79	deleterious	1,00	deleterious	-9,38	deleterious	1,05	deleterious	0,84	deleterious	1,06	deleterious
O43681	O43681_UniProt_G49R	UniProt	G	49	R	UniProt MUTAGEN: MUTAGEN | 49 | 49 | G->R: Abolishes ATPase activity, dominantly inhibits the TA protein insertion pathway. |	O43681_1.pdb	ModBase_3IQW_A	323	0,62	deleterious	14,0	deleterious	0,86	deleterious	1,00	deleterious	-7,13	deleterious	2,60	deleterious	0,92	deleterious	0,97	deleterious
Q9NPI5	Q9NPI5_UniProt_E100A	UniProt	E	100	A	UniProt MUTAGEN: MUTAGEN | 100 | 100 | E->A: Loss of activity. |	Q9NPI5_1.pdb	ModBase_2QT0_A	185	0,61	deleterious	0,0	deleterious	0,87	deleterious	1,00	deleterious	-5,70	deleterious	0,52	neutral	1,00	deleterious	0,95	deleterious
Q5VT25	Q5VT25_UniProt_T240A	UniProt	T	240	A	UniProt MUTAGEN: MUTAGEN | 240 | 240 | T->A: Loss of autophosphorylation and kinase activity. |	Q5VT25_1.pdb	ModBase_2VD5_A	403	0,61	deleterious	26,8	neutral	0,80	deleterious	1,00	deleterious	-4,40	deleterious	1,09	deleterious	0,61	neutral	0,3	neutral
Q15057	Q15057_UniProt_R442Q	UniProt	R	442	Q	UniProt MUTAGEN: MUTAGEN | 442 | 442 | R->Q: Loss of GAP activity. |	Q15057_1.pdb	ModBase_3T9K_A	358	0,61	deleterious	53,4	neutral	0,62	deleterious	1,00	deleterious	-3,80	deleterious	0,16	neutral	0,50	neutral	0,09	neutral
Q5VT25	Q5VT25_UniProt_K106A	UniProt	K	106	A	UniProt MUTAGEN: MUTAGEN | 106 | 106 | K->A: Loss of kinase activity. |	Q5VT25_1.pdb	ModBase_2VD5_A	403	0,61	deleterious	16,3	deleterious	0,89	deleterious	1,00	deleterious	-5,26	deleterious	0,79	deleterious	0,97	deleterious	0,87	deleterious
Q5VT25	Q5VT25_UniProt_T403A	UniProt	T	403	A	UniProt MUTAGEN: MUTAGEN | 403 | 403 | T->A: Loss of autophosphorylation and kinase activity. |	Q5VT25_1.pdb	ModBase_2VD5_A	403	0,61	deleterious	1,6	deleterious	0,71	deleterious	1,00	deleterious	-4,07	deleterious	1,24	deleterious	0,88	deleterious	0,64	deleterious
Q9NPI5	Q9NPI5_UniProt_D35A	UniProt	D	35	A	UniProt MUTAGEN: MUTAGEN | 35 | 35 | D->A: Loss of activity. |	Q9NPI5_1.pdb	ModBase_2QT0_A	185	0,61	deleterious	41,1	neutral	0,88	deleterious	1,00	deleterious	-7,19	deleterious	0,23	neutral	0,54	neutral	0,44	deleterious
Q5VT25	Q5VT25_UniProt_S234A	UniProt	S	234	A	UniProt MUTAGEN: MUTAGEN | 234 | 234 | S->A: Loss of autophosphorylation and kinase activity. |	Q5VT25_1.pdb	ModBase_2VD5_A	403	0,61	deleterious	20,6	neutral	0,17	neutral	1,00	deleterious	-2,64	deleterious	1,11	deleterious	0,72	neutral	0,29	neutral
Q5SQQ9	Q5SQQ9_UniProt_R152S	UniProt	R	152	S	UniProt VARIANT: VARIANT | 152 | 152 | R -> S (in MCOPS11; loss of function mutation). | VAR_067307	Q5SQQ9_1.pdb	ModBase_1JGG_A	56	0,59	deleterious	24,6	neutral	0,79	deleterious	1,00	deleterious	-4,66	deleterious	1,52	deleterious	0,72	neutral	0,47	deleterious
Q8IWU9	Q8IWU9_UniProt_R55C	UniProt	R	55	C	UniProt VARIANT: VARIANT | 55 | 55 | R -> C (the property of the variant is indistinguishable from the wild-type; dbSNP:rs75558144). | VAR_058941	Q8IWU9_2.pdb	ModBase_1PHZ_A	413	0,59	neutral	66,9	neutral	0,63	deleterious	0,00	neutral	-1,28	neutral	0,23	neutral	0,54	neutral	-0,07	neutral
P07902	P07902_UniProt_I170T	UniProt	I	170	T	UniProt VARIANT: VARIANT | 170 | 170 | I -> T (in GALCT; loss of activty). | VAR_068539	P07902_2.pdb	ModBase_1HXP_B	343	0,58	deleterious	6,0	deleterious	0,64	deleterious	1,00	deleterious	-4,04	deleterious	2,26	deleterious	0,92	deleterious	0,69	deleterious
P07902	P07902_UniProt_R259Q	UniProt	R	259	Q	UniProt VARIANT: VARIANT | 259 | 259 | R -> Q (in GALCT; loss of activity). | VAR_068548	P07902_2.pdb	ModBase_1HXP_B	343	0,58	deleterious	65,6	neutral	0,27	neutral	1,00	deleterious	-2,26	neutral	-0,24	neutral	0,40	neutral	-0,18	neutral
P07902	P07902_UniProt_V168L	UniProt	V	168	L	UniProt VARIANT: VARIANT | 168 | 168 | V -> L (in GALCT; loss of activty). | VAR_068538	P07902_2.pdb	ModBase_1HXP_B	343	0,58	deleterious	14,2	deleterious	0,33	neutral	0,98	deleterious	-2,87	deleterious	0,86	deleterious	0,69	neutral	0,27	neutral
P07902	P07902_UniProt_P185H	UniProt	P	185	H	UniProt VARIANT: VARIANT | 185 | 185 | P -> H (in GALCT; loss of activty). | VAR_068541	P07902_2.pdb	ModBase_1HXP_B	343	0,58	deleterious	9,3	deleterious	0,97	deleterious	1,00	deleterious	-8,79	deleterious	0,93	deleterious	0,89	deleterious	1,07	deleterious
P29120	P29120_UniProt_S307L	UniProt	S	307	L	UniProt VARIANT: VARIANT | 307 | 307 | S -> L (in PC1 deficiency; in vitro the mutation markedly impairs the catalytic activity of the enzyme; however intracellular trafficking of this mutant enzyme appears normal; retains some autocatalytic activity even though it is completely inactive on other substrates). | VAR_055002	P29120_1.pdb	ModBase_1P8J_A	475	0,57	deleterious	0,0	deleterious	0,88	deleterious	1,00	deleterious	-5,55	deleterious	0,18	neutral	0,99	deleterious	0,93	deleterious
Q5FYB1	Q5FYB1_UniProt_C93S	UniProt	C	93	S	UniProt MUTAGEN: MUTAGEN | 93 | 93 | C->S: No arylsulfatase activity in the media of retinal epithelium cell. |	Q5FYB1_1.pdb	ModBase_1FSU_A	480	0,57	deleterious	16,3	deleterious	0,79	deleterious	1,00	deleterious	-9,56	deleterious	0,69	neutral	0,48	neutral	0,57	deleterious
P29120	P29120_UniProt_N221D	UniProt	N	221	D	UniProt VARIANT: VARIANT | 221 | 221 | N -> D (associated with susceptibility to obesity; induces a 10.4% reduction of activity (P = 0.03) when compared to the wild-type enzyme; dbSNP:rs6232). | VAR_013907	P29120_1.pdb	ModBase_1P8J_A	475	0,57	neutral	71,7	neutral	0,29	neutral	0,04	neutral	-3,99	deleterious	0,21	neutral	0,48	neutral	0,08	neutral
Q9Y4C1	Q9Y4C1_UniProt_H1120Y	UniProt	H	1120	Y	UniProt MUTAGEN: MUTAGEN | 1120 | 1120 | H->Y: Abolishes histone demethylase activity. |	Q9Y4C1_1.pdb	ModBase_2YPD_A	338	0,56	deleterious	15,9	deleterious	0,79	deleterious	1,00	deleterious	-5,74	deleterious	0,42	neutral	0,70	neutral	0,54	deleterious
Q8WV44	Q8WV44_UniProt_C20A	UniProt	C	20	A	UniProt MUTAGEN: MUTAGEN | 20 | 20 | C->A: Abolishes E3 ligase activity. |	Q8WV44_1.pdb	ModBase_2ECJ_A	44	0,55	deleterious	3,6	deleterious	0,87	deleterious	1,00	deleterious	-7,23	deleterious	1,49	deleterious	0,82	deleterious	0,84	deleterious
P42685	P42685_UniProt_K262R	UniProt	K	262	R	UniProt MUTAGEN: MUTAGEN | 262 | 262 | K->R: Loss of ability to phosphorylate PTEN. |	P42685_1.pdb	ModBase_1QCF_A	452	0,55	deleterious	14,4	deleterious	0,64	deleterious	1,00	deleterious	-2,95	deleterious	0,23	neutral	0,85	deleterious	0,5	deleterious
P57059	P57059_UniProt_K56M	UniProt	K	56	M	UniProt MUTAGEN: MUTAGEN | 56 | 56 | K->M: Loss of kinase activity. |	P57059_1.pdb	ModBase_2QNJ_A	325	0,55	deleterious	11,0	deleterious	0,93	deleterious	1,00	deleterious	-5,22	deleterious	-0,84	neutral	0,98	deleterious	0,89	deleterious
P51817	P51817_UniProt_K78R	UniProt	K	78	R	UniProt MUTAGEN: MUTAGEN | 78 | 78 | K->R: Loss of function. |	P51817_1.pdb	ModBase_1XH8_A	295	0,55	deleterious	11,5	deleterious	0,71	deleterious	1,00	deleterious	-2,64	deleterious	0,40	neutral	0,86	deleterious	0,48	deleterious
P29728	P29728_UniProt_D481A	UniProt	D	481	A	UniProt MUTAGEN: MUTAGEN | 481 | 481 | D->A: Loss of activity. |	P29728_1.pdb	ModBase_1PX5_A	338	0,55	deleterious	36,9	neutral	0,56	deleterious	1,00	deleterious	-7,83	deleterious	-0,15	neutral	0,34	neutral	0,22	neutral
Q9H4B4	Q9H4B4_UniProt_D203A	UniProt	D	203	A	UniProt MUTAGEN: MUTAGEN | 203 | 203 | D->A: Kinase defective mutant, abolishes activity. |	Q9H4B4_1.pdb	ModBase_2RKU_A	281	0,54	deleterious	31,8	neutral	0,94	deleterious	1,00	deleterious	-7,68	deleterious	1,38	deleterious	0,77	deleterious	0,8	deleterious
Q8IW41	Q8IW41_UniProt_K51M	UniProt	K	51	M	UniProt MUTAGEN: MUTAGEN | 51 | 51 | K->M: Kinase defective mutant, abolishes activity. |	Q8IW41_1.pdb	ModBase_2JBP_J	294	0,54	deleterious	6,0	deleterious	0,95	deleterious	0,99	deleterious	-5,57	deleterious	-0,85	neutral	1,00	deleterious	0,93	deleterious
Q16512	Q16512_UniProt_K644E	UniProt	K	644	E	UniProt MUTAGEN: MUTAGEN | 644 | 644 | K->E: Abolishes Serine/threonine-protein kinase activity. |	Q16512_1.pdb	ModBase_1XJD_A	278	0,54	deleterious	2,5	deleterious	0,85	deleterious	0,89	deleterious	-3,75	deleterious	1,34	deleterious	0,88	deleterious	0,62	deleterious
Q8IZW8	Q8IZW8_UniProt_D506A	UniProt	D	506	A	UniProt MUTAGEN: MUTAGEN | 506 | 506 | D->A: No effect on cleavage by caspase-3. |	Q8IZW8_1.pdb	ModBase_2GJY_A	122	0,54	neutral	43,3	neutral	0,38	neutral	1,00	deleterious	-4,73	deleterious	-0,15	neutral	0,48	neutral	0,14	neutral
Q05655	Q05655_UniProt_T507A	UniProt	T	507	A	UniProt MUTAGEN: MUTAGEN | 507 | 507 | T->A: No effect on kinase activity. |	Q05655_1.pdb	ModBase_3PFQ_A	440	0,54	neutral	61,6	neutral	0,53	deleterious	1,00	deleterious	-4,54	deleterious	0,58	neutral	0,39	neutral	0	neutral
Q9H4B4	Q9H4B4_UniProt_K91R	UniProt	K	91	R	UniProt MUTAGEN: MUTAGEN | 91 | 91 | K->R: Kinase defective mutant, abolishes activity. |	Q9H4B4_1.pdb	ModBase_2RKU_A	281	0,54	deleterious	15,6	deleterious	0,69	deleterious	1,00	deleterious	-2,94	deleterious	0,18	neutral	0,81	deleterious	0,45	deleterious
Q9Y3B8	Q9Y3B8_UniProt_D168A	UniProt	D	168	A	UniProt MUTAGEN: MUTAGEN | 168 | 168 | D->A: Abolishes activity. |	Q9Y3B8_1.pdb	ModBase_1J9A_A	176	0,53	deleterious	12,6	deleterious	0,99	deleterious	1,00	deleterious	-7,60	deleterious	1,53	deleterious	0,84	deleterious	0,9	deleterious
Q8IVH8	Q8IVH8_UniProt_K48E	UniProt	K	48	E	UniProt MUTAGEN: MUTAGEN | 48 | 48 | K->E: Loss of kinase activity and ability to activate JNK family. |	Q8IVH8_1.pdb	ModBase_2XIK_A	281	0,52	deleterious	38,5	neutral	0,62	deleterious	0,98	deleterious	-3,70	deleterious	0,45	neutral	0,58	neutral	0,2	neutral
Q9NR20	Q9NR20_UniProt_K133R	UniProt	K	133	R	UniProt MUTAGEN: MUTAGEN | 133 | 133 | K->R: Loss of kinase activity. |	Q9NR20_1.pdb	ModBase_3KVW_A	388	0,52	deleterious	7,4	deleterious	0,71	deleterious	1,00	deleterious	-2,81	deleterious	0,22	neutral	0,92	deleterious	0,58	deleterious
O75449	O75449_UniProt_K255A	UniProt	K	255	A	UniProt MUTAGEN: MUTAGEN | 255 | 255 | K->A: Abolishes ATP dependent microtubule severing activity and localization to spindle poles. |	O75449_1.pdb	ModBase_2ZAM_A	254	0,52	deleterious	6,8	deleterious	0,79	deleterious	1,00	deleterious	-5,56	deleterious	1,90	deleterious	0,97	deleterious	0,9	deleterious
Q9H093	Q9H093_UniProt_K81R	UniProt	K	81	R	UniProt MUTAGEN: MUTAGEN | 81 | 81 | K->R: Loss of autophosphorylation, kinase activity and of anti-apoptotic activity. |	Q9H093_1.pdb	ModBase_2QNJ_A	255	0,52	deleterious	6,9	deleterious	0,56	deleterious	1,00	deleterious	-2,98	deleterious	0,28	neutral	0,89	deleterious	0,56	deleterious
Q8IU60	Q8IU60_UniProt_E148Q	UniProt	E	148	Q	UniProt MUTAGEN: MUTAGEN | 148 | 148 | E->Q: Strongly reduced decapping activity. |	Q8IU60_1.pdb	ModBase_2A6T_B	207	0,52	deleterious	9,8	deleterious	0,73	deleterious	1,00	deleterious	-2,83	deleterious	0,41	neutral	0,76	deleterious	0,37	deleterious
Q16513	Q16513_UniProt_T958A	UniProt	T	958	A	UniProt MUTAGEN: MUTAGEN | 958 | 958 | T->A: Abolishes catalytic activity. |	Q16513_1.pdb	ModBase_2JED_A	324	0,52	deleterious	68,7	neutral	0,63	deleterious	0,94	deleterious	-3,91	deleterious	0,31	neutral	0,26	neutral	-0,23	neutral
P22557	P22557_UniProt_R572H	UniProt	R	572	H	UniProt VARIANT: VARIANT | 572 | 572 | R -> H (in XLSA; does not affect activity). | VAR_066243	P22557_2.pdb	ModBase_2BWN_A	390	0,51	neutral	58,7	neutral	0,45	neutral	1,00	deleterious	-2,46	neutral	0,29	neutral	0,42	neutral	-0,14	neutral
P22557	P22557_UniProt_P339L	UniProt	P	339	L	UniProt VARIANT: VARIANT | 339 | 339 | P -> L (in XLSA; significantly reduced activity). | VAR_066237	P22557_1.pdb	ModBase_2BWN_A	390	0,51	deleterious	13,3	deleterious	0,57	deleterious	1,00	deleterious	-9,52	deleterious	1,16	deleterious	0,91	deleterious	1,16	deleterious
Q9NWM0	Q9NWM0_UniProt_C320R	UniProt	C	320	R	UniProt MUTAGEN: MUTAGEN | 320 | 320 | C->R: No change in enzymatic activity. |	Q9NWM0_1.pdb	ModBase_2IID_A	520	0,51	neutral	63,6	neutral	0,24	neutral	0,51	deleterious	-0,55	neutral	0,20	neutral	0,60	neutral	-0,06	neutral
Q8N264	Q8N264_UniProt_R175A	UniProt	R	175	A	UniProt MUTAGEN: MUTAGEN | 175 | 175 | R->A: Loss of function. |	Q8N264_1.pdb	ModBase_1V89_A	181	0,51	deleterious	51,2	neutral	0,88	deleterious	0,99	deleterious	-5,37	deleterious	0,27	neutral	0,45	neutral	0,15	neutral
P22557	P22557_UniProt_R375C	UniProt	R	375	C	UniProt VARIANT: VARIANT | 375 | 375 | R -> C (in XLSA; significantly reduced activity). | VAR_066238	P22557_1.pdb	ModBase_2BWN_A	390	0,51	deleterious	52,8	neutral	0,60	deleterious	1,00	deleterious	-6,88	deleterious	0,60	neutral	0,53	neutral	0,41	deleterious
P22557	P22557_UniProt_R452G	UniProt	R	452	G	UniProt VARIANT: VARIANT | 452 | 452 | R -> G (in XLSA; does not affect activity). | VAR_066240	P22557_1.pdb	ModBase_2BWN_A	390	0,51	neutral	59,6	neutral	0,54	deleterious	0,98	deleterious	-3,47	deleterious	1,31	deleterious	0,45	neutral	-0,01	neutral
P22557	P22557_UniProt_D263N	UniProt	D	263	N	UniProt VARIANT: VARIANT | 263 | 263 | D -> N (in XLSA; significantly reduced activity). | VAR_066236	P22557_1.pdb	ModBase_2BWN_A	390	0,51	deleterious	21,2	neutral	0,55	deleterious	0,97	deleterious	-4,92	deleterious	0,24	neutral	0,57	neutral	0,28	neutral
O60285	O60285_UniProt_K84A	UniProt	K	84	A	UniProt MUTAGEN: MUTAGEN | 84 | 84 | K->A: Abolishes kinase activity and ability to induce senescence. |	O60285_1.pdb	ModBase_2FH9_A	251	0,51	deleterious	11,5	deleterious	0,80	deleterious	1,00	deleterious	-5,97	deleterious	0,71	neutral	0,99	deleterious	0,97	deleterious
Q9NYY3	Q9NYY3_UniProt_N210A	UniProt	N	210	A	UniProt MUTAGEN: MUTAGEN | 210 | 210 | N->A: Loss of kinase activity. |	Q9NYY3_1.pdb	ModBase_3D5W_A	285	0,51	deleterious	5,6	deleterious	0,87	deleterious	1,00	deleterious	-7,38	deleterious	1,58	deleterious	0,87	deleterious	0,92	deleterious
Q9NX18	Q9NX18_UniProt_G78R	UniProt	G	78	R	UniProt VARIANT: VARIANT | 78 | 78 | G -> R (in PGL2; abolishes interaction with SDHA and flavination of SDHA). | VAR_058705	Q9NX18_1.pdb	ModBase_2LM4_A	94	0,51	deleterious	87,0	neutral	0,84	deleterious	1,00	deleterious	-7,42	deleterious	-0,28	neutral	0,79	deleterious	0,81	deleterious
P22557	P22557_UniProt_E242K	UniProt	E	242	K	UniProt VARIANT: VARIANT | 242 | 242 | E -> K (in XLSA; significantly reduced activity). | VAR_066235	P22557_1.pdb	ModBase_2BWN_A	390	0,51	deleterious	12,8	deleterious	0,46	neutral	0,30	neutral	-2,25	neutral	0,84	deleterious	0,69	neutral	0,21	neutral
Q9Y3I0	Q9Y3I0_UniProt_C122A	UniProt	C	122	A	UniProt MUTAGEN: MUTAGEN | 122 | 122 | C->A: Abolishes tRNA ligase activity. |	Q9Y3I0_1.pdb	ModBase_1UC2_A	494	0,51	deleterious	2,7	deleterious	0,83	deleterious	1,00	deleterious	-8,71	deleterious	1,02	deleterious	0,92	deleterious	1,11	deleterious
P22557	P22557_UniProt_R411H	UniProt	R	411	H	UniProt VARIANT: VARIANT | 411 | 411 | R -> H (in XLSA; significantly reduced activity). | VAR_066239	P22557_1.pdb	ModBase_2BWN_A	390	0,51	deleterious	34,2	neutral	0,87	deleterious	1,00	deleterious	-4,91	deleterious	0,56	neutral	0,42	neutral	0,07	neutral
O60285	O60285_UniProt_T211A	UniProt	T	211	A	UniProt MUTAGEN: MUTAGEN | 211 | 211 | T->A: Prevents phosphorylation and activation by STK11/LKB1 complex. Abolishes ability to induce senescence. |	O60285_1.pdb	ModBase_2FH9_A	251	0,51	deleterious	49,4	neutral	0,79	deleterious	1,00	deleterious	-4,99	deleterious	0,52	neutral	0,65	neutral	0,4	deleterious
P22557	P22557_UniProt_K156E	UniProt	K	156	E	UniProt VARIANT: VARIANT | 156 | 156 | K -> E (in XLSA; significantly reduced activity). | VAR_066232	P22557_1.pdb	ModBase_2BWN_A	390	0,51	deleterious	51,4	neutral	0,42	neutral	0,98	deleterious	-3,86	deleterious	0,00	neutral	0,47	neutral	0,06	neutral
Q14164	Q14164_UniProt_S172A	UniProt	S	172	A	UniProt MUTAGEN: MUTAGEN | 172 | 172 | S->A: Loss of autophosphorylation and of kinase activity. |	Q14164_1.pdb	ModBase_4IM0_A	647	0,5	deleterious	21,9	neutral	0,51	deleterious	1,00	deleterious	-2,88	deleterious	0,53	neutral	0,60	neutral	0,15	neutral
Q8WTQ7	Q8WTQ7_UniProt_S36A	UniProt	S	36	A	UniProt MUTAGEN: MUTAGEN | 36 | 36 | S->A: No effect on kinase activity. Increase kinase activity; when associated with A-23. |	Q8WTQ7_1.pdb	ModBase_3C4W_B	522	0,5	neutral	7,7	deleterious	0,65	deleterious	0,84	deleterious	-0,37	neutral	1,04	deleterious	0,80	deleterious	0,2	neutral
Q14164	Q14164_UniProt_K38A	UniProt	K	38	A	UniProt MUTAGEN: MUTAGEN | 38 | 38 | K->A: Loss of kinase activity and loss of nuclear import. |	Q14164_1.pdb	ModBase_4IM0_A	647	0,5	deleterious	8,1	deleterious	0,94	deleterious	1,00	deleterious	-5,83	deleterious	0,21	neutral	0,99	deleterious	0,96	deleterious
Q15208	Q15208_UniProt_S281A	UniProt	S	281	A	UniProt MUTAGEN: MUTAGEN | 281 | 281 | S->A: Loss of autophosphorylation and kinase activity. |	Q15208_1.pdb	ModBase_3TKU_A	348	0,5	deleterious	1,0	deleterious	0,67	deleterious	1,00	deleterious	-2,87	deleterious	0,63	neutral	0,90	deleterious	0,56	deleterious
Q8TD08	Q8TD08_UniProt_K42R	UniProt	K	42	R	UniProt MUTAGEN: MUTAGEN | 42 | 42 | K->R: Loss of autophosphorylation and activity. |	Q8TD08_1.pdb	ModBase_3OZ6_A	340	0,5	deleterious	14,4	deleterious	0,71	deleterious	1,00	deleterious	-2,64	deleterious	0,21	neutral	0,83	deleterious	0,44	deleterious
Q8TD08	Q8TD08_UniProt_T175A	UniProt	T	175	A	UniProt MUTAGEN: MUTAGEN | 175 | 175 | T->A: Loss of autophosphorylation and activity. |	Q8TD08_1.pdb	ModBase_3OZ6_A	340	0,5	deleterious	78,8	neutral	0,70	deleterious	1,00	deleterious	-4,73	deleterious	0,38	neutral	0,47	neutral	0,13	neutral
Q9Y2H1	Q9Y2H1_UniProt_S282A	UniProt	S	282	A	UniProt MUTAGEN: MUTAGEN | 282 | 282 | S->A: Loss of autophosphorylation and kinase activity. |	Q9Y2H1_1.pdb	ModBase_4AW2_A	348	0,5	deleterious	6,6	deleterious	0,68	deleterious	1,00	deleterious	-2,87	deleterious	0,66	neutral	0,73	neutral	0,32	deleterious
Q8WTQ7	Q8WTQ7_UniProt_S23A	UniProt	S	23	A	UniProt MUTAGEN: MUTAGEN | 23 | 23 | S->A: No effect on kinase activity. Increase kinase activity; when associated with A-36. |	Q8WTQ7_1.pdb	ModBase_3C4W_B	522	0,5	neutral	19,4	neutral	0,48	neutral	0,02	neutral	-0,26	neutral	0,17	neutral	0,67	neutral	0,01	neutral
Q15208	Q15208_UniProt_K118A	UniProt	K	118	A	UniProt MUTAGEN: MUTAGEN | 118 | 118 | K->A: Loss of autophosphorylation and kinase activity. |	Q15208_1.pdb	ModBase_3TKU_A	348	0,5	deleterious	9,0	deleterious	0,89	deleterious	1,00	deleterious	-5,25	deleterious	0,80	deleterious	1,00	deleterious	0,91	deleterious
Q9Y2H1	Q9Y2H1_UniProt_K119A	UniProt	K	119	A	UniProt MUTAGEN: MUTAGEN | 119 | 119 | K->A: Loss of autophosphorylation and kinase activity. |	Q9Y2H1_1.pdb	ModBase_4AW2_A	348	0,5	deleterious	14,5	deleterious	0,92	deleterious	1,00	deleterious	-5,25	deleterious	0,54	neutral	0,98	deleterious	0,88	deleterious
Q8TD08	Q8TD08_UniProt_Y177A	UniProt	Y	177	A	UniProt MUTAGEN: MUTAGEN | 177 | 177 | Y->A: Loss of autophosphorylation and activity. |	Q8TD08_1.pdb	ModBase_3OZ6_A	340	0,5	deleterious	71,7	neutral	0,90	deleterious	1,00	deleterious	-8,52	deleterious	-0,13	neutral	0,49	neutral	0,48	deleterious
Q9Y4K4	Q9Y4K4_UniProt_K49R	UniProt	K	49	R	UniProt MUTAGEN: MUTAGEN | 49 | 49 | K->R: Loss of kinase activity and ability to activate JNK family. |	Q9Y4K4_1.pdb	ModBase_3CKX_A	278	0,49	deleterious	8,4	deleterious	0,77	deleterious	1,00	deleterious	-2,52	deleterious	0,56	neutral	0,89	deleterious	0,52	deleterious
Q8N8E2	Q8N8E2_UniProt_C339R	UniProt	C	339	R	UniProt VARIANT: VARIANT | 339 | 339 | C -> R (in RP58; cannot bind to promoters of retinal-specific genes). | VAR_064926	Q8N8E2_1.pdb	ModBase_2I13_A	277	0,49	deleterious	83,3	neutral	0,30	neutral	1,00	deleterious	-4,35	deleterious	0,20	neutral	0,67	neutral	0,38	deleterious
P35520	P35520_UniProt_L456P	UniProt	L	456	P	UniProt VARIANT: VARIANT | 456 | 456 | L -> P (in CBSD; severe; exhibits an activity lower than 4% of the wild-type enzyme; absent capacity to form multimeric quaternary structure). | VAR_021803	P35520_2.pdb	ModBase_3PC3_A	510	0,49	deleterious	35,1	neutral	0,60	deleterious	1,00	deleterious	-3,56	deleterious	0,51	neutral	0,56	neutral	0,16	neutral
Q86Y13	Q86Y13_UniProt_C1187S	UniProt	C	1187	S	UniProt MUTAGEN: MUTAGEN | 1187 | 1187 | C->S: Abolishes ubiquitin ligase activity. |	Q86Y13_1.pdb	ModBase_1CHC_A	46	0,49	deleterious	36,4	neutral	0,93	deleterious	1,00	deleterious	-6,53	deleterious	0,18	neutral	0,62	neutral	0,49	deleterious
P49588	P49588_UniProt_R329H	UniProt	R	329	H	UniProt VARIANT: VARIANT | 329 | 329 | R -> H (in CMT2N; severely reduces enzyme activity). | VAR_063527	P49588_1.pdb	ModBase_1YFS_A	452	0,49	deleterious	4,7	deleterious	0,84	deleterious	1,00	deleterious	-4,93	deleterious	1,13	deleterious	0,84	deleterious	0,66	deleterious
Q96NR8	Q96NR8_UniProt_L99I	UniProt	L	99	I	UniProt VARIANT: VARIANT | 99 | 99 | L -> I (in LCA13; exhibits a profound loss of catalytic activity; dbSNP:rs28940315). | VAR_020860	Q96NR8_1.pdb	ModBase_3RD5_A	278	0,48	deleterious	11,4	deleterious	0,78	deleterious	1,00	deleterious	-1,98	neutral	0,57	neutral	0,62	neutral	0,09	neutral
Q96NR8	Q96NR8_UniProt_L274P	UniProt	L	274	P	UniProt VARIANT: VARIANT | 274 | 274 | L -> P (in retinal dystrophy; exhibits a profound loss of catalytic activity). | VAR_064178	Q96NR8_1.pdb	ModBase_3RD5_A	278	0,48	deleterious	11,0	deleterious	0,92	deleterious	1,00	deleterious	-6,36	deleterious	2,63	deleterious	0,93	deleterious	0,92	deleterious
Q7Z2Z2	Q7Z2Z2_UniProt_T33A	UniProt	T	33	A	UniProt MUTAGEN: MUTAGEN | 33 | 33 | T->A: Loss of GTPase activity. Abolishes dissociation of EIF6 from 60S pre- ribosome subunits. |	Q7Z2Z2_1.pdb	ModBase_3CB4_D	132	0,48	deleterious	42,1	neutral	0,67	deleterious	1,00	deleterious	-4,41	deleterious	0,46	neutral	0,45	neutral	0,07	neutral
Q96NR8	Q96NR8_UniProt_C285Y	UniProt	C	285	Y	UniProt VARIANT: VARIANT | 285 | 285 | C -> Y (in retinal dystrophy; exhibits a profound loss of catalytic activity). | VAR_064179	Q96NR8_1.pdb	ModBase_3RD5_A	278	0,48	deleterious	31,7	neutral	0,88	deleterious	1,00	deleterious	-10,43	deleterious	-0,09	neutral	0,74	deleterious	1,01	deleterious
Q96NR8	Q96NR8_UniProt_G145E	UniProt	G	145	E	UniProt VARIANT: VARIANT | 145 | 145 | G -> E (in retinal dystrophy; exhibits a profound loss of catalytic activity). | VAR_064170	Q96NR8_1.pdb	ModBase_3RD5_A	278	0,48	deleterious	0,8	deleterious	0,95	deleterious	1,00	deleterious	-7,18	deleterious	1,40	deleterious	0,97	deleterious	1,05	deleterious
Q96NR8	Q96NR8_UniProt_T155I	UniProt	T	155	I	UniProt VARIANT: VARIANT | 155 | 155 | T -> I (in retinal dystrophy; exhibits a profound loss of catalytic activity). | VAR_064171	Q96NR8_1.pdb	ModBase_3RD5_A	278	0,48	deleterious	0,3	deleterious	0,87	deleterious	1,00	deleterious	-5,62	deleterious	0,71	neutral	0,97	deleterious	0,91	deleterious
Q96NR8	Q96NR8_UniProt_A206D	UniProt	A	206	D	UniProt VARIANT: VARIANT | 206 | 206 | A -> D (in retinal dystrophy; exhibits a profound loss of catalytic activity). | VAR_064173	Q96NR8_1.pdb	ModBase_3RD5_A	278	0,48	deleterious	0,0	deleterious	0,95	deleterious	1,00	deleterious	-5,95	deleterious	2,59	deleterious	0,99	deleterious	0,97	deleterious
Q96NR8	Q96NR8_UniProt_H151D	UniProt	H	151	D	UniProt VARIANT: VARIANT | 151 | 151 | H -> D (in LCA13; exhibits a profound loss of catalytic activity). | VAR_020861	Q96NR8_1.pdb	ModBase_3RD5_A	278	0,48	deleterious	1,8	deleterious	0,94	deleterious	1,00	deleterious	-8,47	deleterious	2,20	deleterious	0,97	deleterious	1,16	deleterious
Q7Z2Z2	Q7Z2Z2_UniProt_H96A	UniProt	H	96	A	UniProt MUTAGEN: MUTAGEN | 96 | 96 | H->A: Loss of GTPase activity. Abolishes dissociation of EIF6 from 60S pre- ribosome subunits. |	Q7Z2Z2_1.pdb	ModBase_3CB4_D	132	0,48	deleterious	48,2	neutral	0,92	deleterious	1,00	deleterious	-9,29	deleterious	0,85	deleterious	0,66	neutral	0,79	deleterious
Q9NRC8	Q9NRC8_UniProt_H187Y	UniProt	H	187	Y	UniProt MUTAGEN: MUTAGEN | 187 | 187 | H->Y: Abolishes deacetylase activity and activation of pre-rRNA synthesis. |	Q9NRC8_1.pdb	ModBase_3K35_A	263	0,48	deleterious	17,5	deleterious	0,88	deleterious	1,00	deleterious	-5,45	deleterious	0,35	neutral	0,78	deleterious	0,63	deleterious
Q96NR8	Q96NR8_UniProt_N125K	UniProt	N	125	K	UniProt VARIANT: VARIANT | 125 | 125 | N -> K (in retinal dystrophy; exhibits a profound loss of catalytic activity). | VAR_064168	Q96NR8_1.pdb	ModBase_3RD5_A	278	0,48	deleterious	0,8	deleterious	0,91	deleterious	1,00	deleterious	-5,64	deleterious	1,28	deleterious	0,98	deleterious	0,91	deleterious
Q96NR8	Q96NR8_UniProt_R239W	UniProt	R	239	W	UniProt VARIANT: VARIANT | 239 | 239 | R -> W (in retinal dystrophy; exhibits a profound loss of catalytic activity). | VAR_064177	Q96NR8_1.pdb	ModBase_3RD5_A	278	0,48	deleterious	96,6	neutral	0,70	deleterious	1,00	deleterious	-7,25	deleterious	0,15	neutral	0,54	neutral	0,45	deleterious
Q9BV20	Q9BV20_UniProt_C168S	UniProt	C	168	S	UniProt MUTAGEN: MUTAGEN | 168 | 168 | C->S: Abolishes enzymatic activity. |	Q9BV20_1.pdb	ModBase_2A0U_A	345	0,48	deleterious	8,2	deleterious	0,43	neutral	1,00	deleterious	-9,45	deleterious	1,36	deleterious	0,82	deleterious	1,03	deleterious
O43548	O43548_UniProt_G113C	UniProt	G	113	C	UniProt VARIANT: VARIANT | 113 | 113 | G -> C (in APSS; completely abolishes the enzyme activity; dbSNP:rs112292549). | VAR_025849	O43548_1.pdb	ModBase_1VJJ_A	712	0,47	deleterious	3,3	deleterious	0,86	deleterious	1,00	deleterious	-8,45	deleterious	1,71	deleterious	0,97	deleterious	1,16	deleterious
Q6P5Z2	Q6P5Z2_UniProt_K588E	UniProt	K	588	E	UniProt MUTAGEN: MUTAGEN | 588 | 588 | K->E: Abolishes autophosphorylation and catalytic activity. |	Q6P5Z2_1.pdb	ModBase_3PFQ_A	336	0,47	deleterious	15,1	deleterious	0,50	neutral	1,00	deleterious	-3,71	deleterious	1,15	deleterious	0,57	neutral	0,18	neutral
Q6P5Z2	Q6P5Z2_UniProt_K588R	UniProt	K	588	R	UniProt MUTAGEN: MUTAGEN | 588 | 588 | K->R: Abolishes catalytic activity. |	Q6P5Z2_1.pdb	ModBase_3PFQ_A	336	0,47	deleterious	15,1	deleterious	0,52	deleterious	1,00	deleterious	-2,78	deleterious	0,05	neutral	0,81	deleterious	0,44	deleterious
Q8IUQ4	Q8IUQ4_UniProt_H59Y	UniProt	H	59	Y	UniProt MUTAGEN: MUTAGEN | 59 | 59 | H->Y: Loss of function. |	Q8IUQ4_2.pdb	ModBase_3T6P_A	43	0,47	deleterious	24,6	neutral	0,72	deleterious	1,00	deleterious	-5,46	deleterious	0,35	neutral	0,66	neutral	0,45	deleterious
P23443	P23443_UniProt_S394A	UniProt	S	394	A	UniProt MUTAGEN: MUTAGEN | 394 | 394 | S->A: Loss of activity. Loss of phosphorylation at T-412. |	P23443_1.pdb	ModBase_1O6L_A	332	0,47	deleterious	60,8	neutral	0,44	neutral	1,00	deleterious	-2,67	deleterious	0,24	neutral	0,31	neutral	-0,27	neutral
Q15047	Q15047_UniProt_C1226A	UniProt	C	1226	A	UniProt MUTAGEN: MUTAGEN | 1226 | 1226 | C->A: Abolishes methyltransferase activity. |	Q15047_1.pdb	ModBase_3OOI_A	82	0,47	deleterious	13,6	deleterious	0,94	deleterious	0,99	deleterious	-7,78	deleterious	1,20	deleterious	0,70	neutral	0,72	deleterious
P35125	P35125_UniProt_C541S	UniProt	C	541	S	UniProt MUTAGEN: MUTAGEN | 541 | 541 | C->S: Loss of enzyme activity. |	P35125_1.pdb	ModBase_2GFO_A	189	0,47	deleterious	33,5	neutral	0,82	deleterious	1,00	deleterious	-4,91	deleterious	-0,03	neutral	0,36	neutral	0	neutral
Q8IUQ4	Q8IUQ4_UniProt_C44S	UniProt	C	44	S	UniProt MUTAGEN: MUTAGEN | 44 | 44 | C->S: Loss of function. |	Q8IUQ4_2.pdb	ModBase_3T6P_A	43	0,47	deleterious	38,3	neutral	0,92	deleterious	1,00	deleterious	-8,01	deleterious	0,39	neutral	0,48	neutral	0,44	deleterious
Q6GQQ9	Q6GQQ9_UniProt_C194S	UniProt	C	194	S	UniProt MUTAGEN: MUTAGEN | 194 | 194 | C->S: Loss of deubiquitinating activity. |	Q6GQQ9_1.pdb	ModBase_2VFJ_A	249	0,47	deleterious	5,3	deleterious	0,47	neutral	1,00	deleterious	-9,01	deleterious	1,10	deleterious	0,73	neutral	0,87	deleterious
Q9GZX7	Q9GZX7_UniProt_T27E	UniProt	T	27	E	UniProt MUTAGEN: MUTAGEN | 27 | 27 | T->E: Phosphomimetic mutant which shows loss of cytidine deaminase activity and impaired class-switch recombination activity. |	Q9GZX7_1.pdb	ModBase_2M65_A	176	0,47	deleterious	7,9	deleterious	0,83	deleterious	1,00	deleterious	-5,40	deleterious	1,94	deleterious	0,96	deleterious	0,86	deleterious
Q15047	Q15047_UniProt_C1279Y	UniProt	C	1279	Y	UniProt MUTAGEN: MUTAGEN | 1279 | 1279 | C->Y: Abolishes methyltransferase activity. |	Q15047_1.pdb	ModBase_3OOI_A	82	0,47	deleterious	14,9	deleterious	1,00	deleterious	1,00	deleterious	-7,57	deleterious	0,85	deleterious	0,83	deleterious	0,88	deleterious
Q15746	Q15746_UniProt_A1754T	UniProt	A	1754	T	UniProt VARIANT: VARIANT | 1754 | 1754 | A -> T (found in a patient with familial aortic dissections; binding to calmodulin is reduced; significant reduction in kinase activity compared to wild-type protein). | VAR_065576	Q15746_1.pdb	ModBase_1KOB_A	325	0,47	deleterious	8,1	deleterious	0,56	deleterious	1,00	deleterious	-3,46	deleterious	0,91	deleterious	0,77	deleterious	0,43	deleterious
Q15047	Q15047_UniProt_H1224K	UniProt	H	1224	K	UniProt MUTAGEN: MUTAGEN | 1224 | 1224 | H->K: Abolishes methyltransferase activity. |	Q15047_1.pdb	ModBase_3OOI_A	82	0,47	deleterious	6,9	deleterious	0,96	deleterious	1,00	deleterious	-7,78	deleterious	1,93	deleterious	0,95	deleterious	1,06	deleterious
Q9UKV3	Q9UKV3_UniProt_D1093A	UniProt	D	1093	A	UniProt MUTAGEN: MUTAGEN | 1093 | 1093 | D->A: Abolishes cleavage by CASP3 and chromatin condensation activity. |	Q9UKV3_1.pdb	ModBase_2KVU_A	135	0,46	deleterious	90,1	neutral	0,58	deleterious	1,00	deleterious	-4,25	deleterious	-0,41	neutral	0,33	neutral	-0,1	neutral
Q14032	Q14032_UniProt_D328A	UniProt	D	328	A	UniProt MUTAGEN: MUTAGEN | 328 | 328 | D->A: Abolishes activity. |	Q14032_1.pdb	ModBase_3HLK_A	409	0,46	deleterious	0,9	deleterious	0,94	deleterious	1,00	deleterious	-7,62	deleterious	1,64	deleterious	0,93	deleterious	1,03	deleterious
Q13637	Q13637_UniProt_Q85L	UniProt	Q	85	L	UniProt MUTAGEN: MUTAGEN | 85 | 85 | Q->L: No change in GTPase activity. |	Q13637_1.pdb	ModBase_4FMC_F	98	0,46	neutral	38,9	neutral	0,82	deleterious	0,99	deleterious	-6,85	deleterious	0,00	neutral	0,37	neutral	0,18	neutral
Q6NUN9	Q6NUN9_UniProt_C518A	UniProt	C	518	A	UniProt MUTAGEN: MUTAGEN | 518 | 518 | C->A: No effect. |	Q6NUN9_1.pdb	ModBase_2I13_A	167	0,46	neutral	40,0	neutral	0,14	neutral	0,14	neutral	-1,70	neutral	0,88	deleterious	0,61	neutral	0,05	neutral
Q6NUN9	Q6NUN9_UniProt_H560A	UniProt	H	560	A	UniProt MUTAGEN: MUTAGEN | 560 | 560 | H->A: No effect. |	Q6NUN9_1.pdb	ModBase_2I13_A	167	0,46	neutral	38,7	neutral	0,95	deleterious	1,00	deleterious	-7,25	deleterious	0,62	neutral	0,62	neutral	0,57	deleterious
Q6NUN9	Q6NUN9_UniProt_C543A	UniProt	C	543	A	UniProt MUTAGEN: MUTAGEN | 543 | 543 | C->A: No effect. |	Q6NUN9_1.pdb	ModBase_2I13_A	167	0,46	neutral	34,7	neutral	0,93	deleterious	1,00	deleterious	-6,53	deleterious	0,18	neutral	0,66	neutral	0,55	deleterious
Q6NUN9	Q6NUN9_UniProt_H528A	UniProt	H	528	A	UniProt MUTAGEN: MUTAGEN | 528 | 528 | H->A: No effect. |	Q6NUN9_1.pdb	ModBase_2I13_A	167	0,46	neutral	13,8	deleterious	0,97	deleterious	1,00	deleterious	-7,47	deleterious	1,56	deleterious	0,86	deleterious	0,91	deleterious
Q149N8	Q149N8_UniProt_C1432A	UniProt	C	1432	A	UniProt MUTAGEN: MUTAGEN | 1432 | 1432 | C->A: Abolishes E3 activity. |	Q149N8_1.pdb	ModBase_2ECN_A	59	0,46	deleterious	0,9	deleterious	0,96	deleterious	1,00	deleterious	-7,99	deleterious	1,76	deleterious	0,95	deleterious	1,09	deleterious
Q13882	Q13882_UniProt_K219M	UniProt	K	219	M	UniProt MUTAGEN: MUTAGEN | 219 | 219 | K->M: Abolishes kinase activity and cell transformation, and phosphorylation of STAP2. |	Q13882_1.pdb	ModBase_1FMK_	440	0,46	deleterious	11,6	deleterious	0,87	deleterious	1,00	deleterious	-5,93	deleterious	-0,38	neutral	0,98	deleterious	0,94	deleterious
Q6NUN9	Q6NUN9_UniProt_C458A	UniProt	C	458	A	UniProt MUTAGEN: MUTAGEN | 458 | 458 | C->A: No effect. |	Q6NUN9_1.pdb	ModBase_2I13_A	167	0,46	neutral	44,6	neutral	0,91	deleterious	1,00	deleterious	-5,99	deleterious	0,05	neutral	0,63	neutral	0,46	deleterious
Q6NUN9	Q6NUN9_UniProt_H471A	UniProt	H	471	A	UniProt MUTAGEN: MUTAGEN | 471 | 471 | H->A: No effect. |	Q6NUN9_1.pdb	ModBase_2I13_A	167	0,46	neutral	16,0	deleterious	0,95	deleterious	1,00	deleterious	-6,67	deleterious	1,02	deleterious	0,81	deleterious	0,77	deleterious
Q14032	Q14032_UniProt_H362A	UniProt	H	362	A	UniProt MUTAGEN: MUTAGEN | 362 | 362 | H->A: Abolishes activity. |	Q14032_1.pdb	ModBase_3HLK_A	409	0,46	deleterious	5,1	deleterious	0,96	deleterious	1,00	deleterious	-9,52	deleterious	2,31	deleterious	0,84	deleterious	1,07	deleterious
Q6NUN9	Q6NUN9_UniProt_H584A	UniProt	H	584	A	UniProt MUTAGEN: MUTAGEN | 584 | 584 | H->A: No effect. |	Q6NUN9_1.pdb	ModBase_2I13_A	167	0,46	neutral	24,5	neutral	0,96	deleterious	1,00	deleterious	-7,16	deleterious	0,85	deleterious	0,77	deleterious	0,75	deleterious
Q14032	Q14032_UniProt_C235A	UniProt	C	235	A	UniProt MUTAGEN: MUTAGEN | 235 | 235 | C->A: Abolishes activity. |	Q14032_1.pdb	ModBase_3HLK_A	409	0,46	deleterious	10,4	deleterious	0,53	deleterious	0,87	deleterious	-2,02	neutral	1,95	deleterious	0,94	deleterious	0,55	deleterious
P51589	P51589_UniProt_D342N	UniProt	D	342	N	UniProt VARIANT: VARIANT | 342 | 342 | D -> N (in allele CYP2J2*5; no change in activity; dbSNP:rs56053398). | VAR_014320	P51589_1.pdb	ModBase_3CZH_A	456	0,45	neutral	52,4	neutral	0,53	deleterious	0,53	deleterious	-4,32	deleterious	0,09	neutral	0,29	neutral	-0,16	neutral
Q9Y3C5	Q9Y3C5_UniProt_C99S	UniProt	C	99	S	UniProt MUTAGEN: MUTAGEN | 99 | 99 | C->S: No effect on STAMBP- and SMURF2- binding; when associated with S-102. Persistent TNF-mediated NFKBIA phosphorylation. No effect on STAMBP- binding; when associated with A-40 and S- 102. No effect on ubiquitination by ITCH; when associated with S-102. Loss of stimulus-dependent complex formation with TAX1BP1, TNFAIP3 and RIPK1. |	Q9Y3C5_1.pdb	ModBase_1IYM_A	42	0,45	deleterious	4,0	deleterious	0,93	deleterious	1,00	deleterious	-9,66	deleterious	0,98	deleterious	0,70	neutral	0,89	deleterious
Q9HC16	Q9HC16_UniProt_E67A	UniProt	E	67	A	UniProt MUTAGEN: MUTAGEN | 67 | 67 | E->A: No effect on cytidine deaminase and antiviral activity. |	Q9HC16_1.pdb	ModBase_3VOW_A	189	0,44	neutral	2,8	deleterious	0,66	deleterious	0,06	neutral	-4,25	deleterious	0,92	deleterious	0,99	deleterious	0,82	deleterious
Q13615	Q13615_UniProt_C413S	UniProt	C	413	S	UniProt MUTAGEN: MUTAGEN | 413 | 413 | C->S: Loss of activity. |	Q13615_1.pdb	ModBase_1ZSQ_A	525	0,44	deleterious	1,1	deleterious	0,80	deleterious	1,00	deleterious	-9,23	deleterious	1,74	deleterious	0,94	deleterious	1,19	deleterious
Q6PCD5	Q6PCD5_UniProt_C315A	UniProt	C	315	A	UniProt MUTAGEN: MUTAGEN | 315 | 315 | C->A: Abolishes ability to stimulate p53/TP53 ubiquitination. No effect on nuclear localization in response to DNA damage. |	Q6PCD5_1.pdb	ModBase_2ECN_A	51	0,44	deleterious	6,3	deleterious	0,97	deleterious	1,00	deleterious	-8,13	deleterious	0,67	neutral	0,67	neutral	0,71	deleterious
Q8ND25	Q8ND25_UniProt_C184A	UniProt	C	184	A	UniProt MUTAGEN: MUTAGEN | 184 | 184 | C->A: Loss of E3 activity. |	Q8ND25_1.pdb	ModBase_2ECN_A	43	0,44	deleterious	2,7	deleterious	0,96	deleterious	0,27	neutral	-8,65	deleterious	1,34	deleterious	0,83	deleterious	0,98	deleterious
Q9UK32	Q9UK32_UniProt_S389A	UniProt	S	389	A	UniProt MUTAGEN: MUTAGEN | 389 | 389 | S->A: Strongly decreases activity. |	Q9UK32_1.pdb	ModBase_1O6L_A	321	0,44	deleterious	64,3	neutral	0,61	deleterious	0,62	deleterious	-2,49	neutral	0,31	neutral	0,38	neutral	-0,19	neutral
Q9UK32	Q9UK32_UniProt_S372A	UniProt	S	372	A	UniProt MUTAGEN: MUTAGEN | 372 | 372 | S->A: No effect on activity. |	Q9UK32_1.pdb	ModBase_1O6L_A	321	0,44	neutral	4,4	deleterious	0,74	deleterious	0,22	neutral	-2,46	neutral	0,49	neutral	0,77	deleterious	0,35	deleterious
Q6XUX3	Q6XUX3_UniProt_K681Q	UniProt	K	681	Q	UniProt MUTAGEN: MUTAGEN | 681 | 681 | K->Q: No change. |	Q6XUX3_1.pdb	ModBase_3FXZ_A	255	0,44	neutral	29,0	neutral	0,80	deleterious	0,97	deleterious	-3,40	deleterious	0,28	neutral	0,57	neutral	0,15	neutral
P20794	P20794_UniProt_N130H	UniProt	N	130	H	UniProt VARIANT: VARIANT | 130 | 130 | N -> H (in RP62; results in a complete loss of kinase activity compared to wild- type). | VAR_066990	P20794_1.pdb	ModBase_3GBZ_A	284	0,44	deleterious	1,8	deleterious	0,89	deleterious	1,00	deleterious	-4,80	deleterious	0,63	neutral	0,80	deleterious	0,59	deleterious
Q8IY84	Q8IY84_UniProt_T229A	UniProt	T	229	A	UniProt MUTAGEN: MUTAGEN | 229 | 229 | T->A: Loss of autophosphorylation and kinase activity. |	Q8IY84_1.pdb	ModBase_2HAK_A	291	0,44	deleterious	17,5	deleterious	0,84	deleterious	1,00	deleterious	-4,91	deleterious	0,83	deleterious	0,78	deleterious	0,58	deleterious
P20794	P20794_UniProt_G13S	UniProt	G	13	S	UniProt VARIANT: VARIANT | 13 | 13 | G -> S (in RP62; results in a complete loss of kinase activity compared to wild- type). | VAR_066988	P20794_1.pdb	ModBase_3GBZ_A	284	0,44	deleterious	40,1	neutral	0,83	deleterious	1,00	deleterious	-5,64	deleterious	-0,05	neutral	0,49	neutral	0,24	neutral
Q96PD5	Q96PD5_UniProt_H411A	UniProt	H	411	A	UniProt MUTAGEN: MUTAGEN | 411 | 411 | H->A: No effect on amidase activity. |	Q96PD5_1.pdb	ModBase_1YCK_A	167	0,43	neutral	1,3	deleterious	0,99	deleterious	1,00	deleterious	-8,48	deleterious	2,37	deleterious	0,85	deleterious	0,99	deleterious
O95863	O95863_UniProt_R224E	UniProt	R	224	E	UniProt MUTAGEN: MUTAGEN | 224 | 224 | R->E: Does not affect binding to KPNB1, KPNA2, IPO7 or TNPO1. No change in subcellular localization. Impairs binding to KPNB1, KPNA2, IPO7 and TNPO1; when associated with E-220 and E-222. Impairs binding to KPNB1, KPNA2, IPO7 and TNPO1 and abolishes nuclear localization, DNA binding and repressor activity on E- cadherin/CDH1 promoter; when associated with E-…	O95863_1.pdb	ModBase_2GLI_A	104	0,43	neutral	49,2	neutral	0,42	neutral	1,00	deleterious	-4,88	deleterious	0,14	neutral	0,38	neutral	0,02	neutral
O95863	O95863_UniProt_K161E	UniProt	K	161	E	UniProt MUTAGEN: MUTAGEN | 161 | 161 | K->E: Does not affect binding to KPNB1, KPNA2, IPO7 or TNPO1. No change in subcellular localization. Impairs binding to KPNB1, KPNA2, IPO7 and TNPO1 and abolishes nuclear localization, DNA binding and repressor activity on E- cadherin/CDH1 promoter; when associated with E-170. Abolishes binding to KPNB1, KPNA2, IPO7 and TNPO1 and nuclear localization; when a…	O95863_1.pdb	ModBase_2GLI_A	104	0,43	neutral	15,8	deleterious	0,79	deleterious	1,00	deleterious	-3,78	deleterious	0,79	deleterious	0,64	neutral	0,29	neutral
O95863	O95863_UniProt_R220E	UniProt	R	220	E	UniProt MUTAGEN: MUTAGEN | 220 | 220 | R->E: Does not affect binding to KPNB1, KPNA2, IPO7 or TNPO1. No change in subcellular localization. Impairs binding to KPNB1, KPNA2, IPO7 and TNPO1; when associated with E-222 and E-224. Impairs binding to KPNB1, KPNA2, IPO7 and TNPO1 and abolishes nuclear localization, DNA binding and repressor activity on E- cadherin/CDH1 promoter; when associated with E-…	O95863_1.pdb	ModBase_2GLI_A	104	0,43	neutral	63,9	neutral	0,39	neutral	1,00	deleterious	-4,88	deleterious	-0,09	neutral	0,51	neutral	0,2	neutral
Q14669	Q14669_UniProt_C1959A	UniProt	C	1959	A	UniProt MUTAGEN: MUTAGEN | 1959 | 1959 | C->A: Abolishes E3 ubiquitin-protein ligase activity. |	Q14669_1.pdb	ModBase_3PT3_A	55	0,43	deleterious	60,6	neutral	0,95	deleterious	0,88	deleterious	-7,85	deleterious	-0,32	neutral	0,60	neutral	0,59	deleterious
Q96PD5	Q96PD5_UniProt_H436A	UniProt	H	436	A	UniProt MUTAGEN: MUTAGEN | 436 | 436 | H->A: No effect on amidase activity. |	Q96PD5_1.pdb	ModBase_1YCK_A	167	0,43	neutral	4,6	deleterious	0,94	deleterious	1,00	deleterious	-8,89	deleterious	1,11	deleterious	0,85	deleterious	1,02	deleterious
Q7Z569	Q7Z569_UniProt_C264A	UniProt	C	264	A	UniProt MUTAGEN: MUTAGEN | 264 | 264 | C->A: Loss of E3 ubiquitin-protein ligase activity. |	Q7Z569_1.pdb	ModBase_2EP4_A	54	0,43	deleterious	3,7	deleterious	0,89	deleterious	1,00	deleterious	-8,98	deleterious	1,34	deleterious	0,84	deleterious	1,02	deleterious
O95863	O95863_UniProt_N222E	UniProt	N	222	E	UniProt MUTAGEN: MUTAGEN | 222 | 222 | N->E: Does not affect binding to KPNB1, KPNA2, IPO7 or TNPO1. No change in subcellular localization. Impairs binding to KPNB1, KPNA2, IPO7 and TNPO1; when associated with E-220 and E-224. |	O95863_1.pdb	ModBase_2GLI_A	104	0,43	neutral	48,7	neutral	0,35	neutral	1,00	deleterious	-5,86	deleterious	-0,16	neutral	0,37	neutral	0,09	neutral
O95863	O95863_UniProt_K170E	UniProt	K	170	E	UniProt MUTAGEN: MUTAGEN | 170 | 170 | K->E: Does not affect binding to KPNB1, KPNA2, IPO7 or TNPO1. No change in subcellular localization. Impairs binding to KPNB1, KPNA2, IPO7 and TNPO1 and abolishes nuclear localization, DNA binding and repressor activity on E- cadherin/CDH1 promoter; when associated with E-161. |	O95863_1.pdb	ModBase_2GLI_A	104	0,43	neutral	64,3	neutral	0,37	neutral	1,00	deleterious	-3,83	deleterious	-0,23	neutral	0,42	neutral	-0,03	neutral
Q9UPQ3	Q9UPQ3_UniProt_R652K	UniProt	R	652	K	UniProt MUTAGEN: MUTAGEN | 652 | 652 | R->K: Loss of GAP activity. No effect on AP-3-binding. |	Q9UPQ3_1.pdb	ModBase_2P57_A	77	0,42	deleterious	57,2	neutral	0,67	deleterious	0,98	deleterious	-2,81	deleterious	0,02	neutral	0,43	neutral	-0,1	neutral
P51617	P51617_UniProt_K239S	UniProt	K	239	S	UniProt MUTAGEN: MUTAGEN | 239 | 239 | K->S: Loss of kinase activity. |	P51617_1.pdb	ModBase_3TL8_A	222	0,42	deleterious	8,1	deleterious	0,93	deleterious	1,00	deleterious	-4,64	deleterious	0,68	neutral	0,99	deleterious	0,85	deleterious
Q9UP65	Q9UP65_UniProt_S82A	UniProt	S	82	A	UniProt MUTAGEN: MUTAGEN | 82 | 82 | S->A: Abolishes enzyme activity. |	Q9UP65_2.pdb	ModBase_3TAD_C	104	0,42	deleterious	0,6	deleterious	0,68	deleterious	1,00	deleterious	-2,89	deleterious	1,22	deleterious	0,91	deleterious	0,58	deleterious
Q9BXA6	Q9BXA6_UniProt_D135N	UniProt	D	135	N	UniProt MUTAGEN: MUTAGEN | 135 | 135 | D->N: Loss of kinase activity. No effect of binding to TSACC. |	Q9BXA6_1.pdb	ModBase_2HAK_B	260	0,42	deleterious	41,9	neutral	0,78	deleterious	1,00	deleterious	-4,95	deleterious	0,26	neutral	0,44	neutral	0,11	neutral
P51617	P51617_UniProt_T387A	UniProt	T	387	A	UniProt MUTAGEN: MUTAGEN | 387 | 387 | T->A: Loss of kinase activity. |	P51617_1.pdb	ModBase_3TL8_A	222	0,42	deleterious	20,3	neutral	0,88	deleterious	0,33	neutral	-2,83	deleterious	1,65	deleterious	0,67	neutral	0,24	neutral
O43353	O43353_UniProt_D146N	UniProt	D	146	N	UniProt MUTAGEN: MUTAGEN | 146 | 146 | D->N: Abolishes kinase activity. |	O43353_1.pdb	ModBase_2Y4P_B	170	0,42	deleterious	20,3	neutral	0,74	deleterious	1,00	deleterious	-4,27	deleterious	0,01	neutral	0,66	neutral	0,35	deleterious
Q96N76	Q96N76_UniProt_R450C	UniProt	R	450	C	UniProt VARIANT: VARIANT | 450 | 450 | R -> C (in UROD; loss of activity). | VAR_060221	Q96N76_1.pdb	ModBase_1NR3_A	68	0,42	deleterious	74,8	neutral	0,90	deleterious	1,00	deleterious	-7,87	deleterious	-0,11	neutral	0,44	neutral	0,36	deleterious
Q9BXA6	Q9BXA6_UniProt_K41M	UniProt	K	41	M	UniProt MUTAGEN: MUTAGEN | 41 | 41 | K->M: Loss of kinase activity. Loss of binding to TSACC. |	Q9BXA6_1.pdb	ModBase_2HAK_B	260	0,42	deleterious	4,9	deleterious	0,65	deleterious	0,98	deleterious	-5,91	deleterious	-0,16	neutral	1,00	deleterious	0,96	deleterious
P38567	P38567_UniProt_E284Q	UniProt	E	284	Q	UniProt MUTAGEN: MUTAGEN | 284 | 284 | E->Q: Loss of activity. |	P38567_1.pdb	ModBase_2PE4_A	411	0,42	deleterious	5,2	deleterious	0,97	deleterious	1,00	deleterious	-2,93	deleterious	0,28	neutral	0,85	deleterious	0,51	deleterious
Q86Z02	Q86Z02_UniProt_K219A	UniProt	K	219	A	UniProt MUTAGEN: MUTAGEN | 219 | 219 | K->A: Loss of kinase activity. |	Q86Z02_1.pdb	ModBase_3ANQ_D	328	0,42	deleterious	6,6	deleterious	0,91	deleterious	0,82	deleterious	-5,66	deleterious	0,67	neutral	1,00	deleterious	0,95	deleterious
O75319	O75319_UniProt_C152S	UniProt	C	152	S	UniProt MUTAGEN: MUTAGEN | 152 | 152 | C->S: Loss of activity. No effect in RNA- binding. |	O75319_1.pdb	ModBase_1YN9_A	168	0,42	deleterious	1,2	deleterious	0,68	deleterious	1,00	deleterious	-9,62	deleterious	1,70	deleterious	0,95	deleterious	1,22	deleterious
Q9UPQ3	Q9UPQ3_UniProt_C647S	UniProt	C	647	S	UniProt MUTAGEN: MUTAGEN | 647 | 647 | C->S: Loss of GAP activity. |	Q9UPQ3_1.pdb	ModBase_2P57_A	77	0,42	deleterious	9,2	deleterious	0,92	deleterious	1,00	deleterious	-9,52	deleterious	1,07	deleterious	0,82	deleterious	1,03	deleterious
Q9H422	Q9H422_UniProt_K226R	UniProt	K	226	R	UniProt MUTAGEN: MUTAGEN | 226 | 226 | K->R: Loss of kinase activity and impaired activation of SF1. |	Q9H422_1.pdb	ModBase_3ANQ_D	328	0,42	deleterious	5,8	deleterious	0,73	deleterious	1,00	deleterious	-2,83	deleterious	0,26	neutral	0,97	deleterious	0,65	deleterious
P38567	P38567_UniProt_E148Q	UniProt	E	148	Q	UniProt MUTAGEN: MUTAGEN | 148 | 148 | E->Q: Loss of activity. |	P38567_1.pdb	ModBase_2PE4_A	411	0,42	deleterious	47,9	neutral	0,65	deleterious	1,00	deleterious	-2,96	deleterious	0,18	neutral	0,47	neutral	-0,02	neutral
Q5TA45	Q5TA45_UniProt_E203Q	UniProt	E	203	Q	UniProt MUTAGEN: MUTAGEN | 203 | 203 | E->Q: Abolishes the ability of the Integrator complex to process U1 and U2 snRNA genes. |	Q5TA45_1.pdb	ModBase_2I7T_A	444	0,42	deleterious	1,2	deleterious	0,52	deleterious	1,00	deleterious	-2,83	deleterious	0,32	neutral	0,86	deleterious	0,5	deleterious
Q6PHR2	Q6PHR2_UniProt_K139R	UniProt	K	139	R	UniProt MUTAGEN: MUTAGEN | 139 | 139 | K->R: Loss of kinase activity. Does not promote GLI1 nuclear localization. |	Q6PHR2_1.pdb	ModBase_2EUE_A	236	0,42	deleterious	0,9	deleterious	0,78	deleterious	0,99	deleterious	-2,85	deleterious	0,30	neutral	0,89	deleterious	0,55	deleterious
Q9UI38	Q9UI38_UniProt_T310A	UniProt	T	310	A	UniProt MUTAGEN: MUTAGEN | 310 | 310 | T->A: Loss of catalytic activity. |	Q9UI38_1.pdb	ModBase_1EZX_C	216	0,42	deleterious	44,6	neutral	0,46	neutral	0,31	neutral	-0,69	neutral	0,58	neutral	0,49	neutral	-0,2	neutral
P38567	P38567_UniProt_R287T	UniProt	R	287	T	UniProt MUTAGEN: MUTAGEN | 287 | 287 | R->T: Loss of activity. |	P38567_1.pdb	ModBase_2PE4_A	411	0,42	deleterious	25,5	neutral	0,95	deleterious	1,00	deleterious	-5,86	deleterious	1,36	deleterious	0,70	neutral	0,55	deleterious
Q86Z02	Q86Z02_UniProt_D315N	UniProt	D	315	N	UniProt MUTAGEN: MUTAGEN | 315 | 315 | D->N: Loss of kinase activity and impaired MAP3K5-JNK inactivation. |	Q86Z02_1.pdb	ModBase_3ANQ_D	328	0,42	deleterious	14,4	deleterious	0,84	deleterious	1,00	deleterious	-4,72	deleterious	0,08	neutral	0,71	neutral	0,46	deleterious
Q8TEY7	Q8TEY7_UniProt_C194S	UniProt	C	194	S	UniProt MUTAGEN: MUTAGEN | 194 | 194 | C->S: Abolishes deubiquitinating activity. Does not inhibit lysosomal trafficking of ADRB2; when associated with Q-673. |	Q8TEY7_1.pdb	ModBase_3NHE_A	536	0,41	deleterious	3,4	deleterious	0,90	deleterious	1,00	deleterious	-8,82	deleterious	1,24	deleterious	0,87	deleterious	1,04	deleterious
Q8TEY7	Q8TEY7_UniProt_H673Q	UniProt	H	673	Q	UniProt MUTAGEN: MUTAGEN | 673 | 673 | H->Q: Abolishes deubiquitinating activity. Does not inhibit lysosomal trafficking of ADRB2; when associated with S-194. |	Q8TEY7_1.pdb	ModBase_3NHE_A	536	0,41	deleterious	35,3	neutral	0,93	deleterious	1,00	deleterious	-7,72	deleterious	0,61	neutral	0,55	neutral	0,51	deleterious
Q8TD19	Q8TD19_UniProt_K81M	UniProt	K	81	M	UniProt MUTAGEN: MUTAGEN | 81 | 81 | K->M: Loss of activity and autophosphorylation. |	Q8TD19_1.pdb	ModBase_2WQM_A	247	0,41	deleterious	30,9	neutral	0,91	deleterious	1,00	deleterious	-5,44	deleterious	-0,27	neutral	0,76	deleterious	0,59	deleterious
O00443	O00443_UniProt_D1250A	UniProt	D	1250	A	UniProt MUTAGEN: MUTAGEN | 1250 | 1250 | D->A: Abolishes lipid kinase activity. Affects clathrin distribution when combined with a truncation encompassing the region of clathrin interaction. |	O00443_2.pdb	ModBase_1HE8_A	445	0,41	deleterious	22,0	neutral	0,89	deleterious	1,00	deleterious	-7,82	deleterious	0,89	deleterious	0,82	deleterious	0,88	deleterious
Q969S8	Q969S8_UniProt_H135A	UniProt	H	135	A	UniProt MUTAGEN: MUTAGEN | 135 | 135 | H->A: Abolishes deacetylase activity. Does not affect interaction with HDAC3. |	Q969S8_1.pdb	ModBase_3C10_A	357	0,41	deleterious	11,5	deleterious	0,96	deleterious	1,00	deleterious	-9,58	deleterious	2,10	deleterious	0,83	deleterious	1,06	deleterious
O00443	O00443_UniProt_S259A	UniProt	S	259	A	UniProt MUTAGEN: MUTAGEN | 259 | 259 | S->A: Protects from proteolysis. |	O00443_1.pdb	ModBase_1HE8_A	445	0,41	neutral	8,9	deleterious	0,29	neutral	0,00	neutral	-0,31	neutral	0,38	neutral	0,77	deleterious	0,16	neutral
O00443	O00443_UniProt_S259D	UniProt	S	259	D	UniProt MUTAGEN: MUTAGEN | 259 | 259 | S->A,D,E: Abolishes phosphorylation, no change in activity. |	O00443_1.pdb	ModBase_1HE8_A	445	0,41	neutral	8,9	deleterious	0,57	deleterious	0,06	neutral	-0,83	neutral	1,17	deleterious	0,73	neutral	0,14	neutral
O00443	O00443_UniProt_S259E	UniProt	S	259	E	UniProt MUTAGEN: MUTAGEN | 259 | 259 | S->A,D,E: Abolishes phosphorylation, no change in activity. |	O00443_1.pdb	ModBase_1HE8_A	445	0,41	neutral	8,9	deleterious	0,48	neutral	0,12	neutral	-0,73	neutral	1,13	deleterious	0,96	deleterious	0,45	deleterious
Q06187	Q06187_UniProt_R307G	UniProt	R	307	G	UniProt VARIANT: VARIANT | 307 | 307 | R -> G (in XLA; loss of activity). | VAR_006231	Q06187_2.pdb	ModBase_1OPK_A	443	0,41	deleterious	8,7	deleterious	0,97	deleterious	1,00	deleterious	-6,79	deleterious	1,78	deleterious	0,92	deleterious	0,93	deleterious
P28749	P28749_UniProt_S650A	UniProt	S	650	A	UniProt MUTAGEN: MUTAGEN | 650 | 650 | S->A: No effect on phosphorylation by CDK2. |	P28749_1.pdb	ModBase_2R7G_A	578	0,41	neutral	48,8	neutral	0,23	neutral	1,00	deleterious	-2,61	deleterious	0,27	neutral	0,20	neutral	-0,44	neutral
Q6P6C2	Q6P6C2_UniProt_H204A	UniProt	H	204	A	UniProt MUTAGEN: MUTAGEN | 204 | 204 | H->A: Abolishes catalytic activity. |	Q6P6C2_1.pdb	ModBase_3THT_A	77	0,41	deleterious	29,3	neutral	0,88	deleterious	1,00	deleterious	-9,00	deleterious	1,22	deleterious	0,65	neutral	0,76	deleterious
Q8TD19	Q8TD19_UniProt_T214A	UniProt	T	214	A	UniProt MUTAGEN: MUTAGEN | 214 | 214 | T->A: No effect on autophosphorylation. |	Q8TD19_1.pdb	ModBase_2WQM_A	247	0,41	neutral	51,1	neutral	0,62	deleterious	1,00	deleterious	-4,39	deleterious	0,64	neutral	0,38	neutral	-0,02	neutral
Q6IQ55	Q6IQ55_UniProt_D163A	UniProt	D	163	A	UniProt MUTAGEN: MUTAGEN | 163 | 163 | D->A: Abolishes serine/threonine-protein kinase activity. |	Q6IQ55_1.pdb	ModBase_3UYT_D	281	0,4	deleterious	7,3	deleterious	0,68	deleterious	1,00	deleterious	-7,60	deleterious	1,63	deleterious	0,94	deleterious	1,04	deleterious
Q9UKI8	Q9UKI8_UniProt_D607A	UniProt	D	607	A	UniProt MUTAGEN: MUTAGEN | 607 | 607 | D->A: Loss of kinase activity. |	Q9UKI8_2.pdb	ModBase_2EUE_A	227	0,4	deleterious	18,0	neutral	0,88	deleterious	1,00	deleterious	-7,74	deleterious	1,18	deleterious	0,87	deleterious	0,95	deleterious
Q9Y572	Q9Y572_UniProt_K50D	UniProt	K	50	D	UniProt MUTAGEN: MUTAGEN | 50 | 50 | K->D: Abolishes kinase activity. |	Q9Y572_1.pdb	ModBase_2A19_C	139	0,4	deleterious	18,6	neutral	0,91	deleterious	1,00	deleterious	-5,76	deleterious	1,14	deleterious	0,79	deleterious	0,67	deleterious
Q9Y2K6	Q9Y2K6_UniProt_C154S	UniProt	C	154	S	UniProt MUTAGEN: MUTAGEN | 154 | 154 | C->S: Abolishes deubiquitinating activity. Does not inhibit lysosomal trafficking of ADRB2; when associated with Q-643. |	Q9Y2K6_1.pdb	ModBase_3NHE_A	545	0,4	deleterious	6,9	deleterious	0,94	deleterious	1,00	deleterious	-8,81	deleterious	1,19	deleterious	0,79	deleterious	0,94	deleterious
O15111	O15111_UniProt_S176A	UniProt	S	176	A	UniProt MUTAGEN: MUTAGEN | 176 | 176 | S->A: Loss of phosphorylation and of activity. |	O15111_1.pdb	ModBase_3QA8_A	645	0,4	deleterious	4,8	deleterious	0,46	neutral	1,00	deleterious	-2,61	deleterious	0,99	deleterious	0,79	deleterious	0,39	deleterious
O15111	O15111_UniProt_T179A	UniProt	T	179	A	UniProt MUTAGEN: MUTAGEN | 179 | 179 | T->A: No change in phosphorylation. |	O15111_1.pdb	ModBase_3QA8_A	645	0,4	neutral	27,4	neutral	0,26	neutral	1,00	deleterious	-2,11	neutral	0,18	neutral	0,51	neutral	-0,04	neutral
Q8NG66	Q8NG66_UniProt_K61R	UniProt	K	61	R	UniProt MUTAGEN: MUTAGEN | 61 | 61 | K->R: Loss of kinase activity. |	Q8NG66_1.pdb	ModBase_2JAV_A	264	0,4	deleterious	5,1	deleterious	0,61	deleterious	1,00	deleterious	-2,63	deleterious	0,05	neutral	0,89	deleterious	0,53	deleterious
P37058	P37058_UniProt_N130S	UniProt	N	130	S	UniProt VARIANT: VARIANT | 130 | 130 | N -> S (in MPH; Cambridge-1. Complete loss of activity). | VAR_016069	P37058_1.pdb	ModBase_1NVT_A	87	0,4	deleterious	59,7	neutral	0,86	deleterious	1,00	deleterious	-4,83	deleterious	-0,08	neutral	0,37	neutral	0	neutral
Q9NYS0	Q9NYS0_UniProt_T38A	UniProt	T	38	A	UniProt MUTAGEN: MUTAGEN | 38 | 38 | T->A: Loss of function. |	Q9NYS0_1.pdb	ModBase_3Q72_A	128	0,4	deleterious	32,3	neutral	0,78	deleterious	1,00	deleterious	-4,77	deleterious	1,41	deleterious	0,64	neutral	0,37	deleterious
Q9Y2K6	Q9Y2K6_UniProt_H643Q	UniProt	H	643	Q	UniProt MUTAGEN: MUTAGEN | 643 | 643 | H->Q: Abolishes deubiquitinating activity. Does not inhibit lysosomal trafficking of ADRB2; when associated with S-154. |	Q9Y2K6_1.pdb	ModBase_3NHE_A	545	0,4	deleterious	36,6	neutral	0,94	deleterious	1,00	deleterious	-7,45	deleterious	0,61	neutral	0,47	neutral	0,36	deleterious
Q96EG1	Q96EG1_UniProt_C84A	UniProt	C	84	A	UniProt MUTAGEN: MUTAGEN | 84 | 84 | C->A: No sulfatase activity. |	Q96EG1_1.pdb	ModBase_4FDI_A	453	0,4	deleterious	11,4	deleterious	0,90	deleterious	1,00	deleterious	-8,25	deleterious	1,42	deleterious	0,83	deleterious	0,94	deleterious
O15111	O15111_UniProt_K44A	UniProt	K	44	A	UniProt MUTAGEN: MUTAGEN | 44 | 44 | K->A: Loss of kinase activity. |	O15111_1.pdb	ModBase_3QA8_A	645	0,4	deleterious	4,2	deleterious	0,90	deleterious	1,00	deleterious	-5,24	deleterious	0,73	neutral	1,00	deleterious	0,91	deleterious
Q9Y572	Q9Y572_UniProt_K50A	UniProt	K	50	A	UniProt MUTAGEN: MUTAGEN | 50 | 50 | K->A: Abolishes kinase activity. Loss of PGAM5- and MLKL-binding. No effect on RIPK1-binding. |	Q9Y572_1.pdb	ModBase_2A19_C	139	0,4	deleterious	18,6	neutral	0,95	deleterious	1,00	deleterious	-5,80	deleterious	0,75	deleterious	0,97	deleterious	0,92	deleterious
O15111	O15111_UniProt_S180A	UniProt	S	180	A	UniProt MUTAGEN: MUTAGEN | 180 | 180 | S->A: No change in phosphorylation. |	O15111_1.pdb	ModBase_3QA8_A	645	0,4	neutral	30,3	neutral	0,40	neutral	1,00	deleterious	-2,61	deleterious	0,66	neutral	0,59	neutral	0,11	neutral
O94972	O94972_UniProt_C109S	UniProt	C	109	S	UniProt VARIANT: VARIANT | 109 | 109 | C -> S (in MUL; no effect on E3 ubiquitin-protein ligase activity). | VAR_060219	O94972_2.pdb	ModBase_2YRG_A	42	0,4	neutral	44,9	neutral	0,60	deleterious	1,00	deleterious	-8,29	deleterious	-0,07	neutral	0,56	neutral	0,57	deleterious
Q15466	Q15466_UniProt_G189E	UniProt	G	189	E	UniProt VARIANT: VARIANT | 189 | 189 | G -> E (in early-onset obesity; Japanese population; strong decrease of repressor activity; dbSNP:rs202154574). | VAR_026016	Q15466_1.pdb	ModBase_3F5C_B	204	0,39	deleterious	28,1	neutral	0,09	neutral	0,00	neutral	3,65	neutral	0,31	neutral	0,69	neutral	-0,3	neutral
Q13285	Q13285_UniProt_P129L	UniProt	P	129	L	UniProt VARIANT: VARIANT | 129 | 129 | P -> L (in SPGF8 and POF7; loss of activity; dbSNP:rs200749741). | VAR_062968	Q13285_3.pdb	ModBase_3DZY_A	445	0,39	deleterious	8,1	deleterious	0,49	neutral	0,35	neutral	-1,60	neutral	0,37	neutral	0,91	deleterious	0,47	deleterious
Q8IZD2	Q8IZD2_UniProt_E441A	UniProt	E	441	A	UniProt MUTAGEN: MUTAGEN | 441 | 441 | E->A: Loss of methyltransferase activity. |	Q8IZD2_1.pdb	ModBase_1ML9_A	72	0,39	deleterious	70,3	neutral	0,88	deleterious	1,00	deleterious	-5,86	deleterious	-0,12	neutral	0,49	neutral	0,25	neutral
P04066	P04066_UniProt_L410R	UniProt	L	410	R	UniProt VARIANT: VARIANT | 410 | 410 | L -> R (in FUCA1D; less than 1% of residual activity). | VAR_016235	P04066_1.pdb	ModBase_1HL9_A	411	0,39	deleterious	3,8	deleterious	0,59	deleterious	1,00	deleterious	-5,70	deleterious	2,01	deleterious	0,95	deleterious	0,88	deleterious
Q15466	Q15466_UniProt_R216H	UniProt	R	216	H	UniProt VARIANT: VARIANT | 216 | 216 | R -> H (no effect on repressor activity; dbSNP:rs200475847). | VAR_026019	Q15466_1.pdb	ModBase_3F5C_B	204	0,39	neutral	48,6	neutral	0,27	neutral	0,90	deleterious	-1,82	neutral	0,40	neutral	0,44	neutral	-0,17	neutral
Q8WWY8	Q8WWY8_UniProt_S154A	UniProt	S	154	A	UniProt MUTAGEN: MUTAGEN | 154 | 154 | S->A: Loss of lipase activity. |	Q8WWY8_1.pdb	ModBase_1LPB_B	325	0,39	deleterious	10,0	deleterious	0,83	deleterious	1,00	deleterious	-2,74	deleterious	1,33	deleterious	0,77	deleterious	0,37	deleterious
Q8NCE2	Q8NCE2_UniProt_R336Q	UniProt	R	336	Q	UniProt VARIANT: VARIANT | 336 | 336 | R -> Q (in CNM1; may act as a phenotype modifier; drastically reduced enzymatic activity; dbSNP:rs121434509). | VAR_033370	Q8NCE2_2.pdb	ModBase_1ZSQ_A	65	0,39	deleterious	48,5	neutral	0,52	deleterious	1,00	deleterious	-3,70	deleterious	-0,12	neutral	0,51	neutral	0,09	neutral
Q8NCE2	Q8NCE2_UniProt_C330S	UniProt	C	330	S	UniProt MUTAGEN: MUTAGEN | 330 | 330 | C->S: Drastically reduced enzymatic activity. |	Q8NCE2_1.pdb	ModBase_1ZSQ_A	65	0,39	deleterious	13,8	deleterious	0,65	deleterious	1,00	deleterious	-9,32	deleterious	0,90	deleterious	0,48	neutral	0,55	deleterious
Q15466	Q15466_UniProt_R57W	UniProt	R	57	W	UniProt VARIANT: VARIANT | 57 | 57 | R -> W (in early-onset obesity; Japanese population; loss of repressor activity). | VAR_026015	Q15466_1.pdb	ModBase_3F5C_B	204	0,39	deleterious	43,9	neutral	0,71	deleterious	1,00	deleterious	-3,89	deleterious	1,10	deleterious	0,67	neutral	0,33	deleterious
Q15466	Q15466_UniProt_R213C	UniProt	R	213	C	UniProt VARIANT: VARIANT | 213 | 213 | R -> C (in early-onset obesity; Japanese population; loss of repressor activity). | VAR_026018	Q15466_1.pdb	ModBase_3F5C_B	204	0,39	deleterious	25,8	neutral	0,85	deleterious	0,92	deleterious	-6,31	deleterious	0,50	neutral	0,82	deleterious	0,75	deleterious
Q7Z5Q5	Q7Z5Q5_UniProt_D623A	UniProt	D	623	A	UniProt MUTAGEN: MUTAGEN | 623 | 623 | D->A: No detectable activity. |	Q7Z5Q5_1.pdb	ModBase_1TAU_A	507	0,39	deleterious	37,8	neutral	0,95	deleterious	1,00	deleterious	-7,58	deleterious	-0,55	neutral	0,13	neutral	-0,1	neutral
P04066	P04066_UniProt_G65D	UniProt	G	65	D	UniProt VARIANT: VARIANT | 65 | 65 | G -> D (in FUCA1D; loss of activity). | VAR_002442	P04066_1.pdb	ModBase_1HL9_A	411	0,39	deleterious	2,6	deleterious	0,81	deleterious	1,00	deleterious	-6,97	deleterious	2,15	deleterious	0,97	deleterious	1,03	deleterious
P80365	P80365_UniProt_L179R	UniProt	L	179	R	UniProt VARIANT: VARIANT | 179 | 179 | L -> R (in AME; abolishes enzyme activity). | VAR_015635	P80365_2.pdb	ModBase_3RD5_A	157	0,39	deleterious	12,1	deleterious	0,83	deleterious	1,00	deleterious	-5,89	deleterious	1,02	deleterious	0,72	neutral	0,58	deleterious
P80365	P80365_UniProt_R208H	UniProt	R	208	H	UniProt VARIANT: VARIANT | 208 | 208 | R -> H (in AME; abolishes enzyme activity). | VAR_015638	P80365_2.pdb	ModBase_3RD5_A	157	0,39	deleterious	82,7	neutral	0,58	deleterious	0,82	deleterious	-4,98	deleterious	0,02	neutral	0,44	neutral	0,11	neutral
P80365	P80365_UniProt_R208C	UniProt	R	208	C	UniProt VARIANT: VARIANT | 208 | 208 | R -> C (in AME; reduces enzyme activity by at least 95%). | VAR_006958	P80365_2.pdb	ModBase_3RD5_A	157	0,39	deleterious	82,7	neutral	0,69	deleterious	1,00	deleterious	-7,99	deleterious	0,25	neutral	0,31	neutral	0,19	neutral
Q9NYL2	Q9NYL2_UniProt_K45M	UniProt	K	45	M	UniProt MUTAGEN: MUTAGEN | 45 | 45 | K->M: Loss of kinase activity. |	Q9NYL2_1.pdb	ModBase_2EVA_A	254	0,39	deleterious	4,5	deleterious	0,71	deleterious	1,00	deleterious	-5,17	deleterious	-0,59	neutral	1,00	deleterious	0,91	deleterious
O43502	O43502_UniProt_K131A	UniProt	K	131	A	UniProt MUTAGEN: MUTAGEN | 131 | 131 | K->A: Significant loss of function. |	O43502_1.pdb	ModBase_2Z43_B	330	0,38	deleterious	1,5	deleterious	0,87	deleterious	1,00	deleterious	-5,98	deleterious	1,62	deleterious	1,00	deleterious	0,97	deleterious
Q8TCT1	Q8TCT1_UniProt_D203S	UniProt	D	203	S	UniProt MUTAGEN: MUTAGEN | 203 | 203 | D->S: Abolishes phosphatase activity. |	Q8TCT1_2.pdb	ModBase_3QWW_A	109	0,38	deleterious	77,3	neutral	0,89	deleterious	1,00	deleterious	-5,74	deleterious	0,27	neutral	0,24	neutral	-0,1	neutral
Q86UR1	Q86UR1_UniProt_R103E	UniProt	R	103	E	UniProt MUTAGEN: MUTAGEN | 103 | 103 | R->E: Loss of function and loss of interaction with RAC1. Loss of localization to membranes. |	Q86UR1_1.pdb	ModBase_1WM5_A	201	0,38	deleterious	58,0	neutral	0,50	neutral	1,00	deleterious	-4,64	deleterious	0,24	neutral	0,49	neutral	0,16	neutral
Q92781	Q92781_UniProt_S73F	UniProt	S	73	F	UniProt VARIANT: VARIANT | 73 | 73 | S -> F (in RPA; decreased stability; loss of enzymatic activity; accumulates in the perinuclear region). | VAR_009273	Q92781_2.pdb	ModBase_1JTV_A	176	0,38	deleterious	35,8	neutral	0,94	deleterious	1,00	deleterious	-5,45	deleterious	0,43	neutral	0,79	deleterious	0,64	deleterious
Q9UBZ4	Q9UBZ4_UniProt_H269A	UniProt	H	269	A	UniProt MUTAGEN: MUTAGEN | 269 | 269 | H->A: Abolishes AP endodeoxyribonuclease, 3'-5' exonuclease activity and 3'- phosphodiesterase activities. |	Q9UBZ4_1.pdb	ModBase_3G91_A	308	0,38	deleterious	80,6	neutral	0,08	neutral	0,06	neutral	-1,28	neutral	-0,50	neutral	0,35	neutral	-0,35	neutral
Q4G0J3	Q4G0J3_UniProt_Y128D	UniProt	Y	128	D	UniProt MUTAGEN: MUTAGEN | 128 | 128 | Y->D: Loss of 7SK RNA-binding and marked decrease in 7SK RNP complex formation. |	Q4G0J3_1.pdb	ModBase_1B7F_A	94	0,38	deleterious	44,5	neutral	0,58	deleterious	1,00	deleterious	-9,34	deleterious	1,12	deleterious	0,72	neutral	0,88	deleterious
Q9UBZ4	Q9UBZ4_UniProt_D277A	UniProt	D	277	A	UniProt MUTAGEN: MUTAGEN | 277 | 277 | D->A: Abolishes AP endodeoxyribonuclease, 3'-5' exonuclease activity and 3'- phosphodiesterase activities. |	Q9UBZ4_1.pdb	ModBase_3G91_A	308	0,38	deleterious	3,9	deleterious	0,95	deleterious	1,00	deleterious	-7,58	deleterious	0,87	deleterious	1,00	deleterious	1,11	deleterious
Q5VZV1	Q5VZV1_UniProt_D141A	UniProt	D	141	A	UniProt MUTAGEN: MUTAGEN | 141 | 141 | D->A: Abolishes methyltransferase activity. |	Q5VZV1_1.pdb	ModBase_3BZB_B	97	0,37	deleterious	19,1	neutral	0,94	deleterious	1,00	deleterious	-7,78	deleterious	0,87	deleterious	0,68	neutral	0,69	deleterious
Q9Y2H2	Q9Y2H2_UniProt_D460A	UniProt	D	460	A	UniProt MUTAGEN: MUTAGEN | 460 | 460 | D->A: Loss of phosphatase activity. |	Q9Y2H2_1.pdb	ModBase_3LWT_X	371	0,37	deleterious	16,6	deleterious	0,93	deleterious	1,00	deleterious	-6,94	deleterious	0,56	neutral	0,86	deleterious	0,87	deleterious
Q08J23	Q08J23_UniProt_S139E	UniProt	S	139	E	UniProt MUTAGEN: MUTAGEN | 139 | 139 | S->E: Mimicks constitutive phosphorylation and abolishes methyltransferase activity. |	Q08J23_1.pdb	ModBase_1IXK_A	311	0,37	deleterious	29,5	neutral	0,40	neutral	1,00	deleterious	-3,04	deleterious	0,71	neutral	0,60	neutral	0,16	neutral
Q9NRP7	Q9NRP7_UniProt_K33R	UniProt	K	33	R	UniProt MUTAGEN: MUTAGEN | 33 | 33 | K->R: No effect on nuclear localization of GLI1 or GLI2 or on GLI-mediated transcription. |	Q9NRP7_1.pdb	ModBase_2W5A_A	256	0,37	neutral	22,3	neutral	0,77	deleterious	1,00	deleterious	-2,77	deleterious	-0,11	neutral	0,76	deleterious	0,36	deleterious
Q9H0C8	Q9H0C8_UniProt_H154D	UniProt	H	154	D	UniProt MUTAGEN: MUTAGEN | 154 | 154 | H->D: Loss of >90% of activity. |	Q9H0C8_1.pdb	ModBase_3KDJ_B	273	0,37	deleterious	22,8	neutral	0,99	deleterious	1,00	deleterious	-7,92	deleterious	1,75	deleterious	0,76	deleterious	0,81	deleterious
Q9H0C8	Q9H0C8_UniProt_H154L	UniProt	H	154	L	UniProt MUTAGEN: MUTAGEN | 154 | 154 | H->L: Loss of >90% of activity. |	Q9H0C8_1.pdb	ModBase_3KDJ_B	273	0,37	deleterious	22,8	neutral	0,99	deleterious	1,00	deleterious	-9,67	deleterious	0,68	neutral	0,77	deleterious	0,98	deleterious
O60264	O60264_UniProt_K211R	UniProt	K	211	R	UniProt MUTAGEN: MUTAGEN | 211 | 211 | K->R: Loss of ATP hydrolysis and no association of the SMARCA5/cohesin/NuRD complex with chromatin. |	O60264_1.pdb	ModBase_3MWY_W	632	0,37	deleterious	3,3	deleterious	0,16	neutral	1,00	deleterious	-2,72	deleterious	0,57	neutral	0,87	deleterious	0,51	deleterious
Q9H0C8	Q9H0C8_UniProt_D152A	UniProt	D	152	A	UniProt MUTAGEN: MUTAGEN | 152 | 152 | D->A: Loss of >90% of activity. |	Q9H0C8_1.pdb	ModBase_3KDJ_B	273	0,37	deleterious	4,8	deleterious	0,99	deleterious	1,00	deleterious	-7,05	deleterious	0,57	neutral	0,99	deleterious	1,06	deleterious
Q8TCT1	Q8TCT1_UniProt_D32N	UniProt	D	32	N	UniProt MUTAGEN: MUTAGEN | 32 | 32 | D->N: Abolishes phosphatase activity. |	Q8TCT1_1.pdb	ModBase_3FVV_A	41	0,37	deleterious	62,7	neutral	0,46	neutral	0,91	deleterious	-4,90	deleterious	0,16	neutral	0,38	neutral	0,02	neutral
P54802	P54802_UniProt_R38W	UniProt	R	38	W	UniProt VARIANT: VARIANT | 38 | 38 | R -> W (in MPS3B; decreases the enzyme activity markedly). | VAR_054700	P54802_1.pdb	ModBase_3DXV_B	120	0,36	deleterious	51,8	neutral	0,92	deleterious	1,00	deleterious	-6,27	deleterious	0,28	neutral	0,65	neutral	0,52	deleterious
P54802	P54802_UniProt_G82D	UniProt	G	82	D	UniProt VARIANT: VARIANT | 82 | 82 | G -> D (in MPS3B; no enzyme activity; synthesizes a polypeptide with a molecular size similar to that of the wild-type). | VAR_054705	P54802_1.pdb	ModBase_3DXV_B	120	0,36	deleterious	47,5	neutral	0,56	deleterious	1,00	deleterious	-6,17	deleterious	0,07	neutral	0,59	neutral	0,42	deleterious
P54802	P54802_UniProt_V77G	UniProt	V	77	G	UniProt VARIANT: VARIANT | 77 | 77 | V -> G (in MPS3B; decreases the enzyme activity markedly). | VAR_054703	P54802_1.pdb	ModBase_3DXV_B	120	0,36	deleterious	81,9	neutral	0,62	deleterious	0,80	deleterious	-5,79	deleterious	0,87	deleterious	0,01	neutral	-0,42	neutral
Q9Y6R4	Q9Y6R4_UniProt_K1372R	UniProt	K	1372	R	UniProt MUTAGEN: MUTAGEN | 1372 | 1372 | K->R: Loss of activity. |	Q9Y6R4_1.pdb	ModBase_3COM_A	248	0,36	deleterious	21,2	neutral	0,80	deleterious	1,00	deleterious	-2,69	deleterious	0,08	neutral	0,64	neutral	0,18	neutral
Q0WX57	Q0WX57_UniProt_C89S	UniProt	C	89	S	UniProt MUTAGEN: MUTAGEN | 89 | 89 | C->S: Abolishes enzymatic activity. Loss of the pro-apoptotic function. |	Q0WX57_1.pdb	ModBase_2GFO_A	292	0,36	deleterious	0,5	deleterious	0,95	deleterious	0,98	deleterious	-8,82	deleterious	1,18	deleterious	0,89	deleterious	1,07	deleterious
P50747	P50747_UniProt_L470S	UniProt	L	470	S	UniProt VARIANT: VARIANT | 470 | 470 | L -> S (in HLCS deficiency; 4.3% activity). | VAR_046511	P50747_2.pdb	ModBase_1WQW_A	248	0,36	deleterious	17,0	deleterious	0,44	neutral	1,00	deleterious	-3,73	deleterious	2,42	deleterious	0,86	deleterious	0,59	deleterious
O60331	O60331_UniProt_D253N	UniProt	D	253	N	UniProt VARIANT: VARIANT | 253 | 253 | D -> N (in LCCS3; loss of activity). | VAR_036996	O60331_1.pdb	ModBase_2GK9_A	249	0,36	deleterious	25,8	neutral	0,74	deleterious	1,00	deleterious	-4,54	deleterious	0,80	deleterious	0,52	neutral	0,18	neutral
P40939	P40939_UniProt_E510Q	UniProt	E	510	Q	UniProt VARIANT: VARIANT | 510 | 510 | E -> Q (in AFLP and LCHAD deficiency; loss of activity; dbSNP:rs137852769). | VAR_002273	P40939_1.pdb	ModBase_1ZEJ_A	280	0,36	deleterious	0,5	deleterious	0,77	deleterious	1,00	deleterious	-2,85	deleterious	0,07	neutral	0,94	deleterious	0,62	deleterious
P50747	P50747_UniProt_V547G	UniProt	V	547	G	UniProt VARIANT: VARIANT | 547 | 547 | V -> G (in HLCS deficiency; 3.4% activity). | VAR_046513	P50747_2.pdb	ModBase_1WQW_A	248	0,36	deleterious	3,7	deleterious	0,78	deleterious	0,71	deleterious	-3,84	deleterious	2,75	deleterious	0,92	deleterious	0,68	deleterious
P50747	P50747_UniProt_D571N	UniProt	D	571	N	UniProt VARIANT: VARIANT | 571 | 571 | D -> N (in HLCS deficiency; almost no activity). | VAR_009199	P50747_2.pdb	ModBase_1WQW_A	248	0,36	deleterious	8,8	deleterious	0,86	deleterious	1,00	deleterious	-4,11	deleterious	-0,01	neutral	0,68	neutral	0,37	deleterious
P0C869	P0C869_UniProt_H417A	UniProt	H	417	A	UniProt MUTAGEN: MUTAGEN | 417 | 417 | H->A: No effect. |	P0C869_1.pdb	ModBase_1CJY_A	318	0,36	neutral	30,3	neutral	0,33	neutral	0,81	deleterious	-4,73	deleterious	1,51	deleterious	0,81	deleterious	0,6	deleterious
Q15139	Q15139_UniProt_K612W	UniProt	K	612	W	UniProt MUTAGEN: MUTAGEN | 612 | 612 | K->W: Loss of kinase activity. |	Q15139_1.pdb	ModBase_2VZ6_A	266	0,36	deleterious	7,6	deleterious	0,97	deleterious	1,00	deleterious	-7,44	deleterious	-0,40	neutral	1,00	deleterious	1,1	deleterious
P54802	P54802_UniProt_L35F	UniProt	L	35	F	UniProt VARIANT: VARIANT | 35 | 35 | L -> F (in MPS3B; no enzyme activity; synthesizes a polypeptide with a molecular size similar to that of the wild-type). | VAR_054699	P54802_1.pdb	ModBase_3DXV_B	120	0,36	deleterious	49,5	neutral	0,35	neutral	1,00	deleterious	-2,61	deleterious	0,49	neutral	0,46	neutral	-0,07	neutral
Q96SD1	Q96SD1_UniProt_H319A	UniProt	H	319	A	UniProt MUTAGEN: MUTAGEN | 319 | 319 | H->A: Abolishes PRKDC-dependent endonuclease activity and V(D)J recombination. |	Q96SD1_1.pdb	ModBase_4B87_A	323	0,35	deleterious	15,7	deleterious	0,99	deleterious	1,00	deleterious	-8,26	deleterious	1,88	deleterious	0,93	deleterious	1,08	deleterious
Q8TF46	Q8TF46_UniProt_D166N	UniProt	D	166	N	UniProt MUTAGEN: MUTAGEN | 166 | 166 | D->N: No change of exonuclease activity. |	Q8TF46_1.pdb	ModBase_4IFD_J	955	0,35	neutral	9,4	deleterious	0,31	neutral	0,61	deleterious	-2,76	deleterious	0,94	deleterious	0,63	neutral	0,18	neutral
Q7Z4L5	Q7Z4L5_UniProt_P753L	UniProt	P	753	L	UniProt VARIANT: VARIANT | 753 | 753 | P -> L (in NPHP12; with extra-renal features; functionally deleterious mutation in vitro; also found in a patient with Meckel-Gruber like syndrome carrying variant D-559 in BBS1 and a variant in CC2D2A). | VAR_065535	Q7Z4L5_6.pdb	ModBase_1NA0_A	95	0,35	deleterious	63,9	neutral	0,41	neutral	1,00	deleterious	-9,28	deleterious	0,70	neutral	0,72	neutral	0,87	deleterious
P51946	P51946_UniProt_S304A	UniProt	S	304	A	UniProt MUTAGEN: MUTAGEN | 304 | 304 | S->A: No effect on the transcriptional activity of the reconstituted TFIIH complex. |	P51946_1.pdb	ModBase_2EFR_A	79	0,35	neutral	24,5	neutral	0,30	neutral	0,00	neutral	-0,22	neutral	0,18	neutral	0,62	neutral	-0,06	neutral
Q8N159	Q8N159_UniProt_C200R	UniProt	C	200	R	UniProt VARIANT: VARIANT | 200 | 200 | C -> R (in NAGSD; markedly decreases activity). | VAR_023505	Q8N159_1.pdb	ModBase_3S6K_A	404	0,35	deleterious	3,0	deleterious	0,61	deleterious	0,99	deleterious	-0,63	neutral	0,93	deleterious	0,95	deleterious	0,44	deleterious
Q9H5Q4	Q9H5Q4_UniProt_G105A	UniProt	G	105	A	UniProt MUTAGEN: MUTAGEN | 105 | 105 | G->A: Abolishes methyltransferase activity. |	Q9H5Q4_1.pdb	ModBase_1WY7_A	123	0,35	deleterious	10,8	deleterious	0,91	deleterious	1,00	deleterious	-5,43	deleterious	2,14	deleterious	0,81	deleterious	0,66	deleterious
Q9H4L7	Q9H4L7_UniProt_K528R	UniProt	K	528	R	UniProt MUTAGEN: MUTAGEN | 528 | 528 | K->R: No effect on subcellular localization and on histone deacetylation. |	Q9H4L7_1.pdb	ModBase_1Z63_A	517	0,35	neutral	7,1	deleterious	0,76	deleterious	1,00	deleterious	-2,81	deleterious	0,31	neutral	0,90	deleterious	0,55	deleterious
P55786	P55786_UniProt_E353V	UniProt	E	353	V	UniProt MUTAGEN: MUTAGEN | 353 | 353 | E->V: Reduces catalytic activity by 300,000-fold to 500,000-fold. |	P55786_1.pdb	ModBase_2YD0_A	861	0,35	deleterious	4,1	deleterious	0,85	deleterious	1,00	deleterious	-6,91	deleterious	-0,54	neutral	1,00	deleterious	1,05	deleterious
P55786	P55786_UniProt_E353Q	UniProt	E	353	Q	UniProt MUTAGEN: MUTAGEN | 353 | 353 | E->Q: Reduces catalytic activity by 5,000-fold to 15,000-fold. |	P55786_1.pdb	ModBase_2YD0_A	861	0,35	deleterious	4,1	deleterious	0,71	deleterious	1,00	deleterious	-2,96	deleterious	0,39	neutral	0,89	deleterious	0,55	deleterious
P55786	P55786_UniProt_E353A	UniProt	E	353	A	UniProt MUTAGEN: MUTAGEN | 353 | 353 | E->A: Reduces catalytic activity by 25,000-fold to 100,000-fold. |	P55786_1.pdb	ModBase_2YD0_A	861	0,35	deleterious	4,1	deleterious	0,86	deleterious	1,00	deleterious	-5,92	deleterious	1,11	deleterious	1,00	deleterious	0,97	deleterious
Q8N159	Q8N159_UniProt_W484R	UniProt	W	484	R	UniProt VARIANT: VARIANT | 484 | 484 | W -> R (in NAGSD; markedly decreases activity). | VAR_023509	Q8N159_1.pdb	ModBase_3S6K_A	404	0,35	deleterious	13,6	deleterious	0,98	deleterious	1,00	deleterious	-10,47	deleterious	1,72	deleterious	0,82	deleterious	1,12	deleterious
Q8TF46	Q8TF46_UniProt_D62N	UniProt	D	62	N	UniProt MUTAGEN: MUTAGEN | 62 | 62 | D->N: No change of exonuclease activity. |	Q8TF46_1.pdb	ModBase_4IFD_J	955	0,35	neutral	2,0	deleterious	0,64	deleterious	1,00	deleterious	-4,02	deleterious	0,42	neutral	0,85	deleterious	0,6	deleterious
P28715	P28715_UniProt_L858P	UniProt	L	858	P	UniProt VARIANT: VARIANT | 858 | 858 | L -> P (in XP-G; reduced stability and greatly impaired endonuclease activity). | VAR_017097	P28715_1.pdb	ModBase_1MC8_A	262	0,35	deleterious	40,1	neutral	0,81	deleterious	1,00	deleterious	-5,05	deleterious	1,33	deleterious	0,70	neutral	0,48	deleterious
Q7Z4L5	Q7Z4L5_UniProt_D755Y	UniProt	D	755	Y	UniProt VARIANT: VARIANT | 755 | 755 | D -> Y (in ATD4; functionally deleterious mutation in vitro). | VAR_065536	Q7Z4L5_6.pdb	ModBase_1NA0_A	95	0,35	deleterious	18,5	neutral	0,77	deleterious	1,00	deleterious	-8,00	deleterious	-0,05	neutral	0,84	deleterious	0,93	deleterious
Q4KMP7	Q4KMP7_UniProt_R409L	UniProt	R	409	L	UniProt MUTAGEN: MUTAGEN | 409 | 409 | R->L: Loss of GAP activity. |	Q4KMP7_1.pdb	ModBase_3QYB_A	257	0,35	deleterious	61,2	neutral	0,87	deleterious	1,00	deleterious	-6,87	deleterious	0,10	neutral	0,42	neutral	0,25	neutral
P78549	P78549_UniProt_K220Q	UniProt	K	220	Q	UniProt MUTAGEN: MUTAGEN | 220 | 220 | K->Q: Inactivates enzyme. |	P78549_1.pdb	ModBase_3DTB_A	177	0,35	deleterious	28,7	neutral	0,80	deleterious	1,00	deleterious	-4,00	deleterious	-0,27	neutral	0,67	neutral	0,34	deleterious
Q8IUX4	Q8IUX4_UniProt_E67A	UniProt	E	67	A	UniProt MUTAGEN: MUTAGEN | 67 | 67 | E->A: No effect on cytidine deaminase and antiviral activity. |	Q8IUX4_1.pdb	ModBase_2NYT_D	182	0,35	neutral	5,0	deleterious	0,39	neutral	1,00	deleterious	-4,24	deleterious	0,86	deleterious	1,00	deleterious	0,82	deleterious
Q8N159	Q8N159_UniProt_L430P	UniProt	L	430	P	UniProt VARIANT: VARIANT | 430 | 430 | L -> P (in NAGSD; markedly decreases activity). | VAR_023508	Q8N159_1.pdb	ModBase_3S6K_A	404	0,35	deleterious	0,4	deleterious	0,82	deleterious	1,00	deleterious	-4,13	deleterious	4,18	deleterious	0,98	deleterious	0,79	deleterious
Q96SD1	Q96SD1_UniProt_H35A	UniProt	H	35	A	UniProt MUTAGEN: MUTAGEN | 35 | 35 | H->A: Abolishes PRKDC-dependent endonuclease activity and V(D)J recombination. |	Q96SD1_1.pdb	ModBase_4B87_A	323	0,35	deleterious	16,0	deleterious	0,99	deleterious	1,00	deleterious	-9,19	deleterious	2,14	deleterious	0,92	deleterious	1,15	deleterious
Q8N159	Q8N159_UniProt_S410P	UniProt	S	410	P	UniProt VARIANT: VARIANT | 410 | 410 | S -> P (in NAGSD; markedly decreases activity). | VAR_023507	Q8N159_1.pdb	ModBase_3S6K_A	404	0,35	deleterious	55,1	neutral	0,78	deleterious	1,00	deleterious	-2,21	neutral	0,94	deleterious	0,60	neutral	0,09	neutral
Q8N159	Q8N159_UniProt_A518T	UniProt	A	518	T	UniProt VARIANT: VARIANT | 518 | 518 | A -> T (in NAGSD; markedly decreases activity). | VAR_023510	Q8N159_1.pdb	ModBase_3S6K_A	404	0,35	deleterious	42,7	neutral	0,60	deleterious	1,00	deleterious	-2,40	neutral	0,82	deleterious	0,67	neutral	0,2	neutral
P55786	P55786_UniProt_Y438F	UniProt	Y	438	F	UniProt MUTAGEN: MUTAGEN | 438 | 438 | Y->F: Reduces catalytic activity by 1,000-fold to 2,500-fold. |	P55786_1.pdb	ModBase_2YD0_A	861	0,35	deleterious	28,1	neutral	0,80	deleterious	1,00	deleterious	-3,86	deleterious	0,94	deleterious	0,59	neutral	0,22	neutral
Q7Z4L5	Q7Z4L5_UniProt_L795P	UniProt	L	795	P	UniProt VARIANT: VARIANT | 795 | 795 | L -> P (in ATD4; functionally deleterious mutation in vitro). | VAR_065537	Q7Z4L5_6.pdb	ModBase_1NA0_A	95	0,35	deleterious	52,9	neutral	0,95	deleterious	1,00	deleterious	-5,92	deleterious	1,65	deleterious	0,84	deleterious	0,75	deleterious
Q96SD1	Q96SD1_UniProt_H33A	UniProt	H	33	A	UniProt MUTAGEN: MUTAGEN | 33 | 33 | H->A: Abolishes PRKDC-dependent endonuclease activity and V(D)J recombination. |	Q96SD1_1.pdb	ModBase_4B87_A	323	0,35	deleterious	0,0	deleterious	0,99	deleterious	1,00	deleterious	-9,19	deleterious	3,04	deleterious	0,89	deleterious	1,11	deleterious
Q96SD1	Q96SD1_UniProt_H115A	UniProt	H	115	A	UniProt MUTAGEN: MUTAGEN | 115 | 115 | H->A: Abolishes PRKDC-dependent endonuclease activity and V(D)J recombination. |	Q96SD1_1.pdb	ModBase_4B87_A	323	0,35	deleterious	5,4	deleterious	0,96	deleterious	1,00	deleterious	-8,75	deleterious	2,10	deleterious	0,92	deleterious	1,11	deleterious
P06858	P06858_UniProt_D277N	UniProt	D	277	N	UniProt VARIANT: VARIANT | 277 | 277 | D -> N (in LPL deficiency; 5% of full activity). | VAR_004235	P06858_1.pdb	ModBase_1GPL_A	414	0,34	deleterious	16,2	deleterious	0,29	neutral	0,66	deleterious	-4,63	deleterious	0,59	neutral	0,56	neutral	0,25	neutral
P06858	P06858_UniProt_D36N	UniProt	D	36	N	UniProt VARIANT: VARIANT | 36 | 36 | D -> N (in LPL deficiency; has approximately 80% of the specific activity of wild-type enzyme; dbSNP:rs1801177). | VAR_011948	P06858_2.pdb	ModBase_1GPL_A	414	0,34	neutral	84,4	neutral	0,42	neutral	0,07	neutral	-1,44	neutral	-0,10	neutral	0,38	neutral	-0,28	neutral
Q13315	Q13315_UniProt_N2875K	UniProt	N	2875	K	UniProt MUTAGEN: MUTAGEN | 2875 | 2875 | N->K: Loss of kinase activity. |	Q13315_1.pdb	ModBase_4AJW_A	225	0,34	deleterious	4,4	deleterious	0,84	deleterious	1,00	deleterious	-5,17	deleterious	1,16	deleterious	0,91	deleterious	0,78	deleterious
P06858	P06858_UniProt_P234L	UniProt	P	234	L	UniProt VARIANT: VARIANT | 234 | 234 | P -> L (in LPL deficiency; loss of activity). | VAR_004231	P06858_1.pdb	ModBase_1GPL_A	414	0,34	deleterious	0,0	deleterious	0,90	deleterious	1,00	deleterious	-9,82	deleterious	-0,62	neutral	0,99	deleterious	1,3	deleterious
Q8IYD8	Q8IYD8_UniProt_K117R	UniProt	K	117	R	UniProt MUTAGEN: MUTAGEN | 117 | 117 | K->R: Abolishes ATPase activity. |	Q8IYD8_1.pdb	ModBase_1WP9_A	507	0,34	deleterious	14,9	deleterious	0,77	deleterious	1,00	deleterious	-2,81	deleterious	0,29	neutral	0,86	deleterious	0,51	deleterious
P06858	P06858_UniProt_D231E	UniProt	D	231	E	UniProt VARIANT: VARIANT | 231 | 231 | D -> E (in LPL deficiency; loss of activity). | VAR_004229	P06858_1.pdb	ModBase_1GPL_A	414	0,34	deleterious	1,8	deleterious	0,89	deleterious	0,99	deleterious	-3,91	deleterious	0,41	neutral	0,75	deleterious	0,44	deleterious
Q9BQ52	Q9BQ52_UniProt_A541T	UniProt	A	541	T	UniProt VARIANT: VARIANT | 541 | 541 | A -> T (in HPC2; does not affect the enzymatic activity; dbSNP:rs34152967). | VAR_017428	Q9BQ52_2.pdb	ModBase_3ZWF_A	253	0,34	neutral	6,7	deleterious	0,32	neutral	0,34	neutral	-1,94	neutral	0,77	deleterious	0,73	neutral	0,25	neutral
Q9Y4R7	Q9Y4R7_UniProt_E469G	UniProt	E	469	G	UniProt MUTAGEN: MUTAGEN | 469 | 469 | E->G: Abolishes monoglycylase activity. |	Q9Y4R7_1.pdb	ModBase_3TIG_A	213	0,34	deleterious	56,3	neutral	0,84	deleterious	1,00	deleterious	-6,95	deleterious	0,40	neutral	0,50	neutral	0,37	deleterious
P06858	P06858_UniProt_R270H	UniProt	R	270	H	UniProt VARIANT: VARIANT | 270 | 270 | R -> H (in LPL deficiency; loss of activity). | VAR_004233	P06858_1.pdb	ModBase_1GPL_A	414	0,34	deleterious	6,7	deleterious	0,95	deleterious	1,00	deleterious	-4,62	deleterious	0,78	deleterious	0,89	deleterious	0,71	deleterious
P06858	P06858_UniProt_H210Q	UniProt	H	210	Q	UniProt VARIANT: VARIANT | 210 | 210 | H -> Q (in LPL deficiency; loss of activity). | VAR_004224	P06858_1.pdb	ModBase_1GPL_A	414	0,34	deleterious	0,0	deleterious	0,88	deleterious	1,00	deleterious	-7,81	deleterious	2,23	deleterious	0,99	deleterious	1,12	deleterious
P06858	P06858_UniProt_G215E	UniProt	G	215	E	UniProt VARIANT: VARIANT | 215 | 215 | G -> E (in LPL deficiency; loss of activity). | VAR_004225	P06858_1.pdb	ModBase_1GPL_A	414	0,34	deleterious	33,2	neutral	0,30	neutral	1,00	deleterious	-1,06	neutral	0,53	neutral	0,88	deleterious	0,38	deleterious
Q9UGL1	Q9UGL1_UniProt_H499Y	UniProt	H	499	Y	UniProt MUTAGEN: MUTAGEN | 499 | 499 | H->Y: Abolishes enzymatic activity. |	Q9UGL1_1.pdb	ModBase_2GP5_A	283	0,34	deleterious	12,2	deleterious	0,79	deleterious	1,00	deleterious	-5,71	deleterious	0,57	neutral	0,68	neutral	0,51	deleterious
Q6R6M4	Q6R6M4_UniProt_C89S	UniProt	C	89	S	UniProt MUTAGEN: MUTAGEN | 89 | 89 | C->S: Abolishes both enzymatic activity and effects on cell proliferation. |	Q6R6M4_1.pdb	ModBase_2HD5_A	293	0,34	deleterious	2,0	deleterious	0,95	deleterious	1,00	deleterious	-8,66	deleterious	1,32	deleterious	0,88	deleterious	1,05	deleterious
P41212	P41212_UniProt_S22A	UniProt	S	22	A	UniProt MUTAGEN: MUTAGEN | 22 | 22 | S->A: No effect. |	P41212_1.pdb	ModBase_1BQV_	105	0,34	neutral	66,7	neutral	0,19	neutral	0,82	deleterious	-0,62	neutral	0,25	neutral	0,35	neutral	-0,4	neutral
P06858	P06858_UniProt_P184R	UniProt	P	184	R	UniProt VARIANT: VARIANT | 184 | 184 | P -> R (in LPL deficiency; Nijmegen; loss of activity). | VAR_004219	P06858_1.pdb	ModBase_1GPL_A	414	0,34	deleterious	0,0	deleterious	0,97	deleterious	0,99	deleterious	-8,33	deleterious	0,95	deleterious	0,77	deleterious	0,87	deleterious
Q76LX8	Q76LX8_UniProt_A250V	UniProt	A	250	V	UniProt VARIANT: VARIANT | 250 | 250 | A -> V (in TTP; mild effect on protein secretion; strong reduction of proteolytic activity; dbSNP:rs121908478). | VAR_027116	Q76LX8_2.pdb	ModBase_2V4B_A	291	0,34	deleterious	31,2	neutral	0,66	deleterious	1,00	deleterious	-3,46	deleterious	0,40	neutral	0,73	neutral	0,38	deleterious
Q9Y4R7	Q9Y4R7_UniProt_G454S	UniProt	G	454	S	UniProt VARIANT: VARIANT | 454 | 454 | G -> S (in a colorectal cancer sample, abolishes monoglycylase activity; somatic mutation). | VAR_036054	Q9Y4R7_2.pdb	ModBase_3TIG_A	213	0,34	deleterious	0,0	deleterious	0,88	deleterious	1,00	deleterious	-5,96	deleterious	0,93	deleterious	0,90	deleterious	0,84	deleterious
Q9UN19	Q9UN19_UniProt_R61K	UniProt	R	61	K	UniProt MUTAGEN: MUTAGEN | 61 | 61 | R->K: No change in BCR-induced NFAT activation. |	Q9UN19_1.pdb	ModBase_2PLD_A	113	0,34	neutral	6,7	deleterious	0,85	deleterious	1,00	deleterious	-2,50	neutral	1,76	deleterious	0,88	deleterious	0,5	deleterious
P06858	P06858_UniProt_A185T	UniProt	A	185	T	UniProt VARIANT: VARIANT | 185 | 185 | A -> T (in LPL deficiency; 3.2% of activity). | VAR_004220	P06858_1.pdb	ModBase_1GPL_A	414	0,34	deleterious	0,0	deleterious	0,91	deleterious	1,00	deleterious	-3,84	deleterious	0,58	neutral	0,95	deleterious	0,72	deleterious
O75943	O75943_UniProt_S191A	UniProt	S	191	A	UniProt MUTAGEN: MUTAGEN | 191 | 191 | S->A: No effect on phosphorylation by ATR. |	O75943_1.pdb	ModBase_2CHQ_A	258	0,34	neutral	44,6	neutral	0,27	neutral	0,68	deleterious	-2,07	neutral	0,36	neutral	0,39	neutral	-0,22	neutral
Q9NZC9	Q9NZC9_UniProt_R764Q	UniProt	R	764	Q	UniProt VARIANT: VARIANT | 764 | 764 | R -> Q (in SIOD; abolishes annealing helicase activity but still binds selectively to fork DNA relative to ssDNA or dsDNA). | VAR_021381	Q9NZC9_1.pdb	ModBase_2I4I_A	109	0,34	deleterious	10,5	deleterious	0,81	deleterious	1,00	deleterious	-3,97	deleterious	0,85	deleterious	0,60	neutral	0,24	neutral
Q13315	Q13315_UniProt_D2870A	UniProt	D	2870	A	UniProt MUTAGEN: MUTAGEN | 2870 | 2870 | D->A: Loss of kinase activity. |	Q13315_1.pdb	ModBase_4AJW_A	225	0,34	deleterious	50,6	neutral	0,80	deleterious	1,00	deleterious	-6,90	deleterious	0,63	neutral	0,53	neutral	0,4	deleterious
Q8IZD2	Q8IZD2_UniProt_Y358A	UniProt	Y	358	A	UniProt MUTAGEN: MUTAGEN | 358 | 358 | Y->A: Loss of methyltransferase activity. |	Q8IZD2_2.pdb	ModBase_2W5Y_A	115	0,34	deleterious	0,0	deleterious	0,99	deleterious	1,00	deleterious	-5,71	deleterious	4,47	deleterious	0,99	deleterious	0,94	deleterious
P06858	P06858_UniProt_A203T	UniProt	A	203	T	UniProt VARIANT: VARIANT | 203 | 203 | A -> T (in LPL deficiency; Bethesda; loss of activity and abnormal heparin binding). | VAR_004222	P06858_1.pdb	ModBase_1GPL_A	414	0,34	deleterious	0,8	deleterious	0,87	deleterious	1,00	deleterious	-3,90	deleterious	0,50	neutral	0,80	deleterious	0,51	deleterious
P06858	P06858_UniProt_S220R	UniProt	S	220	R	UniProt VARIANT: VARIANT | 220 | 220 | S -> R (in LPL deficiency; 2.0% of activity). | VAR_004226	P06858_1.pdb	ModBase_1GPL_A	414	0,34	deleterious	8,4	deleterious	0,83	deleterious	1,00	deleterious	-4,90	deleterious	0,83	deleterious	0,85	deleterious	0,68	deleterious
P06858	P06858_UniProt_L392V	UniProt	L	392	V	UniProt VARIANT: VARIANT | 392 | 392 | L -> V (in LPL deficiency; loss of activity). | VAR_004243	P06858_1.pdb	ModBase_1GPL_A	414	0,34	deleterious	4,4	deleterious	0,27	neutral	1,00	deleterious	-2,59	deleterious	0,93	deleterious	0,50	neutral	-0,02	neutral
P06858	P06858_UniProt_H210D	UniProt	H	210	D	UniProt VARIANT: VARIANT | 210 | 210 | H -> D (in LPL deficiency; complete loss of enzyme activity). | VAR_057925	P06858_1.pdb	ModBase_1GPL_A	414	0,34	deleterious	0,0	deleterious	0,95	deleterious	1,00	deleterious	-8,78	deleterious	2,42	deleterious	0,98	deleterious	1,2	deleterious
Q6QN14	Q6QN14_UniProt_C89S	UniProt	C	89	S	UniProt MUTAGEN: MUTAGEN | 89 | 89 | C->S: Abolishes enzymatic activity. |	Q6QN14_1.pdb	ModBase_3I3T_A	292	0,34	deleterious	2,7	deleterious	0,92	deleterious	0,99	deleterious	-9,15	deleterious	0,83	deleterious	0,87	deleterious	1,07	deleterious
Q76LX8	Q76LX8_UniProt_Q448E	UniProt	Q	448	E	UniProt VARIANT: VARIANT | 448 | 448 | Q -> E (does not affect protein secretion; normal proteolytic activity; dbSNP:rs2301612). | VAR_027120	Q76LX8_1.pdb	ModBase_2V4B_A	291	0,34	neutral	36,4	neutral	0,30	neutral	0,00	neutral	1,81	neutral	0,34	neutral	0,36	neutral	-0,6	neutral
O95340	O95340_UniProt_E10K	UniProt	E	10	K	UniProt VARIANT: VARIANT | 10 | 10 | E -> K (significant decrease of activity; dbSNP:rs17173698). | VAR_029136	O95340_2.pdb	ModBase_1M8P_A	217	0,34	deleterious	59,8	neutral	0,25	neutral	0,00	neutral	-0,57	neutral	-0,12	neutral	0,41	neutral	-0,32	neutral
P06858	P06858_UniProt_G169E	UniProt	G	169	E	UniProt VARIANT: VARIANT | 169 | 169 | G -> E (in LPL deficiency; loss of activity). | VAR_004215	P06858_1.pdb	ModBase_1GPL_A	414	0,34	deleterious	0,0	deleterious	0,99	deleterious	1,00	deleterious	-7,68	deleterious	1,19	deleterious	0,99	deleterious	1,11	deleterious
Q99519	Q99519_UniProt_G243R	UniProt	G	243	R	UniProt VARIANT: VARIANT | 243 | 243 | G -> R (in SIALIDOSIS; type 1; no enzyme activity and no transport to the lysosome). | VAR_012216	Q99519_1.pdb	ModBase_2VK6_A	327	0,34	deleterious	3,2	deleterious	0,86	deleterious	0,99	deleterious	-6,10	deleterious	0,53	neutral	0,95	deleterious	0,91	deleterious
P06858	P06858_UniProt_I221T	UniProt	I	221	T	UniProt VARIANT: VARIANT | 221 | 221 | I -> T (in LPL deficiency; loss of activity). | VAR_004227	P06858_1.pdb	ModBase_1GPL_A	414	0,34	deleterious	0,9	deleterious	0,77	deleterious	1,00	deleterious	-4,44	deleterious	1,93	deleterious	0,95	deleterious	0,77	deleterious
Q969S2	Q969S2_UniProt_K154R	UniProt	K	154	R	UniProt MUTAGEN: MUTAGEN | 154 | 154 | K->R: No effect on glycosylase and AP lyase activity. |	Q969S2_1.pdb	ModBase_1KFV_B	128	0,34	neutral	46,1	neutral	0,33	neutral	0,95	deleterious	-1,02	neutral	-0,02	neutral	0,39	neutral	-0,31	neutral
P06858	P06858_UniProt_Y289H	UniProt	Y	289	H	UniProt VARIANT: VARIANT | 289 | 289 | Y -> H (in LPL deficiency; no enzyme activity). | VAR_057934	P06858_1.pdb	ModBase_1GPL_A	414	0,34	deleterious	2,1	deleterious	0,47	neutral	0,06	neutral	-4,33	deleterious	2,20	deleterious	0,93	deleterious	0,74	deleterious
P06858	P06858_UniProt_C243S	UniProt	C	243	S	UniProt VARIANT: VARIANT | 243 | 243 | C -> S (in LPL deficiency; loss of activity). | VAR_004232	P06858_1.pdb	ModBase_1GPL_A	414	0,34	deleterious	12,8	deleterious	0,87	deleterious	1,00	deleterious	-9,69	deleterious	1,82	deleterious	0,73	neutral	0,93	deleterious
Q8NG08	Q8NG08_UniProt_K481A	UniProt	K	481	A	UniProt MUTAGEN: MUTAGEN | 481 | 481 | K->A: No ATPase activity. |	Q8NG08_1.pdb	ModBase_3LLM_A	87	0,34	deleterious	31,0	neutral	0,65	deleterious	1,00	deleterious	-5,80	deleterious	0,61	neutral	0,83	deleterious	0,73	deleterious
P06858	P06858_UniProt_N318S	UniProt	N	318	S	UniProt VARIANT: VARIANT | 318 | 318 | N -> S (in LPL deficiency; loss of activity; frequent mutation; dbSNP:rs268). | VAR_004239	P06858_1.pdb	ModBase_1GPL_A	414	0,34	deleterious	31,7	neutral	0,43	neutral	0,10	neutral	-1,09	neutral	0,73	neutral	0,66	neutral	0,07	neutral
Q9Y4R7	Q9Y4R7_UniProt_M476I	UniProt	M	476	I	UniProt VARIANT: VARIANT | 476 | 476 | M -> I (in a colorectal cancer sample, abolishes monoglycylase activity; somatic mutation). | VAR_036055	Q9Y4R7_2.pdb	ModBase_3TIG_A	213	0,34	deleterious	13,6	deleterious	0,40	neutral	0,41	neutral	-3,97	deleterious	0,20	neutral	0,64	neutral	0,3	neutral
P06858	P06858_UniProt_L303F	UniProt	L	303	F	UniProt VARIANT: VARIANT | 303 | 303 | L -> F (in LPL deficiency; approximately 6% of normal LPL activity and 40% of LPL mass are detected in the patient's postheparin plasma; results in the production of a functionally inactive enzyme). | VAR_057936	P06858_1.pdb	ModBase_1GPL_A	414	0,34	deleterious	12,1	deleterious	0,14	neutral	0,99	deleterious	-3,63	deleterious	0,19	neutral	0,74	neutral	0,41	deleterious
Q8IUC6	Q8IUC6_UniProt_E252A	UniProt	E	252	A	UniProt MUTAGEN: MUTAGEN | 252 | 252 | E->A: Loss of TCAM1-induced NF-kappa-B activation. Reduces interaction with TRAF6 and activation of NF-kappa-B signaling pathway; when associated with A-88 and A-303. |	Q8IUC6_1.pdb	ModBase_2ENS_A	73	0,33	deleterious	82,3	neutral	0,68	deleterious	0,89	deleterious	-2,69	deleterious	-0,21	neutral	0,43	neutral	-0,11	neutral
Q9UP65	Q9UP65_UniProt_R54A	UniProt	R	54	A	UniProt MUTAGEN: MUTAGEN | 54 | 54 | R->A: Abolishes enzyme activity. |	Q9UP65_1.pdb	ModBase_1CJY_B	471	0,33	deleterious	40,5	neutral	0,88	deleterious	1,00	deleterious	-5,70	deleterious	-0,10	neutral	0,34	neutral	0,03	neutral
P55157	P55157_UniProt_N780Y	UniProt	N	780	Y	UniProt VARIANT: VARIANT | 780 | 780 | N -> Y (in ABL; loss of activity). | VAR_014019	P55157_1.pdb	ModBase_3GHE_L	120	0,33	deleterious	28,6	neutral	0,48	neutral	0,99	deleterious	-3,23	deleterious	-0,85	neutral	0,71	neutral	0,33	deleterious
Q86T82	Q86T82_UniProt_C350S	UniProt	C	350	S	UniProt MUTAGEN: MUTAGEN | 350 | 350 | C->S: Abolishes deubiquitinase activity. |	Q86T82_1.pdb	ModBase_1VJV_A	260	0,33	deleterious	51,9	neutral	0,95	deleterious	1,00	deleterious	-9,47	deleterious	-0,08	neutral	0,52	neutral	0,62	deleterious
Q5SY16	Q5SY16_UniProt_K312A	UniProt	K	312	A	UniProt MUTAGEN: MUTAGEN | 312 | 312 | K->A: Abolishes kinase activity and rRNA processing. |	Q5SY16_1.pdb	ModBase_2NPI_A	103	0,33	deleterious	35,1	neutral	0,93	deleterious	1,00	deleterious	-5,54	deleterious	0,50	neutral	0,67	neutral	0,48	deleterious
Q14697	Q14697_UniProt_D542N	UniProt	D	542	N	UniProt MUTAGEN: MUTAGEN | 542 | 542 | D->N: Loss of activity. |	Q14697_1.pdb	ModBase_2G3M_A	563	0,33	deleterious	2,8	deleterious	0,83	deleterious	1,00	deleterious	-5,00	deleterious	0,94	deleterious	0,85	deleterious	0,68	deleterious
Q5JRX3	Q5JRX3_UniProt_E107Q	UniProt	E	107	Q	UniProt MUTAGEN: MUTAGEN | 107 | 107 | E->Q: Loss of function. |	Q5JRX3_1.pdb	ModBase_2FGE_A	950	0,33	deleterious	11,3	deleterious	0,53	deleterious	1,00	deleterious	-2,88	deleterious	0,25	neutral	0,79	deleterious	0,41	deleterious
Q5SY16	Q5SY16_UniProt_S313A	UniProt	S	313	A	UniProt MUTAGEN: MUTAGEN | 313 | 313 | S->A: Abolishes kinase activity and rRNA processing. |	Q5SY16_1.pdb	ModBase_2NPI_A	103	0,33	deleterious	27,5	neutral	0,87	deleterious	1,00	deleterious	-2,70	deleterious	0,48	neutral	0,57	neutral	0,09	neutral
Q9UP65	Q9UP65_UniProt_D385A	UniProt	D	385	A	UniProt MUTAGEN: MUTAGEN | 385 | 385 | D->A: Abolishes enzyme activity. |	Q9UP65_1.pdb	ModBase_1CJY_B	471	0,33	deleterious	0,4	deleterious	0,87	deleterious	1,00	deleterious	-7,05	deleterious	0,80	deleterious	1,00	deleterious	1,07	deleterious
Q5TAX3	Q5TAX3_UniProt_D1011A	UniProt	D	1011	A	UniProt MUTAGEN: MUTAGEN | 1011 | 1011 | D->A: Loss of nucleotidyltransferase activity. |	Q5TAX3_1.pdb	ModBase_4EP7_A	321	0,33	deleterious	33,5	neutral	0,91	deleterious	0,97	deleterious	-6,94	deleterious	-0,02	neutral	0,38	neutral	0,19	neutral
P41229	P41229_UniProt_H514A	UniProt	H	514	A	UniProt MUTAGEN: MUTAGEN | 514 | 514 | H->A: Abolishes enzymatic activity. |	P41229_2.pdb	ModBase_2OX0_A	302	0,33	deleterious	13,4	deleterious	0,89	deleterious	1,00	deleterious	-9,02	deleterious	2,45	deleterious	0,74	neutral	0,88	deleterious
O14656	O14656_UniProt_K108A	UniProt	K	108	A	UniProt MUTAGEN: MUTAGEN | 108 | 108 | K->A: Loss of ATP-binding. No effect on KLHL14-binding. Loss of relocalization to the nuclear envelope in the presence of TOR1AIP2. |	O14656_2.pdb	ModBase_3T15_A	52	0,33	deleterious	14,7	deleterious	0,85	deleterious	1,00	deleterious	-5,49	deleterious	1,85	deleterious	0,82	deleterious	0,68	deleterious
Q9UP65	Q9UP65_UniProt_R402A	UniProt	R	402	A	UniProt MUTAGEN: MUTAGEN | 402 | 402 | R->A: Abolishes enzyme activity. |	Q9UP65_1.pdb	ModBase_1CJY_B	471	0,33	deleterious	6,3	deleterious	0,89	deleterious	0,99	deleterious	-5,08	deleterious	1,47	deleterious	0,88	deleterious	0,73	deleterious
Q7Z2E3	Q7Z2E3_UniProt_V277G	UniProt	V	277	G	UniProt VARIANT: VARIANT | 277 | 277 | V -> G (in AOA; abolishes DNA-binding and enzymatic activity towards Ap(4)A). | VAR_018799	Q7Z2E3_2.pdb	ModBase_2EO4_A	113	0,33	deleterious	1,4	deleterious	0,61	deleterious	1,00	deleterious	-6,66	deleterious	3,19	deleterious	0,97	deleterious	0,99	deleterious
P31513	P31513_UniProt_N61K	UniProt	N	61	K	UniProt VARIANT: VARIANT | 61 | 61 | N -> K (loss of activity). | VAR_042706	P31513_1.pdb	ModBase_2VQ7_A	437	0,32	deleterious	60,5	neutral	0,75	deleterious	1,00	deleterious	-5,58	deleterious	-0,26	neutral	0,46	neutral	0,19	neutral
Q7Z4L5	Q7Z4L5_UniProt_M844V	UniProt	M	844	V	UniProt VARIANT: VARIANT | 844 | 844 | M -> V (found in a patient with Meckel- Gruber syndrome; functionally deleterious mutation in vitro). | VAR_065538	Q7Z4L5_5.pdb	ModBase_2FO7_A	136	0,32	deleterious	22,8	neutral	0,27	neutral	0,00	neutral	-0,07	neutral	0,81	deleterious	0,55	neutral	-0,16	neutral
Q9UKI8	Q9UKI8_UniProt_S743D	UniProt	S	743	D	UniProt MUTAGEN: MUTAGEN | 743 | 743 | S->D: Loss of kinase inhibition in response to DNA damage. |	Q9UKI8_1.pdb	ModBase_3C51_B	312	0,32	deleterious	50,8	neutral	0,24	neutral	0,89	deleterious	-2,01	neutral	0,09	neutral	0,50	neutral	-0,06	neutral
P31513	P31513_UniProt_M434I	UniProt	M	434	I	UniProt VARIANT: VARIANT | 434 | 434 | M -> I (in TMAU; profoundly alters enzyme function). | VAR_037308	P31513_1.pdb	ModBase_2VQ7_A	437	0,32	deleterious	2,4	deleterious	0,42	neutral	0,01	neutral	-2,19	neutral	1,19	deleterious	0,75	deleterious	0,3	neutral
O75317	O75317_UniProt_C48S	UniProt	C	48	S	UniProt MUTAGEN: MUTAGEN | 48 | 48 | C->S: Loss of activity. |	O75317_1.pdb	ModBase_2HD5_A	328	0,32	deleterious	5,2	deleterious	0,77	deleterious	1,00	deleterious	-8,85	deleterious	1,06	deleterious	0,85	deleterious	1,02	deleterious
Q14694	Q14694_UniProt_C424A	UniProt	C	424	A	UniProt MUTAGEN: MUTAGEN | 424 | 424 | C->A: Abolishes de-ubiquitinating activity. |	Q14694_1.pdb	ModBase_2GFO_A	377	0,32	deleterious	0,2	deleterious	0,98	deleterious	1,00	deleterious	-7,58	deleterious	1,30	deleterious	0,70	neutral	0,7	deleterious
Q9H9P8	Q9H9P8_UniProt_E176D	UniProt	E	176	D	UniProt VARIANT: VARIANT | 176 | 176 | E -> D (in L2HGA; alters protein processing and abolishes catalytic activity). | VAR_025687	Q9H9P8_1.pdb	ModBase_3DME_A	282	0,32	deleterious	2,1	deleterious	0,59	deleterious	1,00	deleterious	-2,83	deleterious	1,07	deleterious	0,90	deleterious	0,55	deleterious
P22304	P22304_UniProt_R88P	UniProt	R	88	P	UniProt VARIANT: VARIANT | 88 | 88 | R -> P (in MPS2; severe form; total absence of residual activity; poor transport to lysosomes). | VAR_007327	P22304_1.pdb	ModBase_3ED4_A	299	0,32	deleterious	1,8	deleterious	0,99	deleterious	1,00	deleterious	-6,43	deleterious	2,69	deleterious	0,91	deleterious	0,89	deleterious
Q9BXI6	Q9BXI6_UniProt_D157A	UniProt	D	157	A	UniProt MUTAGEN: MUTAGEN | 157 | 157 | D->A: Loss of activity. No effect on subcellular location. |	Q9BXI6_1.pdb	ModBase_3HZJ_A	279	0,32	deleterious	0,0	deleterious	0,83	deleterious	1,00	deleterious	-7,84	deleterious	0,01	neutral	0,96	deleterious	1,09	deleterious
Q9UKI8	Q9UKI8_UniProt_S743E	UniProt	S	743	E	UniProt MUTAGEN: MUTAGEN | 743 | 743 | S->E: Loss of kinase inhibition in response to DNA damage. |	Q9UKI8_1.pdb	ModBase_3C51_B	312	0,32	deleterious	50,8	neutral	0,26	neutral	0,80	deleterious	-1,82	neutral	0,98	deleterious	0,80	deleterious	0,33	deleterious
Q70CQ2	Q70CQ2_UniProt_C1903S	UniProt	C	1903	S	UniProt MUTAGEN: MUTAGEN | 1903 | 1903 | C->S: Loss of function. |	Q70CQ2_1.pdb	ModBase_2F1Z_B	368	0,32	deleterious	2,2	deleterious	0,72	deleterious	1,00	deleterious	-7,38	deleterious	1,22	deleterious	0,86	deleterious	0,91	deleterious
Q8IUQ4	Q8IUQ4_UniProt_H202Y	UniProt	H	202	Y	UniProt MUTAGEN: MUTAGEN | 202 | 202 | H->Y: No effect. |	Q8IUQ4_3.pdb	ModBase_4AP4_A	75	0,32	neutral	81,6	neutral	0,40	neutral	0,98	deleterious	-2,55	deleterious	0,12	neutral	0,56	neutral	0,06	neutral
P31513	P31513_UniProt_M66I	UniProt	M	66	I	UniProt VARIANT: VARIANT | 66 | 66 | M -> I (in TMAU; loss of activity; affects FAD binding). | VAR_002423	P31513_1.pdb	ModBase_2VQ7_A	437	0,32	deleterious	47,3	neutral	0,19	neutral	0,93	deleterious	-3,61	deleterious	0,02	neutral	0,37	neutral	-0,11	neutral
Q9UKI8	Q9UKI8_UniProt_S743A	UniProt	S	743	A	UniProt MUTAGEN: MUTAGEN | 743 | 743 | S->A: Loss of kinase inhibition in response to DNA damage. |	Q9UKI8_1.pdb	ModBase_3C51_B	312	0,32	deleterious	50,8	neutral	0,16	neutral	0,00	neutral	-1,00	neutral	0,74	deleterious	0,61	neutral	0	neutral
Q9NYP9	Q9NYP9_UniProt_C134A	UniProt	C	134	A	UniProt MUTAGEN: MUTAGEN | 134 | 134 | C->A: No effect. |	Q9NYP9_1.pdb	ModBase_1EXT_A	95	0,32	neutral	25,8	neutral	0,83	deleterious	1,00	deleterious	-4,37	deleterious	0,98	deleterious	0,65	neutral	0,34	deleterious
P22304	P22304_UniProt_T118I	UniProt	T	118	I	UniProt VARIANT: VARIANT | 118 | 118 | T -> I (in MPS2; mild to severe forms; greatly reduced activity; poor transport to lysosomes). | VAR_007333	P22304_1.pdb	ModBase_3ED4_A	299	0,32	deleterious	5,0	deleterious	0,75	deleterious	1,00	deleterious	-5,52	deleterious	0,80	deleterious	0,72	neutral	0,55	deleterious
Q9BXI6	Q9BXI6_UniProt_R160K	UniProt	R	160	K	UniProt MUTAGEN: MUTAGEN | 160 | 160 | R->K: Loss of activity. No effect on subcellular location. |	Q9BXI6_1.pdb	ModBase_3HZJ_A	279	0,32	deleterious	39,4	neutral	0,83	deleterious	1,00	deleterious	-2,95	deleterious	0,24	neutral	0,37	neutral	-0,16	neutral
Q8IUQ4	Q8IUQ4_UniProt_E40R	UniProt	E	40	R	UniProt MUTAGEN: MUTAGEN | 40 | 40 | E->R: Loss of function. |	Q8IUQ4_1.pdb	ModBase_4AP4_A	75	0,32	deleterious	52,8	neutral	0,69	deleterious	0,96	deleterious	-3,33	deleterious	-0,05	neutral	0,30	neutral	-0,23	neutral
P22304	P22304_UniProt_G140V	UniProt	G	140	V	UniProt VARIANT: VARIANT | 140 | 140 | G -> V (in MPS2; no significant enzyme activity). | VAR_026931	P22304_1.pdb	ModBase_3ED4_A	299	0,32	deleterious	24,1	neutral	0,73	deleterious	1,00	deleterious	-8,11	deleterious	0,09	neutral	0,70	neutral	0,75	deleterious
P22304	P22304_UniProt_A82V	UniProt	A	82	V	UniProt VARIANT: VARIANT | 82 | 82 | A -> V (in MPS2; no significant enzyme activity). | VAR_026918	P22304_1.pdb	ModBase_3ED4_A	299	0,32	deleterious	61,2	neutral	0,38	neutral	1,00	deleterious	-3,58	deleterious	0,23	neutral	0,49	neutral	0,06	neutral
Q9BQ52	Q9BQ52_UniProt_S217L	UniProt	S	217	L	UniProt VARIANT: VARIANT | 217 | 217 | S -> L (in HPC2; does not affect the enzymatic activity; dbSNP:rs4792311). | VAR_017426	Q9BQ52_1.pdb	ModBase_2E7Y_A	145	0,32	neutral	6,5	deleterious	0,44	neutral	0,36	neutral	-0,67	neutral	0,72	neutral	0,96	deleterious	0,46	deleterious
Q92781	Q92781_UniProt_R280H	UniProt	R	280	H	UniProt VARIANT: VARIANT | 280 | 280 | R -> H (in RPA; decreased stability; loss of enzymatic activity). | VAR_016820	Q92781_1.pdb	ModBase_1JTV_A	269	0,31	deleterious	37,5	neutral	0,45	neutral	1,00	deleterious	-4,56	deleterious	-0,03	neutral	0,33	neutral	-0,07	neutral
P57078	P57078_UniProt_I121N	UniProt	I	121	N	UniProt VARIANT: VARIANT | 121 | 121 | I -> N (in PPS-L; loss of function). | VAR_067332	P57078_1.pdb	ModBase_4E26_A	257	0,31	deleterious	4,0	deleterious	0,86	deleterious	0,89	deleterious	-3,66	deleterious	2,28	deleterious	0,98	deleterious	0,74	deleterious
Q3KR16	Q3KR16_UniProt_N351A	UniProt	N	351	A	UniProt MUTAGEN: MUTAGEN | 351 | 351 | N->A: Loss of exchange activity. |	Q3KR16_1.pdb	ModBase_3KY9_A	306	0,31	deleterious	39,9	neutral	0,88	deleterious	1,00	deleterious	-6,72	deleterious	0,07	neutral	0,59	neutral	0,47	deleterious
Q92781	Q92781_UniProt_A294P	UniProt	A	294	P	UniProt VARIANT: VARIANT | 294 | 294 | A -> P (in RPA; associated with H-280; no effect on enzymatic activity; accumulates in the perinuclear region). | VAR_016822	Q92781_1.pdb	ModBase_1JTV_A	269	0,31	neutral	12,3	deleterious	0,84	deleterious	0,99	deleterious	-2,11	neutral	1,75	deleterious	0,92	deleterious	0,52	deleterious
Q86TP1	Q86TP1_UniProt_D106A	UniProt	D	106	A	UniProt MUTAGEN: MUTAGEN | 106 | 106 | D->A: No change in cAMP PDE activity. Partial loss of cAMP PDE activity; when associated with D-28. Partial loss of cAMP PDE activity; when associated with D-28 and D-179. |	Q86TP1_1.pdb	ModBase_3VJN_A	145	0,31	neutral	2,8	deleterious	0,90	deleterious	1,00	deleterious	-4,53	deleterious	0,93	deleterious	1,00	deleterious	0,85	deleterious
P80365	P80365_UniProt_R335K	UniProt	R	335	K	UniProt MUTAGEN: MUTAGEN | 335 | 335 | R->K: No effect on enzyme activity. |	P80365_1.pdb	ModBase_1JTV_A	259	0,31	neutral	68,1	neutral	0,10	neutral	0,00	neutral	0,03	neutral	-0,09	neutral	0,47	neutral	-0,29	neutral
Q92781	Q92781_UniProt_G238W	UniProt	G	238	W	UniProt VARIANT: VARIANT | 238 | 238 | G -> W (in RPA; decreased stability; loss of enzymatic activity; accumulates in the perinuclear region; dbSNP:rs62638191). | VAR_009274	Q92781_1.pdb	ModBase_1JTV_A	269	0,31	deleterious	11,9	deleterious	0,85	deleterious	1,00	deleterious	-7,37	deleterious	-0,25	neutral	0,96	deleterious	1,04	deleterious
P80365	P80365_UniProt_A328V	UniProt	A	328	V	UniProt VARIANT: VARIANT | 328 | 328 | A -> V (in AME; abolishes enzyme activity). | VAR_015645	P80365_3.pdb	ModBase_1JTV_A	259	0,31	deleterious	1,0	deleterious	0,73	deleterious	1,00	deleterious	-3,12	deleterious	0,22	neutral	0,87	deleterious	0,55	deleterious
Q8TDG4	Q8TDG4_UniProt_K365M	UniProt	K	365	M	UniProt MUTAGEN: MUTAGEN | 365 | 365 | K->M: Abolishes ATPase and DNA helicase activity. |	Q8TDG4_1.pdb	ModBase_2ZJ5_A	718	0,31	deleterious	8,2	deleterious	0,93	deleterious	1,00	deleterious	-5,60	deleterious	0,67	neutral	0,96	deleterious	0,88	deleterious
Q13535	Q13535_UniProt_K2327R	UniProt	K	2327	R	UniProt MUTAGEN: MUTAGEN | 2327 | 2327 | K->R: Abolishes kinase activity. |	Q13535_1.pdb	ModBase_4AJW_A	229	0,31	deleterious	9,6	deleterious	0,55	deleterious	1,00	deleterious	-2,85	deleterious	0,14	neutral	0,77	deleterious	0,38	deleterious
P57078	P57078_UniProt_T184I	UniProt	T	184	I	UniProt VARIANT: VARIANT | 184 | 184 | T -> I (in PPS-L; loss of function). | VAR_067333	P57078_1.pdb	ModBase_4E26_A	257	0,31	deleterious	15,5	deleterious	0,88	deleterious	1,00	deleterious	-3,66	deleterious	0,73	neutral	0,72	neutral	0,39	deleterious
Q8IV04	Q8IV04_UniProt_R141A	UniProt	R	141	A	UniProt MUTAGEN: MUTAGEN | 141 | 141 | R->A: Loss of GAP activity. |	Q8IV04_1.pdb	ModBase_2QQ8_A	226	0,31	deleterious	45,4	neutral	0,94	deleterious	1,00	deleterious	-5,73	deleterious	0,51	neutral	0,38	neutral	0,09	neutral
O43272	O43272_UniProt_T466M	UniProt	T	466	M	UniProt VARIANT: VARIANT | 466 | 466 | T -> M (associated with susceptibility to SCZD4; strongly reduced affinity for FAD and enzymatic activity; dbSNP:rs2870984). | VAR_029574	O43272_1.pdb	ModBase_4H6Q_A	261	0,3	deleterious	4,0	deleterious	0,67	deleterious	0,94	deleterious	-3,55	deleterious	0,81	deleterious	0,92	deleterious	0,66	deleterious
Q8WVI7	Q8WVI7_UniProt_T34A	UniProt	T	34	A	UniProt MUTAGEN: MUTAGEN | 34 | 34 | T->A: Abolishes PP1 inhibitory activity. |	Q8WVI7_1.pdb	ModBase_3L50_A	55	0,3	deleterious	90,2	neutral	0,56	deleterious	1,00	deleterious	-5,00	deleterious	0,08	neutral	0,51	neutral	0,21	neutral
Q9NZ71	Q9NZ71_UniProt_K48R	UniProt	K	48	R	UniProt MUTAGEN: MUTAGEN | 48 | 48 | K->R: Abolishes ATPase activity. |	Q9NZ71_1.pdb	ModBase_3CRV_A	695	0,3	deleterious	3,7	deleterious	0,58	deleterious	1,00	deleterious	-2,56	deleterious	0,59	neutral	0,93	deleterious	0,58	deleterious
O43272	O43272_UniProt_P406L	UniProt	P	406	L	UniProt VARIANT: VARIANT | 406 | 406 | P -> L (associated with susceptibility to SCZD4; strongly reduced enzymatic activity; dbSNP:rs3970555). | VAR_029567	O43272_1.pdb	ModBase_4H6Q_A	261	0,3	deleterious	0,5	deleterious	0,58	deleterious	1,00	deleterious	-5,17	deleterious	0,79	deleterious	0,98	deleterious	0,88	deleterious
Q9Y5T5	Q9Y5T5_UniProt_C205S	UniProt	C	205	S	UniProt MUTAGEN: MUTAGEN | 205 | 205 | C->S: Loss of enzyme activity. |	Q9Y5T5_1.pdb	ModBase_1VJV_A	115	0,3	deleterious	38,1	neutral	0,95	deleterious	1,00	deleterious	-9,16	deleterious	0,01	neutral	0,38	neutral	0,39	deleterious
O43272	O43272_UniProt_L441P	UniProt	L	441	P	UniProt VARIANT: VARIANT | 441 | 441 | L -> P (in HP-1; associated with susceptibility to SCZD4; strongly reduced enzymatic activity; dbSNP:rs2904551). | VAR_029571	O43272_1.pdb	ModBase_4H6Q_A	261	0,3	deleterious	0,0	deleterious	0,81	deleterious	1,00	deleterious	-6,46	deleterious	3,77	deleterious	0,98	deleterious	0,99	deleterious
Q63HR2	Q63HR2_UniProt_C231S	UniProt	C	231	S	UniProt MUTAGEN: MUTAGEN | 231 | 231 | C->S: Abolishes inhibition of AKT1 kinase activity. |	Q63HR2_1.pdb	ModBase_1D5R_A	285	0,3	deleterious	0,0	deleterious	0,43	neutral	1,00	deleterious	-3,82	deleterious	2,02	deleterious	0,96	deleterious	0,74	deleterious
Q9Y251	Q9Y251_UniProt_E343A	UniProt	E	343	A	UniProt MUTAGEN: MUTAGEN | 343 | 343 | E->A: Loss of heparanase activity. |	Q9Y251_1.pdb	ModBase_4EKJ_A	129	0,3	deleterious	36,0	neutral	0,59	deleterious	1,00	deleterious	-4,05	deleterious	0,67	neutral	0,52	neutral	0,14	neutral
O43272	O43272_UniProt_A472T	UniProt	A	472	T	UniProt VARIANT: VARIANT | 472 | 472 | A -> T (associated with susceptibility to SCZD4; no effect on enzymatic activity; dbSNP:rs2870983). | VAR_029575	O43272_1.pdb	ModBase_4H6Q_A	261	0,3	neutral	0,0	deleterious	0,37	neutral	0,03	neutral	-0,98	neutral	1,46	deleterious	0,85	deleterious	0,33	deleterious
O43353	O43353_UniProt_K47A	UniProt	K	47	A	UniProt MUTAGEN: MUTAGEN | 47 | 47 | K->A: Abolishes kinase activity. |	O43353_2.pdb	ModBase_2XP2_A	284	0,3	deleterious	21,4	neutral	0,87	deleterious	1,00	deleterious	-5,15	deleterious	0,64	neutral	0,91	deleterious	0,78	deleterious
O43272	O43272_UniProt_A455S	UniProt	A	455	S	UniProt VARIANT: VARIANT | 455 | 455 | A -> S (can be associated with HP-1 in a subset of schizophrenia patients; no effect on enzymatic activity; dbSNP:rs1807467). | VAR_029573	O43272_1.pdb	ModBase_4H6Q_A	261	0,3	neutral	47,9	neutral	0,13	neutral	0,04	neutral	-1,05	neutral	0,41	neutral	0,46	neutral	-0,21	neutral
O43272	O43272_UniProt_R453C	UniProt	R	453	C	UniProt VARIANT: VARIANT | 453 | 453 | R -> C (associated with susceptibility to SCZD4; can be associated with HP-1 in a subset of schizophrenia patients; strongly reduced enzymatic activity; dbSNP:rs3970559). | VAR_029572	O43272_1.pdb	ModBase_4H6Q_A	261	0,3	deleterious	2,6	deleterious	0,48	neutral	0,99	deleterious	-7,22	deleterious	1,47	deleterious	0,97	deleterious	1,05	deleterious
Q8TAS1	Q8TAS1_UniProt_K54A	UniProt	K	54	A	UniProt MUTAGEN: MUTAGEN | 54 | 54 | K->A: Loss of kinase activity. |	Q8TAS1_1.pdb	ModBase_4EXU_A	330	0,3	deleterious	3,5	deleterious	0,48	neutral	0,99	deleterious	-2,22	neutral	0,87	deleterious	1,00	deleterious	0,64	deleterious
Q9Y251	Q9Y251_UniProt_E225A	UniProt	E	225	A	UniProt MUTAGEN: MUTAGEN | 225 | 225 | E->A: Loss of heparanase activity. No effect on HPSE-mediated cell adhesion. |	Q9Y251_1.pdb	ModBase_4EKJ_A	129	0,3	deleterious	1,1	deleterious	0,92	deleterious	1,00	deleterious	-5,41	deleterious	1,66	deleterious	1,00	deleterious	0,92	deleterious
Q92738	Q92738_UniProt_R150A	UniProt	R	150	A	UniProt MUTAGEN: MUTAGEN | 150 | 150 | R->A: Loss of GAP activity on RAB5A. |	Q92738_1.pdb	ModBase_3QYE_A	271	0,3	deleterious	61,2	neutral	0,73	deleterious	1,00	deleterious	-5,79	deleterious	0,23	neutral	0,56	neutral	0,35	deleterious
