# Supplementary material for: Prediction and interpretation of deleterious coding variants in terms of protein structural stability
Source: Sci Rep. 2018 Mar 14;8:4480. doi: 10.1038/s41598-018-22531-2 (PMC5852127; doi:10.1038/s41598-018-22531-2)
Supplement: Supplementary file 4 — Table S3 - Non-Human variant dataset [file 41598_2018_22531_MOESM4_ESM.txt]

Organism	UniProt ID	ID	source	wildtype	mut pos	mutant	label quality	label evidence	model filename	model source	length	alignment quality	domain	Phenotype	Solvent Accessibility (17.7)		VIPUR		Polyphen-2 (0.5)		PROVEAN (-2.5)		PoPMuSiC (0.74)		ANN (0.739)		SNPMuSiC (0.32)
Mycobacterium smegmatis (strain ATCC 700084 / mc(2)155)	A0QZY0	A0QZY0_UniProt_T46V	UniProt	T	46	V	high	UniProt MUTAGEN: MUTAGEN | 46 | 46 | T->V: 100-fold decrease in catalytic turnover. |	A0QZY0_1.pdb	PDB_3C8Z_A	400.0	1,00	Bacteria	deleterious	22,9	neutral	0,93	deleterious	1,00	deleterious	-4,99	deleterious	0,29	neutral	0,67	neutral	0,42	deleterious
Mycobacterium smegmatis (strain ATCC 700084 / mc(2)155)	A0QZY0	A0QZY0_UniProt_D251N	UniProt	D	251	N	high	UniProt MUTAGEN: MUTAGEN | 251 | 251 | D->N: 400-fold decrease in catalytic turnover. |	A0QZY0_1.pdb	PDB_3C8Z_A	400.0	1,00	Bacteria	deleterious	40,7	neutral	0,89	deleterious	1,00	deleterious	-5,00	deleterious	0,29	neutral	0,5	neutral	0,19	neutral
Mycobacterium smegmatis (strain ATCC 700084 / mc(2)155)	A0QZY0	A0QZY0_UniProt_H55A	UniProt	H	55	A	high	UniProt MUTAGEN: MUTAGEN | 55 | 55 | H->A: 40-fold decrease in catalytic turnover. |	A0QZY0_1.pdb	PDB_3C8Z_A	400.0	1,00	Bacteria	deleterious	25,1	neutral	0,95	deleterious	1,00	deleterious	-9,97	deleterious	1,14	deleterious	0,82	deleterious	1,08	deleterious
Mycobacterium smegmatis (strain ATCC 700084 / mc(2)155)	A0QZY0	A0QZY0_UniProt_W227F	UniProt	W	227	F	high	UniProt MUTAGEN: MUTAGEN | 227 | 227 | W->F,H: 100-fold decrease in catalytic turnover. |	A0QZY0_1.pdb	PDB_3C8Z_A	400.0	1,00	Bacteria	deleterious	29,0	neutral	0,93	deleterious	1,00	deleterious	-10,00	deleterious	1,12	deleterious	0,62	neutral	0,8	deleterious
Mycobacterium smegmatis (strain ATCC 700084 / mc(2)155)	A0QZY0	A0QZY0_UniProt_W227H	UniProt	W	227	H	high	UniProt MUTAGEN: MUTAGEN | 227 | 227 | W->F,H: 100-fold decrease in catalytic turnover. |	A0QZY0_1.pdb	PDB_3C8Z_A	400.0	1,00	Bacteria	deleterious	29,0	neutral	0,99	deleterious	1,00	deleterious	-13,00	deleterious	1,15	deleterious	0,72	neutral	1,21	deleterious
Mycobacterium smegmatis (strain ATCC 700084 / mc(2)155)	A0QZY0	A0QZY0_UniProt_T83V	UniProt	T	83	V	high	UniProt MUTAGEN: MUTAGEN | 83 | 83 | T->V: Almost no effect. |	A0QZY0_1.pdb	PDB_3C8Z_A	400.0	1,00	Bacteria	neutral	1,8	deleterious	0,96	deleterious	1,00	deleterious	-4,99	deleterious	0,89	deleterious	0,98	deleterious	0,86	deleterious
Mycobacterium smegmatis (strain ATCC 700084 / mc(2)155)	A0R2B1	A0R2B1_UniProt_H539A	UniProt	H	539	A	high	UniProt MUTAGEN: MUTAGEN | 539 | 539 | H->A: Loss of KG decarboxylase activity. |	A0R2B1_1.pdb	PDB_2YIC_A	818.0	1,00	Bacteria	deleterious	24,7	neutral	0,97	deleterious	1,00	deleterious	-9,96	deleterious	1,14	deleterious	0,71	neutral	0,92	deleterious
Mycobacterium smegmatis (strain ATCC 700084 / mc(2)155)	A0R2B1	A0R2B1_UniProt_H579A	UniProt	H	579	A	high	UniProt MUTAGEN: MUTAGEN | 579 | 579 | H->A: Loss of KG decarboxylase activity. |	A0R2B1_1.pdb	PDB_2YIC_A	818.0	1,00	Bacteria	deleterious	19,9	neutral	0,96	deleterious	1,00	deleterious	-9,96	deleterious	1,63	deleterious	0,73	neutral	0,96	deleterious
Mycobacterium smegmatis (strain ATCC 700084 / mc(2)155)	A0R2B1	A0R2B1_UniProt_H1020A	UniProt	H	1020	A	high	UniProt MUTAGEN: MUTAGEN | 1020 | 1020 | H->A: Loss of KG decarboxylase activity. |	A0R2B1_1.pdb	PDB_2YIC_A	818.0	1,00	Bacteria	deleterious	31,5	neutral	0,95	deleterious	1,00	deleterious	-9,96	deleterious	1,57	deleterious	0,74	deleterious	0,97	deleterious
Mycobacterium smegmatis (strain ATCC 700084 / mc(2)155)	A0R2B1	A0R2B1_UniProt_H747A	UniProt	H	747	A	high	UniProt MUTAGEN: MUTAGEN | 747 | 747 | H->A: 40-fold decrease in KG decarboxylase activity. |	A0R2B1_1.pdb	PDB_2YIC_A	818.0	1,00	Bacteria	deleterious	17,8	neutral	0,97	deleterious	1,00	deleterious	-9,96	deleterious	1,25	deleterious	0,8	deleterious	1,05	deleterious
Streptococcus parasanguis	A1C3L3	A1C3L3_UniProt_V249A	UniProt	V	249	A	high	UniProt MUTAGEN: MUTAGEN | 249 | 249 | V->A: Loss of adherence to SHA. |	A1C3L3_2.pdb	PDB_3RGU_A	88.0	1,00	Bacteria	deleterious	50,6	neutral	0,09	neutral	x	x	0,43	neutral	-0,19	neutral	0,39	neutral	-0,43	neutral
Streptococcus parasanguis	A1C3L3	A1C3L3_UniProt_E223A	UniProt	E	223	A	high	UniProt MUTAGEN: MUTAGEN | 223 | 223 | E->A: Loss of adherence to SHA. |	A1C3L3_2.pdb	PDB_3RGU_A	88.0	1,00	Bacteria	deleterious	42,0	neutral	0,37	neutral	x	x	-0,55	neutral	0,37	neutral	0,64	neutral	0	neutral
Streptococcus parasanguis	A1C3L3	A1C3L3_UniProt_L470A	UniProt	L	470	A	high	UniProt MUTAGEN: MUTAGEN | 470 | 470 | L->A: Loss of adherence to SHA. |	A1C3L3_1.pdb	PDB_2X12_A	200.0	1,00	Bacteria	deleterious	33,0	neutral	0,18	neutral	x	x	-0,17	neutral	1,30	deleterious	0,73	neutral	0,09	neutral
Streptococcus parasanguis	A1C3L3	A1C3L3_UniProt_N488A	UniProt	N	488	A	high	UniProt MUTAGEN: MUTAGEN | 488 | 488 | N->A: Loss of adherence to SHA. |	A1C3L3_1.pdb	PDB_2X12_A	200.0	1,00	Bacteria	deleterious	82,6	neutral	0,29	neutral	x	x	-0,10	neutral	0,75	deleterious	0,62	neutral	-0,07	neutral
Streptococcus parasanguis	A1C3L3	A1C3L3_UniProt_Q490A	UniProt	Q	490	A	high	UniProt MUTAGEN: MUTAGEN | 490 | 490 | Q->A: Loss of adherence to SHA. |	A1C3L3_1.pdb	PDB_2X12_A	200.0	1,00	Bacteria	deleterious	65,7	neutral	0,25	neutral	x	x	-0,13	neutral	0,33	neutral	0,4	neutral	-0,38	neutral
Streptococcus parasanguis	A1C3L3	A1C3L3_UniProt_L248A	UniProt	L	248	A	high	UniProt MUTAGEN: MUTAGEN | 248 | 248 | L->A: Loss of adherence to SHA. |	A1C3L3_2.pdb	PDB_3RGU_A	88.0	1,00	Bacteria	deleterious	9,4	deleterious	0,19	neutral	x	x	0,12	neutral	2,43	deleterious	0,84	deleterious	0,22	neutral
Streptococcus parasanguis	A1C3L3	A1C3L3_UniProt_L385A	UniProt	L	385	A	high	UniProt MUTAGEN: MUTAGEN | 385 | 385 | L->A: Loss of adherence to SHA. |	A1C3L3_1.pdb	PDB_2X12_A	200.0	1,00	Bacteria	deleterious	26,6	neutral	0,23	neutral	x	x	0,25	neutral	1,18	deleterious	0,66	neutral	-0,05	neutral
Streptococcus parasanguis	A1C3L3	A1C3L3_UniProt_I219A	UniProt	I	219	A	high	UniProt MUTAGEN: MUTAGEN | 219 | 219 | I->A: Loss of adherence to SHA. |	A1C3L3_2.pdb	PDB_3RGU_A	88.0	1,00	Bacteria	deleterious	7,5	deleterious	0,23	neutral	x	x	-0,30	neutral	2,46	deleterious	0,92	deleterious	0,37	deleterious
Streptococcus parasanguis	A1C3L3	A1C3L3_UniProt_D227A	UniProt	D	227	A	high	UniProt MUTAGEN: MUTAGEN | 227 | 227 | D->A: Loss of adherence to SHA. |	A1C3L3_2.pdb	PDB_3RGU_A	88.0	1,00	Bacteria	deleterious	56,9	neutral	0,36	neutral	x	x	-0,27	neutral	-0,26	neutral	0,44	neutral	-0,31	neutral
Streptococcus parasanguis	A1C3L3	A1C3L3_UniProt_I496A	UniProt	I	496	A	high	UniProt MUTAGEN: MUTAGEN | 496 | 496 | I->A: Loss of adherence to SHA. |	A1C3L3_1.pdb	PDB_2X12_A	200.0	1,00	Bacteria	deleterious	37,7	neutral	0,21	neutral	x	x	0,38	neutral	1,11	deleterious	0,68	neutral	-0,03	neutral
Danio rerio (Zebrafish) (Brachydanio rerio)	A1L259	A1L259_UniProt_R161Q	UniProt	R	161	Q	high	UniProt MUTAGEN: MUTAGEN | 161 | 161 | R->Q: Loss of activity. |	A1L259_1.pdb	PDB_2O70_A	165.0	1,00	Eukaryota	deleterious	3,6	deleterious	0,99	deleterious	1,00	deleterious	-4,00	deleterious	1,02	deleterious	0,76	deleterious	0,47	deleterious
Danio rerio (Zebrafish) (Brachydanio rerio)	A1L259	A1L259_UniProt_E87Q	UniProt	E	87	Q	high	UniProt MUTAGEN: MUTAGEN | 87 | 87 | E->Q: Loss of activity. |	A1L259_1.pdb	PDB_2O70_A	165.0	1,00	Eukaryota	deleterious	9,1	deleterious	0,87	deleterious	1,00	deleterious	-3,00	deleterious	0,46	neutral	0,84	deleterious	0,49	deleterious
Danio rerio (Zebrafish) (Brachydanio rerio)	A1L259	A1L259_UniProt_H67N	UniProt	H	67	N	high	UniProt MUTAGEN: MUTAGEN | 67 | 67 | H->N: Loss of activity. |	A1L259_1.pdb	PDB_2O70_A	165.0	1,00	Eukaryota	deleterious	8,9	deleterious	0,93	deleterious	1,00	deleterious	-6,90	deleterious	1,86	deleterious	0,72	neutral	0,67	deleterious
Aspergillus niger (strain CBS 513.88 / FGSC A1513)	A2QAC0	A2QAC0_UniProt_M70F	UniProt	M	70	F	high	UniProt MUTAGEN: MUTAGEN | 70 | 70 | M->F: Abolishes enzyme activity. |	A2QAC0_1.pdb	ModBase_4DVJ_A	169.0	0,48	Eukaryota	deleterious	91,3	neutral	0,05	neutral	0,98	deleterious	-3,27	deleterious	0,01	neutral	0,49	neutral	0,03	neutral
Rotavirus A (isolate Monkey/South Africa/SA11-H96/1958 G3-P5B[2]-I2-R2-C5-M5-A5-N5-T5-E2-H5) (RV-A) (Simian Agent 11 (isolate SI/South Africa/H96/58))	A2T3P0	A2T3P0_UniProt_R227A	UniProt	R	227	A	high	UniProt MUTAGEN: MUTAGEN | 227 | 227 | R->A: Almost complete loss of NTPase activity. |	A2T3P0_1.pdb	ModBase_1L9V_A	313.0	1,00	Viruses	deleterious	9,5	deleterious	0,83	deleterious	1,00	deleterious	-5,91	deleterious	1,74	deleterious	0,84	deleterious	0,74	deleterious
Rotavirus A (isolate Monkey/South Africa/SA11-H96/1958 G3-P5B[2]-I2-R2-C5-M5-A5-N5-T5-E2-H5) (RV-A) (Simian Agent 11 (isolate SI/South Africa/H96/58))	A2T3P0	A2T3P0_UniProt_E153A	UniProt	E	153	A	high	UniProt MUTAGEN: MUTAGEN | 153 | 153 | E->A: Almost complete loss of NTPase activity. Unable to induce NSP5 phosphorylation. |	A2T3P0_1.pdb	ModBase_1L9V_A	313.0	1,00	Viruses	deleterious	4,9	deleterious	0,81	deleterious	1,00	deleterious	-5,91	deleterious	1,45	deleterious	1	deleterious	0,97	deleterious
Rotavirus A (isolate Monkey/South Africa/SA11-H96/1958 G3-P5B[2]-I2-R2-C5-M5-A5-N5-T5-E2-H5) (RV-A) (Simian Agent 11 (isolate SI/South Africa/H96/58))	A2T3P0	A2T3P0_UniProt_K188A	UniProt	K	188	A	high	UniProt MUTAGEN: MUTAGEN | 188 | 188 | K->A: Almost complete loss of NTPase activity. Unable to induce NSP5 phosphorylation. |	A2T3P0_1.pdb	ModBase_1L9V_A	313.0	1,00	Viruses	deleterious	2,7	deleterious	0,75	deleterious	1,00	deleterious	-5,91	deleterious	1,33	deleterious	1	deleterious	0,97	deleterious
Rotavirus A (isolate Monkey/South Africa/SA11-H96/1958 G3-P5B[2]-I2-R2-C5-M5-A5-N5-T5-E2-H5) (RV-A) (Simian Agent 11 (isolate SI/South Africa/H96/58))	A2T3P0	A2T3P0_UniProt_Y171A	UniProt	Y	171	A	high	UniProt MUTAGEN: MUTAGEN | 171 | 171 | Y->A: Almost complete loss of NTPase activity. |	A2T3P0_1.pdb	ModBase_1L9V_A	313.0	1,00	Viruses	deleterious	5,5	deleterious	0,93	deleterious	1,00	deleterious	-8,86	deleterious	2,75	deleterious	0,82	deleterious	0,98	deleterious
Rotavirus A (isolate Monkey/South Africa/SA11-H96/1958 G3-P5B[2]-I2-R2-C5-M5-A5-N5-T5-E2-H5) (RV-A) (Simian Agent 11 (isolate SI/South Africa/H96/58))	A2T3P0	A2T3P0_UniProt_H225A	UniProt	H	225	A	high	UniProt MUTAGEN: MUTAGEN | 225 | 225 | H->A: Almost complete loss of NTPase activity. Unable to induce NSP5 phosphorylation. |	A2T3P0_1.pdb	ModBase_1L9V_A	313.0	1,00	Viruses	deleterious	1,1	deleterious	0,86	deleterious	0,97	deleterious	-9,82	deleterious	2,55	deleterious	0,91	deleterious	1,19	deleterious
Rotavirus A (isolate Monkey/South Africa/SA11-H96/1958 G3-P5B[2]-I2-R2-C5-M5-A5-N5-T5-E2-H5) (RV-A) (Simian Agent 11 (isolate SI/South Africa/H96/58))	A2T3P0	A2T3P0_UniProt_H221A	UniProt	H	221	A	high	UniProt MUTAGEN: MUTAGEN | 221 | 221 | H->A: Almost complete loss of NTPase activity. |	A2T3P0_1.pdb	ModBase_1L9V_A	313.0	1,00	Viruses	deleterious	19,9	neutral	0,79	deleterious	1,00	deleterious	-9,85	deleterious	1,10	deleterious	0,8	deleterious	1,03	deleterious
Oryza sativa subsp. indica (Rice)	A2ZLU6	A2ZLU6_UniProt_V290R	UniProt	V	290	R	high	UniProt MUTAGEN: MUTAGEN | 290 | 290 | V->R: Loss of E3 ubiquitin ligase activity. |	A2ZLU6_1.pdb	ModBase_1T1H_A	77.0	0,65	Eukaryota	deleterious	5,4	deleterious	0,69	deleterious	1,00	deleterious	-6,36	deleterious	1,58	deleterious	0,93	deleterious	0,91	deleterious
Papaver bracteatum (Great scarlet poppy)	A4UHT7	A4UHT7_UniProt_L266A	UniProt	L	266	A	high	UniProt MUTAGEN: MUTAGEN | 266 | 266 | L->A: Strong decrease in substrate affinity and catalytic efficiency. No substrate inhibition. |	A4UHT7_1.pdb	ModBase_4DRY_A	266.0	0,43	Eukaryota	deleterious	11,1	deleterious	0,52	deleterious	0,05	neutral	-1,11	neutral	1,95	deleterious	0,89	deleterious	0,4	deleterious
Papaver bracteatum (Great scarlet poppy)	A4UHT7	A4UHT7_UniProt_N272A	UniProt	N	272	A	high	UniProt MUTAGEN: MUTAGEN | 272 | 272 | N->A: Almost 43-fold decrease in substrate affinity and 3300-fold decrease in catalytic efficiency but no substrate inhibition. |	A4UHT7_1.pdb	ModBase_4DRY_A	266.0	0,43	Eukaryota	deleterious	6,6	deleterious	0,65	deleterious	0,67	deleterious	-4,60	deleterious	1,57	deleterious	0,7	neutral	0,44	deleterious
Papaver bracteatum (Great scarlet poppy)	A4UHT7	A4UHT7_UniProt_M271A	UniProt	M	271	A	high	UniProt MUTAGEN: MUTAGEN | 271 | 271 | M->A: Almost 11-fold decrease in substrate affinity and 2200-fold decrease in catalytic efficiency but no substrate inhibition. |	A4UHT7_1.pdb	ModBase_4DRY_A	266.0	0,43	Eukaryota	deleterious	17,5	deleterious	0,66	deleterious	0,97	deleterious	-3,26	deleterious	1,38	deleterious	0,61	neutral	0,19	neutral
Pseudomonas sp. (strain CBS-3)	A5JTM5	A5JTM5_UniProt_R257L	UniProt	R	257	L	high	UniProt MUTAGEN: MUTAGEN | 257 | 257 | R->L: Significantly reduces catalytic activity and substrate CoA binding. |	A5JTM5_1.pdb	PDB_1NZY_A	269.0	1,00	Bacteria	deleterious	69,0	neutral	0,54	deleterious	0,11	neutral	-1,22	neutral	0,06	neutral	0,32	neutral	-0,38	neutral
Pseudomonas sp. (strain CBS-3)	A5JTM5	A5JTM5_UniProt_E175D	UniProt	E	175	D	high	UniProt MUTAGEN: MUTAGEN | 175 | 175 | E->D: No effect on catalytic activity. |	A5JTM5_1.pdb	PDB_1NZY_A	269.0	1,00	Bacteria	neutral	34,1	neutral	0,33	neutral	0,40	neutral	-2,61	deleterious	0,93	deleterious	0,58	neutral	0,09	neutral
Pseudomonas sp. (strain CBS-3)	A5JTM5	A5JTM5_UniProt_E68T	UniProt	E	68	T	high	UniProt MUTAGEN: MUTAGEN | 68 | 68 | E->T: No effect on catalytic activity. |	A5JTM5_1.pdb	PDB_1NZY_A	269.0	1,00	Bacteria	neutral	34,3	neutral	0,45	neutral	0,29	neutral	-2,22	neutral	0,12	neutral	0,48	neutral	-0,08	neutral
Pseudomonas sp. (strain CBS-3)	A5JTM5	A5JTM5_UniProt_D46A	UniProt	D	46	A	high	UniProt MUTAGEN: MUTAGEN | 46 | 46 | D->A: No effect on catalytic activity. |	A5JTM5_1.pdb	PDB_1NZY_A	269.0	1,00	Bacteria	neutral	99,5	neutral	0,22	neutral	0,01	neutral	-1,83	neutral	0,18	neutral	0,43	neutral	-0,19	neutral
Pseudomonas sp. (strain CBS-3)	A5JTM5	A5JTM5_UniProt_G113A	UniProt	G	113	A	high	UniProt MUTAGEN: MUTAGEN | 113 | 113 | G->A: Strongly reduced catalytic activity and substrate benzoyl group binding. Arylated intermediate does not accumulate. |	A5JTM5_1.pdb	PDB_1NZY_A	269.0	1,00	Bacteria	deleterious	8,2	deleterious	0,66	deleterious	1,00	deleterious	-6,00	deleterious	2,48	deleterious	0,89	deleterious	0,83	deleterious
Pseudomonas sp. (strain CBS-3)	A5JTM5	A5JTM5_UniProt_D145A	UniProt	D	145	A	high	UniProt MUTAGEN: MUTAGEN | 145 | 145 | D->A: Complete loss of catalytic activity, but not substrate binding. |	A5JTM5_1.pdb	PDB_1NZY_A	269.0	1,00	Bacteria	deleterious	33,6	neutral	0,74	deleterious	1,00	deleterious	-6,33	deleterious	0,85	deleterious	0,43	neutral	0,21	neutral
Pseudomonas sp. (strain CBS-3)	A5JTM5	A5JTM5_UniProt_H208Q	UniProt	H	208	Q	high	UniProt MUTAGEN: MUTAGEN | 208 | 208 | H->Q: No effect on catalytic activity. |	A5JTM5_1.pdb	PDB_1NZY_A	269.0	1,00	Bacteria	neutral	22,8	neutral	0,22	neutral	0,05	neutral	0,19	neutral	0,75	deleterious	0,56	neutral	-0,18	neutral
Pseudomonas sp. (strain CBS-3)	A5JTM5	A5JTM5_UniProt_W179F	UniProt	W	179	F	high	UniProt MUTAGEN: MUTAGEN | 179 | 179 | W->F: No effect on catalytic activity. |	A5JTM5_1.pdb	PDB_1NZY_A	269.0	1,00	Bacteria	neutral	5,0	deleterious	0,46	neutral	0,96	deleterious	-3,19	deleterious	0,87	deleterious	0,7	neutral	0,31	neutral
Pseudomonas sp. (strain CBS-3)	A5JTM5	A5JTM5_UniProt_D129T	UniProt	D	129	T	high	UniProt MUTAGEN: MUTAGEN | 129 | 129 | D->T: No effect on catalytic activity. |	A5JTM5_1.pdb	PDB_1NZY_A	269.0	1,00	Bacteria	neutral	48,3	neutral	0,26	neutral	0,25	neutral	-4,06	deleterious	-0,45	neutral	0,23	neutral	-0,26	neutral
Pseudomonas sp. (strain CBS-3)	A5JTM5	A5JTM5_UniProt_E163T	UniProt	E	163	T	high	UniProt MUTAGEN: MUTAGEN | 163 | 163 | E->T: No effect on catalytic activity. |	A5JTM5_1.pdb	PDB_1NZY_A	269.0	1,00	Bacteria	neutral	31,1	neutral	0,80	deleterious	1,00	deleterious	-4,31	deleterious	1,05	deleterious	0,56	neutral	0,22	neutral
Pseudomonas sp. (strain CBS-3)	A5JTM5	A5JTM5_UniProt_H81Q	UniProt	H	81	Q	high	UniProt MUTAGEN: MUTAGEN | 81 | 81 | H->Q: Loss of catalytic activity, substrate benzoyl group binding is not affected. |	A5JTM5_1.pdb	PDB_1NZY_A	269.0	1,00	Bacteria	deleterious	12,1	deleterious	0,21	neutral	0,08	neutral	-1,86	neutral	0,86	deleterious	0,66	neutral	0,15	neutral
Pseudomonas sp. (strain CBS-3)	A5JTM5	A5JTM5_UniProt_D123T	UniProt	D	123	T	high	UniProt MUTAGEN: MUTAGEN | 123 | 123 | D->T: No effect on catalytic activity. |	A5JTM5_1.pdb	PDB_1NZY_A	269.0	1,00	Bacteria	neutral	33,4	neutral	0,93	deleterious	1,00	deleterious	-7,00	deleterious	0,27	neutral	0,4	neutral	0,24	neutral
Pseudomonas sp. (strain CBS-3)	A5JTM5	A5JTM5_UniProt_H94Q	UniProt	H	94	Q	high	UniProt MUTAGEN: MUTAGEN | 94 | 94 | H->Q: No effect on catalytic activity. |	A5JTM5_1.pdb	PDB_1NZY_A	269.0	1,00	Bacteria	neutral	46,6	neutral	0,16	neutral	0,13	neutral	0,08	neutral	-0,27	neutral	0,34	neutral	-0,48	neutral
Pseudomonas sp. (strain CBS-3)	A5JTM5	A5JTM5_UniProt_F64P	UniProt	F	64	P	high	UniProt MUTAGEN: MUTAGEN | 64 | 64 | F->P: Severely reduces catalytic activity. Arylated intermediate does not accumulate. |	A5JTM5_1.pdb	PDB_1NZY_A	269.0	1,00	Bacteria	deleterious	16,7	deleterious	0,51	deleterious	0,98	deleterious	-0,07	neutral	1,97	deleterious	0,81	deleterious	0,2	neutral
Pseudomonas sp. (strain CBS-3)	A5JTM5	A5JTM5_UniProt_D45A	UniProt	D	45	A	high	UniProt MUTAGEN: MUTAGEN | 45 | 45 | D->A: No effect on catalytic activity. |	A5JTM5_1.pdb	PDB_1NZY_A	269.0	1,00	Bacteria	neutral	38,5	neutral	0,74	deleterious	0,95	deleterious	-6,69	deleterious	1,64	deleterious	0,62	neutral	0,51	deleterious
Pseudomonas sp. (strain CBS-3)	A5JTM5	A5JTM5_UniProt_G114A	UniProt	G	114	A	high	UniProt MUTAGEN: MUTAGEN | 114 | 114 | G->A: Strongly reduced catalytic activity and substrate benzoyl group binding. |	A5JTM5_1.pdb	PDB_1NZY_A	269.0	1,00	Bacteria	deleterious	3,9	deleterious	0,24	neutral	0,66	deleterious	0,63	neutral	0,78	deleterious	0,9	deleterious	0,26	neutral
Pseudomonas sp. (strain CBS-3)	A5JTM5	A5JTM5_UniProt_E43A	UniProt	E	43	A	high	UniProt MUTAGEN: MUTAGEN | 43 | 43 | E->A: No effect on catalytic activity. |	A5JTM5_1.pdb	PDB_1NZY_A	269.0	1,00	Bacteria	neutral	23,8	neutral	0,33	neutral	0,07	neutral	-2,21	neutral	0,58	neutral	0,89	deleterious	0,49	deleterious
Pseudomonas sp. (strain CBS-3)	A5JTM6	A5JTM6_UniProt_P168A	UniProt	P	168	A	high	UniProt MUTAGEN: MUTAGEN | 168 | 168 | P->A: No catalytic activity. |	A5JTM6_1.pdb	ModBase_3CW8_X	500.0	0,59	Bacteria	deleterious	15,8	deleterious	0,69	deleterious	0,99	deleterious	-7,05	deleterious	1,62	deleterious	0,82	deleterious	0,82	deleterious
Xenopus laevis (African clawed frog)	A6YFB5	A6YFB5_UniProt_S307A	UniProt	S	307	A	high	UniProt MUTAGEN: MUTAGEN | 307 | 307 | S->A: Loss of activity. |	A6YFB5_1.pdb	SwissModel_1LCY_A	318.0	0,50	Eukaryota	deleterious	2,5	deleterious	0,69	deleterious	1,00	deleterious	-2,96	deleterious	0,46	neutral	0,86	deleterious	0,52	deleterious
Escherichia coli	A8C927	A8C927_UniProt_W107A	UniProt	W	107	A	high	UniProt MUTAGEN: MUTAGEN | 107 | 107 | W->A: Loss of kanamycin resistance. Strong decrease in methyltransferase activity. |	A8C927_1.pdb	PDB_3P2E_A	202.0	1,00	Bacteria	deleterious	69,1	neutral	0,92	deleterious	0,87	deleterious	-8,96	deleterious	0,91	deleterious	0,56	neutral	0,63	deleterious
Escherichia coli	A8C927	A8C927_UniProt_W197A	UniProt	W	197	A	high	UniProt MUTAGEN: MUTAGEN | 197 | 197 | W->A: Loss of kanamycin resistance. Strong decrease in methyltransferase activity. |	A8C927_1.pdb	PDB_3P2E_A	202.0	1,00	Bacteria	deleterious	20,9	neutral	0,95	deleterious	0,87	deleterious	-6,85	deleterious	2,42	deleterious	0,87	deleterious	0,87	deleterious
Escherichia coli	A8C927	A8C927_UniProt_D30A	UniProt	D	30	A	high	UniProt MUTAGEN: MUTAGEN | 30 | 30 | D->A: Loss of kanamycin resistance. Strong decrease in methyltransferase activity. |	A8C927_1.pdb	PDB_3P2E_A	202.0	1,00	Bacteria	deleterious	0,5	deleterious	0,90	deleterious	0,99	deleterious	-5,04	deleterious	0,03	neutral	0,99	deleterious	0,89	deleterious
Cloacamonas acidaminovorans (strain Evry)	B0VHH0	B0VHH0_UniProt_D231G	UniProt	D	231	G	high	UniProt MUTAGEN: MUTAGEN | 231 | 231 | D->G: Loss of catalytic activity. |	B0VHH0_1.pdb	PDB_2Y7E_A	274.0	1,00	Bacteria	deleterious	9,1	deleterious	0,96	deleterious	1,00	deleterious	-7,00	deleterious	1,37	deleterious	0,95	deleterious	1	deleterious
Cloacamonas acidaminovorans (strain Evry)	B0VHH0	B0VHH0_UniProt_R226G	UniProt	R	226	G	high	UniProt MUTAGEN: MUTAGEN | 226 | 226 | R->G: Loss of catalytic activity. |	B0VHH0_1.pdb	PDB_2Y7E_A	274.0	1,00	Bacteria	deleterious	2,7	deleterious	0,99	deleterious	1,00	deleterious	-7,00	deleterious	2,09	deleterious	0,95	deleterious	1	deleterious
Rattus norvegicus (Rat)	B2DD29	B2DD29_UniProt_K63R	UniProt	K	63	R	high	UniProt MUTAGEN: MUTAGEN | 63 | 63 | K->R: Abolishes kinase activity. |	B2DD29_1.pdb	ModBase_3COK_A	251.0	0,37	Eukaryota	deleterious	13,8	deleterious	0,81	deleterious	1,00	deleterious	-2,33	neutral	0,42	neutral	0,63	neutral	0,15	neutral
Delftia sp. (strain HT23)	B2DFG5	B2DFG5_UniProt_K43A	UniProt	K	43	A	high	UniProt MUTAGEN: MUTAGEN | 43 | 43 | K->A: Loss of activity. |	B2DFG5_1.pdb	ModBase_3LLX_A	372.0	0,46	Bacteria	deleterious	34,3	neutral	0,64	deleterious	1,00	deleterious	-5,99	deleterious	0,49	neutral	0,74	neutral	0,61	deleterious
Nostoc punctiforme (strain ATCC 29133 / PCC 73102)	B2J1M1	B2J1M1_UniProt_Y123F	UniProt	Y	123	F	high	UniProt MUTAGEN: MUTAGEN | 123 | 123 | Y->F: No detectable effect on alkane biosynthesis activity in vivo. |	B2J1M1_1.pdb	ModBase_2OC5_A	222.0	0,61	Bacteria	neutral	6,1	deleterious	0,52	deleterious	1,00	deleterious	-4,00	deleterious	0,75	deleterious	0,66	neutral	0,33	deleterious
Cellvibrio japonicus (strain Ueda107) (Pseudomonas fluorescens subsp. cellulosa)	B3PC73	B3PC73_UniProt_E413A	UniProt	E	413	A	high	UniProt MUTAGEN: MUTAGEN | 413 | 413 | E->A: Loss of glucuronosidase activity. |	B3PC73_1.pdb	PDB_1GQI_A	708.0	1,00	Bacteria	deleterious	3,6	deleterious	0,96	deleterious	1,00	deleterious	-6,00	deleterious	1,87	deleterious	0,99	deleterious	0,97	deleterious
Cellvibrio japonicus (strain Ueda107) (Pseudomonas fluorescens subsp. cellulosa)	B3PC73	B3PC73_UniProt_D385C	UniProt	D	385	C	high	UniProt MUTAGEN: MUTAGEN | 385 | 385 | D->C: Loss of glucuronosidase activity. |	B3PC73_1.pdb	PDB_1GQI_A	708.0	1,00	Bacteria	deleterious	8,4	deleterious	0,96	deleterious	1,00	deleterious	-9,00	deleterious	0,89	deleterious	0,97	deleterious	1,2	deleterious
Cellvibrio japonicus (strain Ueda107) (Pseudomonas fluorescens subsp. cellulosa)	B3PC73	B3PC73_UniProt_D385A	UniProt	D	385	A	high	UniProt MUTAGEN: MUTAGEN | 385 | 385 | D->A: Loss of glucuronosidase activity. |	B3PC73_1.pdb	PDB_1GQI_A	708.0	1,00	Bacteria	deleterious	8,4	deleterious	0,93	deleterious	1,00	deleterious	-8,00	deleterious	1,87	deleterious	0,88	deleterious	0,99	deleterious
Cellvibrio japonicus (strain Ueda107) (Pseudomonas fluorescens subsp. cellulosa)	B3PC73	B3PC73_UniProt_R345A	UniProt	R	345	A	high	UniProt MUTAGEN: MUTAGEN | 345 | 345 | R->A: Loss of glucuronosidase activity. |	B3PC73_1.pdb	PDB_1GQI_A	708.0	1,00	Bacteria	deleterious	1,5	deleterious	0,96	deleterious	1,00	deleterious	-6,00	deleterious	1,55	deleterious	0,99	deleterious	0,96	deleterious
Cellvibrio japonicus (strain Ueda107) (Pseudomonas fluorescens subsp. cellulosa)	B3PC73	B3PC73_UniProt_V230A	UniProt	V	230	A	high	UniProt MUTAGEN: MUTAGEN | 230 | 230 | V->A: No influence on the glucuronosidase activity. |	B3PC73_1.pdb	PDB_1GQI_A	708.0	1,00	Bacteria	neutral	2,7	deleterious	0,74	deleterious	1,00	deleterious	-4,00	deleterious	1,90	deleterious	0,79	deleterious	0,5	deleterious
Cellvibrio japonicus (strain Ueda107) (Pseudomonas fluorescens subsp. cellulosa)	B3PC73	B3PC73_UniProt_W563A	UniProt	W	563	A	high	UniProt MUTAGEN: MUTAGEN | 563 | 563 | W->A: Greatly reduced the glucuronosidase activity. |	B3PC73_1.pdb	PDB_1GQI_A	708.0	1,00	Bacteria	deleterious	33,4	neutral	0,89	deleterious	1,00	deleterious	-14,00	deleterious	1,79	deleterious	0,74	neutral	1,32	deleterious
Cellvibrio japonicus (strain Ueda107) (Pseudomonas fluorescens subsp. cellulosa)	B3PC73	B3PC73_UniProt_E312C	UniProt	E	312	C	high	UniProt MUTAGEN: MUTAGEN | 312 | 312 | E->C: Loss of glucuronosidase activity. |	B3PC73_1.pdb	PDB_1GQI_A	708.0	1,00	Bacteria	deleterious	42,9	neutral	0,97	deleterious	1,00	deleterious	-8,92	deleterious	0,15	neutral	0,58	neutral	0,66	deleterious
Cellvibrio japonicus (strain Ueda107) (Pseudomonas fluorescens subsp. cellulosa)	B3PC73	B3PC73_UniProt_E312A	UniProt	E	312	A	high	UniProt MUTAGEN: MUTAGEN | 312 | 312 | E->A: Loss of glucuronosidase activity. |	B3PC73_1.pdb	PDB_1GQI_A	708.0	1,00	Bacteria	deleterious	42,9	neutral	0,91	deleterious	1,00	deleterious	-5,91	deleterious	0,52	neutral	0,67	neutral	0,51	deleterious
Cellvibrio japonicus (strain Ueda107) (Pseudomonas fluorescens subsp. cellulosa)	B3PC73	B3PC73_UniProt_K308A	UniProt	K	308	A	high	UniProt MUTAGEN: MUTAGEN | 308 | 308 | K->A: Greatly reduced the glucuronosidase activity. |	B3PC73_1.pdb	PDB_1GQI_A	708.0	1,00	Bacteria	deleterious	5,3	deleterious	0,96	deleterious	1,00	deleterious	-6,00	deleterious	1,11	deleterious	0,98	deleterious	0,96	deleterious
Cellvibrio japonicus (strain Ueda107) (Pseudomonas fluorescens subsp. cellulosa)	B3PC73	B3PC73_UniProt_K380A	UniProt	K	380	A	high	UniProt MUTAGEN: MUTAGEN | 380 | 380 | K->A: Greatly reduced the glucuronosidase activity. |	B3PC73_1.pdb	PDB_1GQI_A	708.0	1,00	Bacteria	deleterious	3,5	deleterious	0,94	deleterious	1,00	deleterious	-6,00	deleterious	1,75	deleterious	0,99	deleterious	0,97	deleterious
Cellvibrio japonicus (strain Ueda107) (Pseudomonas fluorescens subsp. cellulosa)	B3PC73	B3PC73_UniProt_W180A	UniProt	W	180	A	high	UniProt MUTAGEN: MUTAGEN | 180 | 180 | W->A: Greatly reduced the glucuronosidase activity. |	B3PC73_1.pdb	PDB_1GQI_A	708.0	1,00	Bacteria	deleterious	4,8	deleterious	0,99	deleterious	1,00	deleterious	-13,97	deleterious	3,61	deleterious	0,97	deleterious	1,64	deleterious
Helicobacter pylori (Campylobacter pylori)	B4XMC6	B4XMC6_UniProt_I148K	UniProt	I	148	K	high	UniProt MUTAGEN: MUTAGEN | 148 | 148 | I->K: Nearly no change in substrate affinity and 55-fold decrease in catalytic activity. |	B4XMC6_1.pdb	ModBase_2QGH_A	400.0	1,00	Bacteria	deleterious	8,4	deleterious	0,95	deleterious	1,00	deleterious	-7,00	deleterious	1,42	deleterious	0,75	deleterious	0,72	deleterious
Helicobacter pylori (Campylobacter pylori)	B4XMC6	B4XMC6_UniProt_I148L	UniProt	I	148	L	high	UniProt MUTAGEN: MUTAGEN | 148 | 148 | I->L: 13-fold increase in substrate affinity and 40-fold decrease in catalytic activity. |	B4XMC6_1.pdb	ModBase_2QGH_A	400.0	1,00	Bacteria	deleterious	8,4	deleterious	0,78	deleterious	0,97	deleterious	-2,00	neutral	0,59	neutral	0,53	neutral	-0,02	neutral
Helicobacter pylori (Campylobacter pylori)	B4XMC6	B4XMC6_UniProt_I148A	UniProt	I	148	A	high	UniProt MUTAGEN: MUTAGEN | 148 | 148 | I->A: Nearly no change in substrate affinity and 47-fold decrease in catalytic activity. |	B4XMC6_1.pdb	ModBase_2QGH_A	400.0	1,00	Bacteria	deleterious	8,4	deleterious	0,88	deleterious	1,00	deleterious	-5,00	deleterious	1,95	deleterious	0,71	neutral	0,49	deleterious
Helicobacter pylori (Campylobacter pylori)	B4XMC6	B4XMC6_UniProt_I148G	UniProt	I	148	G	high	UniProt MUTAGEN: MUTAGEN | 148 | 148 | I->G: Nearly no change in substrate affinity and 235-fold decrease in catalytic activity. |	B4XMC6_1.pdb	ModBase_2QGH_A	400.0	1,00	Bacteria	deleterious	8,4	deleterious	0,95	deleterious	1,00	deleterious	-8,00	deleterious	2,71	deleterious	0,9	deleterious	1,01	deleterious
Helicobacter pylori (Campylobacter pylori)	B4XMC6	B4XMC6_UniProt_I148F	UniProt	I	148	F	high	UniProt MUTAGEN: MUTAGEN | 148 | 148 | I->F: 4-fold increase in substrate affinity and 23-fold decrease in catalytic activity. |	B4XMC6_1.pdb	ModBase_2QGH_A	400.0	1,00	Bacteria	deleterious	8,4	deleterious	0,85	deleterious	1,00	deleterious	-4,00	deleterious	0,42	neutral	0,67	neutral	0,35	deleterious
Helicobacter pylori (Campylobacter pylori)	B4XMC6	B4XMC6_UniProt_I148D	UniProt	I	148	D	high	UniProt MUTAGEN: MUTAGEN | 148 | 148 | I->D: 2-fold decrease in substrate affinity and 235-fold decrease in catalytic activity. |	B4XMC6_1.pdb	ModBase_2QGH_A	400.0	1,00	Bacteria	deleterious	8,4	deleterious	0,95	deleterious	1,00	deleterious	-7,00	deleterious	1,86	deleterious	0,74	deleterious	0,71	deleterious
Bacillus subtilis (strain 168)	C0H419	C0H419_UniProt_W12M	UniProt	W	12	M	high	UniProt MUTAGEN: MUTAGEN | 12 | 12 | W->M: No changes in biotinylation in E.coli. |	C0H419_1.pdb	ModBase_2B8F_A	72.0	1,00	Bacteria	neutral	49,3	neutral	0,59	deleterious	0,99	deleterious	-6,33	deleterious	1,08	deleterious	0,69	neutral	0,57	deleterious
Bacteroides thetaiotaomicron	C5G6D7	C5G6D7_UniProt_R514A	UniProt	R	514	A	high	UniProt MUTAGEN: MUTAGEN | 514 | 514 | R->A: Loss of activity against all substrates. |	C5G6D7_1.pdb	PDB_2Q1F_A	992.0	1,00	Bacteria	deleterious	15,2	deleterious	0,85	deleterious	1,00	deleterious	-5,93	deleterious	1,55	deleterious	0,94	deleterious	0,89	deleterious
Bacteroides thetaiotaomicron	C5G6D7	C5G6D7_UniProt_Y461A	UniProt	Y	461	A	high	UniProt MUTAGEN: MUTAGEN | 461 | 461 | Y->A: Loss of activity against all substrates. |	C5G6D7_1.pdb	PDB_2Q1F_A	992.0	1,00	Bacteria	deleterious	20,4	neutral	0,88	deleterious	1,00	deleterious	-8,71	deleterious	2,06	deleterious	0,86	deleterious	1,02	deleterious
Bacteroides thetaiotaomicron	C5G6D7	C5G6D7_UniProt_R172A	UniProt	R	172	A	high	UniProt MUTAGEN: MUTAGEN | 172 | 172 | R->A: Loss of activity against all substrates. |	C5G6D7_1.pdb	PDB_2Q1F_A	992.0	1,00	Bacteria	deleterious	62,8	neutral	0,78	deleterious	1,00	deleterious	-3,85	deleterious	0,01	neutral	0,46	neutral	0,03	neutral
Streptomyces noursei	C5NU54	C5NU54_UniProt_C158S	UniProt	C	158	S	high	UniProt MUTAGEN: MUTAGEN | 158 | 158 | C->S: Loss of activity. |	C5NU54_1.pdb	ModBase_2ZW5_A	133.0	0,45	Bacteria	deleterious	28,4	neutral	0,76	deleterious	1,00	deleterious	-9,50	deleterious	-0,10	neutral	0,22	neutral	0,21	neutral
Sorghum bicolor (Sorghum) (Sorghum vulgare)	C5YHH7	C5YHH7_UniProt_Y369S	UniProt	Y	369	S	high	UniProt MUTAGEN: MUTAGEN | 369 | 369 | Y->S: No effect on zingiberene production, but increased production of (E)-alpha-bergamotene and (E)-beta- farnesene. Production of beta- sesquiphellandrene and increased production of (E)-alpha-bergamotene and (E)-beta-farnesene; when associated with V-401 or with V-401 and S-435. |	C5YHH7_1.pdb	ModBase_3G4D_A	522.0	0,39	Eukaryota	neutral	8,0	deleterious	0,87	deleterious	0,87	deleterious	-7,80	deleterious	2,99	deleterious	0,89	deleterious	0,99	deleterious
Salmonella typhimurium (strain 14028s / SGSC 2262)	D0ZPH9	D0ZPH9_UniProt_C580A	UniProt	C	580	A	high	UniProt MUTAGEN: MUTAGEN | 580 | 580 | C->A: Loss of ubiquitin ligase activity. |	D0ZPH9_1.pdb	SwissModel_3CKD_A	285.0	0,41	Bacteria	deleterious	63,6	neutral	0,51	deleterious	0,79	deleterious	-8,22	deleterious	0,43	neutral	0,68	neutral	0,74	deleterious
Asterina pectinifera (Starfish) (Patiria pectinifera)	D7UQM5	D7UQM5_UniProt_D290A	UniProt	D	290	A	high	UniProt MUTAGEN: MUTAGEN | 290 | 290 | D->A: Loss of kinase activity. |	D7UQM5_1.pdb	ModBase_3COK_A	256.0	0,38	Eukaryota	deleterious	38,5	neutral	0,89	deleterious	1,00	deleterious	-7,95	deleterious	0,68	neutral	0,69	neutral	0,72	deleterious
Streptomyces sp. (strain CL190)	D7URV0	D7URV0_UniProt_H256A	UniProt	H	256	A	high	UniProt MUTAGEN: MUTAGEN | 256 | 256 | H->A: 40-fold decrease in activity. |	D7URV0_1.pdb	ModBase_1HN9_A	323.0	0,37	Bacteria	deleterious	5,1	deleterious	0,97	deleterious	1,00	deleterious	-9,92	deleterious	2,24	deleterious	0,86	deleterious	1,13	deleterious
Bartonella schoenbuchensis (strain DSM 13525 / NCTC 13165 / R1)	E6Z0R3	E6Z0R3_UniProt_H136A	UniProt	H	136	A	high	UniProt MUTAGEN: MUTAGEN | 136 | 136 | H->A: Abolishes adenylyltransferase activity. |	E6Z0R3_1.pdb	PDB_3SHG_A	198.0	1,00	Bacteria	deleterious	0,6	deleterious	0,94	deleterious	1,00	deleterious	-9,40	deleterious	2,18	deleterious	0,86	deleterious	1,09	deleterious
Bartonella schoenbuchensis (strain DSM 13525 / NCTC 13165 / R1)	E6Z0R4	E6Z0R4_UniProt_E24G	UniProt	E	24	G	high	UniProt MUTAGEN: MUTAGEN | 24 | 24 | E->G: Loss of antitoxin activity when transfected into E.Coli cells. |	E6Z0R4_1.pdb	PDB_3SHG_B	61.0	1,00	Bacteria	deleterious	80,6	neutral	0,44	neutral	0,82	deleterious	-7,00	deleterious	0,21	neutral	0,33	neutral	0,14	neutral
Zingiber zerumbet (Shampoo ginger) (Amomum spurium)	F1SWA0	F1SWA0_UniProt_K159A	UniProt	K	159	A	high	UniProt MUTAGEN: MUTAGEN | 159 | 159 | K->A: Abolishes all oxidoreductase activity. |	F1SWA0_1.pdb	ModBase_4DYV_A	173.0	0,35	Eukaryota	deleterious	6,7	deleterious	0,87	deleterious	1,00	deleterious	-5,93	deleterious	1,65	deleterious	0,99	deleterious	0,96	deleterious
Sulfolobus tokodaii (strain DSM 16993 / JCM 10545 / NBRC 100140 / 7)	F9VN79	F9VN79_UniProt_D76N	UniProt	D	76	N	high	UniProt MUTAGEN: MUTAGEN | 76 | 76 | D->N: Loss of RNase H activity, loss of dsRNase activity. Does not complement E.coli double deletion mutant. |	F9VN79_1.pdb	PDB_3ALY_A	141.0	1,00	Archaea	deleterious	15,5	deleterious	0,91	deleterious	1,00	deleterious	-5,00	deleterious	0,25	neutral	0,73	neutral	0,51	deleterious
Sulfolobus tokodaii (strain DSM 16993 / JCM 10545 / NBRC 100140 / 7)	F9VN79	F9VN79_UniProt_D7N	UniProt	D	7	N	high	UniProt MUTAGEN: MUTAGEN | 7 | 7 | D->N: Loss of RNase H activity, loss of dsRNase activity. Does not complement E.coli double deletion mutant. |	F9VN79_1.pdb	PDB_3ALY_A	141.0	1,00	Archaea	deleterious	3,6	deleterious	0,90	deleterious	1,00	deleterious	-3,72	deleterious	0,11	neutral	0,89	deleterious	0,63	deleterious
Sulfolobus tokodaii (strain DSM 16993 / JCM 10545 / NBRC 100140 / 7)	F9VN79	F9VN79_UniProt_E52Q	UniProt	E	52	Q	high	UniProt MUTAGEN: MUTAGEN | 52 | 52 | E->Q: Loss of RNase H activity, loss of dsRNase activity. Does not complement E.coli double deletion mutant. |	F9VN79_1.pdb	PDB_3ALY_A	141.0	1,00	Archaea	deleterious	5,3	deleterious	0,83	deleterious	1,00	deleterious	-3,00	deleterious	0,37	neutral	0,89	deleterious	0,56	deleterious
Caenorhabditis elegans	G5ED35	G5ED35_UniProt_P83D	UniProt	P	83	D	high	UniProt MUTAGEN: MUTAGEN | 83 | 83 | P->D: Loss of ability to form ring around apoptotic cells and abolished ability in cell corpse removal. |	G5ED35_1.pdb	SwissModel_3UAF_A	115.0	0,95	Eukaryota	deleterious	85,3	neutral	0,36	neutral	1,00	deleterious	-2,78	deleterious	-0,09	neutral	0,33	neutral	-0,23	neutral
Caenorhabditis elegans	G5EFL0	G5EFL0_UniProt_D139A	UniProt	D	139	A	high	UniProt MUTAGEN: MUTAGEN | 139 | 139 | D->A: Loss of catalytic activity. |	G5EFL0_1.pdb	SwissModel_3NYB_A	290.0	0,34	Eukaryota	deleterious	31,8	neutral	0,92	deleterious	1,00	deleterious	-7,65	deleterious	0,60	neutral	0,66	neutral	0,65	deleterious
Pseudomonas putida (Arthrobacter siderocapsulatus)	H3JQW0	H3JQW0_UniProt_R337A	UniProt	R	337	A	high	UniProt MUTAGEN: MUTAGEN | 337 | 337 | R->A: Loss of monooxygenase activity. |	H3JQW0_1.pdb	PDB_3UOX_A	538.0	1,00	Bacteria	deleterious	27,6	neutral	0,97	deleterious	1,00	deleterious	-5,98	deleterious	0,89	deleterious	0,75	deleterious	0,64	deleterious
Pseudomonas putida (Arthrobacter siderocapsulatus)	H3JQW0	H3JQW0_UniProt_R337K	UniProt	R	337	K	high	UniProt MUTAGEN: MUTAGEN | 337 | 337 | R->K: Loss of monooxygenase activity. |	H3JQW0_1.pdb	PDB_3UOX_A	538.0	1,00	Bacteria	deleterious	27,6	neutral	0,94	deleterious	1,00	deleterious	-2,95	deleterious	0,67	neutral	0,6	neutral	0,15	neutral
Pseudomonas putida (Arthrobacter siderocapsulatus)	H3JQW0	H3JQW0_UniProt_D59A	UniProt	D	59	A	high	UniProt MUTAGEN: MUTAGEN | 59 | 59 | D->A: Loss of monooxygenase activity. |	H3JQW0_1.pdb	PDB_3UOX_A	538.0	1,00	Bacteria	deleterious	27,1	neutral	0,90	deleterious	1,00	deleterious	-7,73	deleterious	0,82	deleterious	0,85	deleterious	0,93	deleterious
Pseudomonas putida (Arthrobacter siderocapsulatus)	H3JQW0	H3JQW0_UniProt_D59N	UniProt	D	59	N	high	UniProt MUTAGEN: MUTAGEN | 59 | 59 | D->N: Loss of monooxygenase activity. |	H3JQW0_1.pdb	PDB_3UOX_A	538.0	1,00	Bacteria	deleterious	27,1	neutral	0,94	deleterious	1,00	deleterious	-4,86	deleterious	0,41	neutral	0,64	neutral	0,38	deleterious
Pseudomonas putida (Arthrobacter siderocapsulatus)	H3JQW0	H3JQW0_UniProt_Y53A	UniProt	Y	53	A	high	UniProt MUTAGEN: MUTAGEN | 53 | 53 | Y->A: Loss of monooxygenase activity. |	H3JQW0_1.pdb	PDB_3UOX_A	538.0	1,00	Bacteria	deleterious	6,3	deleterious	0,98	deleterious	1,00	deleterious	-8,82	deleterious	2,51	deleterious	0,94	deleterious	1,14	deleterious
Variovorax paradoxus	H8WR05	H8WR05_UniProt_R41A	UniProt	R	41	A	high	UniProt MUTAGEN: MUTAGEN | 41 | 41 | R->A: Loss of catalytic activity. |	H8WR05_1.pdb	PDB_4AO9_A	433.0	1,00	Bacteria	deleterious	41,4	neutral	0,65	deleterious	1,00	deleterious	-6,00	deleterious	0,74	deleterious	0,68	neutral	0,54	deleterious
Petunia hybrida (Petunia)	J9U5U9	J9U5U9_UniProt_H246A	UniProt	H	246	A	high	UniProt MUTAGEN: MUTAGEN | 246 | 246 | H->A: Loss of activity. |	J9U5U9_1.pdb	PDB_4DNQ_A	262.0	1,00	Eukaryota	deleterious	9,4	deleterious	0,99	deleterious	1,00	deleterious	-9,74	deleterious	2,04	deleterious	0,77	deleterious	0,99	deleterious
Dictyostelium discoideum (Slime mold)	O00910	O00910_UniProt_N484A	UniProt	N	484	A	high	UniProt MUTAGEN: MUTAGEN | 484 | 484 | N->A: Loss of DNA binding. |	O00910_1.pdb	ModBase_1UUR_A	466.0	0,99	Eukaryota	deleterious	41,3	neutral	0,67	deleterious	0,99	deleterious	-5,37	deleterious	1,34	deleterious	0,59	neutral	0,35	deleterious
Dictyostelium discoideum (Slime mold)	O00910	O00910_UniProt_K443D	UniProt	K	443	D	high	UniProt MUTAGEN: MUTAGEN | 443 | 443 | K->D: Loss of DNA binding. |	O00910_1.pdb	ModBase_1UUR_A	466.0	0,99	Eukaryota	deleterious	30,1	neutral	0,82	deleterious	1,00	deleterious	-3,83	deleterious	0,82	deleterious	0,58	neutral	0,21	neutral
Caenorhabditis elegans	O02298	O02298_UniProt_D473A	UniProt	D	473	A	high	UniProt MUTAGEN: MUTAGEN | 473 | 473 | D->A: Loss of function, suggesting that it acts as an alpha-like subunit. |	O02298_1.pdb	ModBase_1YK9_A	180.0	0,39	Eukaryota	deleterious	46,2	neutral	0,87	deleterious	1,00	deleterious	-7,49	deleterious	0,11	neutral	0,45	neutral	0,34	deleterious
Caenorhabditis elegans	O02298	O02298_UniProt_N546A	UniProt	N	546	A	high	UniProt MUTAGEN: MUTAGEN | 546 | 546 | N->A: Little or no effect, suggesting that it acts as an alpha-like subunit. |	O02298_1.pdb	ModBase_1YK9_A	180.0	0,39	Eukaryota	neutral	53,2	neutral	0,80	deleterious	1,00	deleterious	-6,07	deleterious	-0,02	neutral	0,58	neutral	0,4	deleterious
Arabidopsis thaliana (Mouse-ear cress)	O04197	O04197_UniProt_E22A	UniProt	E	22	A	high	UniProt MUTAGEN: MUTAGEN | 22 | 22 | E->A: Abrogates SFC(COI1) complexes formation, loss of response to jasmonate. |	O04197_1.pdb	PDB_3OGK_B	567.0	1,00	Eukaryota	deleterious	62,4	neutral	0,44	neutral	0,23	neutral	-3,06	deleterious	0,01	neutral	0,62	neutral	0,19	neutral
Arabidopsis thaliana (Mouse-ear cress)	O04292	O04292_UniProt_C59A	UniProt	C	59	A	high	UniProt MUTAGEN: MUTAGEN | 59 | 59 | C->A: No effect on DNA-binding. |	O04292_1.pdb	ModBase_1AU7_A	51.0	0,51	Eukaryota	neutral	56,2	neutral	0,06	neutral	0,00	neutral	2,22	neutral	0,28	neutral	0,67	neutral	-0,2	neutral
Arabidopsis thaliana (Mouse-ear cress)	O04292	O04292_UniProt_C55A	UniProt	C	55	A	high	UniProt MUTAGEN: MUTAGEN | 55 | 55 | C->A: No effect on DNA-binding. |	O04292_1.pdb	ModBase_1AU7_A	51.0	0,51	Eukaryota	neutral	1,6	deleterious	0,43	neutral	0,96	deleterious	-5,27	deleterious	1,06	deleterious	0,82	deleterious	0,67	deleterious
Clarkia breweri (Fairy fans) (Eucharidium breweri)	O04385	O04385_UniProt_H173P	UniProt	H	173	P	high	UniProt MUTAGEN: MUTAGEN | 173 | 173 | H->P: No effect on substrate preference. |	O04385_1.pdb	PDB_3REO_A	351.0	1,00	Eukaryota	neutral	53,7	neutral	0,12	neutral	0,00	neutral	4,28	neutral	-0,47	neutral	0,19	neutral	-1,06	neutral
Clarkia breweri (Fairy fans) (Eucharidium breweri)	O04385	O04385_UniProt_S102D	UniProt	S	102	D	high	UniProt MUTAGEN: MUTAGEN | 102 | 102 | S->D: No effect on substrate preference. |	O04385_1.pdb	PDB_3REO_A	351.0	1,00	Eukaryota	neutral	77,5	neutral	0,13	neutral	0,00	neutral	2,49	neutral	0,04	neutral	0,35	neutral	-0,67	neutral
Mycobacterium tuberculosis	O05302	O05302_UniProt_G222P	UniProt	G	222	P	high	UniProt MUTAGEN: MUTAGEN | 222 | 222 | G->P: Loss of activity. |	O05302_1.pdb	PDB_3FSY_A	305.0	1,00	Bacteria	deleterious	21,4	neutral	0,37	neutral	x	x	-7,99	deleterious	-0,12	neutral	0,35	neutral	0,25	neutral
Mycobacterium tuberculosis	O05302	O05302_UniProt_E199A	UniProt	E	199	A	high	UniProt MUTAGEN: MUTAGEN | 199 | 199 | E->A: Loss of activity. |	O05302_1.pdb	PDB_3FSY_A	305.0	1,00	Bacteria	deleterious	36,8	neutral	0,75	deleterious	x	x	-5,99	deleterious	0,27	neutral	0,71	neutral	0,57	deleterious
Bacillus subtilis (strain 168)	O05515	O05515_UniProt_K41A	UniProt	K	41	A	high	UniProt MUTAGEN: MUTAGEN | 41 | 41 | K->A: Severely reduces ATPase activity and growth rate. |	O05515_1.pdb	ModBase_1HTW_A	109.0	0,42	Bacteria	deleterious	5,1	deleterious	0,94	deleterious	1,00	deleterious	-6,00	deleterious	1,59	deleterious	0,97	deleterious	0,94	deleterious
Helicobacter pylori (strain ATCC 700392 / 26695) (Campylobacter pylori)	O05728	O05728_UniProt_L13A	UniProt	L	13	A	high	UniProt MUTAGEN: MUTAGEN | 13 | 13 | L->A: Nearly complete loss of ribonuclease activity. |	O05728_1.pdb	PDB_3UI3_A	94.0	1,00	Bacteria	deleterious	0,0	deleterious	0,75	deleterious	1,00	deleterious	-3,64	deleterious	2,95	deleterious	0,97	deleterious	0,73	deleterious
Helicobacter pylori (strain ATCC 700392 / 26695) (Campylobacter pylori)	O05728	O05728_UniProt_S43A	UniProt	S	43	A	high	UniProt MUTAGEN: MUTAGEN | 43 | 43 | S->A: Nearly complete loss of ribonuclease activity. |	O05728_1.pdb	PDB_3UI3_A	94.0	1,00	Bacteria	deleterious	31,8	neutral	0,56	deleterious	1,00	deleterious	-2,81	deleterious	0,65	neutral	0,52	neutral	0,03	neutral
Helicobacter pylori (strain ATCC 700392 / 26695) (Campylobacter pylori)	O05728	O05728_UniProt_D76A	UniProt	D	76	A	high	UniProt MUTAGEN: MUTAGEN | 76 | 76 | D->A: Significantly reduced ribonuclease activity. |	O05728_1.pdb	PDB_3UI3_A	94.0	1,00	Bacteria	deleterious	41,8	neutral	0,76	deleterious	1,00	deleterious	-7,01	deleterious	0,63	neutral	0,49	neutral	0,36	deleterious
Helicobacter pylori (strain ATCC 700392 / 26695) (Campylobacter pylori)	O05728	O05728_UniProt_D7A	UniProt	D	7	A	high	UniProt MUTAGEN: MUTAGEN | 7 | 7 | D->A: Significantly reduced ribonuclease activity. |	O05728_1.pdb	PDB_3UI3_A	94.0	1,00	Bacteria	deleterious	43,3	neutral	0,77	deleterious	1,00	deleterious	-6,57	deleterious	0,04	neutral	0,22	neutral	-0,05	neutral
Mycobacterium tuberculosis	O05783	O05783_UniProt_E214A	UniProt	E	214	A	high	UniProt MUTAGEN: MUTAGEN | 214 | 214 | E->A: No effect on activity. Decreases Km for NADP 2-fold. |	O05783_1.pdb	PDB_1LQT_A	454.0	1,00	Bacteria	neutral	26,2	neutral	0,61	deleterious	x	x	-3,43	deleterious	1,40	deleterious	0,8	deleterious	0,47	deleterious
Mycobacterium tuberculosis	O05847	O05847_UniProt_G61E	UniProt	G	61	E	high	UniProt MUTAGEN: MUTAGEN | 61 | 61 | G->E: Loss of DNA-binding, still binds 4Fe-4S cluster. |	O05847_1.pdb	ModBase_2JN6_A	61.0	0,41	Bacteria	deleterious	53,3	neutral	0,94	deleterious	x	x	-8,00	deleterious	0,52	neutral	0,5	neutral	0,46	deleterious
Mycobacterium tuberculosis	O05847	O05847_UniProt_R81E	UniProt	R	81	E	high	UniProt MUTAGEN: MUTAGEN | 81 | 81 | R->E: Loss of 4Fe-4S cluster, loss of DNA-binding. |	O05847_1.pdb	ModBase_2JN6_A	61.0	0,41	Bacteria	deleterious	89,8	neutral	0,53	deleterious	x	x	-1,98	neutral	0,18	neutral	0,38	neutral	-0,23	neutral
Mycobacterium tuberculosis	O05847	O05847_UniProt_R74E	UniProt	R	74	E	high	UniProt MUTAGEN: MUTAGEN | 74 | 74 | R->E: Loss of 4Fe-4S cluster, loss of DNA-binding. |	O05847_1.pdb	ModBase_2JN6_A	61.0	0,41	Bacteria	deleterious	59,1	neutral	0,47	neutral	x	x	-3,98	deleterious	0,17	neutral	0,58	neutral	0,22	neutral
Mycobacterium tuberculosis	O05847	O05847_UniProt_K79E	UniProt	K	79	E	high	UniProt MUTAGEN: MUTAGEN | 79 | 79 | K->E: Loss of 4Fe-4S cluster, loss of DNA-binding. |	O05847_1.pdb	ModBase_2JN6_A	61.0	0,41	Bacteria	deleterious	67,3	neutral	0,24	neutral	x	x	-0,99	neutral	-0,11	neutral	0,38	neutral	-0,33	neutral
Mycobacterium tuberculosis	O05847	O05847_UniProt_G58E	UniProt	G	58	E	high	UniProt MUTAGEN: MUTAGEN | 58 | 58 | G->E: Loss of DNA-binding, still binds 4Fe-4S cluster. |	O05847_1.pdb	ModBase_2JN6_A	61.0	0,41	Bacteria	deleterious	89,6	neutral	0,86	deleterious	x	x	-8,00	deleterious	0,59	neutral	0,77	deleterious	0,84	deleterious
Mycobacterium tuberculosis	O05847	O05847_UniProt_K72E	UniProt	K	72	E	high	UniProt MUTAGEN: MUTAGEN | 72 | 72 | K->E: Loss of 4Fe-4S cluster, loss of DNA-binding. |	O05847_1.pdb	ModBase_2JN6_A	61.0	0,41	Bacteria	deleterious	61,5	neutral	0,69	deleterious	x	x	-2,94	deleterious	0,06	neutral	0,44	neutral	-0,07	neutral
Mycobacterium tuberculosis	O05847	O05847_UniProt_G62E	UniProt	G	62	E	high	UniProt MUTAGEN: MUTAGEN | 62 | 62 | G->E: Loss of DNA-binding, still binds 4Fe-4S cluster. |	O05847_1.pdb	ModBase_2JN6_A	61.0	0,41	Bacteria	deleterious	28,2	neutral	0,81	deleterious	x	x	-7,71	deleterious	0,93	deleterious	0,76	deleterious	0,8	deleterious
Mycobacterium tuberculosis	O05847	O05847_UniProt_R73E	UniProt	R	73	E	high	UniProt MUTAGEN: MUTAGEN | 73 | 73 | R->E: Loss of 4Fe-4S cluster, loss of DNA-binding. |	O05847_1.pdb	ModBase_2JN6_A	61.0	0,41	Bacteria	deleterious	73,0	neutral	0,45	neutral	x	x	-4,46	deleterious	0,04	neutral	0,56	neutral	0,23	neutral
Mycobacterium tuberculosis	O05847	O05847_UniProt_D13A	UniProt	D	13	A	high	UniProt MUTAGEN: MUTAGEN | 13 | 13 | D->A: No change in 4Fe-4S cluster, binds DNA. |	O05847_2.pdb	ModBase_2JN6_A	61.0	0,41	Bacteria	neutral	68,9	neutral	0,56	deleterious	x	x	-7,81	deleterious	0,32	neutral	0,37	neutral	0,26	neutral
Mycobacterium tuberculosis	O06201	O06201_UniProt_W160A	UniProt	W	160	A	high	UniProt MUTAGEN: MUTAGEN | 160 | 160 | W->A: Abolishes enzyme activity. |	O06201_1.pdb	PDB_3ANO_A	160.0	1,00	Bacteria	deleterious	24,8	neutral	0,89	deleterious	x	x	-14,00	deleterious	2,17	deleterious	0,87	deleterious	1,5	deleterious
Mycobacterium tuberculosis	O06350	O06350_UniProt_S90A	UniProt	S	90	A	high	UniProt MUTAGEN: MUTAGEN | 90 | 90 | S->A: Loss of activity. |	O06350_1.pdb	ModBase_2K2Q_B	55.0	0,42	Bacteria	deleterious	67,9	neutral	0,62	deleterious	1,00	deleterious	-3,00	deleterious	0,32	neutral	0,47	neutral	-0,02	neutral
Mycobacterium tuberculosis	O06414	O06414_UniProt_Y287F	UniProt	Y	287	F	high	UniProt MUTAGEN: MUTAGEN | 287 | 287 | Y->F: Loss of DHNA-CoA synthase activity. |	O06414_1.pdb	PDB_1Q52_A	270.0	1,00	Bacteria	deleterious	60,9	neutral	0,62	deleterious	x	x	-4,00	deleterious	0,07	neutral	0,45	neutral	0,03	neutral
Mycobacterium tuberculosis	O06629	O06629_UniProt_H140A	UniProt	H	140	A	high	UniProt MUTAGEN: MUTAGEN | 140 | 140 | H->A: No change in activity. |	O06629_1.pdb	ModBase_3IB7_A	295.0	1,00	Bacteria	neutral	49,6	neutral	0,43	neutral	x	x	-7,27	deleterious	0,83	deleterious	0,57	neutral	0,5	deleterious
Mycobacterium tuberculosis	O06629	O06629_UniProt_N97A	UniProt	N	97	A	high	UniProt MUTAGEN: MUTAGEN | 97 | 97 | N->A: Loss of bis(pNPP) and 3',5'-cAMP hydrolysis. Strong decrease in 2',3'-cAMP hydrolysis. |	O06629_1.pdb	ModBase_3IB7_A	295.0	1,00	Bacteria	deleterious	9,9	deleterious	0,97	deleterious	x	x	-7,96	deleterious	1,00	deleterious	0,87	deleterious	0,97	deleterious
Pseudomonas sp. (strain 113)	O06652	O06652_UniProt_Y115F	UniProt	Y	115	F	high	UniProt MUTAGEN: MUTAGEN | 115 | 115 | Y->F: Almost no effect. |	O06652_1.pdb	SwissModel_3BJX_A	294.0	0,41	Bacteria	neutral	0,3	deleterious	0,32	neutral	0,94	deleterious	-2,07	neutral	1,04	deleterious	0,73	neutral	0,26	neutral
Pseudomonas sp. (strain 113)	O06652	O06652_UniProt_N271D	UniProt	N	271	D	high	UniProt MUTAGEN: MUTAGEN | 271 | 271 | N->D: Almost no effect. |	O06652_1.pdb	SwissModel_3BJX_A	294.0	0,41	Bacteria	neutral	4,7	deleterious	0,47	neutral	0,66	deleterious	-0,92	neutral	1,28	deleterious	0,85	deleterious	0,33	deleterious
Pseudomonas sp. (strain 113)	O06652	O06652_UniProt_R34A	UniProt	R	34	A	high	UniProt MUTAGEN: MUTAGEN | 34 | 34 | R->A: Almost no effect. |	O06652_1.pdb	SwissModel_3BJX_A	294.0	0,41	Bacteria	neutral	10,4	deleterious	0,73	deleterious	0,19	neutral	-0,82	neutral	1,98	deleterious	0,95	deleterious	0,46	deleterious
Pseudomonas sp. (strain 113)	O06652	O06652_UniProt_K119R	UniProt	K	119	R	high	UniProt MUTAGEN: MUTAGEN | 119 | 119 | K->R: Almost no effect. |	O06652_1.pdb	SwissModel_3BJX_A	294.0	0,41	Bacteria	neutral	0,9	deleterious	0,58	deleterious	0,94	deleterious	-1,60	neutral	-0,23	neutral	0,96	deleterious	0,54	deleterious
Pseudomonas sp. (strain 113)	O06652	O06652_UniProt_S193A	UniProt	S	193	A	high	UniProt MUTAGEN: MUTAGEN | 193 | 193 | S->A: No effect. |	O06652_1.pdb	SwissModel_3BJX_A	294.0	0,41	Bacteria	neutral	1,4	deleterious	0,65	deleterious	0,81	deleterious	-1,96	neutral	0,46	neutral	0,82	deleterious	0,37	deleterious
Pseudomonas sp. (strain 113)	O06652	O06652_UniProt_T256A	UniProt	T	256	A	high	UniProt MUTAGEN: MUTAGEN | 256 | 256 | T->A: Almost no effect. |	O06652_1.pdb	SwissModel_3BJX_A	294.0	0,41	Bacteria	neutral	44,9	neutral	0,43	neutral	0,00	neutral	-0,89	neutral	0,75	deleterious	0,58	neutral	-0,06	neutral
Pseudomonas sp. (strain 113)	O06652	O06652_UniProt_R43A	UniProt	R	43	A	high	UniProt MUTAGEN: MUTAGEN | 43 | 43 | R->A: Almost no effect. |	O06652_1.pdb	SwissModel_3BJX_A	294.0	0,41	Bacteria	neutral	0,6	deleterious	0,94	deleterious	0,97	deleterious	-4,55	deleterious	1,64	deleterious	0,97	deleterious	0,81	deleterious
Pseudomonas sp. (strain 113)	O06652	O06652_UniProt_T65A	UniProt	T	65	A	high	UniProt MUTAGEN: MUTAGEN | 65 | 65 | T->A: Complete loss of activity. |	O06652_1.pdb	SwissModel_3BJX_A	294.0	0,41	Bacteria	deleterious	8,2	deleterious	0,72	deleterious	0,98	deleterious	-3,60	deleterious	1,71	deleterious	0,75	deleterious	0,41	deleterious
Pseudomonas sp. (strain 113)	O06652	O06652_UniProt_E129Q	UniProt	E	129	Q	high	UniProt MUTAGEN: MUTAGEN | 129 | 129 | E->Q: No effect. |	O06652_1.pdb	SwissModel_3BJX_A	294.0	0,41	Bacteria	neutral	0,5	deleterious	0,70	deleterious	0,98	deleterious	-1,16	neutral	0,88	deleterious	0,88	deleterious	0,38	deleterious
Pseudomonas sp. (strain 113)	O06652	O06652_UniProt_D167N	UniProt	D	167	N	high	UniProt MUTAGEN: MUTAGEN | 167 | 167 | D->N: No effect. |	O06652_1.pdb	SwissModel_3BJX_A	294.0	0,41	Bacteria	neutral	38,8	neutral	0,29	neutral	0,99	deleterious	-0,80	neutral	0,47	neutral	0,48	neutral	-0,2	neutral
Pseudomonas sp. (strain 113)	O06652	O06652_UniProt_R76A	UniProt	R	76	A	high	UniProt MUTAGEN: MUTAGEN | 76 | 76 | R->A: Almost no effect. |	O06652_1.pdb	SwissModel_3BJX_A	294.0	0,41	Bacteria	neutral	0,3	deleterious	0,96	deleterious	0,97	deleterious	-3,45	deleterious	1,87	deleterious	0,97	deleterious	0,71	deleterious
Pseudomonas sp. (strain 113)	O06652	O06652_UniProt_E161Q	UniProt	E	161	Q	high	UniProt MUTAGEN: MUTAGEN | 161 | 161 | E->Q: No effect. |	O06652_1.pdb	SwissModel_3BJX_A	294.0	0,41	Bacteria	neutral	48,1	neutral	0,37	neutral	0,78	deleterious	-0,65	neutral	-0,10	neutral	0,46	neutral	-0,24	neutral
Bacillus subtilis (strain 168)	O07015	O07015_UniProt_H247A	UniProt	H	247	A	high	UniProt MUTAGEN: MUTAGEN | 247 | 247 | H->A: Loss of energy stress signaling. |	O07015_1.pdb	PDB_1WOM_A	269.0	1,00	Bacteria	deleterious	2,8	deleterious	0,99	deleterious	1,00	deleterious	-10,00	deleterious	2,13	deleterious	0,93	deleterious	1,24	deleterious
Bacillus subtilis (strain 168)	O07015	O07015_UniProt_S96A	UniProt	S	96	A	high	UniProt MUTAGEN: MUTAGEN | 96 | 96 | S->A: Loss of energy stress signaling. |	O07015_1.pdb	PDB_1WOM_A	269.0	1,00	Bacteria	deleterious	5,6	deleterious	0,64	deleterious	1,00	deleterious	-3,00	deleterious	1,37	deleterious	0,83	deleterious	0,48	deleterious
Aeromonas jandaei	O07051	O07051_UniProt_K224A	UniProt	K	224	A	high	UniProt MUTAGEN: MUTAGEN | 224 | 224 | K->A: No loss of activity. |	O07051_1.pdb	ModBase_1LW5_A	329.0	0,51	Bacteria	neutral	50,8	neutral	0,82	deleterious	1,00	deleterious	-5,78	deleterious	0,52	neutral	0,55	neutral	0,33	deleterious
Aeromonas jandaei	O07051	O07051_UniProt_K51A	UniProt	K	51	A	high	UniProt MUTAGEN: MUTAGEN | 51 | 51 | K->A: No loss of activity. |	O07051_1.pdb	ModBase_1LW5_A	329.0	0,51	Bacteria	neutral	16,0	deleterious	0,86	deleterious	1,00	deleterious	-2,51	deleterious	0,78	deleterious	0,96	deleterious	0,62	deleterious
Mycobacterium tuberculosis	O07746	O07746_UniProt_D69A	UniProt	D	69	A	high	UniProt MUTAGEN: MUTAGEN | 69 | 69 | D->A: No effect on the enzyme activity. |	O07746_1.pdb	PDB_A.clea	165.0	1,00	Bacteria	neutral	54,7	neutral	0,92	deleterious	x	x	-8,00	deleterious	0,94	deleterious	0,58	neutral	0,57	deleterious
Mycobacterium tuberculosis	O07747	O07747_UniProt_E80A	UniProt	E	80	A	high	UniProt MUTAGEN: MUTAGEN | 80 | 80 | E->A: Loss of resuscitating activity on M.luteus. |	O07747_1.pdb	ModBase_1XSF_A	95.0	0,47	Bacteria	deleterious	84,8	neutral	0,14	neutral	1,00	deleterious	-6,00	deleterious	-0,10	neutral	0,14	neutral	-0,22	neutral
Rattus norvegicus (Rat)	O08678	O08678_UniProt_S219A	UniProt	S	219	A	high	UniProt MUTAGEN: MUTAGEN | 219 | 219 | S->A: Loss of kinase activity. |	O08678_1.pdb	ModBase_3COK_A	256.0	0,40	Eukaryota	deleterious	78,4	neutral	0,53	deleterious	0,98	deleterious	-2,89	deleterious	-0,29	neutral	0,1	neutral	-0,54	neutral
Rattus norvegicus (Rat)	O08678	O08678_UniProt_K89R	UniProt	K	89	R	high	UniProt MUTAGEN: MUTAGEN | 89 | 89 | K->R: Loss of kinase activity. |	O08678_1.pdb	ModBase_3COK_A	256.0	0,40	Eukaryota	deleterious	17,3	deleterious	0,65	deleterious	1,00	deleterious	-2,87	deleterious	0,21	neutral	0,74	deleterious	0,34	deleterious
Rattus norvegicus (Rat)	O08679	O08679_UniProt_K82A	UniProt	K	82	A	high	UniProt MUTAGEN: MUTAGEN | 82 | 82 | K->A: Loss of kinase activity. |	O08679_1.pdb	PDB_A.clea	301.0	1,00	Eukaryota	deleterious	13,4	deleterious	0,96	deleterious	1,00	deleterious	-5,44	deleterious	0,96	deleterious	0,97	deleterious	0,89	deleterious
Candida boidinii (Yeast)	O13437	O13437_UniProt_C23S	UniProt	C	23	S	high	UniProt MUTAGEN: MUTAGEN | 23 | 23 | C->S: Slight increase in substrate affinity for formate but no change in affinity for NAD, 9 degrees Celsius decrease in thermal stability compared to the wild-type, significantly higher stability compared to wild-type under biotransformation conditions, significantly more stable in the presence of CuCl(2); when associated with A-262. Large increase in substra…	O13437_1.pdb	PDB_2J6I_A	353.0	1,00	Eukaryota	neutral	0,0	deleterious	0,25	neutral	0,03	neutral	-2,17	neutral	1,17	deleterious	0,9	deleterious	0,5	deleterious
Candida boidinii (Yeast)	O13437	O13437_UniProt_R258A	UniProt	R	258	A	high	UniProt MUTAGEN: MUTAGEN | 258 | 258 | R->A: No catalytic activity. |	O13437_1.pdb	PDB_2J6I_A	353.0	1,00	Eukaryota	deleterious	34,1	neutral	0,90	deleterious	1,00	deleterious	-5,78	deleterious	1,09	deleterious	0,72	neutral	0,56	deleterious
Schizosaccharomyces pombe (strain 972 / ATCC 24843) (Fission yeast)	O13828	O13828_UniProt_E192A	UniProt	E	192	A	high	UniProt MUTAGEN: MUTAGEN | 192 | 192 | E->A: Abolishes the decapping activity in vitro. |	O13828_1.pdb	PDB_2A6T_A	233.0	1,00	Eukaryota	deleterious	95,8	neutral	0,81	deleterious	1,00	deleterious	-6,00	deleterious	-0,04	neutral	0,18	neutral	-0,16	neutral
Schizosaccharomyces pombe (strain 972 / ATCC 24843) (Fission yeast)	O13828	O13828_UniProt_E143A	UniProt	E	143	A	high	UniProt MUTAGEN: MUTAGEN | 143 | 143 | E->A: Abolishes the decapping activity in vitro. |	O13828_1.pdb	PDB_2A6T_A	233.0	1,00	Eukaryota	deleterious	10,6	deleterious	0,93	deleterious	1,00	deleterious	-6,00	deleterious	1,41	deleterious	0,99	deleterious	0,96	deleterious
Schizosaccharomyces pombe (strain 972 / ATCC 24843) (Fission yeast)	O13889	O13889_UniProt_K253M	UniProt	K	253	M	high	UniProt MUTAGEN: MUTAGEN | 253 | 253 | K->M: No activity. |	O13889_1.pdb	ModBase_3PXR_A	63.0	0,49	Eukaryota	deleterious	41,4	neutral	0,90	deleterious	1,00	deleterious	-5,93	deleterious	0,02	neutral	0,19	neutral	-0,16	neutral
Schizosaccharomyces pombe (strain 972 / ATCC 24843) (Fission yeast)	O14098	O14098_UniProt_K306R	UniProt	K	306	R	high	UniProt MUTAGEN: MUTAGEN | 306 | 306 | K->R: No kinase activity. No interaction with ctk2/lsc1. Mislocalization of ctk2/lsc1. |	O14098_1.pdb	ModBase_3PXR_A	291.0	0,34	Eukaryota	deleterious	2,3	deleterious	0,75	deleterious	1,00	deleterious	-3,00	deleterious	0,15	neutral	0,93	deleterious	0,62	deleterious
Caenorhabditis elegans	O16299	O16299_UniProt_R472A	UniProt	R	472	A	high	UniProt MUTAGEN: MUTAGEN | 472 | 472 | R->A: Abolishes ATPase activity. |	O16299_1.pdb	ModBase_1XWI_A	226.0	0,55	Eukaryota	deleterious	68,1	neutral	0,85	deleterious	0,99	deleterious	-5,70	deleterious	0,14	neutral	0,46	neutral	0,21	neutral
Caenorhabditis elegans	O16299	O16299_UniProt_K362A	UniProt	K	362	A	high	UniProt MUTAGEN: MUTAGEN | 362 | 362 | K->A: Abolishes ATPase activity. |	O16299_1.pdb	ModBase_1XWI_A	226.0	0,55	Eukaryota	deleterious	6,5	deleterious	0,88	deleterious	1,00	deleterious	-6,00	deleterious	1,58	deleterious	0,98	deleterious	0,95	deleterious
Caenorhabditis elegans	O16299	O16299_UniProt_N461A	UniProt	N	461	A	high	UniProt MUTAGEN: MUTAGEN | 461 | 461 | N->A: Abolishes ATPase activity. |	O16299_1.pdb	ModBase_1XWI_A	226.0	0,55	Eukaryota	deleterious	31,6	neutral	0,89	deleterious	1,00	deleterious	-8,00	deleterious	0,60	neutral	0,5	neutral	0,46	deleterious
Caenorhabditis elegans	O16299	O16299_UniProt_R473A	UniProt	R	473	A	high	UniProt MUTAGEN: MUTAGEN | 473 | 473 | R->A: Abolishes ATPase activity. |	O16299_1.pdb	ModBase_1XWI_A	226.0	0,55	Eukaryota	deleterious	23,6	neutral	0,87	deleterious	1,00	deleterious	-6,00	deleterious	1,38	deleterious	0,82	deleterious	0,73	deleterious
Caenorhabditis elegans	O16299	O16299_UniProt_R471A	UniProt	R	471	A	high	UniProt MUTAGEN: MUTAGEN | 471 | 471 | R->A: Abolishes ATPase activity. |	O16299_1.pdb	ModBase_1XWI_A	226.0	0,55	Eukaryota	deleterious	33,1	neutral	0,80	deleterious	1,00	deleterious	-5,80	deleterious	1,13	deleterious	0,74	deleterious	0,6	deleterious
Caenorhabditis elegans	O16299	O16299_UniProt_T360C	UniProt	T	360	C	high	UniProt MUTAGEN: MUTAGEN | 360 | 360 | T->C: No effect on ATPase activity. |	O16299_1.pdb	ModBase_1XWI_A	226.0	0,55	Eukaryota	neutral	15,9	deleterious	0,75	deleterious	1,00	deleterious	-6,00	deleterious	0,77	deleterious	0,79	deleterious	0,68	deleterious
Caenorhabditis elegans	O16299	O16299_UniProt_E416A	UniProt	E	416	A	high	UniProt MUTAGEN: MUTAGEN | 416 | 416 | E->A: Abolishes ATPase activity. |	O16299_1.pdb	ModBase_1XWI_A	226.0	0,55	Eukaryota	deleterious	33,7	neutral	0,83	deleterious	1,00	deleterious	-6,00	deleterious	0,13	neutral	0,74	neutral	0,61	deleterious
Caenorhabditis elegans	O17695	O17695_UniProt_H145F	UniProt	H	145	F	high	UniProt MUTAGEN: MUTAGEN | 145 | 145 | H->F: Loss of function. |	O17695_1.pdb	ModBase_3MAX_A	366.0	0,70	Eukaryota	deleterious	4,6	deleterious	0,96	deleterious	1,00	deleterious	-8,88	deleterious	0,91	deleterious	0,95	deleterious	1,17	deleterious
Eisenia foetida (Common brandling worm) (Common dung-worm)	O18423	O18423_UniProt_W291A	UniProt	W	291	A	high	UniProt MUTAGEN: MUTAGEN | 291 | 291 | W->A: Loss of ability to bind sphingomyelin, and to induce hemolysis. |	O18423_1.pdb	PDB_3ZXG_A	293.0	1,00	Eukaryota	deleterious	0,0	deleterious	0,89	deleterious	0,82	deleterious	-14,00	deleterious	4,38	deleterious	0,97	deleterious	1,64	deleterious
Eisenia foetida (Common brandling worm) (Common dung-worm)	O18423	O18423_UniProt_W20A	UniProt	W	20	A	high	UniProt MUTAGEN: MUTAGEN | 20 | 20 | W->A: Loss of ability to bind sphingomyelin, and to induce hemolysis. |	O18423_1.pdb	PDB_3ZXG_A	293.0	1,00	Eukaryota	deleterious	10,4	deleterious	0,88	deleterious	0,82	deleterious	-14,00	deleterious	4,19	deleterious	0,98	deleterious	1,65	deleterious
Eisenia foetida (Common brandling worm) (Common dung-worm)	O18423	O18423_UniProt_W245A	UniProt	W	245	A	high	UniProt MUTAGEN: MUTAGEN | 245 | 245 | W->A: Loss of ability to bind sphingomyelin, and to induce hemolysis. |	O18423_1.pdb	PDB_3ZXG_A	293.0	1,00	Eukaryota	deleterious	0,0	deleterious	0,94	deleterious	0,82	deleterious	-14,00	deleterious	5,08	deleterious	0,98	deleterious	1,66	deleterious
Sus scrofa (Pig)	O18734	O18734_UniProt_D42A	UniProt	D	42	A	high	UniProt MUTAGEN: MUTAGEN | 42 | 42 | D->A: Strongly reduces inhibitory activity. |	O18734_1.pdb	ModBase_1K5O_A	86.0	1,00	Eukaryota	deleterious	31,1	neutral	0,79	deleterious	0,98	deleterious	-5,49	deleterious	0,49	neutral	0,71	neutral	0,53	deleterious
Sus scrofa (Pig)	O18734	O18734_UniProt_T38E	UniProt	T	38	E	high	UniProt MUTAGEN: MUTAGEN | 38 | 38 | T->E: Reduces inhibitory activity at least 1000-fold. |	O18734_1.pdb	ModBase_1K5O_A	86.0	1,00	Eukaryota	deleterious	0,0	deleterious	0,91	deleterious	1,00	deleterious	-4,97	deleterious	3,22	deleterious	1	deleterious	0,89	deleterious
Sus scrofa (Pig)	O18734	O18734_UniProt_T38A	UniProt	T	38	A	high	UniProt MUTAGEN: MUTAGEN | 38 | 38 | T->A: Abolishes phosphorylation (in vitro) and strongly reduces inhibitory activity. |	O18734_1.pdb	ModBase_1K5O_A	86.0	1,00	Eukaryota	deleterious	0,0	deleterious	0,68	deleterious	1,00	deleterious	-3,97	deleterious	1,73	deleterious	0,9	deleterious	0,66	deleterious
Sus scrofa (Pig)	O18734	O18734_UniProt_R43A	UniProt	R	43	A	high	UniProt MUTAGEN: MUTAGEN | 43 | 43 | R->A: Strongly reduces inhibitory activity. |	O18734_1.pdb	ModBase_1K5O_A	86.0	1,00	Eukaryota	deleterious	68,5	neutral	0,69	deleterious	1,00	deleterious	-4,53	deleterious	-0,07	neutral	0,43	neutral	0,06	neutral
Canis familiaris (Dog) (Canis lupus familiaris)	O18835	O18835_UniProt_R166H	UniProt	R	166	H	high	UniProt VARIANT: VARIANT | 166 | 166 | R -> H (in MPS VII; loss of activity). |	O18835_1.pdb	ModBase_1BHG_A	609.0	0,83	Eukaryota	deleterious	19,0	neutral	0,36	neutral	1,00	deleterious	-3,74	deleterious	0,67	neutral	0,66	neutral	0,31	neutral
Arabidopsis thaliana (Mouse-ear cress)	O22040	O22040_UniProt_K98M	UniProt	K	98	M	high	UniProt MUTAGEN: MUTAGEN | 98 | 98 | K->M: Loss of kinase activity. |	O22040_1.pdb	ModBase_2CLQ_A	258.0	0,44	Eukaryota	deleterious	14,2	deleterious	0,91	deleterious	1,00	deleterious	-5,80	deleterious	-0,91	neutral	0,96	deleterious	0,91	deleterious
Arabidopsis thaliana (Mouse-ear cress)	O22059	O22059_UniProt_M78A	UniProt	M	78	A	high	UniProt MUTAGEN: MUTAGEN | 78 | 78 | M->A: Loss of cell-to-cell movement. |	O22059_1.pdb	SwissModel_1MBJ_A	56.0	0,32	Eukaryota	deleterious	82,0	neutral	0,54	deleterious	0,93	deleterious	-1,65	neutral	0,06	neutral	0,33	neutral	-0,33	neutral
Arabidopsis thaliana (Mouse-ear cress)	O22207	O22207_UniProt_C326S	UniProt	C	326	S	high	UniProt MUTAGEN: MUTAGEN | 326 | 326 | C->S: Loss of activity. |	O22207_1.pdb	ModBase_2Y6E_A	594.0	0,58	Eukaryota	deleterious	4,0	deleterious	0,94	deleterious	1,00	deleterious	-9,16	deleterious	0,99	deleterious	0,92	deleterious	1,15	deleterious
Zea mays (Maize)	O23813	O23813_UniProt_K276Q	UniProt	K	276	Q	high	UniProt MUTAGEN: MUTAGEN | 276 | 276 | K->Q: Loss of sulfite reductase activity, no nitrite reductase activity. |	O23813_1.pdb	ModBase_1AOP_	504.0	0,36	Eukaryota	deleterious	24,7	neutral	0,84	deleterious	1,00	deleterious	-3,97	deleterious	0,19	neutral	0,67	neutral	0,34	deleterious
Zea mays (Maize)	O23813	O23813_UniProt_K278N	UniProt	K	278	N	high	UniProt MUTAGEN: MUTAGEN | 278 | 278 | K->N: Loss of sulfite reductase activity, basal nitrite reductase activity. |	O23813_1.pdb	ModBase_1AOP_	504.0	0,36	Eukaryota	deleterious	14,9	deleterious	0,89	deleterious	1,00	deleterious	-4,97	deleterious	0,73	neutral	0,91	deleterious	0,77	deleterious
Nicotiana tabacum (Common tobacco)	O24144	O24144_UniProt_E40Q	UniProt	E	40	Q	high	UniProt MUTAGEN: MUTAGEN | 40 | 40 | E->Q: No effect on activity. |	O24144_1.pdb	ModBase_3R3H_A	226.0	0,40	Eukaryota	neutral	51,0	neutral	0,23	neutral	0,74	deleterious	-2,58	deleterious	-0,09	neutral	0,48	neutral	-0,05	neutral
Nicotiana tabacum (Common tobacco)	O24144	O24144_UniProt_K47A	UniProt	K	47	A	high	UniProt MUTAGEN: MUTAGEN | 47 | 47 | K->A: No effect on activity. |	O24144_1.pdb	ModBase_3R3H_A	226.0	0,40	Eukaryota	neutral	79,7	neutral	0,16	neutral	0,00	neutral	-2,71	deleterious	-0,05	neutral	0,32	neutral	-0,25	neutral
Nicotiana tabacum (Common tobacco)	O24144	O24144_UniProt_E43S	UniProt	E	43	S	high	UniProt MUTAGEN: MUTAGEN | 43 | 43 | E->S: No effect on activity. |	O24144_1.pdb	ModBase_3R3H_A	226.0	0,40	Eukaryota	neutral	55,6	neutral	0,49	neutral	0,01	neutral	-2,16	neutral	0,68	neutral	0,61	neutral	0,09	neutral
Nicotiana tabacum (Common tobacco)	O24144	O24144_UniProt_R220T	UniProt	R	220	T	high	UniProt MUTAGEN: MUTAGEN | 220 | 220 | R->T: Total loss of activity. |	O24144_1.pdb	ModBase_3R3H_A	226.0	0,40	Eukaryota	deleterious	41,2	neutral	0,84	deleterious	1,00	deleterious	-5,26	deleterious	0,13	neutral	0,53	neutral	0,26	neutral
Arabidopsis thaliana (Mouse-ear cress)	O24454	O24454_UniProt_C32S	UniProt	C	32	S	high	UniProt MUTAGEN: MUTAGEN | 32 | 32 | C->S: Loss of activity. |	O24454_1.pdb	ModBase_3N3K_A	350.0	0,34	Eukaryota	deleterious	1,0	deleterious	0,64	deleterious	1,00	deleterious	-8,87	deleterious	1,43	deleterious	0,89	deleterious	1,08	deleterious
Helicobacter pylori (strain ATCC 700392 / 26695) (Campylobacter pylori)	O25067	O25067_UniProt_D167A	UniProt	D	167	A	high	UniProt MUTAGEN: MUTAGEN | 167 | 167 | D->A: Loss of activity. |	O25067_1.pdb	ModBase_2PLQ_A	339.0	0,77	Bacteria	deleterious	0,0	deleterious	0,98	deleterious	1,00	deleterious	-7,23	deleterious	0,53	neutral	0,97	deleterious	1,04	deleterious
Helicobacter pylori (strain ATCC 700392 / 26695) (Campylobacter pylori)	O25560	O25560_UniProt_K59A	UniProt	K	59	A	high	UniProt MUTAGEN: MUTAGEN | 59 | 59 | K->A: No hydrogenase activity, 1% urease activity. Normal amounts of apourease and HypB protein are produced Hydrogenase activity is partially restored and urease activity is fully restored by growth on 5 uM Ni(2+). |	O25560_1.pdb	ModBase_2HF9_A	211.0	0,33	Bacteria	deleterious	7,4	deleterious	0,97	deleterious	0,99	deleterious	-6,00	deleterious	1,78	deleterious	0,99	deleterious	0,96	deleterious
Helicobacter pylori (strain ATCC 700392 / 26695) (Campylobacter pylori)	O25608	O25608_UniProt_T49K	UniProt	T	49	K	high	UniProt MUTAGEN: MUTAGEN | 49 | 49 | T->K: Loss of function and acquisition of resistance to metronidazole. |	O25608_1.pdb	PDB_3QDL_A	179.0	1,00	Bacteria	deleterious	30,9	neutral	0,31	neutral	0,66	deleterious	-1,66	neutral	0,76	deleterious	0,77	deleterious	0,28	neutral
Helicobacter pylori (strain ATCC 700392 / 26695) (Campylobacter pylori)	O25608	O25608_UniProt_C19Y	UniProt	C	19	Y	high	UniProt MUTAGEN: MUTAGEN | 19 | 19 | C->Y: Loss of function and acquisition of resistance to metronidazole. |	O25608_1.pdb	PDB_3QDL_A	179.0	1,00	Bacteria	deleterious	2,9	deleterious	0,98	deleterious	1,00	deleterious	-7,65	deleterious	1,13	deleterious	0,92	deleterious	1,01	deleterious
Helicobacter pylori (strain ATCC 700392 / 26695) (Campylobacter pylori)	O25836	O25836_UniProt_D168A	UniProt	D	168	A	high	UniProt MUTAGEN: MUTAGEN | 168 | 168 | D->A: Loss of activity. |	O25836_1.pdb	PDB_A.clea	322.0	1,00	Bacteria	deleterious	0,0	deleterious	0,96	deleterious	1,00	deleterious	-7,55	deleterious	1,01	deleterious	0,99	deleterious	1,1	deleterious
Archaeoglobus fulgidus (strain ATCC 49558 / VC-16 / DSM 4304 / JCM 9628 / NBRC 100126)	O28192	O28192_UniProt_E88A	UniProt	E	88	A	high	UniProt MUTAGEN: MUTAGEN | 88 | 88 | E->A: Loss of RNA methyltransferase activity. No effect on affinity for S- adenosyl-L-methionine. |	O28192_1.pdb	PDB_1NT2_A	209.0	1,00	Archaea	deleterious	16,9	deleterious	0,83	deleterious	1,00	deleterious	-5,96	deleterious	0,08	neutral	0,97	deleterious	0,93	deleterious
Archaeoglobus fulgidus (strain ATCC 49558 / VC-16 / DSM 4304 / JCM 9628 / NBRC 100126)	O28192	O28192_UniProt_T70A	UniProt	T	70	A	high	UniProt MUTAGEN: MUTAGEN | 70 | 70 | T->A: Loss of RNA methyltransferase activity. No effect on affinity for S- adenosyl-L-methionine. |	O28192_1.pdb	PDB_1NT2_A	209.0	1,00	Archaea	deleterious	10,2	deleterious	0,81	deleterious	1,00	deleterious	-4,99	deleterious	1,15	deleterious	0,63	neutral	0,37	deleterious
Archaeoglobus fulgidus (strain ATCC 49558 / VC-16 / DSM 4304 / JCM 9628 / NBRC 100126)	O28192	O28192_UniProt_D133A	UniProt	D	133	A	high	UniProt MUTAGEN: MUTAGEN | 133 | 133 | D->A: Loss of RNA methyltransferase activity. Strongly decreased affinity for S-adenosyl-L-methionine. |	O28192_1.pdb	PDB_1NT2_A	209.0	1,00	Archaea	deleterious	16,0	deleterious	0,81	deleterious	1,00	deleterious	-7,99	deleterious	1,25	deleterious	0,95	deleterious	1,09	deleterious
Archaeoglobus fulgidus (strain ATCC 49558 / VC-16 / DSM 4304 / JCM 9628 / NBRC 100126)	O28471	O28471_UniProt_D196A	UniProt	D	196	A	high	UniProt MUTAGEN: MUTAGEN | 196 | 196 | D->A: Drastically reduced kinase activity. |	O28471_1.pdb	PDB_1ZTH_A	247.0	1,00	Archaea	deleterious	43,6	neutral	0,95	deleterious	1,00	deleterious	-8,00	deleterious	0,22	neutral	0,56	neutral	0,54	deleterious
Archaeoglobus fulgidus (strain ATCC 49558 / VC-16 / DSM 4304 / JCM 9628 / NBRC 100126)	O28597	O28597_UniProt_D101N	UniProt	D	101	N	high	UniProt MUTAGEN: MUTAGEN | 101 | 101 | D->N: Reduces activity 80-fold. Reduces affinity for NAD 10-fold. |	O28597_1.pdb	PDB_1ICI_A	245.0	1,00	Archaea	deleterious	5,6	deleterious	0,97	deleterious	1,00	deleterious	-5,00	deleterious	0,46	neutral	0,75	deleterious	0,54	deleterious
Archaeoglobus fulgidus (strain ATCC 49558 / VC-16 / DSM 4304 / JCM 9628 / NBRC 100126)	O28597	O28597_UniProt_E45A	UniProt	E	45	A	high	UniProt MUTAGEN: MUTAGEN | 45 | 45 | E->A: No effect. |	O28597_1.pdb	PDB_1ICI_A	245.0	1,00	Archaea	neutral	57,3	neutral	0,58	deleterious	0,24	neutral	-3,65	deleterious	0,63	neutral	0,53	neutral	0,12	neutral
Archaeoglobus fulgidus (strain ATCC 49558 / VC-16 / DSM 4304 / JCM 9628 / NBRC 100126)	O28597	O28597_UniProt_F159A	UniProt	F	159	A	high	UniProt MUTAGEN: MUTAGEN | 159 | 159 | F->A: Reduces activity 20-fold. |	O28597_1.pdb	PDB_1ICI_A	245.0	1,00	Archaea	deleterious	79,8	neutral	0,95	deleterious	1,00	deleterious	-7,87	deleterious	0,03	neutral	0,21	neutral	0,05	neutral
Archaeoglobus fulgidus (strain ATCC 49558 / VC-16 / DSM 4304 / JCM 9628 / NBRC 100126)	O29634	O29634_UniProt_D6N	UniProt	D	6	N	high	UniProt MUTAGEN: MUTAGEN | 6 | 6 | D->N: Loss of activity. |	O29634_1.pdb	PDB_3P83_D	205.0	1,00	Archaea	deleterious	3,4	deleterious	0,90	deleterious	1,00	deleterious	-5,00	deleterious	0,24	neutral	0,9	deleterious	0,75	deleterious
Archaeoglobus fulgidus (strain ATCC 49558 / VC-16 / DSM 4304 / JCM 9628 / NBRC 100126)	O29634	O29634_UniProt_Y164A	UniProt	Y	164	A	high	UniProt MUTAGEN: MUTAGEN | 164 | 164 | Y->A: Loss of activity. Increases Km for RNA 44-fold. |	O29634_1.pdb	PDB_3P83_D	205.0	1,00	Archaea	deleterious	32,5	neutral	0,71	deleterious	1,00	deleterious	-9,00	deleterious	1,39	deleterious	0,72	neutral	0,86	deleterious
Archaeoglobus fulgidus (strain ATCC 49558 / VC-16 / DSM 4304 / JCM 9628 / NBRC 100126)	O29634	O29634_UniProt_E7Q	UniProt	E	7	Q	high	UniProt MUTAGEN: MUTAGEN | 7 | 7 | E->Q: Loss of activity. |	O29634_1.pdb	PDB_3P83_D	205.0	1,00	Archaea	deleterious	25,2	neutral	0,81	deleterious	1,00	deleterious	-3,00	deleterious	-0,38	neutral	0,81	deleterious	0,45	deleterious
Archaeoglobus fulgidus (strain ATCC 49558 / VC-16 / DSM 4304 / JCM 9628 / NBRC 100126)	O29634	O29634_UniProt_D101N	UniProt	D	101	N	high	UniProt MUTAGEN: MUTAGEN | 101 | 101 | D->N: Loss of activity. |	O29634_1.pdb	PDB_3P83_D	205.0	1,00	Archaea	deleterious	11,4	deleterious	0,29	neutral	1,00	deleterious	-5,00	deleterious	0,45	neutral	0,78	deleterious	0,58	deleterious
Arthrobacter nitroguajacolicus	O31266	O31266_UniProt_D126A	UniProt	D	126	A	high	UniProt MUTAGEN: MUTAGEN | 126 | 126 | D->A: Strongly reduced enzyme activity. |	O31266_1.pdb	PDB_2WJ6_A	274.0	1,00	Bacteria	deleterious	2,6	deleterious	0,89	deleterious	1,00	deleterious	-5,23	deleterious	0,99	deleterious	0,98	deleterious	0,89	deleterious
Arthrobacter nitroguajacolicus	O31266	O31266_UniProt_H102L	UniProt	H	102	L	high	UniProt MUTAGEN: MUTAGEN | 102 | 102 | H->L: Strongly reduced enzyme activity. |	O31266_1.pdb	PDB_2WJ6_A	274.0	1,00	Bacteria	deleterious	7,1	deleterious	0,65	deleterious	1,00	deleterious	-5,08	deleterious	0,86	deleterious	0,91	deleterious	0,77	deleterious
Arthrobacter nitroguajacolicus	O31266	O31266_UniProt_H251A	UniProt	H	251	A	high	UniProt MUTAGEN: MUTAGEN | 251 | 251 | H->A: Abolishes enzyme activity. |	O31266_1.pdb	PDB_2WJ6_A	274.0	1,00	Bacteria	deleterious	4,1	deleterious	0,99	deleterious	1,00	deleterious	-7,80	deleterious	2,14	deleterious	0,9	deleterious	1	deleterious
Arthrobacter nitroguajacolicus	O31266	O31266_UniProt_S101A	UniProt	S	101	A	high	UniProt MUTAGEN: MUTAGEN | 101 | 101 | S->A: Strongly reduced affinity for substrate. Strongly reduced enzyme activity. |	O31266_1.pdb	PDB_2WJ6_A	274.0	1,00	Bacteria	deleterious	3,7	deleterious	0,75	deleterious	0,02	neutral	-0,97	neutral	1,03	deleterious	0,88	deleterious	0,36	deleterious
Bacillus subtilis (strain 168)	O31521	O31521_UniProt_D135N	UniProt	D	135	N	high	UniProt MUTAGEN: MUTAGEN | 135 | 135 | D->N: Loss of hydrolase activity. |	O31521_1.pdb	ModBase_3PMM_A	309.0	0,31	Bacteria	deleterious	8,1	deleterious	0,81	deleterious	1,00	deleterious	-4,96	deleterious	0,62	neutral	0,74	deleterious	0,53	deleterious
Bacillus subtilis (strain 168)	O31526	O31526_UniProt_H363A	UniProt	H	363	A	high	UniProt MUTAGEN: MUTAGEN | 363 | 363 | H->A: Strongly reduced catalytic activity. |	O31526_1.pdb	PDB_2ZUX_A	582.0	1,00	Bacteria	deleterious	1,9	deleterious	0,99	deleterious	1,00	deleterious	-9,72	deleterious	2,12	deleterious	0,89	deleterious	1,16	deleterious
Bacillus subtilis (strain 168)	O31526	O31526_UniProt_Y595F	UniProt	Y	595	F	high	UniProt MUTAGEN: MUTAGEN | 595 | 595 | Y->F: Strongly reduced catalytic activity. |	O31526_1.pdb	PDB_2ZUX_A	582.0	1,00	Bacteria	deleterious	20,0	neutral	0,74	deleterious	1,00	deleterious	-3,97	deleterious	0,80	deleterious	0,61	neutral	0,26	neutral
Bacillus subtilis (strain 168)	O31526	O31526_UniProt_E422Q	UniProt	E	422	Q	high	UniProt MUTAGEN: MUTAGEN | 422 | 422 | E->Q: Loss of activity. |	O31526_1.pdb	PDB_2ZUX_A	582.0	1,00	Bacteria	deleterious	32,3	neutral	0,33	neutral	1,00	deleterious	-2,92	deleterious	0,19	neutral	0,49	neutral	-0,01	neutral
Bacillus subtilis (strain 168)	O31526	O31526_UniProt_K535A	UniProt	K	535	A	high	UniProt MUTAGEN: MUTAGEN | 535 | 535 | K->A: Strongly reduced catalytic activity and reduced affinity for substrate. |	O31526_1.pdb	PDB_2ZUX_A	582.0	1,00	Bacteria	deleterious	14,8	deleterious	0,63	deleterious	1,00	deleterious	-5,83	deleterious	1,01	deleterious	0,9	deleterious	0,82	deleterious
Bacillus subtilis (strain 168)	O31526	O31526_UniProt_D401N	UniProt	D	401	N	high	UniProt MUTAGEN: MUTAGEN | 401 | 401 | D->N: Strongly reduced catalytic activity. |	O31526_1.pdb	PDB_2ZUX_A	582.0	1,00	Bacteria	deleterious	12,7	deleterious	0,82	deleterious	1,00	deleterious	-4,86	deleterious	0,53	neutral	0,78	deleterious	0,58	deleterious
Bacillus subtilis (strain 168)	O31526	O31526_UniProt_H399A	UniProt	H	399	A	high	UniProt MUTAGEN: MUTAGEN | 399 | 399 | H->A: Strongly reduced catalytic activity. |	O31526_1.pdb	PDB_2ZUX_A	582.0	1,00	Bacteria	deleterious	7,2	deleterious	0,97	deleterious	1,00	deleterious	-9,72	deleterious	1,88	deleterious	0,9	deleterious	1,17	deleterious
Bacillus subtilis (strain 168)	O31526	O31526_UniProt_R452A	UniProt	R	452	A	high	UniProt MUTAGEN: MUTAGEN | 452 | 452 | R->A: Strongly reduced catalytic activity and reduced affinity for substrate. |	O31526_1.pdb	PDB_2ZUX_A	582.0	1,00	Bacteria	deleterious	27,9	neutral	0,90	deleterious	1,00	deleterious	-5,83	deleterious	0,55	neutral	0,82	deleterious	0,72	deleterious
Bacillus subtilis (strain 168)	O31618	O31618_UniProt_D184A	UniProt	D	184	A	high	UniProt MUTAGEN: MUTAGEN | 184 | 184 | D->A: No activity. |	O31618_1.pdb	PDB_1XM3_A	245.0	1,00	Bacteria	deleterious	1,5	deleterious	0,94	deleterious	1,00	deleterious	-8,00	deleterious	0,72	neutral	1	deleterious	1,15	deleterious
Bacillus subtilis (strain 168)	O31691	O31691_UniProt_N12D	UniProt	N	12	D	high	UniProt MUTAGEN: MUTAGEN | 12 | 12 | N->D: Loss of antiterminator activity. |	O31691_1.pdb	ModBase_1AUU_A	53.0	0,35	Bacteria	deleterious	57,2	neutral	0,60	deleterious	1,00	deleterious	-4,73	deleterious	-0,15	neutral	0,38	neutral	0	neutral
Bacillus subtilis (strain 168)	O31691	O31691_UniProt_H20R	UniProt	H	20	R	high	UniProt MUTAGEN: MUTAGEN | 20 | 20 | H->R: Drastically reduced antiterminator activity. |	O31691_1.pdb	ModBase_1AUU_A	53.0	0,35	Bacteria	deleterious	61,8	neutral	0,18	neutral	0,60	deleterious	-4,91	deleterious	0,02	neutral	0,45	neutral	0,11	neutral
Bacillus subtilis (strain 168)	O31691	O31691_UniProt_V10G	UniProt	V	10	G	high	UniProt MUTAGEN: MUTAGEN | 10 | 10 | V->G: Loss of antiterminator activity. |	O31691_1.pdb	ModBase_1AUU_A	53.0	0,35	Bacteria	deleterious	55,0	neutral	0,85	deleterious	0,93	deleterious	-5,20	deleterious	0,80	deleterious	0,37	neutral	0,03	neutral
Bacillus subtilis (strain 168)	O31691	O31691_UniProt_T245P	UniProt	T	245	P	high	UniProt MUTAGEN: MUTAGEN | 245 | 245 | T->P: Loss of ptsG expression. |	O31691_2.pdb	PDB_3UFE_A	109.0	1,00	Bacteria	deleterious	30,1	neutral	0,87	deleterious	1,00	deleterious	-2,69	deleterious	1,56	deleterious	0,8	deleterious	0,4	deleterious
Bacillus subtilis (strain 168)	O31691	O31691_UniProt_L11P	UniProt	L	11	P	high	UniProt MUTAGEN: MUTAGEN | 11 | 11 | L->P: Drastically reduced antiterminator activity. |	O31691_1.pdb	ModBase_1AUU_A	53.0	0,35	Bacteria	deleterious	50,0	neutral	0,90	deleterious	1,00	deleterious	-6,47	deleterious	0,21	neutral	0,31	neutral	0,06	neutral
Bacillus subtilis (strain 168)	O31691	O31691_UniProt_F52V	UniProt	F	52	V	high	UniProt MUTAGEN: MUTAGEN | 52 | 52 | F->V: Loss of antiterminator activity. |	O31691_1.pdb	ModBase_1AUU_A	53.0	0,35	Bacteria	deleterious	48,2	neutral	0,78	deleterious	1,00	deleterious	-6,35	deleterious	0,28	neutral	0,52	neutral	0,34	deleterious
Bacillus subtilis (strain 168)	O31691	O31691_UniProt_M51T	UniProt	M	51	T	high	UniProt MUTAGEN: MUTAGEN | 51 | 51 | M->T: Drastically reduced antiterminator activity. |	O31691_1.pdb	ModBase_1AUU_A	53.0	0,35	Bacteria	deleterious	36,0	neutral	0,22	neutral	0,17	neutral	-2,60	deleterious	0,28	neutral	0,5	neutral	-0,01	neutral
Bacillus subtilis (strain 168)	O32141	O32141_UniProt_H68A	UniProt	H	68	A	high	UniProt MUTAGEN: MUTAGEN | 68 | 68 | H->A: Loss of OHCU decarboxylase activity. |	O32141_1.pdb	ModBase_1J2G_A	146.0	0,68	Bacteria	deleterious	2,8	deleterious	0,96	deleterious	0,98	deleterious	-5,11	deleterious	1,40	deleterious	0,89	deleterious	0,74	deleterious
Bacillus subtilis (strain 168)	O32141	O32141_UniProt_R158A	UniProt	R	158	A	high	UniProt MUTAGEN: MUTAGEN | 158 | 158 | R->A: Loss of OHCU decarboxylase activity. |	O32141_1.pdb	ModBase_1J2G_A	146.0	0,68	Bacteria	deleterious	24,8	neutral	0,93	deleterious	0,98	deleterious	-3,17	deleterious	1,19	deleterious	0,78	deleterious	0,42	deleterious
Bacillus subtilis (strain 168)	O32141	O32141_UniProt_E84A	UniProt	E	84	A	high	UniProt MUTAGEN: MUTAGEN | 84 | 84 | E->A: Loss of OHCU decarboxylase activity. |	O32141_1.pdb	ModBase_1J2G_A	146.0	0,68	Bacteria	deleterious	100,0	neutral	0,31	neutral	0,99	deleterious	-3,07	deleterious	0,13	neutral	0,09	neutral	-0,55	neutral
Bacillus subtilis (strain 168)	O32142	O32142_UniProt_S114A	UniProt	S	114	A	high	UniProt MUTAGEN: MUTAGEN | 114 | 114 | S->A: No effect on activity. |	O32142_1.pdb	PDB_2H0E_A	113.0	1,00	Bacteria	neutral	100,0	neutral	0,84	deleterious	0,86	deleterious	-3,00	deleterious	-0,04	neutral	0,44	neutral	-0,07	neutral
Bacillus subtilis (strain 168)	O32142	O32142_UniProt_R42K	UniProt	R	42	K	high	UniProt MUTAGEN: MUTAGEN | 42 | 42 | R->K: No effect on activity. |	O32142_1.pdb	PDB_2H0E_A	113.0	1,00	Bacteria	neutral	49,0	neutral	0,95	deleterious	1,00	deleterious	-2,98	deleterious	0,34	neutral	0,41	neutral	-0,1	neutral
Aeromonas punctata (Aeromonas caviae)	O32472	O32472_UniProt_D32A	UniProt	D	32	A	high	UniProt MUTAGEN: MUTAGEN | 32 | 32 | D->A: Almost no activity. |	O32472_1.pdb	PDB_1IQ6_A	132.0	1,00	Bacteria	deleterious	43,2	neutral	0,94	deleterious	1,00	deleterious	-8,00	deleterious	0,76	deleterious	0,62	neutral	0,62	deleterious
Staphylococcus aureus (strain NCTC 8325)	O33599	O33599_UniProt_H210A	UniProt	H	210	A	high	UniProt MUTAGEN: MUTAGEN | 210 | 210 | H->A: Inactivates the enzyme. |	O33599_1.pdb	PDB_2B0P_A	129.0	1,00	Bacteria	deleterious	1,3	deleterious	0,99	deleterious	0,99	deleterious	-9,39	deleterious	2,11	deleterious	0,93	deleterious	1,18	deleterious
Staphylococcus aureus (strain NCTC 8325)	O33599	O33599_UniProt_H291A	UniProt	H	291	A	high	UniProt MUTAGEN: MUTAGEN | 291 | 291 | H->A: Inactivates the enzyme. |	O33599_1.pdb	PDB_2B0P_A	129.0	1,00	Bacteria	deleterious	6,4	deleterious	0,99	deleterious	1,00	deleterious	-8,91	deleterious	1,76	deleterious	0,87	deleterious	1,05	deleterious
Staphylococcus aureus (strain NCTC 8325)	O33599	O33599_UniProt_D214A	UniProt	D	214	A	high	UniProt MUTAGEN: MUTAGEN | 214 | 214 | D->A: Inactivates the enzyme. |	O33599_1.pdb	PDB_2B0P_A	129.0	1,00	Bacteria	deleterious	8,3	deleterious	0,98	deleterious	1,00	deleterious	-7,91	deleterious	0,59	neutral	0,97	deleterious	1,1	deleterious
Thermotoga maritima (strain ATCC 43589 / MSB8 / DSM 3109 / JCM 10099)	O33830	O33830_UniProt_G12A	UniProt	G	12	A	high	UniProt MUTAGEN: MUTAGEN | 12 | 12 | G->A: No change in activity and substrate affinity. 5-fold reduction of the binding affinity for NAD(+). |	O33830_1.pdb	PDB_A.clea	478.0	1,00	Bacteria	neutral	16,0	deleterious	0,91	deleterious	1,00	deleterious	-5,45	deleterious	1,02	deleterious	0,65	neutral	0,44	deleterious
Bacillus subtilis (strain 168)	O34426	O34426_UniProt_S63A	UniProt	S	63	A	high	UniProt MUTAGEN: MUTAGEN | 63 | 63 | S->A: Loss of function. |	O34426_1.pdb	ModBase_1VR7_A	111.0	0,48	Bacteria	deleterious	44,4	neutral	0,16	neutral	0,99	deleterious	-3,00	deleterious	0,45	neutral	0,42	neutral	-0,09	neutral
Bacillus subtilis (strain 168)	O34483	O34483_UniProt_G158A	UniProt	G	158	A	high	UniProt MUTAGEN: MUTAGEN | 158 | 158 | G->A: Loss of both kinase and phosphorylase activities. |	O34483_1.pdb	ModBase_1KO7_A	294.0	0,64	Bacteria	deleterious	14,0	deleterious	0,90	deleterious	1,00	deleterious	-5,95	deleterious	1,64	deleterious	0,62	neutral	0,44	deleterious
Bacillus subtilis (strain 168)	O34483	O34483_UniProt_S155C	UniProt	S	155	C	high	UniProt MUTAGEN: MUTAGEN | 155 | 155 | S->C: Loss of both kinase and phosphorylase activities. |	O34483_1.pdb	ModBase_1KO7_A	294.0	0,64	Bacteria	deleterious	84,4	neutral	0,68	deleterious	1,00	deleterious	-4,96	deleterious	-0,04	neutral	0,43	neutral	0,09	neutral
Bacillus subtilis (strain 168)	O34483	O34483_UniProt_S155A	UniProt	S	155	A	high	UniProt MUTAGEN: MUTAGEN | 155 | 155 | S->A,T: Nearly no effect on both kinase and phosphorylase activities. |	O34483_1.pdb	ModBase_1KO7_A	294.0	0,64	Bacteria	neutral	84,4	neutral	0,43	neutral	0,91	deleterious	-2,98	deleterious	-0,07	neutral	0,27	neutral	-0,31	neutral
Bacillus subtilis (strain 168)	O34483	O34483_UniProt_S160T	UniProt	S	160	T	high	UniProt MUTAGEN: MUTAGEN | 160 | 160 | S->T: Nearly no effect on both kinase and phosphorylase activities. |	O34483_1.pdb	ModBase_1KO7_A	294.0	0,64	Bacteria	neutral	8,8	deleterious	0,52	deleterious	1,00	deleterious	-2,98	deleterious	0,50	neutral	0,65	neutral	0,23	neutral
Bacillus subtilis (strain 168)	O34483	O34483_UniProt_S160A	UniProt	S	160	A	high	UniProt MUTAGEN: MUTAGEN | 160 | 160 | S->A: Loss of both kinase and phosphorylase activities. |	O34483_1.pdb	ModBase_1KO7_A	294.0	0,64	Bacteria	deleterious	8,8	deleterious	0,84	deleterious	1,00	deleterious	-2,98	deleterious	0,47	neutral	0,71	neutral	0,32	neutral
Bacillus subtilis (strain 168)	O34483	O34483_UniProt_H138A	UniProt	H	138	A	high	UniProt MUTAGEN: MUTAGEN | 138 | 138 | H->A: No effect on both kinase and phosphorylase activities. |	O34483_1.pdb	ModBase_1KO7_A	294.0	0,64	Bacteria	neutral	51,0	neutral	0,93	deleterious	1,00	deleterious	-9,92	deleterious	0,99	deleterious	0,46	neutral	0,57	deleterious
Bacillus subtilis (strain 168)	O34483	O34483_UniProt_G153A	UniProt	G	153	A	high	UniProt MUTAGEN: MUTAGEN | 153 | 153 | G->A: Loss of both kinase and phosphorylase activities. |	O34483_1.pdb	ModBase_1KO7_A	294.0	0,64	Bacteria	deleterious	23,5	neutral	0,89	deleterious	1,00	deleterious	-5,95	deleterious	1,45	deleterious	0,83	deleterious	0,74	deleterious
Bacillus subtilis (strain 168)	O34483	O34483_UniProt_S155T	UniProt	S	155	T	high	UniProt MUTAGEN: MUTAGEN | 155 | 155 | S->A,T: Nearly no effect on both kinase and phosphorylase activities. |	O34483_1.pdb	ModBase_1KO7_A	294.0	0,64	Bacteria	neutral	84,4	neutral	0,56	deleterious	1,00	deleterious	-2,98	deleterious	0,20	neutral	0,43	neutral	-0,08	neutral
Bacillus subtilis (strain 168)	O34483	O34483_UniProt_H171R	UniProt	H	171	R	high	UniProt MUTAGEN: MUTAGEN | 171 | 171 | H->R: Loss of both kinase and phosphorylase activities. |	O34483_1.pdb	ModBase_1KO7_A	294.0	0,64	Bacteria	deleterious	6,2	deleterious	0,86	deleterious	1,00	deleterious	-7,94	deleterious	1,19	deleterious	0,85	deleterious	0,95	deleterious
Bacillus subtilis (strain 168)	O34483	O34483_UniProt_G156A	UniProt	G	156	A	high	UniProt MUTAGEN: MUTAGEN | 156 | 156 | G->A: Loss of both kinase and phosphorylase activities. |	O34483_1.pdb	ModBase_1KO7_A	294.0	0,64	Bacteria	deleterious	78,0	neutral	0,59	deleterious	1,00	deleterious	-5,95	deleterious	0,72	neutral	0,58	neutral	0,39	deleterious
Bacillus subtilis (strain 168)	O34483	O34483_UniProt_G148A	UniProt	G	148	A	high	UniProt MUTAGEN: MUTAGEN | 148 | 148 | G->A: Loss of both kinase and phosphorylase activities. |	O34483_1.pdb	ModBase_1KO7_A	294.0	0,64	Bacteria	deleterious	0,0	deleterious	0,88	deleterious	1,00	deleterious	-5,95	deleterious	0,22	neutral	0,76	deleterious	0,64	deleterious
Bacillus subtilis (strain 168)	O34559	O34559_UniProt_D143N	UniProt	D	143	N	high	UniProt MUTAGEN: MUTAGEN | 143 | 143 | D->N: Loss of hydrolase activity. |	O34559_1.pdb	ModBase_1NC5_A	363.0	1,00	Bacteria	deleterious	4,2	deleterious	0,92	deleterious	1,00	deleterious	-4,94	deleterious	0,87	deleterious	0,83	deleterious	0,64	deleterious
Bacillus subtilis (strain 168)	O34667	O34667_UniProt_E57D	UniProt	E	57	D	high	UniProt MUTAGEN: MUTAGEN | 57 | 57 | E->D: 220-fold decrease in activity. |	O34667_1.pdb	ModBase_1J98_A	154.0	0,99	Bacteria	deleterious	28,3	neutral	0,76	deleterious	1,00	deleterious	-2,99	deleterious	0,71	neutral	0,59	neutral	0,14	neutral
Bacillus subtilis (strain 168)	O34667	O34667_UniProt_C84A	UniProt	C	84	A	high	UniProt MUTAGEN: MUTAGEN | 84 | 84 | C->A: Complete loss of activity. |	O34667_1.pdb	ModBase_1J98_A	154.0	0,99	Bacteria	deleterious	28,4	neutral	0,92	deleterious	1,00	deleterious	-8,88	deleterious	1,28	deleterious	0,71	neutral	0,83	deleterious
Bacillus subtilis (strain 168)	O34676	O34676_UniProt_K346Q	UniProt	K	346	Q	high	UniProt MUTAGEN: MUTAGEN | 346 | 346 | K->Q: No activity and no bound PLP. |	O34676_1.pdb	ModBase_2A5H_A	413.0	0,61	Bacteria	deleterious	20,9	neutral	0,79	deleterious	1,00	deleterious	-3,93	deleterious	0,57	neutral	0,65	neutral	0,3	neutral
Bacillus subtilis (strain 168)	O35016	O35016_UniProt_C8S	UniProt	C	8	S	high	UniProt MUTAGEN: MUTAGEN | 8 | 8 | C->S: Completely abolishes the tyrosine- phosphatase activity. |	O35016_1.pdb	PDB_4ETM_A	156.0	1,00	Bacteria	deleterious	1,1	deleterious	0,98	deleterious	1,00	deleterious	-9,35	deleterious	2,13	deleterious	0,97	deleterious	1,23	deleterious
Bacillus subtilis (strain 168)	O35016	O35016_UniProt_R14K	UniProt	R	14	K	high	UniProt MUTAGEN: MUTAGEN | 14 | 14 | R->K: Completely abolishes the tyrosine- phosphatase activity. |	O35016_1.pdb	PDB_4ETM_A	156.0	1,00	Bacteria	deleterious	0,6	deleterious	0,95	deleterious	1,00	deleterious	-2,81	deleterious	2,06	deleterious	0,99	deleterious	0,68	deleterious
Bacillus subtilis (strain 168)	O35016	O35016_UniProt_D125A	UniProt	D	125	A	high	UniProt MUTAGEN: MUTAGEN | 125 | 125 | D->A: Completely abolishes the tyrosine- phosphatase activity. |	O35016_1.pdb	PDB_4ETM_A	156.0	1,00	Bacteria	deleterious	13,9	deleterious	0,98	deleterious	1,00	deleterious	-7,91	deleterious	0,83	deleterious	0,97	deleterious	1,11	deleterious
Mus musculus (Mouse)	O35137	O35137_UniProt_R206Q	UniProt	R	206	Q	high	UniProt VARIANT: VARIANT | 206 | 206 | R -> Q (in lst; abolishes DNA binding and transcriptional activation). |	O35137_1.pdb	ModBase_1FJL_A	65.0	0,62	Eukaryota	deleterious	76,7	neutral	0,48	neutral	0,81	deleterious	-3,64	deleterious	-0,23	neutral	0,32	neutral	-0,17	neutral
Rattus norvegicus (Rat)	O35303	O35303_UniProt_S149A	UniProt	S	149	A	high	UniProt MUTAGEN: MUTAGEN | 149 | 149 | S->A: No effect on mitotic phosphorylation. |	O35303_1.pdb	ModBase_1JWY_B	325.0	0,61	Eukaryota	neutral	0,9	deleterious	0,74	deleterious	1,00	deleterious	-2,88	deleterious	2,02	deleterious	0,9	deleterious	0,57	deleterious
Rattus norvegicus (Rat)	O35303	O35303_UniProt_S71A	UniProt	S	71	A	high	UniProt MUTAGEN: MUTAGEN | 71 | 71 | S->A: No effect on mitotic phosphorylation. |	O35303_1.pdb	ModBase_1JWY_B	325.0	0,61	Eukaryota	neutral	61,4	neutral	0,13	neutral	0,00	neutral	-0,42	neutral	0,01	neutral	0,32	neutral	-0,46	neutral
Rattus norvegicus (Rat)	O35303	O35303_UniProt_S139A	UniProt	S	139	A	high	UniProt MUTAGEN: MUTAGEN | 139 | 139 | S->A: No effect on mitotic phosphorylation. |	O35303_1.pdb	ModBase_1JWY_B	325.0	0,61	Eukaryota	neutral	11,2	deleterious	0,52	deleterious	0,31	neutral	-1,50	neutral	1,39	deleterious	0,78	deleterious	0,28	neutral
Mus musculus (Mouse)	O35310	O35310_UniProt_K68A	UniProt	K	68	A	high	UniProt MUTAGEN: MUTAGEN | 68 | 68 | K->A: Abolishes the enzymatic activity. |	O35310_1.pdb	PDB_3UAN_A	257.0	1,00	Eukaryota	deleterious	11,3	deleterious	0,96	deleterious	1,00	deleterious	-5,88	deleterious	1,40	deleterious	0,98	deleterious	0,94	deleterious
Mus musculus (Mouse)	O35310	O35310_UniProt_R276A	UniProt	R	276	A	high	UniProt MUTAGEN: MUTAGEN | 276 | 276 | R->A: Abolishes the enzymatic activity. |	O35310_1.pdb	PDB_3UAN_A	257.0	1,00	Eukaryota	deleterious	19,4	neutral	0,81	deleterious	1,00	deleterious	-5,69	deleterious	2,12	deleterious	0,85	deleterious	0,74	deleterious
Mus musculus (Mouse)	O35310	O35310_UniProt_H271A	UniProt	H	271	A	high	UniProt MUTAGEN: MUTAGEN | 271 | 271 | H->A: No effect. |	O35310_1.pdb	PDB_3UAN_A	257.0	1,00	Eukaryota	neutral	59,8	neutral	0,46	neutral	0,97	deleterious	-1,14	neutral	-0,19	neutral	0,31	neutral	-0,41	neutral
Mus musculus (Mouse)	O35310	O35310_UniProt_K274A	UniProt	K	274	A	high	UniProt MUTAGEN: MUTAGEN | 274 | 274 | K->A: Strongly decrease the enzymatic activity. |	O35310_1.pdb	PDB_3UAN_A	257.0	1,00	Eukaryota	deleterious	22,3	neutral	0,81	deleterious	1,00	deleterious	-5,82	deleterious	1,38	deleterious	0,93	deleterious	0,86	deleterious
Mus musculus (Mouse)	O35310	O35310_UniProt_Q163A	UniProt	Q	163	A	high	UniProt MUTAGEN: MUTAGEN | 163 | 163 | Q->A: Strongly decreases the enzymatic activity. |	O35310_1.pdb	PDB_3UAN_A	257.0	1,00	Eukaryota	deleterious	17,4	deleterious	0,65	deleterious	1,00	deleterious	-5,69	deleterious	1,30	deleterious	0,86	deleterious	0,75	deleterious
Mus musculus (Mouse)	O35310	O35310_UniProt_K123A	UniProt	K	123	A	high	UniProt MUTAGEN: MUTAGEN | 123 | 123 | K->A: Abolishes the enzymatic activity. |	O35310_1.pdb	PDB_3UAN_A	257.0	1,00	Eukaryota	deleterious	0,7	deleterious	0,64	deleterious	1,00	deleterious	-5,88	deleterious	0,46	neutral	1	deleterious	0,97	deleterious
Mus musculus (Mouse)	O35493	O35493_UniProt_K189R	UniProt	K	189	R	high	UniProt MUTAGEN: MUTAGEN | 189 | 189 | K->R: Loss of function. |	O35493_1.pdb	ModBase_1Z57_A	337.0	0,86	Eukaryota	deleterious	6,7	deleterious	0,73	deleterious	1,00	deleterious	-2,66	deleterious	0,27	neutral	0,92	deleterious	0,58	deleterious
Rattus norvegicus (Rat)	O35543	O35543_UniProt_C156L	UniProt	C	156	L	high	UniProt MUTAGEN: MUTAGEN | 156 | 156 | C->L: No significant effect on protein expression levels. Abolishes prostaglandin D synthase and significantly reduces glutathione- conjugating activities. |	O35543_1.pdb	PDB_1PD2_1	199.0	1,00	Eukaryota	deleterious	3,3	deleterious	0,25	neutral	0,95	deleterious	-1,79	neutral	0,61	neutral	0,7	neutral	0,19	neutral
Mus musculus (Mouse)	O35678	O35678_UniProt_H269A	UniProt	H	269	A	high	UniProt MUTAGEN: MUTAGEN | 269 | 269 | H->A: Abolishes activity. |	O35678_1.pdb	ModBase_3JW8_A	290.0	0,85	Eukaryota	deleterious	6,4	deleterious	0,99	deleterious	1,00	deleterious	-8,43	deleterious	2,27	deleterious	0,89	deleterious	1,04	deleterious
Mus musculus (Mouse)	O35678	O35678_UniProt_D239A	UniProt	D	239	A	high	UniProt MUTAGEN: MUTAGEN | 239 | 239 | D->A: Abolishes activity. |	O35678_1.pdb	ModBase_3JW8_A	290.0	0,85	Eukaryota	deleterious	4,4	deleterious	0,98	deleterious	1,00	deleterious	-7,54	deleterious	1,10	deleterious	0,99	deleterious	1,1	deleterious
Mus musculus (Mouse)	O35678	O35678_UniProt_S122A	UniProt	S	122	A	high	UniProt MUTAGEN: MUTAGEN | 122 | 122 | S->A: Abolishes activity. |	O35678_1.pdb	ModBase_3JW8_A	290.0	0,85	Eukaryota	deleterious	9,2	deleterious	0,87	deleterious	1,00	deleterious	-2,94	deleterious	1,28	deleterious	0,77	deleterious	0,39	deleterious
Mus musculus (Mouse)	O35716	O35716_UniProt_R105Q	UniProt	R	105	Q	high	UniProt MUTAGEN: MUTAGEN | 105 | 105 | R->Q: Loss of IL-6 signal transduction suppression. No effect on binding to TYK2. |	O35716_1.pdb	ModBase_2C9W_A	149.0	0,34	Eukaryota	deleterious	31,2	neutral	0,84	deleterious	1,00	deleterious	-3,87	deleterious	0,61	neutral	0,54	neutral	0,15	neutral
Mus musculus (Mouse)	O35716	O35716_UniProt_R105K	UniProt	R	105	K	high	UniProt MUTAGEN: MUTAGEN | 105 | 105 | R->K: Loss of LIF signal transduction suppression. Loss of binding to KIT. No effect on binding to VAV. |	O35716_1.pdb	ModBase_2C9W_A	149.0	0,34	Eukaryota	deleterious	31,2	neutral	0,47	neutral	1,00	deleterious	-2,90	deleterious	0,95	deleterious	0,6	neutral	0,15	neutral
Mus musculus (Mouse)	O35718	O35718_UniProt_F25A	UniProt	F	25	A	high	UniProt MUTAGEN: MUTAGEN | 25 | 25 | F->A: Loss of LIF/EPO-induced signal transduction suppression. Abolishes binding to JAK2 and to EPOR. |	O35718_1.pdb	PDB_4GL9_E	126.0	1,00	Eukaryota	deleterious	32,0	neutral	0,95	deleterious	1,00	deleterious	-1,87	neutral	1,01	deleterious	0,71	neutral	0,21	neutral
Mus musculus (Mouse)	O35718	O35718_UniProt_L22A	UniProt	L	22	A	high	UniProt MUTAGEN: MUTAGEN | 22 | 22 | L->A: No effect on LIF-induced signal transduction suppression. |	O35718_1.pdb	PDB_4GL9_E	126.0	1,00	Eukaryota	neutral	90,0	neutral	0,69	deleterious	0,96	deleterious	-0,37	neutral	-0,06	neutral	0,27	neutral	-0,53	neutral
Mus musculus (Mouse)	O35718	O35718_UniProt_E30R	UniProt	E	30	R	high	UniProt MUTAGEN: MUTAGEN | 30 | 30 | E->R: No effect on LIF-induced signal transduction suppression. |	O35718_1.pdb	PDB_4GL9_E	126.0	1,00	Eukaryota	neutral	3,3	deleterious	0,78	deleterious	0,92	deleterious	-1,85	neutral	0,25	neutral	0,83	deleterious	0,38	deleterious
Rattus norvegicus (Rat)	O35815	O35815_UniProt_H119A	UniProt	H	119	A	high	UniProt MUTAGEN: MUTAGEN | 119 | 119 | H->A: Loss of enzyme activity. |	O35815_1.pdb	SwissModel_2AGA_A	185.0	0,99	Eukaryota	deleterious	34,0	neutral	0,82	deleterious	1,00	deleterious	-8,93	deleterious	1,10	deleterious	0,71	neutral	0,84	deleterious
Rattus norvegicus (Rat)	O35815	O35815_UniProt_N134A	UniProt	N	134	A	high	UniProt MUTAGEN: MUTAGEN | 134 | 134 | N->A: Loss of enzyme activity. |	O35815_1.pdb	SwissModel_2AGA_A	185.0	0,99	Eukaryota	deleterious	13,1	deleterious	0,79	deleterious	0,91	deleterious	-7,34	deleterious	1,18	deleterious	0,79	deleterious	0,81	deleterious
Xenopus laevis (African clawed frog)	O42227	O42227_UniProt_H141A	UniProt	H	141	A	high	UniProt MUTAGEN: MUTAGEN | 141 | 141 | H->A: Abolishes histone deacetylase activity. |	O42227_1.pdb	ModBase_3MAX_A	366.0	0,93	Eukaryota	deleterious	4,5	deleterious	0,95	deleterious	1,00	deleterious	-9,50	deleterious	2,68	deleterious	0,8	deleterious	1	deleterious
Caenorhabditis elegans	O45818	O45818_UniProt_K643A	UniProt	K	643	A	high	UniProt MUTAGEN: MUTAGEN | 643 | 643 | K->A: Small increase in basal kinase activity, no effect on sensitivity to phorbol ester stimulation of kinase activity. |	O45818_1.pdb	ModBase_3COM_A	238.0	0,34	Eukaryota	neutral	47,5	neutral	0,55	deleterious	0,94	deleterious	-3,01	deleterious	0,47	neutral	0,36	neutral	-0,18	neutral
Arabidopsis thaliana (Mouse-ear cress)	O48652	O48652_UniProt_R439A	UniProt	R	439	A	high	UniProt MUTAGEN: MUTAGEN | 439 | 439 | R->H,A: No effect on DNA repair activity. |	O48652_1.pdb	PDB_3FY4_A	522.0	1,00	Eukaryota	neutral	64,2	neutral	0,68	deleterious	1,00	deleterious	-4,87	deleterious	0,31	neutral	0,45	neutral	0,12	neutral
Arabidopsis thaliana (Mouse-ear cress)	O48652	O48652_UniProt_R439H	UniProt	R	439	H	high	UniProt MUTAGEN: MUTAGEN | 439 | 439 | R->H,A: No effect on DNA repair activity. |	O48652_1.pdb	PDB_3FY4_A	522.0	1,00	Eukaryota	neutral	64,2	neutral	0,13	neutral	0,41	neutral	-2,29	neutral	-0,14	neutral	0,43	neutral	-0,14	neutral
Arabidopsis thaliana (Mouse-ear cress)	O48652	O48652_UniProt_K263R	UniProt	K	263	R	high	UniProt MUTAGEN: MUTAGEN | 263 | 263 | K->R: No effect on DNA repair activity. |	O48652_1.pdb	PDB_3FY4_A	522.0	1,00	Eukaryota	neutral	17,5	deleterious	0,11	neutral	0,93	deleterious	-1,89	neutral	0,20	neutral	0,82	deleterious	0,37	deleterious
Arabidopsis thaliana (Mouse-ear cress)	O48652	O48652_UniProt_H383A	UniProt	H	383	A	high	UniProt MUTAGEN: MUTAGEN | 383 | 383 | H->A: Loss of DNA repair activity. |	O48652_1.pdb	PDB_3FY4_A	522.0	1,00	Eukaryota	deleterious	29,1	neutral	0,86	deleterious	1,00	deleterious	-9,96	deleterious	1,22	deleterious	0,75	deleterious	0,98	deleterious
Arabidopsis thaliana (Mouse-ear cress)	O48652	O48652_UniProt_H387A	UniProt	H	387	A	high	UniProt MUTAGEN: MUTAGEN | 387 | 387 | H->A: Loss of DNA repair activity. |	O48652_1.pdb	PDB_3FY4_A	522.0	1,00	Eukaryota	deleterious	12,0	deleterious	0,68	deleterious	1,00	deleterious	-9,94	deleterious	1,75	deleterious	0,93	deleterious	1,23	deleterious
Arabidopsis thaliana (Mouse-ear cress)	O48652	O48652_UniProt_T276P	UniProt	T	276	P	high	UniProt MUTAGEN: MUTAGEN | 276 | 276 | T->P: No effect on DNA repair activity. |	O48652_1.pdb	PDB_3FY4_A	522.0	1,00	Eukaryota	neutral	12,1	deleterious	0,49	neutral	0,30	neutral	-3,87	deleterious	2,84	deleterious	0,92	deleterious	0,68	deleterious
Arabidopsis thaliana (Mouse-ear cress)	O48917	O48917_UniProt_T228A	UniProt	T	228	A	high	UniProt MUTAGEN: MUTAGEN | 228 | 228 | T->A: Loss of activity. |	O48917_1.pdb	ModBase_1I24_A	392.0	1,00	Eukaryota	deleterious	10,5	deleterious	0,53	deleterious	1,00	deleterious	-4,59	deleterious	1,62	deleterious	0,7	neutral	0,44	deleterious
Mentha piperita (Peppermint)	O48935	O48935_UniProt_L471I	UniProt	L	471	I	high	UniProt MUTAGEN: MUTAGEN | 471 | 471 | L->I: No effect. |	O48935_1.pdb	ModBase_5EAU_	527.0	0,40	Eukaryota	neutral	27,5	neutral	0,11	neutral	0,08	neutral	1,34	neutral	0,17	neutral	0,53	neutral	-0,33	neutral
Mentha piperita (Peppermint)	O48935	O48935_UniProt_S531L	UniProt	S	531	L	high	UniProt MUTAGEN: MUTAGEN | 531 | 531 | S->L: Loss of activity. |	O48935_1.pdb	ModBase_5EAU_	527.0	0,40	Eukaryota	deleterious	67,3	neutral	0,42	neutral	0,01	neutral	-1,06	neutral	0,65	neutral	0,72	neutral	0,15	neutral
Arabidopsis thaliana (Mouse-ear cress)	O48963	O48963_UniProt_C234A	UniProt	C	234	A	high	UniProt MUTAGEN: MUTAGEN | 234 | 234 | C->A: No effect on the kinase activity regulation. |	O48963_2.pdb	ModBase_2Z6C_A	150.0	1,00	Eukaryota	neutral	22,0	neutral	0,79	deleterious	1,00	deleterious	-8,18	deleterious	0,43	neutral	0,62	neutral	0,64	deleterious
Arabidopsis thaliana (Mouse-ear cress)	O48963	O48963_UniProt_C512A	UniProt	C	512	A	high	UniProt MUTAGEN: MUTAGEN | 512 | 512 | C->A: Loss of light-sensing and light- dependent autophosphorylation. |	O48963_1.pdb	ModBase_2Z6C_A	150.0	1,00	Eukaryota	deleterious	25,0	neutral	0,81	deleterious	0,99	deleterious	-8,00	deleterious	0,34	neutral	0,57	neutral	0,56	deleterious
Arabidopsis thaliana (Mouse-ear cress)	O49482	O49482_UniProt_E70A	UniProt	E	70	A	high	UniProt MUTAGEN: MUTAGEN | 70 | 70 | E->A: Loss of activity. |	O49482_1.pdb	ModBase_2CF5_A	352.0	1,00	Eukaryota	deleterious	0,0	deleterious	0,87	deleterious	1,00	deleterious	-5,70	deleterious	-0,12	neutral	1	deleterious	0,95	deleterious
Pseudomonas sp. (strain NCIMB 10558)	O50584	O50584_UniProt_K207R	UniProt	K	207	R	high	UniProt MUTAGEN: MUTAGEN | 207 | 207 | K->R: 1000-fold decrease in activity. |	O50584_1.pdb	ModBase_1V72_A	335.0	0,46	Bacteria	deleterious	22,4	neutral	0,73	deleterious	1,00	deleterious	-2,83	deleterious	0,10	neutral	0,83	deleterious	0,46	deleterious
Pseudomonas sp. (strain NCIMB 10558)	O50584	O50584_UniProt_K207A	UniProt	K	207	A	high	UniProt MUTAGEN: MUTAGEN | 207 | 207 | K->A: Loss of activity. |	O50584_1.pdb	ModBase_1V72_A	335.0	0,46	Bacteria	deleterious	22,4	neutral	0,94	deleterious	1,00	deleterious	-5,66	deleterious	1,17	deleterious	0,95	deleterious	0,88	deleterious
Selenomonas ruminantium	O50657	O50657_UniProt_A52C	UniProt	A	52	C	high	UniProt MUTAGEN: MUTAGEN | 52 | 52 | A->C: No change in substrate specificity. |	O50657_1.pdb	ModBase_1D7K_B	350.0	0,37	Bacteria	neutral	0,6	deleterious	0,16	neutral	0,30	neutral	0,14	neutral	0,60	neutral	0,83	deleterious	0,2	neutral
Amycolatopsis mediterranei (Nocardia mediterranei)	O52552	O52552_UniProt_Y291A	UniProt	Y	291	A	high	UniProt MUTAGEN: MUTAGEN | 291 | 291 | Y->A: Loss of AHBA synthase activity. |	O52552_1.pdb	ModBase_1B9H_A	384.0	0,99	Bacteria	deleterious	9,4	deleterious	0,65	deleterious	1,00	deleterious	-6,44	deleterious	2,89	deleterious	0,89	deleterious	0,86	deleterious
Amycolatopsis mediterranei (Nocardia mediterranei)	O52552	O52552_UniProt_R236A	UniProt	R	236	A	high	UniProt MUTAGEN: MUTAGEN | 236 | 236 | R->A: Loss of AHBA synthase activity. |	O52552_1.pdb	ModBase_1B9H_A	384.0	0,99	Bacteria	deleterious	22,4	neutral	0,86	deleterious	1,00	deleterious	-5,90	deleterious	1,55	deleterious	0,89	deleterious	0,82	deleterious
Amycolatopsis mediterranei (Nocardia mediterranei)	O52552	O52552_UniProt_Y226F	UniProt	Y	226	F	high	UniProt MUTAGEN: MUTAGEN | 226 | 226 | Y->F: Loss of AHBA synthase activity. |	O52552_1.pdb	ModBase_1B9H_A	384.0	0,99	Bacteria	deleterious	67,9	neutral	0,27	neutral	1,00	deleterious	-3,63	deleterious	-0,11	neutral	0,38	neutral	-0,09	neutral
Amycolatopsis mediterranei (Nocardia mediterranei)	O52552	O52552_UniProt_F88A	UniProt	F	88	A	high	UniProt MUTAGEN: MUTAGEN | 88 | 88 | F->A: Loss of AHBA synthase activity. |	O52552_1.pdb	ModBase_1B9H_A	384.0	0,99	Bacteria	deleterious	52,9	neutral	0,64	deleterious	1,00	deleterious	-7,80	deleterious	0,77	deleterious	0,76	deleterious	0,8	deleterious
Amycolatopsis mediterranei (Nocardia mediterranei)	O52552	O52552_UniProt_K188D	UniProt	K	188	D	high	UniProt MUTAGEN: MUTAGEN | 188 | 188 | K->D: Loss of AHBA synthase activity. |	O52552_1.pdb	ModBase_1B9H_A	384.0	0,99	Bacteria	deleterious	12,7	deleterious	0,92	deleterious	1,00	deleterious	-5,90	deleterious	0,62	neutral	0,8	deleterious	0,69	deleterious
Staphylococcus aureus (strain NCTC 8325)	O52582	O52582_UniProt_C43S	UniProt	C	43	S	high	UniProt MUTAGEN: MUTAGEN | 43 | 43 | C->S: Loss of activity. |	O52582_1.pdb	PDB_1YQZ_A	437.0	1,00	Bacteria	deleterious	58,7	neutral	0,93	deleterious	1,00	deleterious	-9,92	deleterious	-0,54	neutral	0,38	neutral	0,46	deleterious
Salmonella typhimurium	O52623	O52623_UniProt_K198R	UniProt	K	198	R	high	UniProt MUTAGEN: MUTAGEN | 198 | 198 | K->A,R: No effect. |	O52623_1.pdb	PDB_1GZS_B	165.0	1,00	Bacteria	neutral	41,1	neutral	0,08	neutral	0,54	deleterious	-0,92	neutral	0,07	neutral	0,48	neutral	-0,19	neutral
Salmonella typhimurium	O52623	O52623_UniProt_K198A	UniProt	K	198	A	high	UniProt MUTAGEN: MUTAGEN | 198 | 198 | K->A,R: No effect. |	O52623_1.pdb	PDB_1GZS_B	165.0	1,00	Bacteria	neutral	41,1	neutral	0,44	neutral	0,87	deleterious	-4,17	deleterious	0,38	neutral	0,5	neutral	0,12	neutral
Acinetobacter johnsonii	O52787	O52787_UniProt_R16K	UniProt	R	16	K	high	UniProt MUTAGEN: MUTAGEN | 16 | 16 | R->K: Loss of activity. |	O52787_1.pdb	ModBase_5PNT_	142.0	0,32	Bacteria	deleterious	4,7	deleterious	0,91	deleterious	1,00	deleterious	-3,00	deleterious	1,04	deleterious	0,96	deleterious	0,66	deleterious
Acinetobacter johnsonii	O52787	O52787_UniProt_C10S	UniProt	C	10	S	high	UniProt MUTAGEN: MUTAGEN | 10 | 10 | C->S: Loss of activity. |	O52787_1.pdb	ModBase_5PNT_	142.0	0,32	Bacteria	deleterious	1,1	deleterious	0,97	deleterious	1,00	deleterious	-9,99	deleterious	2,10	deleterious	0,95	deleterious	1,27	deleterious
Mycobacterium tuberculosis	O53168	O53168_UniProt_C383A	UniProt	C	383	A	high	UniProt MUTAGEN: MUTAGEN | 383 | 383 | C->A: Loss of enzyme activity. |	O53168_1.pdb	ModBase_3NE0_A	208.0	1,00	Bacteria	deleterious	1,1	deleterious	0,80	deleterious	0,89	deleterious	-8,59	deleterious	2,09	deleterious	0,92	deleterious	1,09	deleterious
Mycobacterium tuberculosis	O53306	O53306_UniProt_D382A	UniProt	D	382	A	high	UniProt MUTAGEN: MUTAGEN | 382 | 382 | D->A: Strong reduction of the fatty acyl- CoA ligase activity. No significant change in the total expression level, however the cytoplasmic expression is reduced. |	O53306_1.pdb	ModBase_3R44_A	502.0	1,00	Bacteria	deleterious	4,9	deleterious	0,97	deleterious	x	x	-7,96	deleterious	0,27	neutral	0,97	deleterious	1,11	deleterious
Mycobacterium tuberculosis	O53306	O53306_UniProt_W377A	UniProt	W	377	A	high	UniProt MUTAGEN: MUTAGEN | 377 | 377 | W->A: Strong reduction of the fatty acyl- CoA ligase activity. Enhanced affinity towards palmitic acid binding. No significant change in the total expression level, however the cytoplasmic expression is low. Slight increase of susceptibility to proteolysis. |	O53306_1.pdb	ModBase_3R44_A	502.0	1,00	Bacteria	deleterious	15,4	deleterious	0,97	deleterious	x	x	-12,89	deleterious	2,78	deleterious	0,93	deleterious	1,49	deleterious
Mycobacterium tuberculosis	O53306	O53306_UniProt_V209D	UniProt	V	209	D	high	UniProt MUTAGEN: MUTAGEN | 209 | 209 | V->D: Strong reduction of the fatty acyl- CoA ligase activity. No significant change in the total expression level, however the cytoplasmic expression is reduced. Slight increase of susceptibility to proteolysis. |	O53306_1.pdb	ModBase_3R44_A	502.0	1,00	Bacteria	deleterious	3,0	deleterious	0,85	deleterious	x	x	-4,33	deleterious	1,19	deleterious	0,97	deleterious	0,79	deleterious
Mycobacterium tuberculosis	O53434	O53434_UniProt_V107G	UniProt	V	107	G	high	UniProt MUTAGEN: MUTAGEN | 107 | 107 | V->G: No detectable activity. 4-fold decrease in affinity relative to the wild-type and able to synthesize prenyl diphosphates containing 20 and 50 carbon atoms when GPP and EE-FPP are used as the allylic substrates, respectively, whereas the wild-type enzyme generates product that is restricted to 15 carbon atoms with GPP as substrate and does not react wit…	O53434_1.pdb	PDB_2VG1_A	228.0	1,00	Bacteria	deleterious	6,2	deleterious	0,46	neutral	x	x	-6,45	deleterious	3,00	deleterious	0,94	deleterious	0,94	deleterious
Mycobacterium tuberculosis	O53585	O53585_UniProt_D372S	UniProt	D	372	S	high	UniProt MUTAGEN: MUTAGEN | 372 | 372 | D->S: Loss of transferase activity. |	O53585_1.pdb	PDB_4FIX_A	629.0	1,00	Bacteria	deleterious	18,6	neutral	0,90	deleterious	1,00	deleterious	-6,00	deleterious	0,93	deleterious	0,81	deleterious	0,71	deleterious
Mycobacterium tuberculosis	O53585	O53585_UniProt_D371S	UniProt	D	371	S	high	UniProt MUTAGEN: MUTAGEN | 371 | 371 | D->S: Loss of transferase activity. |	O53585_1.pdb	PDB_4FIX_A	629.0	1,00	Bacteria	deleterious	7,2	deleterious	0,89	deleterious	1,00	deleterious	-6,00	deleterious	0,90	deleterious	0,96	deleterious	0,92	deleterious
Mycobacterium tuberculosis	O53753	O53753_UniProt_S122A	UniProt	S	122	A	high	UniProt MUTAGEN: MUTAGEN | 122 | 122 | S->A: Loss of fatty acyl dehydrogenase activity. |	O53753_1.pdb	ModBase_3MOG_A	282.0	0,42	Bacteria	deleterious	26,9	neutral	0,82	deleterious	x	x	-2,99	deleterious	0,66	neutral	0,58	neutral	0,13	neutral
Mycobacterium tuberculosis	O53838	O53838_UniProt_H110Q	UniProt	H	110	Q	high	UniProt MUTAGEN: MUTAGEN | 110 | 110 | H->Q: No change in activity. Lack of regulation by metal ions. |	O53838_1.pdb	ModBase_2LKP_A	115.0	0,32	Bacteria	neutral	89,6	neutral	0,78	deleterious	1,00	deleterious	-6,33	deleterious	-0,35	neutral	0,48	neutral	0,28	neutral
Mycobacterium tuberculosis	O53838	O53838_UniProt_C16S	UniProt	C	16	S	high	UniProt MUTAGEN: MUTAGEN | 16 | 16 | C->S: No change in activity. Does not affect regulation by metal ions. |	O53838_1.pdb	ModBase_2LKP_A	115.0	0,32	Bacteria	neutral	52,1	neutral	0,08	neutral	0,00	neutral	2,25	neutral	0,40	neutral	0,68	neutral	-0,2	neutral
Mycobacterium tuberculosis	O53838	O53838_UniProt_E101Q	UniProt	E	101	Q	high	UniProt MUTAGEN: MUTAGEN | 101 | 101 | E->Q: No change in activity. Lack of regulation by metal ions. |	O53838_1.pdb	ModBase_2LKP_A	115.0	0,32	Bacteria	neutral	72,0	neutral	0,19	neutral	0,90	deleterious	-2,27	neutral	-0,15	neutral	0,37	neutral	-0,22	neutral
Mycobacterium tuberculosis	O53838	O53838_UniProt_H102Q	UniProt	H	102	Q	high	UniProt MUTAGEN: MUTAGEN | 102 | 102 | H->Q: No change in activity. Lack of regulation by metal ions. |	O53838_1.pdb	ModBase_2LKP_A	115.0	0,32	Bacteria	neutral	63,8	neutral	0,64	deleterious	0,94	deleterious	-6,89	deleterious	-0,10	neutral	0,49	neutral	0,35	deleterious
Mycobacterium tuberculosis	O53838	O53838_UniProt_H88Q	UniProt	H	88	Q	high	UniProt MUTAGEN: MUTAGEN | 88 | 88 | H->Q: No change in activity. Lack of regulation by metal ions. |	O53838_1.pdb	ModBase_2LKP_A	115.0	0,32	Bacteria	neutral	55,4	neutral	0,66	deleterious	1,00	deleterious	-7,53	deleterious	-0,02	neutral	0,51	neutral	0,44	deleterious
Mycobacterium tuberculosis	O53838	O53838_UniProt_H111Q	UniProt	H	111	Q	high	UniProt MUTAGEN: MUTAGEN | 111 | 111 | H->Q: No change in activity. Lack of regulation by metal ions. |	O53838_1.pdb	ModBase_2LKP_A	115.0	0,32	Bacteria	neutral	87,9	neutral	0,61	deleterious	1,00	deleterious	-6,31	deleterious	-0,04	neutral	0,66	neutral	0,54	deleterious
Thermotoga maritima (strain ATCC 43589 / MSB8 / DSM 3109 / JCM 10099)	O54310	O54310_UniProt_H61N	UniProt	H	61	N	high	UniProt MUTAGEN: MUTAGEN | 61 | 61 | H->N: No effect on thermal stability. |	O54310_1.pdb	ModBase_1G6P_A	66.0	1,00	Bacteria	neutral	66,1	neutral	0,13	neutral	0,00	neutral	3,40	neutral	-0,10	neutral	0,34	neutral	-0,77	neutral
Mus musculus (Mouse)	O54784	O54784_UniProt_K42A	UniProt	K	42	A	high	UniProt MUTAGEN: MUTAGEN | 42 | 42 | K->A: Loss of activity. |	O54784_1.pdb	ModBase_1JKS_A	275.0	0,80	Eukaryota	deleterious	10,6	deleterious	0,94	deleterious	1,00	deleterious	-5,20	deleterious	0,61	neutral	0,98	deleterious	0,88	deleterious
Rattus norvegicus (Rat)	O54874	O54874_UniProt_K106A	UniProt	K	106	A	high	UniProt MUTAGEN: MUTAGEN | 106 | 106 | K->A: Loss of kinase activity. |	O54874_1.pdb	ModBase_3CKX_A	207.0	0,36	Eukaryota	deleterious	15,7	deleterious	0,88	deleterious	1,00	deleterious	-5,22	deleterious	0,55	neutral	0,96	deleterious	0,85	deleterious
Mus musculus (Mouse)	O54967	O54967_UniProt_K158A	UniProt	K	158	A	high	UniProt MUTAGEN: MUTAGEN | 158 | 158 | K->A: Loss of kinase activity. |	O54967_1.pdb	ModBase_3EQR_A	276.0	0,99	Eukaryota	deleterious	9,8	deleterious	0,86	deleterious	1,00	deleterious	-5,46	deleterious	0,94	deleterious	1	deleterious	0,93	deleterious
Rattus norvegicus (Rat)	O55099	O55099_UniProt_K109R	UniProt	K	109	R	high	UniProt MUTAGEN: MUTAGEN | 109 | 109 | K->R: Loss of kinase activity, disruption of cleavage furrow formation, failure of cytokinesis leading to cell polyploidy death. |	O55099_1.pdb	ModBase_1MQ4_A	262.0	0,70	Eukaryota	deleterious	11,5	deleterious	0,77	deleterious	1,00	deleterious	-2,79	deleterious	0,10	neutral	0,91	deleterious	0,57	deleterious
Mus musculus (Mouse)	O55137	O55137_UniProt_S232A	UniProt	S	232	A	high	UniProt MUTAGEN: MUTAGEN | 232 | 232 | S->A: Abolishes activity. |	O55137_1.pdb	ModBase_3HLK_A	408.0	0,78	Eukaryota	deleterious	12,6	deleterious	0,65	deleterious	1,00	deleterious	-2,68	deleterious	1,17	deleterious	0,76	deleterious	0,35	deleterious
Mus musculus (Mouse)	O55137	O55137_UniProt_H358Q	UniProt	H	358	Q	high	UniProt MUTAGEN: MUTAGEN | 358 | 358 | H->Q: Abolishes activity. |	O55137_1.pdb	ModBase_3HLK_A	408.0	0,78	Eukaryota	deleterious	0,2	deleterious	0,97	deleterious	1,00	deleterious	-7,39	deleterious	1,98	deleterious	0,95	deleterious	1,04	deleterious
Mus musculus (Mouse)	O55137	O55137_UniProt_D324A	UniProt	D	324	A	high	UniProt MUTAGEN: MUTAGEN | 324 | 324 | D->A: Abolishes activity. |	O55137_1.pdb	ModBase_3HLK_A	408.0	0,78	Eukaryota	deleterious	7,4	deleterious	0,96	deleterious	1,00	deleterious	-7,34	deleterious	1,19	deleterious	0,89	deleterious	0,94	deleterious
Mus musculus (Mouse)	O55176	O55176_UniProt_H553S	UniProt	H	553	S	high	UniProt MUTAGEN: MUTAGEN | 553 | 553 | H->S: Loss of ubiquitination activity. |	O55176_1.pdb	ModBase_2L0B_A	92.0	0,88	Eukaryota	deleterious	5,4	deleterious	0,97	deleterious	1,00	deleterious	-8,32	deleterious	1,84	deleterious	0,88	deleterious	1,02	deleterious
Mus musculus (Mouse)	O55236	O55236_UniProt_C138S	UniProt	C	138	S	high	UniProt MUTAGEN: MUTAGEN | 138 | 138 | C->S: No effect. |	O55236_1.pdb	ModBase_1I9S_A	194.0	0,99	Eukaryota	neutral	0,0	deleterious	0,29	neutral	0,96	deleterious	-2,39	neutral	2,14	deleterious	0,94	deleterious	0,58	deleterious
Mus musculus (Mouse)	O55236	O55236_UniProt_R132A	UniProt	R	132	A	high	UniProt MUTAGEN: MUTAGEN | 132 | 132 | R->A: Loss of TPase activity. |	O55236_1.pdb	ModBase_1I9S_A	194.0	0,99	Eukaryota	deleterious	16,5	deleterious	0,67	deleterious	1,00	deleterious	-5,92	deleterious	1,94	deleterious	0,91	deleterious	0,84	deleterious
Mus musculus (Mouse)	O55236	O55236_UniProt_D168A	UniProt	D	168	A	high	UniProt MUTAGEN: MUTAGEN | 168 | 168 | D->A: No effect. |	O55236_1.pdb	ModBase_1I9S_A	194.0	0,99	Eukaryota	neutral	81,6	neutral	0,44	neutral	0,97	deleterious	-5,68	deleterious	0,07	neutral	0,45	neutral	0,19	neutral
Mus musculus (Mouse)	O55236	O55236_UniProt_R315K	UniProt	R	315	K	high	UniProt MUTAGEN: MUTAGEN | 315 | 315 | R->K: At least 60% of RNA-binding activity and loss of GTase activity. |	O55236_2.pdb	PDB_3RTX_A	264.0	1,00	Eukaryota	deleterious	63,4	neutral	0,42	neutral	1,00	deleterious	-2,90	deleterious	-0,06	neutral	0,4	neutral	-0,13	neutral
Mus musculus (Mouse)	O55236	O55236_UniProt_R315A	UniProt	R	315	A	high	UniProt MUTAGEN: MUTAGEN | 315 | 315 | R->A: Almost complete loss of RNA-binding and loss of GTase activity. |	O55236_2.pdb	PDB_3RTX_A	264.0	1,00	Eukaryota	deleterious	63,4	neutral	0,89	deleterious	1,00	deleterious	-5,79	deleterious	-0,03	neutral	0,41	neutral	0,14	neutral
Mus musculus (Mouse)	O55236	O55236_UniProt_C126S	UniProt	C	126	S	high	UniProt MUTAGEN: MUTAGEN | 126 | 126 | C->S: Loss of TPase activity. |	O55236_1.pdb	ModBase_1I9S_A	194.0	0,99	Eukaryota	deleterious	5,3	deleterious	0,38	neutral	1,00	deleterious	-9,74	deleterious	1,21	deleterious	0,82	deleterious	1,06	deleterious
Mus musculus (Mouse)	O55236	O55236_UniProt_C110S	UniProt	C	110	S	high	UniProt MUTAGEN: MUTAGEN | 110 | 110 | C->S: No effect. |	O55236_1.pdb	ModBase_1I9S_A	194.0	0,99	Eukaryota	neutral	0,0	deleterious	0,23	neutral	1,00	deleterious	-6,61	deleterious	2,19	deleterious	0,95	deleterious	0,96	deleterious
Mus musculus (Mouse)	O55236	O55236_UniProt_K294A	UniProt	K	294	A	high	UniProt MUTAGEN: MUTAGEN | 294 | 294 | K->A: Loss of GTase activity. |	O55236_2.pdb	PDB_3RTX_A	264.0	1,00	Eukaryota	deleterious	15,6	deleterious	0,70	deleterious	1,00	deleterious	-5,86	deleterious	1,58	deleterious	0,92	deleterious	0,86	deleterious
Mus musculus (Mouse)	O55236	O55236_UniProt_D36A	UniProt	D	36	A	high	UniProt MUTAGEN: MUTAGEN | 36 | 36 | D->A: No effect. |	O55236_1.pdb	ModBase_1I9S_A	194.0	0,99	Eukaryota	neutral	23,6	neutral	0,56	deleterious	1,00	deleterious	-5,40	deleterious	0,26	neutral	0,79	deleterious	0,63	deleterious
Pyrococcus horikoshii (strain ATCC 700860 / DSM 12428 / JCM 9974 / NBRC 100139 / OT-3)	O58214	O58214_UniProt_R26A	UniProt	R	26	A	high	UniProt MUTAGEN: MUTAGEN | 26 | 26 | R->A: No effect on enzyme activity. |	O58214_1.pdb	PDB_2YY8_A	175.0	1,00	Archaea	neutral	7,8	deleterious	0,92	deleterious	1,00	deleterious	-6,00	deleterious	1,54	deleterious	0,82	deleterious	0,74	deleterious
Pyrococcus horikoshii (strain ATCC 700860 / DSM 12428 / JCM 9974 / NBRC 100139 / OT-3)	O58214	O58214_UniProt_R16A	UniProt	R	16	A	high	UniProt MUTAGEN: MUTAGEN | 16 | 16 | R->A: Loss of activity. |	O58214_1.pdb	PDB_2YY8_A	175.0	1,00	Archaea	deleterious	54,8	neutral	0,68	deleterious	0,99	deleterious	-6,00	deleterious	0,19	neutral	0,58	neutral	0,39	deleterious
Pyrococcus horikoshii (strain ATCC 700860 / DSM 12428 / JCM 9974 / NBRC 100139 / OT-3)	O58843	O58843_UniProt_D95A	UniProt	D	95	A	high	UniProt MUTAGEN: MUTAGEN | 95 | 95 | D->A: Abolishes the transferase activity. |	O58843_1.pdb	PDB_1IQ8_A	577.0	1,00	Archaea	deleterious	12,6	deleterious	0,98	deleterious	1,00	deleterious	-7,96	deleterious	1,73	deleterious	0,81	deleterious	0,89	deleterious
Schizosaccharomyces pombe (strain 972 / ATCC 24843) (Fission yeast)	O59703	O59703_UniProt_R109Q	UniProt	R	109	Q	high	UniProt MUTAGEN: MUTAGEN | 109 | 109 | R->Q: No GGPP synthase activity. |	O59703_1.pdb	ModBase_1UBY_	340.0	0,36	Eukaryota	deleterious	27,2	neutral	0,79	deleterious	1,00	deleterious	-3,96	deleterious	0,70	neutral	0,52	neutral	0,14	neutral
Schizosaccharomyces pombe (strain 972 / ATCC 24843) (Fission yeast)	O60016	O60016_UniProt_G378S	UniProt	G	378	S	high	UniProt MUTAGEN: MUTAGEN | 378 | 378 | G->S: Abolishes methyltransferase activity. |	O60016_1.pdb	ModBase_1MVH_A	269.0	1,00	Eukaryota	deleterious	85,6	neutral	0,14	neutral	0,06	neutral	-2,98	deleterious	-0,33	neutral	0,19	neutral	-0,42	neutral
Schizosaccharomyces pombe (strain 972 / ATCC 24843) (Fission yeast)	O60016	O60016_UniProt_G486D	UniProt	G	486	D	high	UniProt MUTAGEN: MUTAGEN | 486 | 486 | G->D: Abolishes methyltransferase activity. |	O60016_2.pdb	ModBase_1PEG_B	269.0	0,43	Eukaryota	deleterious	40,7	neutral	0,87	deleterious	1,00	deleterious	-3,27	deleterious	0,85	deleterious	0,67	neutral	0,28	neutral
Schizosaccharomyces pombe (strain 972 / ATCC 24843) (Fission yeast)	O60016	O60016_UniProt_R320H	UniProt	R	320	H	high	UniProt MUTAGEN: MUTAGEN | 320 | 320 | R->H: Abolishes methyltransferase activity. |	O60016_1.pdb	ModBase_1MVH_A	269.0	1,00	Eukaryota	deleterious	4,5	deleterious	0,54	deleterious	0,99	deleterious	-4,80	deleterious	0,03	neutral	0,97	deleterious	0,83	deleterious
Caenorhabditis elegans	O62305	O62305_UniProt_K41M	UniProt	K	41	M	high	UniProt MUTAGEN: MUTAGEN | 41 | 41 | K->M: Loss of kinase activity. |	O62305_1.pdb	PDB_2BDW_A	309.0	1,00	Eukaryota	deleterious	21,6	neutral	0,90	deleterious	1,00	deleterious	-5,37	deleterious	-0,90	neutral	0,95	deleterious	0,86	deleterious
Triticum aestivum (Wheat)	O64392	O64392_UniProt_H134L	UniProt	H	134	L	high	UniProt MUTAGEN: MUTAGEN | 134 | 134 | H->L: Loss of antifungal activity. Reduces ribonuclease activity 92%; when asociated with L-32. |	O64392_1.pdb	ModBase_1BW3_	125.0	0,94	Eukaryota	deleterious	46,5	neutral	0,87	deleterious	0,99	deleterious	-9,07	deleterious	0,43	neutral	0,37	neutral	0,38	deleterious
Triticum aestivum (Wheat)	O64392	O64392_UniProt_H32G	UniProt	H	32	G	high	UniProt MUTAGEN: MUTAGEN | 32 | 32 | H->G: Loss of antifungal activity. Reduces ribonuclease activity 60%. |	O64392_1.pdb	ModBase_1BW3_	125.0	0,94	Eukaryota	deleterious	60,3	neutral	0,80	deleterious	0,90	deleterious	-6,25	deleterious	0,57	neutral	0,53	neutral	0,35	deleterious
Triticum aestivum (Wheat)	O64392	O64392_UniProt_H32L	UniProt	H	32	L	high	UniProt MUTAGEN: MUTAGEN | 32 | 32 | H->L: Loss of antifungal activity. Reduces ribonuclease activity 62%. Reduces ribonuclease activity 92%; when asociated with L-134. |	O64392_1.pdb	ModBase_1BW3_	125.0	0,94	Eukaryota	deleterious	60,3	neutral	0,90	deleterious	0,96	deleterious	-7,74	deleterious	0,29	neutral	0,29	neutral	0,15	neutral
Arabidopsis thaliana (Mouse-ear cress)	O64517	O64517_UniProt_C139A	UniProt	C	139	A	high	UniProt MUTAGEN: MUTAGEN | 139 | 139 | C->A: Loss of autoprocessing and protease activity. |	O64517_2.pdb	ModBase_4F6O_A	172.0	0,35	Eukaryota	deleterious	4,8	deleterious	0,90	deleterious	1,00	deleterious	-8,51	deleterious	1,66	deleterious	0,88	deleterious	1,03	deleterious
Arabidopsis thaliana (Mouse-ear cress)	O64530	O64530_UniProt_C333S	UniProt	C	333	S	high	UniProt MUTAGEN: MUTAGEN | 333 | 333 | C->S: Loss of sulfurtransferase and 3- mercaptopyruvate sulfurtransferase activities. |	O64530_1.pdb	ModBase_3OLH_A	296.0	0,42	Eukaryota	deleterious	4,4	deleterious	0,93	deleterious	1,00	deleterious	-9,86	deleterious	1,43	deleterious	0,91	deleterious	1,19	deleterious
Aquifex aeolicus (strain VF5)	O66663	O66663_UniProt_E98A	UniProt	E	98	A	high	UniProt MUTAGEN: MUTAGEN | 98 | 98 | E->A: Nearly complete loss of catalytic activity. |	O66663_1.pdb	PDB_2XCI_A	352.0	1,00	Bacteria	deleterious	9,3	deleterious	0,93	deleterious	1,00	deleterious	-6,00	deleterious	0,88	deleterious	0,99	deleterious	0,96	deleterious
Aquifex aeolicus (strain VF5)	O66663	O66663_UniProt_E31A	UniProt	E	31	A	high	UniProt MUTAGEN: MUTAGEN | 31 | 31 | E->A: Large decrease in catalytic activity. |	O66663_1.pdb	PDB_2XCI_A	352.0	1,00	Bacteria	deleterious	28,7	neutral	0,96	deleterious	1,00	deleterious	-5,99	deleterious	0,27	neutral	0,86	deleterious	0,78	deleterious
Aquifex aeolicus (strain VF5)	O66663	O66663_UniProt_G30A	UniProt	G	30	A	high	UniProt MUTAGEN: MUTAGEN | 30 | 30 | G->A: Complete loss of catalytic activity. |	O66663_1.pdb	PDB_2XCI_A	352.0	1,00	Bacteria	deleterious	49,6	neutral	0,89	deleterious	1,00	deleterious	-5,99	deleterious	-0,39	neutral	0,35	neutral	0,07	neutral
Aquifex aeolicus (strain VF5)	O66663	O66663_UniProt_K162A	UniProt	K	162	A	high	UniProt MUTAGEN: MUTAGEN | 162 | 162 | K->A: Large decrease in catalytic activity. |	O66663_1.pdb	PDB_2XCI_A	352.0	1,00	Bacteria	deleterious	46,2	neutral	0,91	deleterious	1,00	deleterious	-5,83	deleterious	-0,07	neutral	0,59	neutral	0,39	deleterious
Aquifex aeolicus (strain VF5)	O67082	O67082_UniProt_Q157A	UniProt	Q	157	A	high	UniProt MUTAGEN: MUTAGEN | 157 | 157 | Q->A: No RNase activity, no RNA binding. |	O67082_1.pdb	PDB_2NUG_A	216.0	1,00	Bacteria	deleterious	35,5	neutral	0,94	deleterious	1,00	deleterious	-5,94	deleterious	0,42	neutral	0,7	neutral	0,55	deleterious
Aquifex aeolicus (strain VF5)	O67082	O67082_UniProt_E110K	UniProt	E	110	K	high	UniProt MUTAGEN: MUTAGEN | 110 | 110 | E->K: Loss of magnesium, alters ds-RNA binding, loss of activity. |	O67082_1.pdb	PDB_2NUG_A	216.0	1,00	Bacteria	deleterious	7,1	deleterious	0,91	deleterious	1,00	deleterious	-3,91	deleterious	0,61	neutral	0,73	neutral	0,42	deleterious
Aquifex aeolicus (strain VF5)	O67082	O67082_UniProt_D44N	UniProt	D	44	N	high	UniProt MUTAGEN: MUTAGEN | 44 | 44 | D->N: Very low catalytic activity, binds RNA normally. |	O67082_1.pdb	PDB_2NUG_A	216.0	1,00	Bacteria	deleterious	41,3	neutral	0,85	deleterious	1,00	deleterious	-4,93	deleterious	0,18	neutral	0,35	neutral	-0,02	neutral
Aquifex aeolicus (strain VF5)	O67496	O67496_UniProt_Q26E	UniProt	Q	26	E	high	UniProt MUTAGEN: MUTAGEN | 26 | 26 | Q->E: Reduces activity 100-fold. |	O67496_1.pdb	PDB_3NOY_A	349.0	1,00	Bacteria	deleterious	1,2	deleterious	0,80	deleterious	1,00	deleterious	-2,97	deleterious	1,43	deleterious	0,88	deleterious	0,55	deleterious
Aquifex aeolicus (strain VF5)	O67496	O67496_UniProt_R128K	UniProt	R	128	K	high	UniProt MUTAGEN: MUTAGEN | 128 | 128 | R->K: Loss of activity. |	O67496_1.pdb	PDB_3NOY_A	349.0	1,00	Bacteria	deleterious	2,4	deleterious	0,84	deleterious	1,00	deleterious	-3,00	deleterious	1,58	deleterious	0,95	deleterious	0,65	deleterious
Aquifex aeolicus (strain VF5)	O67496	O67496_UniProt_D81N	UniProt	D	81	N	high	UniProt MUTAGEN: MUTAGEN | 81 | 81 | D->N: Loss of activity. |	O67496_1.pdb	PDB_3NOY_A	349.0	1,00	Bacteria	deleterious	9,8	deleterious	0,85	deleterious	1,00	deleterious	-5,00	deleterious	0,58	neutral	0,75	deleterious	0,54	deleterious
Aquifex aeolicus (strain VF5)	O67496	O67496_UniProt_E204Q	UniProt	E	204	Q	high	UniProt MUTAGEN: MUTAGEN | 204 | 204 | E->Q: Loss of activity. |	O67496_1.pdb	PDB_3NOY_A	349.0	1,00	Bacteria	deleterious	94,0	neutral	0,68	deleterious	1,00	deleterious	-3,00	deleterious	-0,10	neutral	0,44	neutral	-0,07	neutral
Aquifex aeolicus (strain VF5)	O67496	O67496_UniProt_N103D	UniProt	N	103	D	high	UniProt MUTAGEN: MUTAGEN | 103 | 103 | N->D: Reduces activity 200-fold. |	O67496_1.pdb	PDB_3NOY_A	349.0	1,00	Bacteria	deleterious	8,2	deleterious	0,80	deleterious	1,00	deleterious	-5,00	deleterious	0,69	neutral	0,68	neutral	0,45	deleterious
Aquifex aeolicus (strain VF5)	O67496	O67496_UniProt_E307D	UniProt	E	307	D	high	UniProt MUTAGEN: MUTAGEN | 307 | 307 | E->D: Reduces activity 500-fold. |	O67496_1.pdb	PDB_3NOY_A	349.0	1,00	Bacteria	deleterious	60,2	neutral	0,66	deleterious	1,00	deleterious	-3,00	deleterious	0,41	neutral	0,48	neutral	0	neutral
Aquifex aeolicus (strain VF5)	O67496	O67496_UniProt_E307C	UniProt	E	307	C	high	UniProt MUTAGEN: MUTAGEN | 307 | 307 | E->C: Loss of activity. |	O67496_1.pdb	PDB_3NOY_A	349.0	1,00	Bacteria	deleterious	60,2	neutral	0,90	deleterious	1,00	deleterious	-9,00	deleterious	0,26	neutral	0,59	neutral	0,67	deleterious
Aquifex aeolicus (strain VF5)	O67496	O67496_UniProt_R101K	UniProt	R	101	K	high	UniProt MUTAGEN: MUTAGEN | 101 | 101 | R->K: Reduces activity 500-fold. |	O67496_1.pdb	PDB_3NOY_A	349.0	1,00	Bacteria	deleterious	6,2	deleterious	0,77	deleterious	1,00	deleterious	-3,00	deleterious	1,43	deleterious	0,91	deleterious	0,59	deleterious
Aquifex aeolicus (strain VF5)	O67496	O67496_UniProt_R55K	UniProt	R	55	K	high	UniProt MUTAGEN: MUTAGEN | 55 | 55 | R->K: Loss of activity. |	O67496_1.pdb	PDB_3NOY_A	349.0	1,00	Bacteria	deleterious	10,2	deleterious	0,80	deleterious	1,00	deleterious	-3,00	deleterious	1,65	deleterious	0,93	deleterious	0,61	deleterious
Aquifex aeolicus (strain VF5)	O67496	O67496_UniProt_N132D	UniProt	N	132	D	high	UniProt MUTAGEN: MUTAGEN | 132 | 132 | N->D: Loss of activity. |	O67496_1.pdb	PDB_3NOY_A	349.0	1,00	Bacteria	deleterious	30,1	neutral	0,83	deleterious	1,00	deleterious	-5,00	deleterious	0,14	neutral	0,49	neutral	0,19	neutral
Mycobacterium tuberculosis	O69635	O69635_UniProt_K617R	UniProt	K	617	R	high	UniProt MUTAGEN: MUTAGEN | 617 | 617 | K->R: Complete loss of acetyl-coenzyme A synthetase activity. |	O69635_1.pdb	ModBase_1PG4_A	637.0	0,50	Bacteria	deleterious	70,3	neutral	0,57	deleterious	x	x	-2,84	deleterious	0,21	neutral	0,48	neutral	-0,03	neutral
Mycobacterium tuberculosis	O69711	O69711_UniProt_H107R	UniProt	H	107	R	high	UniProt MUTAGEN: MUTAGEN | 107 | 107 | H->R: No change in activity. Lack of regulation by metal ions. |	O69711_1.pdb	ModBase_2LKP_A	119.0	1,00	Bacteria	neutral	49,8	neutral	0,77	deleterious	1,00	deleterious	-5,92	deleterious	-0,07	neutral	0,55	neutral	0,34	deleterious
Mycobacterium tuberculosis	O69711	O69711_UniProt_D91A	UniProt	D	91	A	high	UniProt MUTAGEN: MUTAGEN | 91 | 91 | D->A: No change in activity. Lack of regulation by metal ions. |	O69711_1.pdb	ModBase_2LKP_A	119.0	1,00	Bacteria	neutral	40,6	neutral	0,92	deleterious	1,00	deleterious	-8,00	deleterious	1,62	deleterious	0,71	neutral	0,75	deleterious
Mycobacterium tuberculosis	O69711	O69711_UniProt_H104R	UniProt	H	104	R	high	UniProt MUTAGEN: MUTAGEN | 104 | 104 | H->R: No change in activity. Lack of regulation by metal ions. |	O69711_1.pdb	ModBase_2LKP_A	119.0	1,00	Bacteria	neutral	56,7	neutral	0,68	deleterious	1,00	deleterious	-7,40	deleterious	-0,17	neutral	0,51	neutral	0,41	deleterious
Mycobacterium tuberculosis	O69711	O69711_UniProt_H116R	UniProt	H	116	R	high	UniProt MUTAGEN: MUTAGEN | 116 | 116 | H->R: No change in activity. Lack of regulation by metal ions. |	O69711_1.pdb	ModBase_2LKP_A	119.0	1,00	Bacteria	neutral	75,3	neutral	0,31	neutral	0,06	neutral	-0,37	neutral	0,10	neutral	0,4	neutral	-0,35	neutral
Mycobacterium tuberculosis	O69711	O69711_UniProt_H93R	UniProt	H	93	R	high	UniProt MUTAGEN: MUTAGEN | 93 | 93 | H->R: No change in activity. Lack of regulation by metal ions. |	O69711_1.pdb	ModBase_2LKP_A	119.0	1,00	Bacteria	neutral	63,4	neutral	0,38	neutral	1,00	deleterious	-8,00	deleterious	-0,16	neutral	0,34	neutral	0,24	neutral
Mycobacterium tuberculosis	O69711	O69711_UniProt_H109R	UniProt	H	109	R	high	UniProt MUTAGEN: MUTAGEN | 109 | 109 | H->R: No change in activity. Lack of regulation by metal ions. |	O69711_1.pdb	ModBase_2LKP_A	119.0	1,00	Bacteria	neutral	67,9	neutral	0,11	neutral	0,00	neutral	0,91	neutral	0,30	neutral	0,56	neutral	-0,25	neutral
Mycobacterium tuberculosis	O69733	O69733_UniProt_P336A	UniProt	P	336	A	high	UniProt MUTAGEN: MUTAGEN | 336 | 336 | P->A: Does not distord the binding site architecture. No change in catalytic efficiency and Vmax. |	O69733_1.pdb	ModBase_4F3V_A	293.0	1,00	Bacteria	neutral	16,0	deleterious	0,58	deleterious	x	x	-7,03	deleterious	0,65	neutral	0,84	deleterious	0,85	deleterious
Pseudomonas fluorescens	O69762	O69762_UniProt_E143A	UniProt	E	143	A	high	UniProt MUTAGEN: MUTAGEN | 143 | 143 | E->A: Abolishes catalytic activity. |	O69762_1.pdb	PDB_2J5I_A	248.0	1,00	Bacteria	deleterious	13,3	deleterious	0,67	deleterious	1,00	deleterious	-5,30	deleterious	1,23	deleterious	0,89	deleterious	0,76	deleterious
Mus musculus (Mouse)	O70405	O70405_UniProt_K46R	UniProt	K	46	R	high	UniProt MUTAGEN: MUTAGEN | 46 | 46 | K->R: Loss of kinase activity and autophosphorylation. |	O70405_1.pdb	ModBase_3COK_A	269.0	0,37	Eukaryota	deleterious	9,6	deleterious	0,76	deleterious	1,00	deleterious	-2,53	deleterious	0,31	neutral	0,88	deleterious	0,51	deleterious
Gallus gallus (Chicken)	O73790	O73790_UniProt_T358R	UniProt	T	358	R	high	UniProt MUTAGEN: MUTAGEN | 358 | 358 | T->R: Strongly reduced inhibition of cysteine proteases. |	O73790_1.pdb	PDB_2H4P_A	346.0	1,00	Eukaryota	deleterious	4,7	deleterious	0,76	deleterious	1,00	deleterious	-5,69	deleterious	1,42	deleterious	0,91	deleterious	0,83	deleterious
Pyrococcus kodakaraensis (strain ATCC BAA-918 / JCM 12380 / KOD1) (Thermococcus kodakaraensis (strain KOD1))	O74035	O74035_UniProt_D7A	UniProt	D	7	A	high	UniProt MUTAGEN: MUTAGEN | 7 | 7 | D->A: Loss of activity. |	O74035_1.pdb	ModBase_1IO2_A	213.0	1,00	Archaea	deleterious	3,9	deleterious	0,98	deleterious	1,00	deleterious	-7,91	deleterious	0,40	neutral	0,99	deleterious	1,13	deleterious
Pyrococcus kodakaraensis (strain ATCC BAA-918 / JCM 12380 / KOD1) (Thermococcus kodakaraensis (strain KOD1))	O74035	O74035_UniProt_D105A	UniProt	D	105	A	high	UniProt MUTAGEN: MUTAGEN | 105 | 105 | D->A: Loss of activity. |	O74035_1.pdb	ModBase_1IO2_A	213.0	1,00	Archaea	deleterious	6,5	deleterious	0,78	deleterious	1,00	deleterious	-8,00	deleterious	0,89	deleterious	0,98	deleterious	1,12	deleterious
Candida tenuis (Yeast)	O74237	O74237_UniProt_K274E	UniProt	K	274	E	high	UniProt MUTAGEN: MUTAGEN | 274 | 274 | K->E: Reduces enzyme activity about 1000- fold. |	O74237_1.pdb	PDB_1MI3_A	319.0	1,00	Eukaryota	deleterious	25,5	neutral	0,82	deleterious	1,00	deleterious	-3,92	deleterious	0,52	neutral	0,56	neutral	0,19	neutral
Arabidopsis thaliana (Mouse-ear cress)	O80345	O80345_UniProt_K50A	UniProt	K	50	A	high	UniProt MUTAGEN: MUTAGEN | 50 | 50 | K->A: No effect on CDKA-1 activation. |	O80345_1.pdb	ModBase_3COI_A	423.0	0,34	Eukaryota	neutral	28,1	neutral	0,75	deleterious	1,00	deleterious	-5,04	deleterious	-0,27	neutral	0,88	deleterious	0,72	deleterious
Arabidopsis thaliana (Mouse-ear cress)	O81270	O81270_UniProt_H131V	UniProt	H	131	V	high	UniProt MUTAGEN: MUTAGEN | 131 | 131 | H->V: No effect on activity. |	O81270_1.pdb	ModBase_3UX4_A	114.0	0,32	Eukaryota	neutral	37,9	neutral	0,37	neutral	0,71	deleterious	-3,61	deleterious	0,14	neutral	0,44	neutral	-0,01	neutral
Arabidopsis thaliana (Mouse-ear cress)	O81270	O81270_UniProt_H134V	UniProt	H	134	V	high	UniProt MUTAGEN: MUTAGEN | 134 | 134 | H->V: No effect on activity. |	O81270_1.pdb	ModBase_3UX4_A	114.0	0,32	Eukaryota	neutral	45,2	neutral	0,38	neutral	1,00	deleterious	-10,11	deleterious	-0,36	neutral	0,16	neutral	0,17	neutral
Mus musculus (Mouse)	O88428	O88428_UniProt_G79R	UniProt	G	79	R	high	UniProt VARIANT: VARIANT | 79 | 79 | G -> R (in bm; activity abolished). |	O88428_1.pdb	ModBase_1X6V_B	595.0	0,78	Eukaryota	deleterious	31,7	neutral	0,84	deleterious	1,00	deleterious	-7,28	deleterious	0,15	neutral	0,79	deleterious	0,79	deleterious
Mus musculus (Mouse)	O88508	O88508_UniProt_S710A	UniProt	S	710	A	high	UniProt MUTAGEN: MUTAGEN | 710 | 710 | S->A: No effect on activity. |	O88508_1.pdb	ModBase_2QRV_A	286.0	1,00	Eukaryota	neutral	0,0	deleterious	0,31	neutral	0,04	neutral	-2,72	deleterious	1,03	deleterious	0,72	neutral	0,3	neutral
Mus musculus (Mouse)	O89017	O89017_UniProt_C52S	UniProt	C	52	S	high	UniProt MUTAGEN: MUTAGEN | 52 | 52 | C->S: No loss of activity. |	O89017_1.pdb	SwissModel_4AW9_A	262.0	0,92	Eukaryota	neutral	1,1	deleterious	0,32	neutral	0,99	deleterious	-9,12	deleterious	2,47	deleterious	0,92	deleterious	1,14	deleterious
Enterobacteria phage T4 (Bacteriophage T4)	P00276	P00276_UniProt_V15G	UniProt	V	15	G	high	UniProt MUTAGEN: MUTAGEN | 15 | 15 | V->G: Almost no effect. |	P00276_1.pdb	PDB_1AAZ_A	87.0	1,00	Viruses	neutral	48,6	neutral	0,69	deleterious	0,17	neutral	0,27	neutral	0,80	deleterious	0,45	neutral	-0,35	neutral
Enterobacteria phage T4 (Bacteriophage T4)	P00276	P00276_UniProt_V15P	UniProt	V	15	P	high	UniProt MUTAGEN: MUTAGEN | 15 | 15 | V->P: Almost no effect. 55% loss of ability to be reduced by thioredoxin reductase; when associated with P-16. |	P00276_1.pdb	PDB_1AAZ_A	87.0	1,00	Viruses	neutral	48,6	neutral	0,61	deleterious	0,81	deleterious	2,72	neutral	-0,25	neutral	0,16	neutral	-0,95	neutral
Drosophila melanogaster (Fruit fly)	P00334	P00334_UniProt_G130C	UniProt	G	130	C	high	UniProt MUTAGEN: MUTAGEN | 130 | 130 | G->C: Complete loss of activity. |	P00334_1.pdb	PDB_1MG5_A	255.0	1,00	Eukaryota	deleterious	21,9	neutral	0,56	deleterious	1,00	deleterious	-7,69	deleterious	-0,36	neutral	0,46	neutral	0,38	deleterious
Drosophila melanogaster (Fruit fly)	P00334	P00334_UniProt_K157I	UniProt	K	157	I	high	UniProt MUTAGEN: MUTAGEN | 157 | 157 | K->I: Complete loss of activity. |	P00334_1.pdb	PDB_1MG5_A	255.0	1,00	Eukaryota	deleterious	3,7	deleterious	0,88	deleterious	1,00	deleterious	-6,41	deleterious	-0,06	neutral	1	deleterious	1,01	deleterious
Drosophila melanogaster (Fruit fly)	P00334	P00334_UniProt_C219A	UniProt	C	219	A	high	UniProt MUTAGEN: MUTAGEN | 219 | 219 | C->A: No decrease in activity. |	P00334_1.pdb	PDB_1MG5_A	255.0	1,00	Eukaryota	neutral	0,0	deleterious	0,53	deleterious	1,00	deleterious	-5,07	deleterious	1,63	deleterious	0,9	deleterious	0,76	deleterious
Drosophila melanogaster (Fruit fly)	P00334	P00334_UniProt_C136A	UniProt	C	136	A	high	UniProt MUTAGEN: MUTAGEN | 136 | 136 | C->A: No decrease in activity. |	P00334_1.pdb	PDB_1MG5_A	255.0	1,00	Eukaryota	neutral	0,0	deleterious	0,22	neutral	0,00	neutral	-0,70	neutral	1,95	deleterious	0,92	deleterious	0,39	deleterious
Drosophila melanogaster (Fruit fly)	P00334	P00334_UniProt_G133I	UniProt	G	133	I	high	UniProt MUTAGEN: MUTAGEN | 133 | 133 | G->I: Complete loss of activity. |	P00334_1.pdb	PDB_1MG5_A	255.0	1,00	Eukaryota	deleterious	17,8	neutral	0,99	deleterious	1,00	deleterious	-9,60	deleterious	0,82	deleterious	0,98	deleterious	1,27	deleterious
Drosophila melanogaster (Fruit fly)	P00334	P00334_UniProt_G184L	UniProt	G	184	L	high	UniProt MUTAGEN: MUTAGEN | 184 | 184 | G->L: Complete loss of activity. |	P00334_1.pdb	PDB_1MG5_A	255.0	1,00	Eukaryota	deleterious	6,3	deleterious	0,95	deleterious	1,00	deleterious	-8,35	deleterious	0,69	neutral	0,86	deleterious	0,99	deleterious
Drosophila melanogaster (Fruit fly)	P00334	P00334_UniProt_G15V	UniProt	G	15	V	high	UniProt MUTAGEN: MUTAGEN | 15 | 15 | G->V: Complete loss of activity. |	P00334_1.pdb	PDB_1MG5_A	255.0	1,00	Eukaryota	deleterious	0,0	deleterious	0,97	deleterious	1,00	deleterious	-5,90	deleterious	0,53	neutral	0,99	deleterious	0,96	deleterious
Escherichia coli (strain K12)	P00363	P00363_UniProt_H45R	UniProt	H	45	R	high	UniProt MUTAGEN: MUTAGEN | 45 | 45 | H->R: Inactivates enzyme. |	P00363_1.pdb	PDB_1KF6_A	577.0	1,00	Bacteria	deleterious	24,9	neutral	0,94	deleterious	1,00	deleterious	-7,58	deleterious	0,44	neutral	0,6	neutral	0,56	deleterious
Escherichia coli (strain K12)	P00370	P00370_UniProt_K92S	UniProt	K	92	S	high	UniProt MUTAGEN: MUTAGEN | 92 | 92 | K->S: Complete loss of dehydrogenase activity. |	P00370_1.pdb	PDB_2YFG_A	442.0	1,00	Bacteria	deleterious	0,5	deleterious	0,90	deleterious	1,00	deleterious	-4,95	deleterious	0,93	deleterious	1	deleterious	0,88	deleterious
Sus scrofa (Pig)	P00371	P00371_UniProt_H217L	UniProt	H	217	L	high	UniProt MUTAGEN: MUTAGEN | 217 | 217 | H->L: No effect. |	P00371_1.pdb	PDB_1AN9_A	340.0	1,00	Eukaryota	neutral	3,7	deleterious	0,72	deleterious	1,00	deleterious	-3,35	deleterious	-0,27	neutral	0,9	deleterious	0,6	deleterious
Sus scrofa (Pig)	P00371	P00371_UniProt_Y55F	UniProt	Y	55	F	high	UniProt MUTAGEN: MUTAGEN | 55 | 55 | Y->F: No effect. |	P00371_1.pdb	PDB_1AN9_A	340.0	1,00	Eukaryota	neutral	20,3	neutral	0,14	neutral	1,00	deleterious	-1,72	neutral	0,66	neutral	0,55	neutral	-0,02	neutral
Sus scrofa (Pig)	P00371	P00371_UniProt_M110L	UniProt	M	110	L	high	UniProt MUTAGEN: MUTAGEN | 110 | 110 | M->L: No effect. |	P00371_1.pdb	PDB_1AN9_A	340.0	1,00	Eukaryota	neutral	10,2	deleterious	0,15	neutral	0,00	neutral	0,46	neutral	0,85	deleterious	0,62	neutral	-0,13	neutral
Escherichia coli	P00383	P00383_UniProt_S65A	UniProt	S	65	A	high	UniProt MUTAGEN: MUTAGEN | 65 | 65 | S->A: No effect. |	P00383_1.pdb	ModBase_1VIE_	60.0	1,00	Bacteria	neutral	43,4	neutral	0,36	neutral	0,27	neutral	-3,00	deleterious	0,59	neutral	0,36	neutral	-0,18	neutral
Escherichia coli (strain K12)	P00452	P00452_UniProt_Y731F	UniProt	Y	731	F	high	UniProt MUTAGEN: MUTAGEN | 731 | 731 | Y->F: Loss of activity. |	P00452_1.pdb	PDB_2XAP_A	729.0	1,00	Bacteria	deleterious	27,3	neutral	0,77	deleterious	1,00	deleterious	-3,85	deleterious	0,55	neutral	0,62	neutral	0,26	neutral
Escherichia coli (strain K12)	P00452	P00452_UniProt_Y730F	UniProt	Y	730	F	high	UniProt MUTAGEN: MUTAGEN | 730 | 730 | Y->F: Loss of activity. |	P00452_1.pdb	PDB_2XAP_A	729.0	1,00	Bacteria	deleterious	3,8	deleterious	0,72	deleterious	1,00	deleterious	-3,85	deleterious	1,09	deleterious	0,71	neutral	0,39	deleterious
Rattus norvegicus (Rat)	P00481	P00481_UniProt_R92L	UniProt	R	92	L	high	UniProt MUTAGEN: MUTAGEN | 92 | 92 | R->L: Strong decrease in activity. |	P00481_1.pdb	ModBase_1OTH_A	321.0	0,94	Eukaryota	deleterious	30,1	neutral	0,92	deleterious	1,00	deleterious	-6,88	deleterious	0,14	neutral	0,81	deleterious	0,79	deleterious
Bacillus subtilis (strain 168)	P00497	P00497_UniProt_C451S	UniProt	C	451	S	high	UniProt MUTAGEN: MUTAGEN | 451 | 451 | C->S: Loss of activity. |	P00497_1.pdb	PDB_1AO0_A	456.0	1,00	Bacteria	deleterious	13,8	deleterious	0,67	deleterious	1,00	deleterious	-6,33	deleterious	1,24	deleterious	0,82	deleterious	0,75	deleterious
Bacillus subtilis (strain 168)	P00497	P00497_UniProt_C12F	UniProt	C	12	F	high	UniProt MUTAGEN: MUTAGEN | 12 | 12 | C->F: Loss of enzyme activity and N- terminal processing. |	P00497_1.pdb	PDB_1AO0_A	456.0	1,00	Bacteria	deleterious	10,8	deleterious	0,99	deleterious	1,00	deleterious	-9,30	deleterious	0,68	neutral	0,81	deleterious	1,01	deleterious
Bacillus subtilis (strain 168)	P00497	P00497_UniProt_C448S	UniProt	C	448	S	high	UniProt MUTAGEN: MUTAGEN | 448 | 448 | C->S: Loss of activity. |	P00497_1.pdb	PDB_1AO0_A	456.0	1,00	Bacteria	deleterious	9,5	deleterious	0,74	deleterious	1,00	deleterious	-8,87	deleterious	0,92	deleterious	0,84	deleterious	1,02	deleterious
Mus musculus (Mouse)	P00520	P00520_UniProt_K271M	UniProt	K	271	M	high	UniProt MUTAGEN: MUTAGEN | 271 | 271 | K->M: Loss of kinase activity. |	P00520_1.pdb	PDB_3KFA_A	284.0	1,00	Eukaryota	deleterious	23,0	neutral	0,93	deleterious	1,00	deleterious	-5,86	deleterious	-0,93	neutral	0,93	deleterious	0,87	deleterious
Escherichia coli (strain K12)	P00547	P00547_UniProt_H139L	UniProt	H	139	L	high	UniProt MUTAGEN: MUTAGEN | 139 | 139 | H->L: 35-fold decrease in kinase activity. |	P00547_1.pdb	ModBase_2HFS_A	104.0	0,36	Bacteria	deleterious	37,0	neutral	0,92	deleterious	1,00	deleterious	-10,86	deleterious	-0,05	neutral	0,56	neutral	0,79	deleterious
Enterobacteria phage T7 (Bacteriophage T7)	P00573	P00573_UniProt_K172G	UniProt	K	172	G	high	UniProt MUTAGEN: MUTAGEN | 172 | 172 | K->L,G: No change in activity. |	P00573_1.pdb	PDB_1MSW.p	882.0	1,00	Viruses	neutral	57,5	neutral	0,44	neutral	0,02	neutral	-3,18	deleterious	0,73	neutral	0,15	neutral	-0,46	neutral
Enterobacteria phage T7 (Bacteriophage T7)	P00573	P00573_UniProt_K172L	UniProt	K	172	L	high	UniProt MUTAGEN: MUTAGEN | 172 | 172 | K->L,G: No change in activity. |	P00573_1.pdb	PDB_1MSW.p	882.0	1,00	Viruses	neutral	57,5	neutral	0,55	deleterious	0,04	neutral	-4,07	deleterious	0,06	neutral	0,29	neutral	-0,18	neutral
Corynephage beta	P00588	P00588_UniProt_E180A	UniProt	E	180	A	high	UniProt MUTAGEN: MUTAGEN | 180 | 180 | E->A: Loss of toxicity. |	P00588_1.pdb	PDB_1F0L_A	522.0	1,00	Viruses	deleterious	15,4	deleterious	0,44	neutral	x	x	-3,15	deleterious	0,38	neutral	0,98	deleterious	0,69	deleterious
Escherichia coli	P00642	P00642_UniProt_E144Q	UniProt	E	144	Q	high	UniProt MUTAGEN: MUTAGEN | 144 | 144 | E->Q: Inactivates the enzyme. |	P00642_1.pdb	PDB_1QC9_A	254.0	1,00	Bacteria	deleterious	53,9	neutral	0,46	neutral	1,00	deleterious	-2,60	deleterious	0,01	neutral	0,45	neutral	-0,08	neutral
Hordeum vulgare (Barley)	P00693	P00693_UniProt_D315N	UniProt	D	315	N	high	UniProt MUTAGEN: MUTAGEN | 315 | 315 | D->N: Loss of activity. |	P00693_1.pdb	PDB_2QPU_A	404.0	1,00	Eukaryota	deleterious	11,5	deleterious	0,86	deleterious	1,00	deleterious	-4,88	deleterious	1,15	deleterious	0,62	neutral	0,35	deleterious
Hordeum vulgare (Barley)	P00693	P00693_UniProt_H117N	UniProt	H	117	N	high	UniProt MUTAGEN: MUTAGEN | 117 | 117 | H->N: 20-fold decrease in activity. |	P00693_1.pdb	PDB_2QPU_A	404.0	1,00	Eukaryota	deleterious	1,9	deleterious	0,92	deleterious	1,00	deleterious	-6,62	deleterious	2,06	deleterious	0,91	deleterious	0,91	deleterious
Hordeum vulgare (Barley)	P00693	P00693_UniProt_E229Q	UniProt	E	229	Q	high	UniProt MUTAGEN: MUTAGEN | 229 | 229 | E->Q: Loss of activity. |	P00693_1.pdb	PDB_2QPU_A	404.0	1,00	Eukaryota	deleterious	8,0	deleterious	0,86	deleterious	1,00	deleterious	-2,92	deleterious	0,34	neutral	0,95	deleterious	0,63	deleterious
Bacillus pumilus (Bacillus mesentericus)	P00694	P00694_UniProt_E209D	UniProt	E	209	D	high	UniProt MUTAGEN: MUTAGEN | 209 | 209 | E->D: Loss of activity. |	P00694_1.pdb	ModBase_1IGO_A	202.0	0,84	Bacteria	deleterious	9,0	deleterious	0,66	deleterious	1,00	deleterious	-2,81	deleterious	1,30	deleterious	0,88	deleterious	0,54	deleterious
Bacillus pumilus (Bacillus mesentericus)	P00694	P00694_UniProt_E120S	UniProt	E	120	S	high	UniProt MUTAGEN: MUTAGEN | 120 | 120 | E->S: Loss of activity. |	P00694_1.pdb	ModBase_1IGO_A	202.0	0,84	Bacteria	deleterious	8,0	deleterious	0,78	deleterious	1,00	deleterious	-4,90	deleterious	0,85	deleterious	0,95	deleterious	0,82	deleterious
Escherichia coli (strain K12)	P00722	P00722_UniProt_E538Q	UniProt	E	538	Q	high	UniProt MUTAGEN: MUTAGEN | 538 | 538 | E->Q: 10000-fold decrease in the beta- galactosidase activity. |	P00722_1.pdb	PDB_1JZ7_A	1011.0	1,00	Bacteria	deleterious	4,3	deleterious	0,84	deleterious	1,00	deleterious	-2,92	deleterious	0,21	neutral	0,91	deleterious	0,59	deleterious
Saccharomyces cerevisiae (strain ATCC 204508 / S288c) (Baker's yeast)	P00724	P00724_UniProt_D42N	UniProt	D	42	N	high	UniProt MUTAGEN: MUTAGEN | 42 | 42 | D->N: Loss of activity. |	P00724_1.pdb	PDB_4EQV_A	509.0	1,00	Eukaryota	deleterious	5,9	deleterious	0,81	deleterious	1,00	deleterious	-4,52	deleterious	0,23	neutral	0,86	deleterious	0,66	deleterious
Sus scrofa (Pig)	P00791	P00791_UniProt_D91A	UniProt	D	91	A	high	UniProt MUTAGEN: MUTAGEN | 91 | 91 | D->A: Loss of activity. |	P00791_1.pdb	PDB_1F34_A	326.0	1,00	Eukaryota	deleterious	7,5	deleterious	0,98	deleterious	1,00	deleterious	-7,64	deleterious	0,83	deleterious	0,98	deleterious	1,09	deleterious
Escherichia coli (strain K12)	P00805	P00805_UniProt_T111V	UniProt	T	111	V	high	UniProt MUTAGEN: MUTAGEN | 111 | 111 | T->V: Loss of enzyme activity. |	P00805_1.pdb	PDB_1NNS_A	326.0	1,00	Bacteria	deleterious	3,1	deleterious	0,89	deleterious	1,00	deleterious	-4,89	deleterious	0,87	deleterious	0,91	deleterious	0,75	deleterious
Escherichia coli (strain K12)	P00805	P00805_UniProt_T34A	UniProt	T	34	A	high	UniProt MUTAGEN: MUTAGEN | 34 | 34 | T->A: Loss of enzyme activity. |	P00805_1.pdb	PDB_1NNS_A	326.0	1,00	Bacteria	deleterious	5,6	deleterious	0,95	deleterious	1,00	deleterious	-4,87	deleterious	1,25	deleterious	0,88	deleterious	0,71	deleterious
Escherichia coli (strain K12)	P00864	P00864_UniProt_H138N	UniProt	H	138	N	high	UniProt MUTAGEN: MUTAGEN | 138 | 138 | H->N: Loss of activity. |	P00864_1.pdb	ModBase_1FIY_	880.0	1,00	Bacteria	deleterious	19,3	neutral	0,96	deleterious	1,00	deleterious	-6,80	deleterious	0,79	deleterious	0,58	neutral	0,46	deleterious
Escherichia coli (strain K12)	P00864	P00864_UniProt_R587S	UniProt	R	587	S	high	UniProt MUTAGEN: MUTAGEN | 587 | 587 | R->S: Loss of activity. |	P00864_1.pdb	ModBase_1FIY_	880.0	1,00	Bacteria	deleterious	11,8	deleterious	0,89	deleterious	1,00	deleterious	-5,98	deleterious	1,61	deleterious	0,89	deleterious	0,82	deleterious
Oryctolagus cuniculus (Rabbit)	P00883	P00883_UniProt_E190Q	UniProt	E	190	Q	high	UniProt MUTAGEN: MUTAGEN | 190 | 190 | E->Q: Reduces activity 20-fold. |	P00883_1.pdb	PDB_1ZAI_A	363.0	1,00	Eukaryota	deleterious	2,7	deleterious	0,60	deleterious	1,00	deleterious	-2,70	deleterious	0,54	neutral	0,87	deleterious	0,5	deleterious
Oryctolagus cuniculus (Rabbit)	P00883	P00883_UniProt_R304A	UniProt	R	304	A	high	UniProt MUTAGEN: MUTAGEN | 304 | 304 | R->A: Reduces activity 400-fold. |	P00883_1.pdb	PDB_1ZAI_A	363.0	1,00	Eukaryota	deleterious	39,5	neutral	0,64	deleterious	0,58	deleterious	-4,02	deleterious	0,57	neutral	0,64	neutral	0,3	neutral
Oryctolagus cuniculus (Rabbit)	P00883	P00883_UniProt_K230M	UniProt	K	230	M	high	UniProt MUTAGEN: MUTAGEN | 230 | 230 | K->M: Loss of activity. |	P00883_1.pdb	PDB_1ZAI_A	363.0	1,00	Eukaryota	deleterious	4,4	deleterious	0,76	deleterious	1,00	deleterious	-4,05	deleterious	-0,64	neutral	1	deleterious	0,8	deleterious
Oryctolagus cuniculus (Rabbit)	P00883	P00883_UniProt_E188Q	UniProt	E	188	Q	high	UniProt MUTAGEN: MUTAGEN | 188 | 188 | E->Q: Reduces activity over 1000-fold. |	P00883_1.pdb	PDB_1ZAI_A	363.0	1,00	Eukaryota	deleterious	2,4	deleterious	0,72	deleterious	1,00	deleterious	-2,74	deleterious	0,65	neutral	0,86	deleterious	0,5	deleterious
Oryctolagus cuniculus (Rabbit)	P00883	P00883_UniProt_E188A	UniProt	E	188	A	high	UniProt MUTAGEN: MUTAGEN | 188 | 188 | E->A: Reduces activity over 100-fold. |	P00883_1.pdb	PDB_1ZAI_A	363.0	1,00	Eukaryota	deleterious	2,4	deleterious	0,90	deleterious	1,00	deleterious	-5,47	deleterious	1,50	deleterious	1	deleterious	0,93	deleterious
Oryctolagus cuniculus (Rabbit)	P00883	P00883_UniProt_K147A	UniProt	K	147	A	high	UniProt MUTAGEN: MUTAGEN | 147 | 147 | K->A: Loss of activity. |	P00883_1.pdb	PDB_1ZAI_A	363.0	1,00	Eukaryota	deleterious	3,5	deleterious	0,90	deleterious	1,00	deleterious	-5,61	deleterious	1,17	deleterious	1	deleterious	0,94	deleterious
Salmonella typhimurium (strain LT2 / SGSC1412 / ATCC 700720)	P00898	P00898_UniProt_R402W	UniProt	R	402	W	high	UniProt MUTAGEN: MUTAGEN | 402 | 402 | R->W: Almost no change in feedback control by tryptophan. |	P00898_1.pdb	PDB_1I1Q_A	512.0	1,00	Bacteria	neutral	22,7	neutral	0,88	deleterious	1,00	deleterious	-6,78	deleterious	-0,25	neutral	0,87	deleterious	0,86	deleterious
Salmonella typhimurium (strain LT2 / SGSC1412 / ATCC 700720)	P00898	P00898_UniProt_H515Y	UniProt	H	515	Y	high	UniProt MUTAGEN: MUTAGEN | 515 | 515 | H->Y: Almost no change in feedback control by tryptophan. |	P00898_1.pdb	PDB_1I1Q_A	512.0	1,00	Bacteria	neutral	63,9	neutral	0,18	neutral	0,95	deleterious	-1,57	neutral	0,30	neutral	0,67	neutral	0,13	neutral
Salmonella typhimurium (strain LT2 / SGSC1412 / ATCC 700720)	P00898	P00898_UniProt_G460D	UniProt	G	460	D	high	UniProt MUTAGEN: MUTAGEN | 460 | 460 | G->D: Almost no change in feedback control by tryptophan. |	P00898_1.pdb	PDB_1I1Q_A	512.0	1,00	Bacteria	neutral	24,3	neutral	0,85	deleterious	1,00	deleterious	-5,98	deleterious	1,88	deleterious	0,85	deleterious	0,77	deleterious
Salmonella typhimurium (strain LT2 / SGSC1412 / ATCC 700720)	P00898	P00898_UniProt_R128H	UniProt	R	128	H	high	UniProt MUTAGEN: MUTAGEN | 128 | 128 | R->H: Almost no change in feedback control by tryptophan. |	P00898_1.pdb	PDB_1I1Q_A	512.0	1,00	Bacteria	neutral	19,6	neutral	0,45	neutral	1,00	deleterious	-4,92	deleterious	1,08	deleterious	0,52	neutral	0,22	neutral
Salmonella typhimurium (strain LT2 / SGSC1412 / ATCC 700720)	P00898	P00898_UniProt_C174Y	UniProt	C	174	Y	high	UniProt MUTAGEN: MUTAGEN | 174 | 174 | C->Y: Almost no change in feedback control by tryptophan. |	P00898_1.pdb	PDB_1I1Q_A	512.0	1,00	Bacteria	neutral	0,3	deleterious	0,67	deleterious	1,00	deleterious	-7,52	deleterious	0,62	neutral	0,96	deleterious	1,06	deleterious
Escherichia coli (strain K12)	P00903	P00903_UniProt_H168Q	UniProt	H	168	Q	high	UniProt MUTAGEN: MUTAGEN | 168 | 168 | H->Q: Loss of activity. |	P00903_1.pdb	ModBase_1QDL_B	187.0	0,48	Bacteria	deleterious	0,7	deleterious	0,96	deleterious	1,00	deleterious	-7,98	deleterious	2,04	deleterious	0,94	deleterious	1,07	deleterious
Escherichia coli (strain K12)	P00903	P00903_UniProt_C79S	UniProt	C	79	S	high	UniProt MUTAGEN: MUTAGEN | 79 | 79 | C->S: 10000-fold decrease in catalytic efficiency. |	P00903_1.pdb	ModBase_1QDL_B	187.0	0,48	Bacteria	deleterious	8,4	deleterious	0,94	deleterious	1,00	deleterious	-9,99	deleterious	1,20	deleterious	0,89	deleterious	1,17	deleterious
Escherichia coli (strain K12)	P00903	P00903_UniProt_E170A	UniProt	E	170	A	high	UniProt MUTAGEN: MUTAGEN | 170 | 170 | E->A: 150-fold decrease in catalytic efficiency. |	P00903_1.pdb	ModBase_1QDL_B	187.0	0,48	Bacteria	deleterious	13,4	deleterious	0,94	deleterious	1,00	deleterious	-5,99	deleterious	1,20	deleterious	0,98	deleterious	0,96	deleterious
Escherichia coli (strain K12)	P00914	P00914_UniProt_W383F	UniProt	W	383	F	high	UniProt MUTAGEN: MUTAGEN | 383 | 383 | W->F: Abolishes photolyase activity. |	P00914_1.pdb	PDB_1DNP_A	469.0	1,00	Bacteria	deleterious	1,4	deleterious	0,96	deleterious	1,00	deleterious	-9,82	deleterious	1,32	deleterious	0,67	neutral	0,86	deleterious
Saccharomyces cerevisiae (strain ATCC 204508 / S288c) (Baker's yeast)	P00924	P00924_UniProt_E169Q	UniProt	E	169	Q	high	UniProt MUTAGEN: MUTAGEN | 169 | 169 | E->Q: Reduces Kcat over 100000-fold. |	P00924_1.pdb	PDB_2AL1_A	436.0	1,00	Eukaryota	deleterious	2,0	deleterious	0,87	deleterious	1,00	deleterious	-2,87	deleterious	0,55	neutral	0,94	deleterious	0,62	deleterious
Saccharomyces cerevisiae (strain ATCC 204508 / S288c) (Baker's yeast)	P00924	P00924_UniProt_K346A	UniProt	K	346	A	high	UniProt MUTAGEN: MUTAGEN | 346 | 346 | K->A: Reduces Kcat over 100000-fold. Abolishes of the proton exchange reaction that initiates the enzymatic reaction. |	P00924_1.pdb	PDB_2AL1_A	436.0	1,00	Eukaryota	deleterious	4,4	deleterious	0,97	deleterious	1,00	deleterious	-5,01	deleterious	1,43	deleterious	1	deleterious	0,89	deleterious
Saccharomyces cerevisiae (strain ATCC 204508 / S288c) (Baker's yeast)	P00924	P00924_UniProt_E212Q	UniProt	E	212	Q	high	UniProt MUTAGEN: MUTAGEN | 212 | 212 | E->Q: Reduces Kcat over 100000-fold. |	P00924_1.pdb	PDB_2AL1_A	436.0	1,00	Eukaryota	deleterious	2,2	deleterious	0,88	deleterious	1,00	deleterious	-2,81	deleterious	0,41	neutral	0,91	deleterious	0,57	deleterious
Gallus gallus (Chicken)	P00940	P00940_UniProt_H95N	UniProt	H	95	N	high	UniProt MUTAGEN: MUTAGEN | 95 | 95 | H->N: Reduces activity 5000-fold. |	P00940_1.pdb	PDB_A.clea	247.0	1,00	Eukaryota	deleterious	4,0	deleterious	0,94	deleterious	1,00	deleterious	-6,40	deleterious	1,36	deleterious	0,8	deleterious	0,73	deleterious
Gallus gallus (Chicken)	P00940	P00940_UniProt_E165D	UniProt	E	165	D	high	UniProt MUTAGEN: MUTAGEN | 165 | 165 | E->D: Reduces activity 300-fold. |	P00940_1.pdb	PDB_A.clea	247.0	1,00	Eukaryota	deleterious	5,6	deleterious	0,71	deleterious	1,00	deleterious	-2,47	neutral	1,50	deleterious	0,81	deleterious	0,41	deleterious
Geobacillus stearothermophilus (Bacillus stearothermophilus)	P00952	P00952_UniProt_F323A	UniProt	F	323	A	high	UniProt MUTAGEN: MUTAGEN | 323 | 323 | F->A: 90-fold decrease in charging of tRNA(Tyr) with tyrosine, without effect on the first step of the reaction. |	P00952_1.pdb	ModBase_1JIL_A	322.0	0,62	Bacteria	deleterious	68,3	neutral	0,81	deleterious	1,00	deleterious	-7,86	deleterious	0,17	neutral	0,61	neutral	0,6	deleterious
Geobacillus stearothermophilus (Bacillus stearothermophilus)	P00952	P00952_UniProt_F323L	UniProt	F	323	L	high	UniProt MUTAGEN: MUTAGEN | 323 | 323 | F->L: 67-fold decrease in charging of tRNA(Tyr) with tyrosine, without effect on the first step of the reaction. |	P00952_1.pdb	ModBase_1JIL_A	322.0	0,62	Bacteria	deleterious	68,3	neutral	0,76	deleterious	1,00	deleterious	-5,93	deleterious	-0,10	neutral	0,53	neutral	0,32	neutral
Geobacillus stearothermophilus (Bacillus stearothermophilus)	P00952	P00952_UniProt_L322P	UniProt	L	322	P	high	UniProt MUTAGEN: MUTAGEN | 322 | 322 | L->P: 50-fold decrease in charging of tRNA(Tyr) with tyrosine. |	P00952_1.pdb	ModBase_1JIL_A	322.0	0,62	Bacteria	deleterious	46,4	neutral	0,87	deleterious	1,00	deleterious	-6,87	deleterious	1,54	deleterious	0,75	deleterious	0,71	deleterious
Geobacillus stearothermophilus (Bacillus stearothermophilus)	P00952	P00952_UniProt_F339L	UniProt	F	339	L	high	UniProt MUTAGEN: MUTAGEN | 339 | 339 | F->L: Has no effect on charging of tRNA(Tyr) with tyrosine. |	P00952_2.pdb	ModBase_1JIL_A	322.0	0,62	Bacteria	neutral	48,2	neutral	0,27	neutral	1,00	deleterious	-4,38	deleterious	0,28	neutral	0,46	neutral	0,08	neutral
Escherichia coli (strain K12)	P00954	P00954_UniProt_D112E	UniProt	D	112	E	high	UniProt VARIANT: VARIANT | 112 | 112 | D -> E (in TRPS9969; no effect in activity). |	P00954_1.pdb	ModBase_3N9I_A	332.0	0,86	Bacteria	neutral	43,8	neutral	0,35	neutral	0,63	deleterious	-2,78	deleterious	-0,02	neutral	0,55	neutral	0,06	neutral
Escherichia coli (strain K12)	P00954	P00954_UniProt_M196I	UniProt	M	196	I	high	UniProt VARIANT: VARIANT | 196 | 196 | M -> I (in TRPS271C; activity largely reduced). |	P00954_1.pdb	ModBase_3N9I_A	332.0	0,86	Bacteria	deleterious	7,8	deleterious	0,89	deleterious	1,00	deleterious	-4,00	deleterious	0,69	neutral	0,6	neutral	0,24	neutral
Escherichia coli (strain K12)	P00956	P00956_UniProt_I102N	UniProt	I	102	N	high	UniProt MUTAGEN: MUTAGEN | 102 | 102 | I->N: No significant effect on activity. |	P00956_1.pdb	ModBase_1FFY_A	928.0	0,43	Bacteria	neutral	0,0	deleterious	0,95	deleterious	1,00	deleterious	-6,81	deleterious	1,51	deleterious	0,96	deleterious	1	deleterious
Escherichia coli (strain K12)	P00956	P00956_UniProt_C97S	UniProt	C	97	S	high	UniProt MUTAGEN: MUTAGEN | 97 | 97 | C->S: No effect on activity. |	P00956_1.pdb	ModBase_1FFY_A	928.0	0,43	Bacteria	neutral	0,3	deleterious	0,89	deleterious	1,00	deleterious	-9,72	deleterious	1,85	deleterious	0,95	deleterious	1,23	deleterious
Escherichia coli (strain K12)	P00957	P00957_UniProt_C179S	UniProt	C	179	S	high	UniProt MUTAGEN: MUTAGEN | 179 | 179 | C->S: Inactivates the enzyme. |	P00957_1.pdb	PDB_3HY0_A	441.0	1,00	Bacteria	deleterious	0,3	deleterious	0,81	deleterious	1,00	deleterious	-9,98	deleterious	2,40	deleterious	0,97	deleterious	1,29	deleterious
Escherichia coli (strain K12)	P00957	P00957_UniProt_H189Q	UniProt	H	189	Q	high	UniProt MUTAGEN: MUTAGEN | 189 | 189 | H->Q: Inactivates the enzyme. |	P00957_1.pdb	PDB_3HY0_A	441.0	1,00	Bacteria	deleterious	2,9	deleterious	0,87	deleterious	1,00	deleterious	-7,98	deleterious	1,11	deleterious	0,86	deleterious	0,97	deleterious
Escherichia coli (strain K12)	P00957	P00957_UniProt_H564A	UniProt	H	564	A	high	UniProt MUTAGEN: MUTAGEN | 564 | 564 | H->A: No effect on tRNA editing. |	P00957_2.pdb	PDB_3HY0_A	441.0	1,00	Bacteria	neutral	6,0	deleterious	0,98	deleterious	1,00	deleterious	-9,90	deleterious	2,21	deleterious	0,84	deleterious	1,1	deleterious
Escherichia coli (strain K12)	P00957	P00957_UniProt_H670A	UniProt	H	670	A	high	UniProt MUTAGEN: MUTAGEN | 670 | 670 | H->A: No effect on tRNA editing. |	P00957_2.pdb	PDB_3HY0_A	441.0	1,00	Bacteria	neutral	3,6	deleterious	0,98	deleterious	1,00	deleterious	-9,89	deleterious	2,23	deleterious	0,94	deleterious	1,24	deleterious
Escherichia coli (strain K12)	P00957	P00957_UniProt_H568A	UniProt	H	568	A	high	UniProt MUTAGEN: MUTAGEN | 568 | 568 | H->A: No effect on tRNA editing. |	P00957_2.pdb	PDB_3HY0_A	441.0	1,00	Bacteria	neutral	0,9	deleterious	0,97	deleterious	1,00	deleterious	-9,90	deleterious	2,16	deleterious	0,92	deleterious	1,21	deleterious
Bungarus multicinctus (Many-banded krait)	P00987	P00987_UniProt_C79S	UniProt	C	79	S	high	UniProt MUTAGEN: MUTAGEN | 79 | 79 | C->S: Loss of PA2 activity. Weak loss in folding. |	P00987_1.pdb	ModBase_1BUN_B	60.0	0,65	Eukaryota	deleterious	42,1	neutral	0,16	neutral	0,90	deleterious	0,89	neutral	-0,05	neutral	0,27	neutral	-0,64	neutral
Saccharomyces cerevisiae (strain ATCC 204508 / S288c) (Baker's yeast)	P01123	P01123_UniProt_T40S	UniProt	T	40	S	high	UniProt MUTAGEN: MUTAGEN | 40 | 40 | T->S: No change. |	P01123_1.pdb	PDB_2BCG_Y	194.0	1,00	Eukaryota	neutral	94,7	neutral	0,33	neutral	0,94	deleterious	-3,72	deleterious	-0,26	neutral	0,28	neutral	-0,23	neutral
Saccharomyces cerevisiae (strain ATCC 204508 / S288c) (Baker's yeast)	P01123	P01123_UniProt_V43E	UniProt	V	43	E	high	UniProt MUTAGEN: MUTAGEN | 43 | 43 | V->E: No change. |	P01123_1.pdb	PDB_2BCG_Y	194.0	1,00	Eukaryota	neutral	9,0	deleterious	0,91	deleterious	1,00	deleterious	-5,59	deleterious	2,01	deleterious	0,8	deleterious	0,67	deleterious
Saccharomyces cerevisiae (strain ATCC 204508 / S288c) (Baker's yeast)	P01123	P01123_UniProt_Y37F	UniProt	Y	37	F	high	UniProt MUTAGEN: MUTAGEN | 37 | 37 | Y->F: No change. |	P01123_1.pdb	PDB_2BCG_Y	194.0	1,00	Eukaryota	neutral	23,1	neutral	0,15	neutral	1,00	deleterious	-3,67	deleterious	0,51	neutral	0,52	neutral	0,11	neutral
Saccharomyces cerevisiae (strain ATCC 204508 / S288c) (Baker's yeast)	P01123	P01123_UniProt_S39A	UniProt	S	39	A	high	UniProt MUTAGEN: MUTAGEN | 39 | 39 | S->A: No change. |	P01123_1.pdb	PDB_2BCG_Y	194.0	1,00	Eukaryota	neutral	42,2	neutral	0,46	neutral	0,89	deleterious	-2,73	deleterious	0,80	deleterious	0,47	neutral	-0,04	neutral
Cerebratulus lacteus (Milky ribbon worm) (Micrura lactea)	P01525	P01525_UniProt_L22D	UniProt	L	22	D	high	UniProt MUTAGEN: MUTAGEN | 22 | 22 | L->D: No change in toxicity. |	P01525_1.pdb	ModBase_1VIB_	55.0	1,00	Eukaryota	neutral	45,4	neutral	0,27	neutral	0,00	neutral	1,00	neutral	0,59	neutral	0,3	neutral	-0,61	neutral
Cerebratulus lacteus (Milky ribbon worm) (Micrura lactea)	P01525	P01525_UniProt_D21A	UniProt	D	21	A	high	UniProt MUTAGEN: MUTAGEN | 21 | 21 | D->A: No change in toxicity. |	P01525_1.pdb	ModBase_1VIB_	55.0	1,00	Eukaryota	neutral	51,5	neutral	0,68	deleterious	0,96	deleterious	-8,00	deleterious	-0,12	neutral	0,52	neutral	0,49	deleterious
Cerebratulus lacteus (Milky ribbon worm) (Micrura lactea)	P01525	P01525_UniProt_D21N	UniProt	D	21	N	high	UniProt MUTAGEN: MUTAGEN | 21 | 21 | D->N: No change in toxicity. |	P01525_1.pdb	ModBase_1VIB_	55.0	1,00	Eukaryota	neutral	51,5	neutral	0,34	neutral	0,90	deleterious	-5,00	deleterious	0,26	neutral	0,4	neutral	0,05	neutral
Cerebratulus lacteus (Milky ribbon worm) (Micrura lactea)	P01525	P01525_UniProt_R17K	UniProt	R	17	K	high	UniProt MUTAGEN: MUTAGEN | 17 | 17 | R->K: Complete loss of toxicity. |	P01525_1.pdb	ModBase_1VIB_	55.0	1,00	Eukaryota	deleterious	32,2	neutral	0,35	neutral	0,27	neutral	-3,00	deleterious	0,52	neutral	0,44	neutral	-0,06	neutral
Cerebratulus lacteus (Milky ribbon worm) (Micrura lactea)	P01525	P01525_UniProt_R17A	UniProt	R	17	A	high	UniProt MUTAGEN: MUTAGEN | 17 | 17 | R->A: Complete loss of toxicity. |	P01525_1.pdb	ModBase_1VIB_	55.0	1,00	Eukaryota	deleterious	32,2	neutral	0,69	deleterious	0,27	neutral	-6,00	deleterious	0,88	deleterious	0,8	deleterious	0,7	deleterious
Cerebratulus lacteus (Milky ribbon worm) (Micrura lactea)	P01525	P01525_UniProt_R34Q	UniProt	R	34	Q	high	UniProt MUTAGEN: MUTAGEN | 34 | 34 | R->Q: 20-fold decrease in toxicity. |	P01525_1.pdb	ModBase_1VIB_	55.0	1,00	Eukaryota	deleterious	58,2	neutral	0,43	neutral	0,66	deleterious	-4,00	deleterious	0,09	neutral	0,5	neutral	0,1	neutral
Cerebratulus lacteus (Milky ribbon worm) (Micrura lactea)	P01525	P01525_UniProt_K29N	UniProt	K	29	N	high	UniProt MUTAGEN: MUTAGEN | 29 | 29 | K->N: No change in toxicity. |	P01525_1.pdb	ModBase_1VIB_	55.0	1,00	Eukaryota	neutral	72,9	neutral	0,59	deleterious	0,82	deleterious	-5,00	deleterious	0,20	neutral	0,41	neutral	0,07	neutral
Cerebratulus lacteus (Milky ribbon worm) (Micrura lactea)	P01525	P01525_UniProt_K18Q	UniProt	K	18	Q	high	UniProt MUTAGEN: MUTAGEN | 18 | 18 | K->Q: No change in toxicity. |	P01525_1.pdb	ModBase_1VIB_	55.0	1,00	Eukaryota	neutral	51,2	neutral	0,55	deleterious	0,82	deleterious	-4,00	deleterious	-0,02	neutral	0,47	neutral	0,06	neutral
Cerebratulus lacteus (Milky ribbon worm) (Micrura lactea)	P01525	P01525_UniProt_R17Q	UniProt	R	17	Q	high	UniProt MUTAGEN: MUTAGEN | 17 | 17 | R->Q: Complete loss of toxicity. |	P01525_1.pdb	ModBase_1VIB_	55.0	1,00	Eukaryota	deleterious	32,2	neutral	0,50	neutral	0,66	deleterious	-4,00	deleterious	0,30	neutral	0,49	neutral	0,1	neutral
Cerebratulus lacteus (Milky ribbon worm) (Micrura lactea)	P01525	P01525_UniProt_R25Q	UniProt	R	25	Q	high	UniProt MUTAGEN: MUTAGEN | 25 | 25 | R->Q: 400-fold decrease in toxicity. |	P01525_1.pdb	ModBase_1VIB_	55.0	1,00	Eukaryota	deleterious	32,6	neutral	0,38	neutral	0,01	neutral	-2,50	deleterious	0,45	neutral	0,53	neutral	0,02	neutral
Cerebratulus lacteus (Milky ribbon worm) (Micrura lactea)	P01525	P01525_UniProt_R25K	UniProt	R	25	K	high	UniProt MUTAGEN: MUTAGEN | 25 | 25 | R->K: No change in toxicity. |	P01525_1.pdb	ModBase_1VIB_	55.0	1,00	Eukaryota	neutral	32,6	neutral	0,20	neutral	0,00	neutral	0,00	neutral	0,42	neutral	0,53	neutral	-0,2	neutral
Cerebratulus lacteus (Milky ribbon worm) (Micrura lactea)	P01525	P01525_UniProt_E13Q	UniProt	E	13	Q	high	UniProt MUTAGEN: MUTAGEN | 13 | 13 | E->Q: No change in toxicity. |	P01525_1.pdb	ModBase_1VIB_	55.0	1,00	Eukaryota	neutral	6,7	deleterious	0,55	deleterious	0,82	deleterious	-3,00	deleterious	0,53	neutral	0,91	deleterious	0,58	deleterious
Cerebratulus lacteus (Milky ribbon worm) (Micrura lactea)	P01525	P01525_UniProt_E13A	UniProt	E	13	A	high	UniProt MUTAGEN: MUTAGEN | 13 | 13 | E->A: No change in toxicity. |	P01525_1.pdb	ModBase_1VIB_	55.0	1,00	Eukaryota	neutral	6,7	deleterious	0,80	deleterious	0,66	deleterious	-6,00	deleterious	1,43	deleterious	1	deleterious	0,97	deleterious
Cerebratulus lacteus (Milky ribbon worm) (Micrura lactea)	P01525	P01525_UniProt_R34A	UniProt	R	34	A	high	UniProt MUTAGEN: MUTAGEN | 34 | 34 | R->A: 80-fold decrease in toxicity. |	P01525_1.pdb	ModBase_1VIB_	55.0	1,00	Eukaryota	deleterious	58,2	neutral	0,53	deleterious	0,27	neutral	-6,00	deleterious	0,07	neutral	0,41	neutral	0,16	neutral
Cerebratulus lacteus (Milky ribbon worm) (Micrura lactea)	P01525	P01525_UniProt_W30S	UniProt	W	30	S	high	UniProt MUTAGEN: MUTAGEN | 30 | 30 | W->S: 41-fold decrease in toxicity. |	P01525_1.pdb	ModBase_1VIB_	55.0	1,00	Eukaryota	deleterious	15,9	deleterious	0,96	deleterious	0,92	deleterious	-14,00	deleterious	2,59	deleterious	0,92	deleterious	1,57	deleterious
Cerebratulus lacteus (Milky ribbon worm) (Micrura lactea)	P01525	P01525_UniProt_W30F	UniProt	W	30	F	high	UniProt MUTAGEN: MUTAGEN | 30 | 30 | W->F: No change in toxicity. |	P01525_1.pdb	ModBase_1VIB_	55.0	1,00	Eukaryota	neutral	15,9	deleterious	0,71	deleterious	0,82	deleterious	-10,00	deleterious	0,90	deleterious	0,67	neutral	0,87	deleterious
Vibrio cholerae serotype O1 (strain ATCC 39315 / El Tor Inaba N16961)	P01556	P01556_UniProt_H78A	UniProt	H	78	A	high	UniProt MUTAGEN: MUTAGEN | 78 | 78 | H->A: Loss of toxicity. |	P01556_1.pdb	PDB_3CHB_D	103.0	1,00	Bacteria	deleterious	7,8	deleterious	0,87	deleterious	0,88	deleterious	-8,44	deleterious	2,30	deleterious	0,77	deleterious	0,88	deleterious
Aequorea victoria (Jellyfish)	P02592	P02592_UniProt_G165R	UniProt	G	165	R	high	UniProt MUTAGEN: MUTAGEN | 165 | 165 | G->R: No activity loss. |	P02592_1.pdb	PDB_1UHK_A	191.0	1,00	Eukaryota	neutral	45,6	neutral	0,83	deleterious	1,00	deleterious	-8,00	deleterious	1,64	deleterious	0,85	deleterious	0,95	deleterious
Bos taurus (Bovine)	P02720	P02720_UniProt_K55I	UniProt	K	55	I	high	UniProt MUTAGEN: MUTAGEN | 55 | 55 | K->I: Loss of activity. |	P02720_1.pdb	ModBase_1LN1_A	203.0	0,82	Eukaryota	deleterious	1,8	deleterious	0,85	deleterious	0,99	deleterious	-6,37	deleterious	-1,49	neutral	1	deleterious	1,01	deleterious
Saccharomyces cerevisiae (strain ATCC 204508 / S288c) (Baker's yeast)	P02829	P02829_UniProt_Q384A	UniProt	Q	384	A	high	UniProt MUTAGEN: MUTAGEN | 384 | 384 | Q->A: Induces a loss of ATPase activity. |	P02829_2.pdb	PDB_1HK7_B	248.0	1,00	Eukaryota	deleterious	38,6	neutral	0,75	deleterious	x	x	-4,74	deleterious	0,52	neutral	0,61	neutral	0,33	deleterious
Saccharomyces cerevisiae (strain ATCC 204508 / S288c) (Baker's yeast)	P02829	P02829_UniProt_R380A	UniProt	R	380	A	high	UniProt MUTAGEN: MUTAGEN | 380 | 380 | R->A: Induces a loss of ATPase activity. |	P02829_2.pdb	PDB_1HK7_B	248.0	1,00	Eukaryota	deleterious	42,4	neutral	0,71	deleterious	x	x	-4,73	deleterious	0,43	neutral	0,56	neutral	0,26	neutral
Saccharomyces cerevisiae (strain ATCC 204508 / S288c) (Baker's yeast)	P02829	P02829_UniProt_G83D	UniProt	G	83	D	high	UniProt MUTAGEN: MUTAGEN | 83 | 83 | G->D: Abolishes ATPase activity. |	P02829_1.pdb	PDB_2WER_A	214.0	1,00	Eukaryota	deleterious	4,1	deleterious	0,98	deleterious	1,00	deleterious	-5,85	deleterious	2,66	deleterious	0,98	deleterious	0,94	deleterious
Ricinus communis (Castor bean)	P02879	P02879_UniProt_V111M	UniProt	V	111	M	high	UniProt MUTAGEN: MUTAGEN | 111 | 111 | V->A,M: No effect on the toxic activity or the vascular leak syndrome. |	P02879_1.pdb	ModBase_1UQ5_A	263.0	1,00	Eukaryota	neutral	2,4	deleterious	0,28	neutral	1,00	deleterious	-1,77	neutral	1,04	deleterious	0,57	neutral	0	neutral
Ricinus communis (Castor bean)	P02879	P02879_UniProt_V111A	UniProt	V	111	A	high	UniProt MUTAGEN: MUTAGEN | 111 | 111 | V->A,M: No effect on the toxic activity or the vascular leak syndrome. |	P02879_1.pdb	ModBase_1UQ5_A	263.0	1,00	Eukaryota	neutral	2,4	deleterious	0,24	neutral	1,00	deleterious	-2,50	deleterious	1,70	deleterious	0,87	deleterious	0,49	deleterious
Ricinus communis (Castor bean)	P02879	P02879_UniProt_L109M	UniProt	L	109	M	high	UniProt MUTAGEN: MUTAGEN | 109 | 109 | L->A,M: No effect on the toxic activity or the vascular leak syndrome. |	P02879_1.pdb	ModBase_1UQ5_A	263.0	1,00	Eukaryota	neutral	0,0	deleterious	0,10	neutral	0,02	neutral	-0,41	neutral	1,25	deleterious	0,78	deleterious	0,18	neutral
Ricinus communis (Castor bean)	P02879	P02879_UniProt_L109A	UniProt	L	109	A	high	UniProt MUTAGEN: MUTAGEN | 109 | 109 | L->A,M: No effect on the toxic activity or the vascular leak syndrome. |	P02879_1.pdb	ModBase_1UQ5_A	263.0	1,00	Eukaryota	neutral	0,0	deleterious	0,36	neutral	0,72	deleterious	-1,88	neutral	3,75	deleterious	0,98	deleterious	0,58	deleterious
Propionibacterium freudenreichii subsp. shermanii	P02904	P02904_UniProt_M90L	UniProt	M	90	L	high	UniProt MUTAGEN: MUTAGEN | 90 | 90 | M->L: No effect. |	P02904_1.pdb	ModBase_1DCZ_A	77.0	1,00	Bacteria	neutral	50,5	neutral	0,89	deleterious	1,00	deleterious	-3,00	deleterious	0,15	neutral	0,47	neutral	-0,02	neutral
Xenopus laevis (African clawed frog)	P03001	P03001_UniProt_C134S	UniProt	C	134	S	high	UniProt MUTAGEN: MUTAGEN | 134 | 134 | C->S: No effect. |	P03001_1.pdb	PDB_1TF6_A	179.0	1,00	Eukaryota	neutral	25,6	neutral	0,94	deleterious	0,69	deleterious	-9,60	deleterious	0,41	neutral	0,63	neutral	0,78	deleterious
Xenopus laevis (African clawed frog)	P03001	P03001_UniProt_C186S	UniProt	C	186	S	high	UniProt MUTAGEN: MUTAGEN | 186 | 186 | C->S: No effect. |	P03001_1.pdb	PDB_1TF6_A	179.0	1,00	Eukaryota	neutral	4,5	deleterious	0,38	neutral	0,70	deleterious	-9,10	deleterious	1,40	deleterious	0,7	neutral	0,83	deleterious
Xenopus laevis (African clawed frog)	P03001	P03001_UniProt_K93E	UniProt	K	93	E	high	UniProt MUTAGEN: MUTAGEN | 93 | 93 | K->E: Loss of DNA binding. |	P03001_1.pdb	PDB_1TF6_A	179.0	1,00	Eukaryota	deleterious	36,6	neutral	0,56	deleterious	0,34	neutral	-2,77	deleterious	0,35	neutral	0,41	neutral	-0,13	neutral
Xenopus laevis (African clawed frog)	P03001	P03001_UniProt_G91S	UniProt	G	91	S	high	UniProt MUTAGEN: MUTAGEN | 91 | 91 | G->S: Loss of DNA binding. |	P03001_1.pdb	PDB_1TF6_A	179.0	1,00	Eukaryota	deleterious	52,3	neutral	0,58	deleterious	0,96	deleterious	-3,45	deleterious	1,06	deleterious	0,78	deleterious	0,45	deleterious
Xenopus laevis (African clawed frog)	P03001	P03001_UniProt_C42S	UniProt	C	42	S	high	UniProt MUTAGEN: MUTAGEN | 42 | 42 | C->S: Loss of DNA binding. |	P03001_1.pdb	PDB_1TF6_A	179.0	1,00	Eukaryota	deleterious	33,7	neutral	0,91	deleterious	0,78	deleterious	-7,49	deleterious	0,19	neutral	0,58	neutral	0,53	deleterious
Simian virus 40 (SV40)	P03087	P03087_UniProt_L246E	UniProt	L	246	E	high	UniProt MUTAGEN: MUTAGEN | 246 | 246 | L->E: Complete loss of infectivity ex vivo. |	P03087_1.pdb	PDB_3BWR_A	267.0	1,00	Viruses	deleterious	30,5	neutral	0,71	deleterious	1,00	deleterious	-6,04	deleterious	1,06	deleterious	0,55	neutral	0,35	deleterious
Simian virus 40 (SV40)	P03087	P03087_UniProt_V244E	UniProt	V	244	E	high	UniProt MUTAGEN: MUTAGEN | 244 | 244 | V->E: Complete loss of infectivity ex vivo. |	P03087_1.pdb	PDB_3BWR_A	267.0	1,00	Viruses	deleterious	55,8	neutral	0,51	deleterious	0,95	deleterious	-4,24	deleterious	0,49	neutral	0,42	neutral	0,02	neutral
Simian virus 40 (SV40)	P03087	P03087_UniProt_E49A	UniProt	E	49	A	high	UniProt MUTAGEN: MUTAGEN | 49 | 49 | E->A: 99% loss of infectivity ex vivo. |	P03087_1.pdb	PDB_3BWR_A	267.0	1,00	Viruses	deleterious	70,8	neutral	0,78	deleterious	0,82	deleterious	-5,27	deleterious	0,15	neutral	0,29	neutral	-0,07	neutral
Simian virus 40 (SV40)	P03087	P03087_UniProt_C255S	UniProt	C	255	S	high	UniProt MUTAGEN: MUTAGEN | 255 | 255 | C->S: Complete loss of infectivity ex vivo. |	P03087_1.pdb	PDB_3BWR_A	267.0	1,00	Viruses	deleterious	0,6	deleterious	0,66	deleterious	0,98	deleterious	-8,82	deleterious	2,16	deleterious	0,97	deleterious	1,19	deleterious
Simian virus 40 (SV40)	P03087	P03087_UniProt_C88S	UniProt	C	88	S	high	UniProt MUTAGEN: MUTAGEN | 88 | 88 | C->S: 99% loss of infectivity ex vivo. |	P03087_1.pdb	PDB_3BWR_A	267.0	1,00	Viruses	deleterious	0,2	deleterious	0,62	deleterious	0,88	deleterious	-5,77	deleterious	2,47	deleterious	0,98	deleterious	0,93	deleterious
Poliovirus type 1 (strain Sabin)	P03301	P03301_UniProt_C1712S	UniProt	C	1712	S	high	UniProt MUTAGEN: MUTAGEN | 1712 | 1712 | C->S: Complete loss of protease activity. |	P03301_1.pdb	ModBase_1L1N_A	180.0	1,00	Viruses	deleterious	20,3	neutral	0,73	deleterious	1,00	deleterious	-8,76	deleterious	0,96	deleterious	0,6	neutral	0,66	deleterious
Poliovirus type 1 (strain Sabin)	P03301	P03301_UniProt_E1636Q	UniProt	E	1636	Q	high	UniProt MUTAGEN: MUTAGEN | 1636 | 1636 | E->Q: Complete loss of protease activity. |	P03301_1.pdb	ModBase_1L1N_A	180.0	1,00	Viruses	deleterious	4,8	deleterious	0,68	deleterious	1,00	deleterious	-2,59	deleterious	0,19	neutral	0,93	deleterious	0,58	deleterious
Poliovirus type 1 (strain Sabin)	P03301	P03301_UniProt_H1605Y	UniProt	H	1605	Y	high	UniProt MUTAGEN: MUTAGEN | 1605 | 1605 | H->Y: Complete loss of protease activity. |	P03301_1.pdb	ModBase_1L1N_A	180.0	1,00	Viruses	deleterious	34,0	neutral	0,79	deleterious	1,00	deleterious	-5,26	deleterious	0,48	neutral	0,61	neutral	0,37	deleterious
Sindbis virus (SINV)	P03317	P03317_UniProt_H1098A	UniProt	H	1098	A	high	UniProt MUTAGEN: MUTAGEN | 1098 | 1098 | H->A: Complete loss of nsP2 protease activity. |	P03317_1.pdb	PDB_4GUA_A	662.0	1,00	Viruses	deleterious	36,7	neutral	0,83	deleterious	0,46	neutral	-5,54	deleterious	1,14	deleterious	0,54	neutral	0,29	neutral
Sindbis virus (SINV)	P03317	P03317_UniProt_C1021A	UniProt	C	1021	A	high	UniProt MUTAGEN: MUTAGEN | 1021 | 1021 | C->A: Complete loss of nsP2 protease activity. |	P03317_1.pdb	PDB_4GUA_A	662.0	1,00	Viruses	deleterious	20,2	neutral	0,79	deleterious	0,27	neutral	-5,42	deleterious	0,34	neutral	0,57	neutral	0,33	deleterious
Sindbis virus (SINV)	P03317	P03317_UniProt_W1099A	UniProt	W	1099	A	high	UniProt MUTAGEN: MUTAGEN | 1099 | 1099 | W->A: Complete loss of nsP2 protease activity. |	P03317_1.pdb	PDB_4GUA_A	662.0	1,00	Viruses	deleterious	10,4	deleterious	0,93	deleterious	0,82	deleterious	-8,07	deleterious	4,12	deleterious	0,98	deleterious	1,13	deleterious
Influenza A virus (strain A/Wilson-Smith/1933 H1N1) (Influenza A virus (strain A/WS/1933 H1N1))	P03427	P03427_UniProt_R737Q	UniProt	R	737	Q	high	UniProt MUTAGEN: MUTAGEN | 737 | 737 | R->Q: Complete loss of nuclear localization. |	P03427_1.pdb	ModBase_3A1G_B	205.0	1,00	Viruses	deleterious	5,5	deleterious	0,31	neutral	x	x	-1,68	neutral	1,54	deleterious	0,74	neutral	0,23	neutral
Influenza A virus (strain A/Wilson-Smith/1933 H1N1) (Influenza A virus (strain A/WS/1933 H1N1))	P03427	P03427_UniProt_K738Q	UniProt	K	738	Q	high	UniProt MUTAGEN: MUTAGEN | 738 | 738 | K->Q: Complete loss of nuclear localization. |	P03427_1.pdb	ModBase_3A1G_B	205.0	1,00	Viruses	deleterious	73,9	neutral	0,16	neutral	x	x	-2,34	neutral	0,04	neutral	0,48	neutral	-0,07	neutral
Influenza A virus (strain A/Puerto Rico/8/1934 H1N1)	P03466	P03466_UniProt_R416A	UniProt	R	416	A	high	UniProt MUTAGEN: MUTAGEN | 416 | 416 | R->A: Complete loss of Homomultimerization. Complete loss of RNA-binding activity. |	P03466_1.pdb	ModBase_2IQH_A	469.0	0,96	Viruses	deleterious	39,9	neutral	0,40	neutral	0,17	neutral	-4,04	deleterious	0,82	deleterious	0,68	neutral	0,36	deleterious
Influenza A virus (strain A/Puerto Rico/8/1934 H1N1)	P03466	P03466_UniProt_W330A	UniProt	W	330	A	high	UniProt MUTAGEN: MUTAGEN | 330 | 330 | W->A: Complete loss of RNA-binding activity. |	P03466_1.pdb	ModBase_2IQH_A	469.0	0,96	Viruses	deleterious	1,2	deleterious	0,85	deleterious	1,00	deleterious	-5,31	deleterious	3,22	deleterious	0,86	deleterious	0,72	deleterious
Influenza A virus (strain A/Puerto Rico/8/1934 H1N1)	P03466	P03466_UniProt_R267A	UniProt	R	267	A	high	UniProt MUTAGEN: MUTAGEN | 267 | 267 | R->A: Complete loss of RNA-binding activity. |	P03466_1.pdb	ModBase_2IQH_A	469.0	0,96	Viruses	deleterious	49,8	neutral	0,53	deleterious	1,00	deleterious	-3,32	deleterious	0,85	deleterious	0,49	neutral	0,04	neutral
Influenza A virus (strain A/Puerto Rico/8/1934 H1N1)	P03466	P03466_UniProt_F412A	UniProt	F	412	A	high	UniProt MUTAGEN: MUTAGEN | 412 | 412 | F->A: Complete loss of RNA-binding activity. |	P03466_1.pdb	ModBase_2IQH_A	469.0	0,96	Viruses	deleterious	63,6	neutral	0,43	neutral	1,00	deleterious	-5,39	deleterious	0,62	neutral	0,62	neutral	0,39	deleterious
Influenza A virus (strain A/Udorn/307/1972 H3N2)	P03495	P03495_UniProt_L146A	UniProt	L	146	A	high	UniProt MUTAGEN: MUTAGEN | 146 | 146 | L->A: Complete loss of nuclear mRNA export inhibition. |	P03495_1.pdb	PDB_2RHK_A	119.0	1,00	Viruses	deleterious	8,0	deleterious	0,45	neutral	0,99	deleterious	-2,86	deleterious	2,17	deleterious	0,79	deleterious	0,41	deleterious
Influenza A virus (strain A/Udorn/307/1972 H3N2)	P03495	P03495_UniProt_L144A	UniProt	L	144	A	high	UniProt MUTAGEN: MUTAGEN | 144 | 144 | L->A: Complete loss of nuclear mRNA export inhibition. |	P03495_1.pdb	PDB_2RHK_A	119.0	1,00	Viruses	deleterious	0,8	deleterious	0,38	neutral	0,64	deleterious	-3,91	deleterious	2,26	deleterious	0,92	deleterious	0,69	deleterious
Influenza A virus (strain A/Udorn/307/1972 H3N2)	P03495	P03495_UniProt_L141A	UniProt	L	141	A	high	UniProt MUTAGEN: MUTAGEN | 141 | 141 | L->A: No effect on nuclear mRNA export inhibition. |	P03495_1.pdb	PDB_2RHK_A	119.0	1,00	Viruses	neutral	0,0	deleterious	0,37	neutral	0,99	deleterious	-3,89	deleterious	3,22	deleterious	0,97	deleterious	0,75	deleterious
Bacillus phage phi29 (Bacteriophage phi-29)	P03680	P03680_UniProt_L123N	UniProt	L	123	N	high	UniProt MUTAGEN: MUTAGEN | 123 | 123 | L->N: Loss of capacity to interact with a DNA primer/template structure. |	P03680_1.pdb	PDB_2PY5_A	565.0	1,00	Viruses	deleterious	25,2	neutral	0,68	deleterious	0,99	deleterious	-3,68	deleterious	0,85	deleterious	0,47	neutral	0,03	neutral
Bacillus phage phi29 (Bacteriophage phi-29)	P03680	P03680_UniProt_S122T	UniProt	S	122	T	high	UniProt MUTAGEN: MUTAGEN | 122 | 122 | S->T: Loss of capacity to interact with a DNA primer/template structure. |	P03680_1.pdb	PDB_2PY5_A	565.0	1,00	Viruses	deleterious	0,0	deleterious	0,21	neutral	0,96	deleterious	-2,17	neutral	1,01	deleterious	0,79	deleterious	0,36	deleterious
Bacillus phage phi29 (Bacteriophage phi-29)	P03680	P03680_UniProt_F65S	UniProt	F	65	S	high	UniProt MUTAGEN: MUTAGEN | 65 | 65 | F->S: Loss of capacity to interact with a DNA primer/template structure. |	P03680_1.pdb	PDB_2PY5_A	565.0	1,00	Viruses	deleterious	20,3	neutral	0,68	deleterious	1,00	deleterious	-5,88	deleterious	1,36	deleterious	0,72	neutral	0,58	deleterious
Mus musculus (Mouse)	P03958	P03958_UniProt_E217D	UniProt	E	217	D	high	UniProt MUTAGEN: MUTAGEN | 217 | 217 | E->D: Reduces catalytic activity 700- fold. No effect on affinity for adenosine. |	P03958_1.pdb	PDB_3MVI_A	349.0	1,00	Eukaryota	deleterious	2,7	deleterious	0,51	deleterious	1,00	deleterious	-2,52	deleterious	0,98	deleterious	0,9	deleterious	0,53	deleterious
Mus musculus (Mouse)	P03958	P03958_UniProt_E217G	UniProt	E	217	G	high	UniProt MUTAGEN: MUTAGEN | 217 | 217 | E->G: Reduces catalytic activity 3200- fold. No effect on affinity for adenosine. |	P03958_1.pdb	PDB_3MVI_A	349.0	1,00	Eukaryota	deleterious	2,7	deleterious	0,97	deleterious	1,00	deleterious	-6,23	deleterious	1,70	deleterious	1	deleterious	1	deleterious
Mus musculus (Mouse)	P03958	P03958_UniProt_E217Q	UniProt	E	217	Q	high	UniProt MUTAGEN: MUTAGEN | 217 | 217 | E->Q: Reduces catalytic activity 4800- fold, and slighly increases affinity for substrate. |	P03958_1.pdb	PDB_3MVI_A	349.0	1,00	Eukaryota	deleterious	2,7	deleterious	0,85	deleterious	1,00	deleterious	-2,72	deleterious	0,34	neutral	0,93	deleterious	0,6	deleterious
Mus musculus (Mouse)	P03958	P03958_UniProt_E217S	UniProt	E	217	S	high	UniProt MUTAGEN: MUTAGEN | 217 | 217 | E->S: Loss of activity. |	P03958_1.pdb	PDB_3MVI_A	349.0	1,00	Eukaryota	deleterious	2,7	deleterious	0,85	deleterious	1,00	deleterious	-4,36	deleterious	0,71	neutral	0,99	deleterious	0,83	deleterious
Mus musculus (Mouse)	P03958	P03958_UniProt_D296A	UniProt	D	296	A	high	UniProt MUTAGEN: MUTAGEN | 296 | 296 | D->A: Reduces affinity for adenosine 70- fold. Reduces enzyme activity 110000- fold. |	P03958_1.pdb	PDB_3MVI_A	349.0	1,00	Eukaryota	deleterious	1,5	deleterious	0,81	deleterious	1,00	deleterious	-6,30	deleterious	1,42	deleterious	0,93	deleterious	0,91	deleterious
Mus musculus (Mouse)	P03958	P03958_UniProt_D296N	UniProt	D	296	N	high	UniProt MUTAGEN: MUTAGEN | 296 | 296 | D->N: Reduces affinity for adenosine 10- fold. Reduces enzyme activity 100-fold. |	P03958_1.pdb	PDB_3MVI_A	349.0	1,00	Eukaryota	deleterious	1,5	deleterious	0,30	neutral	1,00	deleterious	-3,53	deleterious	0,36	neutral	0,8	deleterious	0,49	deleterious
Mus musculus (Mouse)	P03958	P03958_UniProt_D295E	UniProt	D	295	E	high	UniProt MUTAGEN: MUTAGEN | 295 | 295 | D->E: No effect on affinity for adenosine. Reduces enzyme activity 2750- fold. |	P03958_1.pdb	PDB_3MVI_A	349.0	1,00	Eukaryota	deleterious	0,6	deleterious	0,87	deleterious	1,00	deleterious	-3,45	deleterious	1,55	deleterious	0,92	deleterious	0,64	deleterious
Mus musculus (Mouse)	P03958	P03958_UniProt_H238A	UniProt	H	238	A	high	UniProt MUTAGEN: MUTAGEN | 238 | 238 | H->A: Increases affinity for adenosine 20-fold. Reduces enzyme activity 500- fold. |	P03958_1.pdb	PDB_3MVI_A	349.0	1,00	Eukaryota	deleterious	0,0	deleterious	0,99	deleterious	1,00	deleterious	-9,11	deleterious	1,96	deleterious	0,93	deleterious	1,16	deleterious
Mus musculus (Mouse)	P03958	P03958_UniProt_H238E	UniProt	H	238	E	high	UniProt MUTAGEN: MUTAGEN | 238 | 238 | H->E: Nearly abolishes enzyme activity. |	P03958_1.pdb	PDB_3MVI_A	349.0	1,00	Eukaryota	deleterious	0,0	deleterious	0,98	deleterious	1,00	deleterious	-7,29	deleterious	2,81	deleterious	1	deleterious	1,09	deleterious
Mus musculus (Mouse)	P03958	P03958_UniProt_H238R	UniProt	H	238	R	high	UniProt MUTAGEN: MUTAGEN | 238 | 238 | H->R: Reduces enzyme activity 1500-fold. No effect on affinity for adenosine. |	P03958_1.pdb	PDB_3MVI_A	349.0	1,00	Eukaryota	deleterious	0,0	deleterious	0,99	deleterious	1,00	deleterious	-7,29	deleterious	1,38	deleterious	0,95	deleterious	1,02	deleterious
Saccharomyces cerevisiae (strain ATCC 204508 / S288c) (Baker's yeast)	P03962	P03962_UniProt_Q215A	UniProt	Q	215	A	high	UniProt MUTAGEN: MUTAGEN | 215 | 215 | Q->A: No effect. |	P03962_1.pdb	PDB_3GDM_A	261.0	1,00	Eukaryota	neutral	47,0	neutral	0,67	deleterious	1,00	deleterious	-5,32	deleterious	0,28	neutral	0,63	neutral	0,41	deleterious
Saccharomyces cerevisiae (strain ATCC 204508 / S288c) (Baker's yeast)	P03962	P03962_UniProt_K59A	UniProt	K	59	A	high	UniProt MUTAGEN: MUTAGEN | 59 | 59 | K->A: Reduces Kcat 100-fold. Reduces substrate affinity 900-fold. |	P03962_1.pdb	PDB_3GDM_A	261.0	1,00	Eukaryota	deleterious	8,0	deleterious	0,89	deleterious	1,00	deleterious	-5,76	deleterious	0,62	neutral	0,99	deleterious	0,94	deleterious
Saccharomyces cerevisiae (strain ATCC 204508 / S288c) (Baker's yeast)	P03962	P03962_UniProt_D91A	UniProt	D	91	A	high	UniProt MUTAGEN: MUTAGEN | 91 | 91 | D->A: Reduces activity over 100000-fold. |	P03962_1.pdb	PDB_3GDM_A	261.0	1,00	Eukaryota	deleterious	8,0	deleterious	0,87	deleterious	1,00	deleterious	-7,99	deleterious	1,35	deleterious	0,98	deleterious	1,12	deleterious
Torpedo californica (Pacific electric ray)	P04058	P04058_UniProt_S221C	UniProt	S	221	C	high	UniProt MUTAGEN: MUTAGEN | 221 | 221 | S->C: Loss of activity. |	P04058_1.pdb	PDB_1ZGC_A	529.0	1,00	Eukaryota	deleterious	5,0	deleterious	0,90	deleterious	1,00	deleterious	-4,91	deleterious	0,46	neutral	0,91	deleterious	0,76	deleterious
Torpedo californica (Pacific electric ray)	P04058	P04058_UniProt_S221V	UniProt	S	221	V	high	UniProt MUTAGEN: MUTAGEN | 221 | 221 | S->V: Loss of activity. |	P04058_1.pdb	PDB_1ZGC_A	529.0	1,00	Eukaryota	deleterious	5,0	deleterious	0,95	deleterious	1,00	deleterious	-5,86	deleterious	1,43	deleterious	0,98	deleterious	0,94	deleterious
Torpedo californica (Pacific electric ray)	P04058	P04058_UniProt_E220H	UniProt	E	220	H	high	UniProt MUTAGEN: MUTAGEN | 220 | 220 | E->H: Loss of activity. |	P04058_1.pdb	PDB_1ZGC_A	529.0	1,00	Eukaryota	deleterious	3,7	deleterious	0,47	neutral	1,00	deleterious	-4,52	deleterious	-0,45	neutral	0,97	deleterious	0,81	deleterious
Torpedo californica (Pacific electric ray)	P04058	P04058_UniProt_H446Q	UniProt	H	446	Q	high	UniProt MUTAGEN: MUTAGEN | 446 | 446 | H->Q: Almost no loss of activity. |	P04058_1.pdb	PDB_1ZGC_A	529.0	1,00	Eukaryota	neutral	15,0	deleterious	0,71	deleterious	0,94	deleterious	-5,25	deleterious	1,48	deleterious	0,71	neutral	0,51	deleterious
Torpedo californica (Pacific electric ray)	P04058	P04058_UniProt_H461Q	UniProt	H	461	Q	high	UniProt MUTAGEN: MUTAGEN | 461 | 461 | H->Q: Loss of activity. |	P04058_1.pdb	PDB_1ZGC_A	529.0	1,00	Eukaryota	deleterious	4,9	deleterious	0,98	deleterious	1,00	deleterious	-7,48	deleterious	1,67	deleterious	0,94	deleterious	1,02	deleterious
Saccharomyces cerevisiae (strain ATCC 204508 / S288c) (Baker's yeast)	P04386	P04386_UniProt_P26L	UniProt	P	26	L	high	UniProt MUTAGEN: MUTAGEN | 26 | 26 | P->L: Loss of DNA-binding. |	P04386_1.pdb	PDB_3COQ.p	89.0	1,00	Eukaryota	deleterious	77,3	neutral	0,77	deleterious	1,00	deleterious	-8,26	deleterious	0,04	neutral	0,43	neutral	0,38	deleterious
Escherichia coli	P04390	P04390_UniProt_G190A	UniProt	G	190	A	high	UniProt MUTAGEN: MUTAGEN | 190 | 190 | G->A: No loss of activity. |	P04390_1.pdb	PDB_1SX5_A	244.0	1,00	Bacteria	neutral	5,1	deleterious	0,83	deleterious	1,00	deleterious	-5,85	deleterious	0,77	deleterious	0,78	deleterious	0,66	deleterious
Escherichia coli	P04390	P04390_UniProt_N188D	UniProt	N	188	D	high	UniProt MUTAGEN: MUTAGEN | 188 | 188 | N->D: Loss of activity. |	P04390_1.pdb	PDB_1SX5_A	244.0	1,00	Bacteria	deleterious	15,3	deleterious	0,45	neutral	0,97	deleterious	-4,63	deleterious	0,95	deleterious	0,6	neutral	0,3	neutral
Escherichia coli	P04390	P04390_UniProt_T187N	UniProt	T	187	N	high	UniProt MUTAGEN: MUTAGEN | 187 | 187 | T->S,N: No loss of activity. |	P04390_1.pdb	PDB_1SX5_A	244.0	1,00	Bacteria	neutral	15,4	deleterious	0,58	deleterious	0,82	deleterious	-0,80	neutral	0,54	neutral	0,57	neutral	-0,08	neutral
Escherichia coli	P04390	P04390_UniProt_T187S	UniProt	T	187	S	high	UniProt MUTAGEN: MUTAGEN | 187 | 187 | T->S,N: No loss of activity. |	P04390_1.pdb	PDB_1SX5_A	244.0	1,00	Bacteria	neutral	15,4	deleterious	0,58	deleterious	0,17	neutral	0,03	neutral	0,95	deleterious	0,66	neutral	-0,03	neutral
Escherichia coli	P04390	P04390_UniProt_D74A	UniProt	D	74	A	high	UniProt MUTAGEN: MUTAGEN | 74 | 74 | D->A: Loss of activity. |	P04390_1.pdb	PDB_1SX5_A	244.0	1,00	Bacteria	deleterious	22,5	neutral	0,88	deleterious	1,00	deleterious	-7,60	deleterious	0,52	neutral	0,87	deleterious	0,94	deleterious
Escherichia coli	P04390	P04390_UniProt_S183I	UniProt	S	183	I	high	UniProt MUTAGEN: MUTAGEN | 183 | 183 | S->I: Loss of activity. |	P04390_1.pdb	PDB_1SX5_A	244.0	1,00	Bacteria	deleterious	23,8	neutral	0,85	deleterious	0,99	deleterious	-5,80	deleterious	0,79	deleterious	0,81	deleterious	0,7	deleterious
Escherichia coli (strain K12)	P04395	P04395_UniProt_W218A	UniProt	W	218	A	high	UniProt MUTAGEN: MUTAGEN | 218 | 218 | W->A: No catalytic activity, methylmethane sulfonate-sensitive. |	P04395_1.pdb	PDB_1MPG_A	282.0	1,00	Bacteria	deleterious	17,5	deleterious	0,90	deleterious	1,00	deleterious	-13,60	deleterious	2,77	deleterious	0,88	deleterious	1,48	deleterious
Escherichia coli (strain K12)	P04395	P04395_UniProt_D238N	UniProt	D	238	N	high	UniProt MUTAGEN: MUTAGEN | 238 | 238 | D->N: No catalytic activity, methylmethane sulfonate-sensitive. |	P04395_1.pdb	PDB_1MPG_A	282.0	1,00	Bacteria	deleterious	11,2	deleterious	0,77	deleterious	1,00	deleterious	-4,67	deleterious	0,40	neutral	0,75	deleterious	0,51	deleterious
Escherichia coli (strain K12)	P04425	P04425_UniProt_C122A	UniProt	C	122	A	high	UniProt MUTAGEN: MUTAGEN | 122 | 122 | C->A: No loss of activity. |	P04425_1.pdb	ModBase_1GSA_	314.0	1,00	Bacteria	neutral	1,4	deleterious	0,37	neutral	0,02	neutral	-4,26	deleterious	2,09	deleterious	0,75	deleterious	0,48	deleterious
Escherichia coli (strain K12)	P04425	P04425_UniProt_G240V	UniProt	G	240	V	high	UniProt MUTAGEN: MUTAGEN | 240 | 240 | G->V: Loss of activity. |	P04425_1.pdb	ModBase_1GSA_	314.0	1,00	Bacteria	deleterious	11,5	deleterious	0,98	deleterious	1,00	deleterious	-8,79	deleterious	0,14	neutral	0,73	neutral	0,85	deleterious
Escherichia coli (strain K12)	P04425	P04425_UniProt_C222A	UniProt	C	222	A	high	UniProt MUTAGEN: MUTAGEN | 222 | 222 | C->A: No loss of activity. |	P04425_1.pdb	ModBase_1GSA_	314.0	1,00	Bacteria	neutral	0,0	deleterious	0,45	neutral	0,04	neutral	-2,37	neutral	1,98	deleterious	0,9	deleterious	0,52	deleterious
Escherichia coli (strain K12)	P04425	P04425_UniProt_P227V	UniProt	P	227	V	high	UniProt MUTAGEN: MUTAGEN | 227 | 227 | P->V: Loss of activity. |	P04425_1.pdb	ModBase_1GSA_	314.0	1,00	Bacteria	deleterious	16,7	deleterious	0,95	deleterious	1,00	deleterious	-8,44	deleterious	0,50	neutral	0,93	deleterious	1,1	deleterious
Escherichia coli (strain K12)	P04425	P04425_UniProt_R241A	UniProt	R	241	A	high	UniProt MUTAGEN: MUTAGEN | 241 | 241 | R->A,K: No loss of activity. |	P04425_1.pdb	ModBase_1GSA_	314.0	1,00	Bacteria	neutral	40,0	neutral	0,58	deleterious	0,10	neutral	-2,77	deleterious	1,13	deleterious	0,67	neutral	0,23	neutral
Escherichia coli (strain K12)	P04425	P04425_UniProt_R241K	UniProt	R	241	K	high	UniProt MUTAGEN: MUTAGEN | 241 | 241 | R->A,K: No loss of activity. |	P04425_1.pdb	ModBase_1GSA_	314.0	1,00	Bacteria	neutral	40,0	neutral	0,27	neutral	0,00	neutral	-1,11	neutral	0,17	neutral	0,45	neutral	-0,22	neutral
Escherichia coli (strain K12)	P04425	P04425_UniProt_C195A	UniProt	C	195	A	high	UniProt MUTAGEN: MUTAGEN | 195 | 195 | C->A: No loss of activity. |	P04425_1.pdb	ModBase_1GSA_	314.0	1,00	Bacteria	neutral	0,3	deleterious	0,42	neutral	0,01	neutral	-0,76	neutral	2,10	deleterious	0,9	deleterious	0,38	deleterious
Escherichia coli (strain K12)	P04425	P04425_UniProt_C289A	UniProt	C	289	A	high	UniProt MUTAGEN: MUTAGEN | 289 | 289 | C->A: No loss of activity. |	P04425_1.pdb	ModBase_1GSA_	314.0	1,00	Bacteria	neutral	1,4	deleterious	0,90	deleterious	1,00	deleterious	-8,66	deleterious	1,54	deleterious	0,84	deleterious	1	deleterious
Escherichia coli (strain K12)	P04805	P04805_UniProt_C125S	UniProt	C	125	S	high	UniProt MUTAGEN: MUTAGEN | 125 | 125 | C->S: Loss of activity. Strong decrease in zinc content. |	P04805_1.pdb	ModBase_2CFO_A	468.0	0,42	Bacteria	deleterious	3,2	deleterious	0,83	deleterious	1,00	deleterious	-7,66	deleterious	1,32	deleterious	0,9	deleterious	0,99	deleterious
Escherichia coli (strain K12)	P04805	P04805_UniProt_C100S	UniProt	C	100	S	high	UniProt MUTAGEN: MUTAGEN | 100 | 100 | C->S: Loss of activity. Strong decrease in zinc content. |	P04805_1.pdb	ModBase_2CFO_A	468.0	0,42	Bacteria	deleterious	9,4	deleterious	0,54	deleterious	0,86	deleterious	-7,75	deleterious	1,28	deleterious	0,75	deleterious	0,79	deleterious
Escherichia coli (strain K12)	P04805	P04805_UniProt_H132Q	UniProt	H	132	Q	high	UniProt MUTAGEN: MUTAGEN | 132 | 132 | H->Q: No change in activity and in zinc content. |	P04805_1.pdb	ModBase_2CFO_A	468.0	0,42	Bacteria	neutral	65,4	neutral	0,27	neutral	0,01	neutral	0,32	neutral	-0,04	neutral	0,53	neutral	-0,23	neutral
Escherichia coli (strain K12)	P04805	P04805_UniProt_C138S	UniProt	C	138	S	high	UniProt MUTAGEN: MUTAGEN | 138 | 138 | C->S: No change in activity and in zinc content. |	P04805_1.pdb	ModBase_2CFO_A	468.0	0,42	Bacteria	neutral	21,7	neutral	0,22	neutral	0,00	neutral	0,03	neutral	0,94	deleterious	0,71	neutral	0,04	neutral
Escherichia coli (strain K12)	P04805	P04805_UniProt_H131Q	UniProt	H	131	Q	high	UniProt MUTAGEN: MUTAGEN | 131 | 131 | H->Q: No change in activity and in zinc content. |	P04805_1.pdb	ModBase_2CFO_A	468.0	0,42	Bacteria	neutral	22,4	neutral	0,23	neutral	0,00	neutral	0,51	neutral	0,45	neutral	0,54	neutral	-0,24	neutral
Escherichia coli (strain K12)	P04805	P04805_UniProt_H129Q	UniProt	H	129	Q	high	UniProt MUTAGEN: MUTAGEN | 129 | 129 | H->Q: No change in activity and in zinc content. |	P04805_1.pdb	ModBase_2CFO_A	468.0	0,42	Bacteria	neutral	85,6	neutral	0,18	neutral	0,00	neutral	0,03	neutral	-0,25	neutral	0,61	neutral	-0,09	neutral
Sendai virus (strain Harris) (SeV)	P04859	P04859_UniProt_I430A	UniProt	I	430	A	high	UniProt MUTAGEN: MUTAGEN | 430 | 430 | I->A: No effect. |	P04859_1.pdb	ModBase_1EZJ_A	114.0	1,00	Viruses	neutral	83,9	neutral	0,23	neutral	0,16	neutral	-3,50	deleterious	0,06	neutral	0,39	neutral	-0,1	neutral
Sendai virus (strain Harris) (SeV)	P04859	P04859_UniProt_S419A	UniProt	S	419	A	high	UniProt MUTAGEN: MUTAGEN | 419 | 419 | S->A: No effect. |	P04859_1.pdb	ModBase_1EZJ_A	114.0	1,00	Viruses	neutral	48,0	neutral	0,29	neutral	0,02	neutral	-2,14	neutral	-0,55	neutral	0,5	neutral	-0,06	neutral
Sendai virus (strain Harris) (SeV)	P04859	P04859_UniProt_S426A	UniProt	S	426	A	high	UniProt MUTAGEN: MUTAGEN | 426 | 426 | S->A: No effect. |	P04859_1.pdb	ModBase_1EZJ_A	114.0	1,00	Viruses	neutral	47,2	neutral	0,30	neutral	0,02	neutral	-2,14	neutral	0,10	neutral	0,49	neutral	-0,08	neutral
Rattus norvegicus (Rat)	P04905	P04905_UniProt_Y116F	UniProt	Y	116	F	high	UniProt MUTAGEN: MUTAGEN | 116 | 116 | Y->F: Reduces enzyme activity about 100- fold. |	P04905_1.pdb	PDB_A.clea	217.0	1,00	Eukaryota	deleterious	27,1	neutral	0,22	neutral	0,01	neutral	-3,82	deleterious	0,43	neutral	0,56	neutral	0,18	neutral
Rattus norvegicus (Rat)	P04905	P04905_UniProt_C87S	UniProt	C	87	S	high	UniProt MUTAGEN: MUTAGEN | 87 | 87 | C->S: No change in activity. |	P04905_1.pdb	PDB_A.clea	217.0	1,00	Eukaryota	neutral	27,9	neutral	0,44	neutral	0,00	neutral	-7,46	deleterious	0,80	deleterious	0,55	neutral	0,48	deleterious
Saccharomyces cerevisiae (strain ATCC 204508 / S288c) (Baker's yeast)	P04912	P04912_UniProt_S129T	UniProt	S	129	T	high	UniProt MUTAGEN: MUTAGEN | 129 | 129 | S->E,T: No effect. |	P04912_1.pdb	ModBase_1KX5_C	128.0	0,72	Eukaryota	neutral	27,7	neutral	0,20	neutral	0,04	neutral	-0,98	neutral	0,12	neutral	0,63	neutral	0,01	neutral
Saccharomyces cerevisiae (strain ATCC 204508 / S288c) (Baker's yeast)	P04912	P04912_UniProt_S129E	UniProt	S	129	E	high	UniProt MUTAGEN: MUTAGEN | 129 | 129 | S->E,T: No effect. |	P04912_1.pdb	ModBase_1KX5_C	128.0	0,72	Eukaryota	neutral	27,7	neutral	0,28	neutral	0,01	neutral	-0,93	neutral	0,22	neutral	0,63	neutral	0,02	neutral
Escherichia coli (strain K12)	P04982	P04982_UniProt_H20A	UniProt	H	20	A	high	UniProt MUTAGEN: MUTAGEN | 20 | 20 | H->A: Loss of pyranase activity. |	P04982_1.pdb	ModBase_3E7N_A	138.0	0,88	Bacteria	deleterious	60,7	neutral	0,89	deleterious	1,00	deleterious	-9,96	deleterious	0,05	neutral	0,27	neutral	0,31	neutral
Escherichia coli (strain K12)	P04983	P04983_UniProt_K43R	UniProt	K	43	R	high	UniProt MUTAGEN: MUTAGEN | 43 | 43 | K->R: Loss of transport. |	P04983_1.pdb	ModBase_1E69_A	42.0	0,37	Bacteria	deleterious	36,3	neutral	0,62	deleterious	1,00	deleterious	-2,93	deleterious	0,27	neutral	0,34	neutral	-0,22	neutral
Escherichia coli (strain K12)	P05042	P05042_UniProt_K127D	UniProt	K	127	D	high	UniProt MUTAGEN: MUTAGEN | 127 | 127 | K->D: No effect. |	P05042_1.pdb	PDB_1FUR_A	456.0	1,00	Bacteria	neutral	44,9	neutral	0,61	deleterious	0,34	neutral	-1,97	neutral	0,25	neutral	0,54	neutral	-0,02	neutral
Escherichia coli (strain K12)	P05042	P05042_UniProt_H129N	UniProt	H	129	N	high	UniProt MUTAGEN: MUTAGEN | 129 | 129 | H->N: No effect on activity, but the carboxyamide group from Asn129 swings into the B site and replaces S-malate by forming a bifurcated hydrogen bond with Asn131 and Asp132. |	P05042_1.pdb	PDB_1FUR_A	456.0	1,00	Bacteria	neutral	36,7	neutral	0,75	deleterious	1,00	deleterious	-6,67	deleterious	0,37	neutral	0,35	neutral	0,14	neutral
Cricetulus griseus (Chinese hamster) (Cricetulus barabensis griseus)	P05044	P05044_UniProt_W99G	UniProt	W	99	G	high	UniProt MUTAGEN: MUTAGEN | 99 | 99 | W->G: No significant effect. |	P05044_1.pdb	PDB_A.clea	167.0	1,00	Eukaryota	neutral	20,7	neutral	0,92	deleterious	0,59	deleterious	-10,74	deleterious	3,36	deleterious	0,89	deleterious	1,24	deleterious
Cricetulus griseus (Chinese hamster) (Cricetulus barabensis griseus)	P05044	P05044_UniProt_E124A	UniProt	E	124	A	high	UniProt MUTAGEN: MUTAGEN | 124 | 124 | E->A: Strongly reduced modulation of RYR2 channel activity. |	P05044_1.pdb	PDB_A.clea	167.0	1,00	Eukaryota	deleterious	27,3	neutral	0,83	deleterious	1,00	deleterious	-5,73	deleterious	0,76	deleterious	0,74	deleterious	0,6	deleterious
Escherichia coli (strain K12)	P05050	P05050_UniProt_R161A	UniProt	R	161	A	high	UniProt MUTAGEN: MUTAGEN | 161 | 161 | R->A: No effect on enzyme activity. Decreases affinity for damaged DNA. |	P05050_1.pdb	PDB_3I3Q_A	203.0	1,00	Bacteria	neutral	55,2	neutral	0,63	deleterious	0,99	deleterious	-5,98	deleterious	0,08	neutral	0,52	neutral	0,3	neutral
Saccharomyces cerevisiae (strain ATCC 204508 / S288c) (Baker's yeast)	P05066	P05066_UniProt_K463A	UniProt	K	463	A	high	UniProt MUTAGEN: MUTAGEN | 463 | 463 | K->A: Reduces substrate binding 100-fold. |	P05066_1.pdb	ModBase_2J07_A	361.0	0,38	Eukaryota	deleterious	4,6	deleterious	0,88	deleterious	1,00	deleterious	-5,82	deleterious	1,38	deleterious	0,99	deleterious	0,95	deleterious
Saccharomyces cerevisiae (strain ATCC 204508 / S288c) (Baker's yeast)	P05066	P05066_UniProt_R507A	UniProt	R	507	A	high	UniProt MUTAGEN: MUTAGEN | 507 | 507 | R->A: Reduces substrate binding 100-fold. |	P05066_1.pdb	ModBase_2J07_A	361.0	0,38	Eukaryota	deleterious	45,7	neutral	0,88	deleterious	1,00	deleterious	-5,91	deleterious	0,31	neutral	0,54	neutral	0,33	deleterious
Gallus gallus (Chicken)	P05081	P05081_UniProt_K28M	UniProt	K	28	M	high	UniProt MUTAGEN: MUTAGEN | 28 | 28 | K->M: No loss in activity. |	P05081_1.pdb	ModBase_3ADK_	192.0	0,86	Eukaryota	neutral	55,3	neutral	0,42	neutral	0,99	deleterious	-5,00	deleterious	0,07	neutral	0,46	neutral	0,13	neutral
Saccharomyces cerevisiae (strain ATCC 204508 / S288c) (Baker's yeast)	P05150	P05150_UniProt_T68G	UniProt	T	68	G	high	UniProt MUTAGEN: MUTAGEN | 68 | 68 | T->G: Reduces activity by 95%. Reduces affinity for ornithine 2-fold. |	P05150_1.pdb	ModBase_1OTH_A	313.0	0,42	Eukaryota	deleterious	38,8	neutral	0,38	neutral	1,00	deleterious	-7,00	deleterious	1,12	deleterious	0,62	neutral	0,54	deleterious
Acremonium chrysogenum (Cephalosporium acremonium)	P05189	P05189_UniProt_H216L	UniProt	H	216	L	high	UniProt MUTAGEN: MUTAGEN | 216 | 216 | H->L: Loss of activity. |	P05189_1.pdb	ModBase_1ODM_A	333.0	0,75	Eukaryota	deleterious	9,9	deleterious	0,99	deleterious	1,00	deleterious	-9,39	deleterious	0,85	deleterious	0,66	neutral	0,81	deleterious
Acremonium chrysogenum (Cephalosporium acremonium)	P05189	P05189_UniProt_Q234L	UniProt	Q	234	L	high	UniProt MUTAGEN: MUTAGEN | 234 | 234 | Q->L: Loss of activity. |	P05189_1.pdb	ModBase_1ODM_A	333.0	0,75	Eukaryota	deleterious	0,9	deleterious	0,89	deleterious	1,00	deleterious	-5,96	deleterious	-0,24	neutral	0,99	deleterious	0,97	deleterious
Acremonium chrysogenum (Cephalosporium acremonium)	P05189	P05189_UniProt_D218L	UniProt	D	218	L	high	UniProt MUTAGEN: MUTAGEN | 218 | 218 | D->L: Loss of activity. |	P05189_1.pdb	ModBase_1ODM_A	333.0	0,75	Eukaryota	deleterious	9,3	deleterious	0,94	deleterious	1,00	deleterious	-9,10	deleterious	0,19	neutral	0,98	deleterious	1,23	deleterious
Acremonium chrysogenum (Cephalosporium acremonium)	P05189	P05189_UniProt_S283A	UniProt	S	283	A	high	UniProt MUTAGEN: MUTAGEN | 283 | 283 | S->A: Loss of activity. |	P05189_1.pdb	ModBase_1ODM_A	333.0	0,75	Eukaryota	deleterious	9,6	deleterious	0,60	deleterious	0,98	deleterious	-2,66	deleterious	1,06	deleterious	0,54	neutral	0,04	neutral
Acremonium chrysogenum (Cephalosporium acremonium)	P05189	P05189_UniProt_H272L	UniProt	H	272	L	high	UniProt MUTAGEN: MUTAGEN | 272 | 272 | H->L: Loss of activity. |	P05189_1.pdb	ModBase_1ODM_A	333.0	0,75	Eukaryota	deleterious	7,5	deleterious	0,97	deleterious	1,00	deleterious	-10,69	deleterious	0,29	neutral	0,92	deleterious	1,28	deleterious
Gallus gallus (Chicken)	P05200	P05200_UniProt_Y176F	UniProt	Y	176	F	high	UniProt MUTAGEN: MUTAGEN | 176 | 176 | Y->F: No effect. |	P05200_1.pdb	ModBase_1BET_	107.0	0,88	Eukaryota	neutral	52,9	neutral	0,42	neutral	1,00	deleterious	-2,71	deleterious	0,21	neutral	0,53	neutral	0,04	neutral
Gallus gallus (Chicken)	P05200	P05200_UniProt_R224K	UniProt	R	224	K	high	UniProt MUTAGEN: MUTAGEN | 224 | 224 | R->K: No effect. |	P05200_1.pdb	ModBase_1BET_	107.0	0,88	Eukaryota	neutral	14,0	deleterious	0,56	deleterious	1,00	deleterious	-1,91	neutral	1,26	deleterious	0,74	deleterious	0,26	neutral
Escherichia coli (strain K12)	P05458	P05458_UniProt_E204Q	UniProt	E	204	Q	high	UniProt MUTAGEN: MUTAGEN | 204 | 204 | E->Q: No loss of activity. |	P05458_1.pdb	ModBase_1Q2L_A	937.0	1,00	Bacteria	neutral	70,6	neutral	0,15	neutral	0,36	neutral	-2,43	neutral	0,13	neutral	0,51	neutral	-0,01	neutral
Escherichia coli (strain K12)	P05458	P05458_UniProt_E162Q	UniProt	E	162	Q	high	UniProt MUTAGEN: MUTAGEN | 162 | 162 | E->Q: 20% loss of activity. |	P05458_1.pdb	ModBase_1Q2L_A	937.0	1,00	Bacteria	neutral	7,4	deleterious	0,89	deleterious	1,00	deleterious	-2,96	deleterious	0,36	neutral	0,78	deleterious	0,41	deleterious
Escherichia coli (strain K12)	P05458	P05458_UniProt_E91Q	UniProt	E	91	Q	high	UniProt MUTAGEN: MUTAGEN | 91 | 91 | E->Q: Loss of activity. |	P05458_1.pdb	ModBase_1Q2L_A	937.0	1,00	Bacteria	deleterious	5,2	deleterious	0,78	deleterious	1,00	deleterious	-2,96	deleterious	0,41	neutral	0,85	deleterious	0,51	deleterious
Escherichia coli (strain K12)	P05523	P05523_UniProt_D160N	UniProt	D	160	N	high	UniProt MUTAGEN: MUTAGEN | 160 | 160 | D->N: No effect on glycosylase and AP lyase activity. |	P05523_1.pdb	PDB_1K82_A	261.0	1,00	Bacteria	neutral	38,5	neutral	0,25	neutral	1,00	deleterious	-2,69	deleterious	0,21	neutral	0,51	neutral	0,01	neutral
Escherichia coli (strain K12)	P05523	P05523_UniProt_D107N	UniProt	D	107	N	high	UniProt MUTAGEN: MUTAGEN | 107 | 107 | D->N: No effect on glycosylase and AP lyase activity. |	P05523_1.pdb	PDB_1K82_A	261.0	1,00	Bacteria	neutral	0,0	deleterious	0,84	deleterious	1,00	deleterious	-4,90	deleterious	0,72	neutral	0,88	deleterious	0,71	deleterious
Escherichia coli (strain K12)	P05523	P05523_UniProt_R109A	UniProt	R	109	A	high	UniProt MUTAGEN: MUTAGEN | 109 | 109 | R->A: Over 100-fold decrease of activity. |	P05523_1.pdb	PDB_1K82_A	261.0	1,00	Bacteria	deleterious	54,0	neutral	0,88	deleterious	1,00	deleterious	-5,88	deleterious	0,31	neutral	0,39	neutral	0,12	neutral
Chlamydomonas reinhardtii (Chlamydomonas smithii)	P05725	P05725_UniProt_R68A	UniProt	R	68	A	high	UniProt MUTAGEN: MUTAGEN | 68 | 68 | R->A: Loss of activity. |	P05725_1.pdb	PDB_1T9I_A	153.0	1,00	Eukaryota	deleterious	43,1	neutral	0,77	deleterious	0,23	neutral	-4,62	deleterious	0,68	neutral	0,48	neutral	0,14	neutral
Saccharomyces cerevisiae (strain ATCC 204508 / S288c) (Baker's yeast)	P05759	P05759_UniProt_K63R	UniProt	K	63	R	high	UniProt MUTAGEN: MUTAGEN | 63 | 63 | K->R: Deficiency in ubiquitin-protein conjugate formation. Loss of DNA repair function. |	P05759_1.pdb	ModBase_2W9N_A	75.0	0,96	Eukaryota	deleterious	48,0	neutral	0,17	neutral	1,00	deleterious	-2,51	deleterious	0,08	neutral	0,46	neutral	-0,09	neutral
Influenza A virus (strain A/Wilson-Smith/1933 H1N1) (Influenza A virus (strain A/WS/1933 H1N1))	P05777	P05777_UniProt_L103I	UniProt	L	103	I	high	UniProt MUTAGEN: MUTAGEN | 103 | 103 | L->A,I,V: No effect. |	P05777_1.pdb	ModBase_1AA7_A	158.0	0,99	Viruses	neutral	0,3	deleterious	0,19	neutral	x	x	-0,88	neutral	0,93	deleterious	0,7	neutral	0,11	neutral
Influenza A virus (strain A/Wilson-Smith/1933 H1N1) (Influenza A virus (strain A/WS/1933 H1N1))	P05777	P05777_UniProt_L103A	UniProt	L	103	A	high	UniProt MUTAGEN: MUTAGEN | 103 | 103 | L->A,I,V: No effect. |	P05777_1.pdb	ModBase_1AA7_A	158.0	0,99	Viruses	neutral	0,3	deleterious	0,42	neutral	x	x	-2,29	neutral	2,48	deleterious	0,93	deleterious	0,56	deleterious
Influenza A virus (strain A/Wilson-Smith/1933 H1N1) (Influenza A virus (strain A/WS/1933 H1N1))	P05777	P05777_UniProt_C148A	UniProt	C	148	A	high	UniProt MUTAGEN: MUTAGEN | 148 | 148 | C->A: No effect. |	P05777_1.pdb	ModBase_1AA7_A	158.0	0,99	Viruses	neutral	0,0	deleterious	0,52	deleterious	x	x	-5,58	deleterious	1,26	deleterious	0,72	neutral	0,55	deleterious
Influenza A virus (strain A/Wilson-Smith/1933 H1N1) (Influenza A virus (strain A/WS/1933 H1N1))	P05777	P05777_UniProt_K95A	UniProt	K	95	A	high	UniProt MUTAGEN: MUTAGEN | 95 | 95 | K->A,R: No effect. |	P05777_1.pdb	ModBase_1AA7_A	158.0	0,99	Viruses	neutral	34,6	neutral	0,37	neutral	x	x	-2,46	neutral	0,17	neutral	0,74	neutral	0,3	neutral
Influenza A virus (strain A/Wilson-Smith/1933 H1N1) (Influenza A virus (strain A/WS/1933 H1N1))	P05777	P05777_UniProt_K95R	UniProt	K	95	R	high	UniProt MUTAGEN: MUTAGEN | 95 | 95 | K->A,R: No effect. |	P05777_1.pdb	ModBase_1AA7_A	158.0	0,99	Viruses	neutral	34,6	neutral	0,18	neutral	x	x	-0,08	neutral	-0,04	neutral	0,5	neutral	-0,24	neutral
Influenza A virus (strain A/Wilson-Smith/1933 H1N1) (Influenza A virus (strain A/WS/1933 H1N1))	P05777	P05777_UniProt_K102R	UniProt	K	102	R	high	UniProt MUTAGEN: MUTAGEN | 102 | 102 | K->A,R: No effect. |	P05777_1.pdb	ModBase_1AA7_A	158.0	0,99	Viruses	neutral	34,4	neutral	0,15	neutral	x	x	-1,62	neutral	0,28	neutral	0,49	neutral	-0,12	neutral
Influenza A virus (strain A/Wilson-Smith/1933 H1N1) (Influenza A virus (strain A/WS/1933 H1N1))	P05777	P05777_UniProt_K102A	UniProt	K	102	A	high	UniProt MUTAGEN: MUTAGEN | 102 | 102 | K->A,R: No effect. |	P05777_1.pdb	ModBase_1AA7_A	158.0	0,99	Viruses	neutral	34,4	neutral	0,42	neutral	x	x	-3,24	deleterious	0,72	neutral	0,72	neutral	0,35	deleterious
Influenza A virus (strain A/Wilson-Smith/1933 H1N1) (Influenza A virus (strain A/WS/1933 H1N1))	P05777	P05777_UniProt_Y100A	UniProt	Y	100	A	high	UniProt MUTAGEN: MUTAGEN | 100 | 100 | Y->A,F,S: No effect. |	P05777_1.pdb	ModBase_1AA7_A	158.0	0,99	Viruses	neutral	15,6	deleterious	0,54	deleterious	x	x	-1,85	neutral	2,30	deleterious	0,9	deleterious	0,47	deleterious
Influenza A virus (strain A/Wilson-Smith/1933 H1N1) (Influenza A virus (strain A/WS/1933 H1N1))	P05777	P05777_UniProt_Y100F	UniProt	Y	100	F	high	UniProt MUTAGEN: MUTAGEN | 100 | 100 | Y->A,F,S: No effect. |	P05777_1.pdb	ModBase_1AA7_A	158.0	0,99	Viruses	neutral	15,6	deleterious	0,17	neutral	x	x	-1,36	neutral	0,53	neutral	0,68	neutral	0,13	neutral
Influenza A virus (strain A/Wilson-Smith/1933 H1N1) (Influenza A virus (strain A/WS/1933 H1N1))	P05777	P05777_UniProt_Y100S	UniProt	Y	100	S	high	UniProt MUTAGEN: MUTAGEN | 100 | 100 | Y->A,F,S: No effect. |	P05777_1.pdb	ModBase_1AA7_A	158.0	0,99	Viruses	neutral	15,6	deleterious	0,51	deleterious	x	x	-2,45	neutral	3,06	deleterious	0,9	deleterious	0,53	deleterious
Influenza A virus (strain A/Wilson-Smith/1933 H1N1) (Influenza A virus (strain A/WS/1933 H1N1))	P05777	P05777_UniProt_K104R	UniProt	K	104	R	high	UniProt MUTAGEN: MUTAGEN | 104 | 104 | K->R: No effect. |	P05777_1.pdb	ModBase_1AA7_A	158.0	0,99	Viruses	neutral	55,7	neutral	0,12	neutral	x	x	-0,42	neutral	-0,13	neutral	0,45	neutral	-0,28	neutral
Influenza A virus (strain A/Wilson-Smith/1933 H1N1) (Influenza A virus (strain A/WS/1933 H1N1))	P05777	P05777_UniProt_C151A	UniProt	C	151	A	high	UniProt MUTAGEN: MUTAGEN | 151 | 151 | C->A: No effect. |	P05777_1.pdb	ModBase_1AA7_A	158.0	0,99	Viruses	neutral	0,0	deleterious	0,52	deleterious	x	x	-5,51	deleterious	1,35	deleterious	0,76	deleterious	0,6	deleterious
Influenza A virus (strain A/Wilson-Smith/1933 H1N1) (Influenza A virus (strain A/WS/1933 H1N1))	P05777	P05777_UniProt_R101K	UniProt	R	101	K	high	UniProt MUTAGEN: MUTAGEN | 101 | 101 | R->K: No effect. |	P05777_1.pdb	ModBase_1AA7_A	158.0	0,99	Viruses	neutral	44,4	neutral	0,16	neutral	x	x	-0,71	neutral	0,12	neutral	0,41	neutral	-0,31	neutral
Influenza A virus (strain A/Wilson-Smith/1933 H1N1) (Influenza A virus (strain A/WS/1933 H1N1))	P05777	P05777_UniProt_V97A	UniProt	V	97	A	high	UniProt MUTAGEN: MUTAGEN | 97 | 97 | V->A: No effect. |	P05777_1.pdb	ModBase_1AA7_A	158.0	0,99	Viruses	neutral	37,2	neutral	0,16	neutral	x	x	-1,75	neutral	0,24	neutral	0,47	neutral	-0,14	neutral
Influenza A virus (strain A/Wilson-Smith/1933 H1N1) (Influenza A virus (strain A/WS/1933 H1N1))	P05777	P05777_UniProt_L103V	UniProt	L	103	V	high	UniProt MUTAGEN: MUTAGEN | 103 | 103 | L->A,I,V: No effect. |	P05777_1.pdb	ModBase_1AA7_A	158.0	0,99	Viruses	neutral	0,3	deleterious	0,23	neutral	x	x	-1,22	neutral	1,64	deleterious	0,88	deleterious	0,39	deleterious
Influenza A virus (strain A/Wilson-Smith/1933 H1N1) (Influenza A virus (strain A/WS/1933 H1N1))	P05777	P05777_UniProt_L99A	UniProt	L	99	A	high	UniProt MUTAGEN: MUTAGEN | 99 | 99 | L->A: No effect. |	P05777_1.pdb	ModBase_1AA7_A	158.0	0,99	Viruses	neutral	0,0	deleterious	0,26	neutral	x	x	-1,11	neutral	2,61	deleterious	0,96	deleterious	0,5	deleterious
Influenza A virus (strain A/Wilson-Smith/1933 H1N1) (Influenza A virus (strain A/WS/1933 H1N1))	P05777	P05777_UniProt_K98R	UniProt	K	98	R	high	UniProt MUTAGEN: MUTAGEN | 98 | 98 | K->A,R: No effect. |	P05777_1.pdb	ModBase_1AA7_A	158.0	0,99	Viruses	neutral	31,8	neutral	0,14	neutral	x	x	-1,01	neutral	0,29	neutral	0,49	neutral	-0,17	neutral
Influenza A virus (strain A/Wilson-Smith/1933 H1N1) (Influenza A virus (strain A/WS/1933 H1N1))	P05777	P05777_UniProt_K98A	UniProt	K	98	A	high	UniProt MUTAGEN: MUTAGEN | 98 | 98 | K->A,R: No effect. |	P05777_1.pdb	ModBase_1AA7_A	158.0	0,99	Viruses	neutral	31,8	neutral	0,30	neutral	x	x	-1,63	neutral	0,95	deleterious	0,79	deleterious	0,31	neutral
Enterobacteria phage T5 (Bacteriophage T5)	P06229	P06229_UniProt_K83A	UniProt	K	83	A	high	UniProt MUTAGEN: MUTAGEN | 83 | 83 | K->A: No exonuclease activity, retains full endonuclease activity on a flap structure. Binds DNA pseudo-Y substrates with a dissociation constant of 200 nM. |	P06229_1.pdb	PDB_1EXN_A	271.0	1,00	Viruses	deleterious	11,9	deleterious	0,92	deleterious	1,00	deleterious	-5,90	deleterious	1,80	deleterious	0,94	deleterious	0,89	deleterious
Mus musculus (Mouse)	P06240	P06240_UniProt_K273R	UniProt	K	273	R	high	UniProt MUTAGEN: MUTAGEN | 273 | 273 | K->R: Loss of activity. |	P06240_1.pdb	ModBase_1QCF_A	444.0	0,72	Eukaryota	deleterious	17,7	neutral	0,55	deleterious	1,00	deleterious	-2,69	deleterious	-0,03	neutral	0,86	deleterious	0,49	deleterious
Saccharomyces cerevisiae (strain ATCC 204508 / S288c) (Baker's yeast)	P06242	P06242_UniProt_T162D	UniProt	T	162	D	high	UniProt MUTAGEN: MUTAGEN | 162 | 162 | T->S,D,E: No effect on kinase activity. |	P06242_1.pdb	ModBase_1UA2_A	285.0	0,49	Eukaryota	neutral	42,1	neutral	0,81	deleterious	1,00	deleterious	-5,35	deleterious	0,74	deleterious	0,68	neutral	0,47	deleterious
Saccharomyces cerevisiae (strain ATCC 204508 / S288c) (Baker's yeast)	P06242	P06242_UniProt_T162E	UniProt	T	162	E	high	UniProt MUTAGEN: MUTAGEN | 162 | 162 | T->S,D,E: No effect on kinase activity. |	P06242_1.pdb	ModBase_1UA2_A	285.0	0,49	Eukaryota	neutral	42,1	neutral	0,77	deleterious	1,00	deleterious	-5,35	deleterious	1,00	deleterious	0,53	neutral	0,26	neutral
Saccharomyces cerevisiae (strain ATCC 204508 / S288c) (Baker's yeast)	P06242	P06242_UniProt_T162S	UniProt	T	162	S	high	UniProt MUTAGEN: MUTAGEN | 162 | 162 | T->S,D,E: No effect on kinase activity. |	P06242_1.pdb	ModBase_1UA2_A	285.0	0,49	Eukaryota	neutral	42,1	neutral	0,29	neutral	0,49	neutral	-3,16	deleterious	0,44	neutral	0,48	neutral	0	neutral
Saccharomyces cerevisiae (strain ATCC 204508 / S288c) (Baker's yeast)	P06242	P06242_UniProt_D147N	UniProt	D	147	N	high	UniProt MUTAGEN: MUTAGEN | 147 | 147 | D->N: Abolishes kinase activity. |	P06242_1.pdb	ModBase_1UA2_A	285.0	0,49	Eukaryota	deleterious	3,5	deleterious	0,91	deleterious	1,00	deleterious	-4,92	deleterious	0,46	neutral	0,82	deleterious	0,63	deleterious
Bacillus licheniformis	P06278	P06278_UniProt_E365H	UniProt	E	365	H	high	UniProt MUTAGEN: MUTAGEN | 365 | 365 | E->H: Loss of activity. |	P06278_1.pdb	ModBase_1VJS_	480.0	0,97	Bacteria	deleterious	40,3	neutral	0,41	neutral	1,00	deleterious	-4,29	deleterious	-0,23	neutral	0,4	neutral	-0,01	neutral
Bacillus subtilis (strain 168)	P06535	P06535_UniProt_H30A	UniProt	H	30	A	high	UniProt MUTAGEN: MUTAGEN | 30 | 30 | H->A: Loss of sporulation. |	P06535_1.pdb	PDB_1IXM_A	169.0	1,00	Bacteria	deleterious	52,3	neutral	0,95	deleterious	1,00	deleterious	-9,97	deleterious	-0,25	neutral	0,41	neutral	0,51	deleterious
Escherichia coli (strain K12)	P06612	P06612_UniProt_R321A	UniProt	R	321	A	high	UniProt MUTAGEN: MUTAGEN | 321 | 321 | R->A: Abolishes enzyme activity. |	P06612_1.pdb	ModBase_1MW8_X	591.0	1,00	Bacteria	deleterious	25,1	neutral	0,90	deleterious	1,00	deleterious	-5,98	deleterious	1,52	deleterious	0,89	deleterious	0,82	deleterious
Escherichia coli (strain K12)	P06612	P06612_UniProt_R321K	UniProt	R	321	K	high	UniProt MUTAGEN: MUTAGEN | 321 | 321 | R->K: No effect. |	P06612_1.pdb	ModBase_1MW8_X	591.0	1,00	Bacteria	neutral	25,1	neutral	0,75	deleterious	1,00	deleterious	-2,99	deleterious	1,33	deleterious	0,62	neutral	0,19	neutral
Escherichia coli (strain K12)	P06612	P06612_UniProt_D172A	UniProt	D	172	A	high	UniProt MUTAGEN: MUTAGEN | 172 | 172 | D->A: Abolishes enzyme activity. |	P06612_1.pdb	ModBase_1MW8_X	591.0	1,00	Bacteria	deleterious	30,3	neutral	0,92	deleterious	1,00	deleterious	-7,96	deleterious	0,61	neutral	0,67	neutral	0,69	deleterious
Escherichia coli (strain K12)	P06612	P06612_UniProt_T496A	UniProt	T	496	A	high	UniProt MUTAGEN: MUTAGEN | 496 | 496 | T->A: No effect. |	P06612_1.pdb	ModBase_1MW8_X	591.0	1,00	Bacteria	neutral	22,7	neutral	0,84	deleterious	1,00	deleterious	-4,93	deleterious	1,47	deleterious	0,66	neutral	0,41	deleterious
Escherichia coli (strain K12)	P06612	P06612_UniProt_E9Q	UniProt	E	9	Q	high	UniProt MUTAGEN: MUTAGEN | 9 | 9 | E->Q: No effect on DNA cleavage activity. |	P06612_1.pdb	ModBase_1MW8_X	591.0	1,00	Bacteria	neutral	14,9	deleterious	0,77	deleterious	1,00	deleterious	-2,95	deleterious	0,33	neutral	0,85	deleterious	0,51	deleterious
Escherichia coli (strain K12)	P06612	P06612_UniProt_E9A	UniProt	E	9	A	high	UniProt MUTAGEN: MUTAGEN | 9 | 9 | E->A: Abolishes enzyme activity. |	P06612_1.pdb	ModBase_1MW8_X	591.0	1,00	Bacteria	deleterious	14,9	deleterious	0,85	deleterious	1,00	deleterious	-5,91	deleterious	1,11	deleterious	0,97	deleterious	0,93	deleterious
Escherichia coli (strain K12)	P06612	P06612_UniProt_H365A	UniProt	H	365	A	high	UniProt MUTAGEN: MUTAGEN | 365 | 365 | H->A: No effect. |	P06612_1.pdb	ModBase_1MW8_X	591.0	1,00	Bacteria	neutral	20,6	neutral	0,95	deleterious	1,00	deleterious	-9,94	deleterious	1,60	deleterious	0,81	deleterious	1,06	deleterious
Escherichia coli (strain K12)	P06612	P06612_UniProt_R168A	UniProt	R	168	A	high	UniProt MUTAGEN: MUTAGEN | 168 | 168 | R->A: Abolishes enzyme activity. |	P06612_1.pdb	ModBase_1MW8_X	591.0	1,00	Bacteria	deleterious	9,4	deleterious	0,93	deleterious	1,00	deleterious	-5,97	deleterious	1,93	deleterious	0,94	deleterious	0,9	deleterious
Escherichia coli (strain K12)	P06612	P06612_UniProt_Y319A	UniProt	Y	319	A	high	UniProt MUTAGEN: MUTAGEN | 319 | 319 | Y->A: Abolishes enzyme activity. |	P06612_1.pdb	ModBase_1MW8_X	591.0	1,00	Bacteria	deleterious	1,2	deleterious	0,94	deleterious	1,00	deleterious	-8,97	deleterious	2,89	deleterious	0,93	deleterious	1,15	deleterious
Pseudomonas syringae pv. savastanoi	P06617	P06617_UniProt_K365M	UniProt	K	365	M	high	UniProt MUTAGEN: MUTAGEN | 365 | 365 | K->M: Abolishes catalytic activity. |	P06617_1.pdb	PDB_A.clea	552.0	1,00	Bacteria	deleterious	1,9	deleterious	0,93	deleterious	1,00	deleterious	-5,57	deleterious	-1,32	neutral	1	deleterious	0,94	deleterious
Zymomonas mobilis subsp. mobilis (strain ATCC 31821 / ZM4 / CP4)	P06672	P06672_UniProt_E50Q	UniProt	E	50	Q	high	UniProt MUTAGEN: MUTAGEN | 50 | 50 | E->Q: Almost complete loss of activity. |	P06672_1.pdb	PDB_2WVG_A	565.0	1,00	Bacteria	deleterious	18,5	neutral	0,84	deleterious	1,00	deleterious	-2,90	deleterious	0,41	neutral	0,7	neutral	0,29	neutral
Saccharomyces cerevisiae (strain ATCC 204508 / S288c) (Baker's yeast)	P06701	P06701_UniProt_A2Q	UniProt	A	2	Q	high	UniProt MUTAGEN: MUTAGEN | 2 | 2 | A->Q: No acetylation, No silencing activity. |	P06701_1.pdb	PDB_2FVU_A	189.0	1,00	Eukaryota	deleterious	52,6	neutral	0,80	deleterious	1,00	deleterious	-2,72	deleterious	0,06	neutral	0,48	neutral	-0,03	neutral
Saccharomyces cerevisiae (strain ATCC 204508 / S288c) (Baker's yeast)	P06701	P06701_UniProt_A2S	UniProt	A	2	S	high	UniProt MUTAGEN: MUTAGEN | 2 | 2 | A->S: No effect. |	P06701_1.pdb	PDB_2FVU_A	189.0	1,00	Eukaryota	neutral	52,6	neutral	0,73	deleterious	1,00	deleterious	-1,53	neutral	-0,25	neutral	0,43	neutral	-0,21	neutral
Escherichia coli	P06717	P06717_UniProt_H125E	UniProt	H	125	E	high	UniProt MUTAGEN: MUTAGEN | 125 | 125 | H->E: Strongly reduces toxicity. |	P06717_1.pdb	PDB_1LTS_A	185.0	1,00	Bacteria	deleterious	21,5	neutral	0,39	neutral	0,99	deleterious	-2,67	deleterious	1,35	deleterious	0,6	neutral	0,12	neutral
Escherichia coli	P06717	P06717_UniProt_R210N	UniProt	R	210	N	high	UniProt MUTAGEN: MUTAGEN | 210 | 210 | R->N: No effect. |	P06717_2.pdb	PDB_1LTS_A	185.0	1,00	Bacteria	neutral	90,7	neutral	0,71	deleterious	0,99	deleterious	-1,56	neutral	-0,82	neutral	0,29	neutral	-0,4	neutral
Escherichia coli	P06717	P06717_UniProt_Y77M	UniProt	Y	77	M	high	UniProt MUTAGEN: MUTAGEN | 77 | 77 | Y->M: No effect. |	P06717_1.pdb	PDB_1LTS_A	185.0	1,00	Bacteria	neutral	1,4	deleterious	0,86	deleterious	1,00	deleterious	-4,46	deleterious	2,25	deleterious	0,89	deleterious	0,7	deleterious
Escherichia coli	P06717	P06717_UniProt_A90R	UniProt	A	90	R	high	UniProt MUTAGEN: MUTAGEN | 90 | 90 | A->E,H,R: No effect. |	P06717_1.pdb	PDB_1LTS_A	185.0	1,00	Bacteria	neutral	20,1	neutral	0,70	deleterious	0,22	neutral	-1,38	neutral	1,16	deleterious	0,86	deleterious	0,38	deleterious
Escherichia coli	P06717	P06717_UniProt_A90H	UniProt	A	90	H	high	UniProt MUTAGEN: MUTAGEN | 90 | 90 | A->E,H,R: No effect. |	P06717_1.pdb	PDB_1LTS_A	185.0	1,00	Bacteria	neutral	20,1	neutral	0,77	deleterious	0,83	deleterious	-1,14	neutral	1,25	deleterious	0,86	deleterious	0,35	deleterious
Escherichia coli	P06717	P06717_UniProt_A90E	UniProt	A	90	E	high	UniProt MUTAGEN: MUTAGEN | 90 | 90 | A->E,H,R: No effect. |	P06717_1.pdb	PDB_1LTS_A	185.0	1,00	Bacteria	neutral	20,1	neutral	0,54	deleterious	0,04	neutral	-1,27	neutral	1,87	deleterious	0,88	deleterious	0,4	deleterious
Escherichia coli	P06717	P06717_UniProt_R72K	UniProt	R	72	K	high	UniProt MUTAGEN: MUTAGEN | 72 | 72 | R->A,K: No effect. |	P06717_1.pdb	PDB_1LTS_A	185.0	1,00	Bacteria	neutral	9,4	deleterious	0,74	deleterious	0,99	deleterious	-1,10	neutral	0,99	deleterious	0,78	deleterious	0,25	neutral
Escherichia coli	P06717	P06717_UniProt_R72A	UniProt	R	72	A	high	UniProt MUTAGEN: MUTAGEN | 72 | 72 | R->A,K: No effect. |	P06717_1.pdb	PDB_1LTS_A	185.0	1,00	Bacteria	neutral	9,4	deleterious	0,77	deleterious	1,00	deleterious	-1,71	neutral	1,58	deleterious	0,96	deleterious	0,55	deleterious
Rattus norvegicus (Rat)	P06766	P06766_UniProt_M191I	UniProt	M	191	I	high	UniProt MUTAGEN: MUTAGEN | 191 | 191 | M->I: No loss of activity. |	P06766_1.pdb	PDB_3UXO_A	325.0	1,00	Eukaryota	neutral	0,4	deleterious	0,17	neutral	0,00	neutral	1,27	neutral	0,47	neutral	0,72	neutral	-0,05	neutral
Saccharomyces cerevisiae (strain ATCC 204508 / S288c) (Baker's yeast)	P06784	P06784_UniProt_S353A	UniProt	S	353	A	high	UniProt MUTAGEN: MUTAGEN | 353 | 353 | S->A: No loss of activity. |	P06784_1.pdb	ModBase_3EQB_A	297.0	0,44	Eukaryota	neutral	0,3	deleterious	0,61	deleterious	0,94	deleterious	-1,93	neutral	1,08	deleterious	0,67	neutral	0,16	neutral
Saccharomyces cerevisiae (strain ATCC 204508 / S288c) (Baker's yeast)	P06786	P06786_UniProt_K700A	UniProt	K	700	A	high	UniProt MUTAGEN: MUTAGEN | 700 | 700 | K->A: Strongly reduced enzyme activity. |	P06786_1.pdb	PDB_4GFH_A	1106.0	1,00	Eukaryota	deleterious	23,3	neutral	0,54	deleterious	1,00	deleterious	-5,99	deleterious	0,55	neutral	0,97	deleterious	0,93	deleterious
Saccharomyces cerevisiae (strain ATCC 204508 / S288c) (Baker's yeast)	P06786	P06786_UniProt_H736A	UniProt	H	736	A	high	UniProt MUTAGEN: MUTAGEN | 736 | 736 | H->A: No effect. |	P06786_1.pdb	PDB_4GFH_A	1106.0	1,00	Eukaryota	neutral	41,7	neutral	0,89	deleterious	1,00	deleterious	-9,98	deleterious	0,42	neutral	0,52	neutral	0,66	deleterious
Saccharomyces cerevisiae (strain ATCC 204508 / S288c) (Baker's yeast)	P06786	P06786_UniProt_D697A	UniProt	D	697	A	high	UniProt MUTAGEN: MUTAGEN | 697 | 697 | D->A: Strongly reduced enzyme activity. |	P06786_1.pdb	PDB_4GFH_A	1106.0	1,00	Eukaryota	deleterious	0,6	deleterious	0,84	deleterious	1,00	deleterious	-7,98	deleterious	-0,03	neutral	0,98	deleterious	1,13	deleterious
Saccharomyces cerevisiae (strain ATCC 204508 / S288c) (Baker's yeast)	P06786	P06786_UniProt_R781A	UniProt	R	781	A	high	UniProt MUTAGEN: MUTAGEN | 781 | 781 | R->A: Strongly reduced enzyme activity. |	P06786_1.pdb	PDB_4GFH_A	1106.0	1,00	Eukaryota	deleterious	58,9	neutral	0,60	deleterious	1,00	deleterious	-5,98	deleterious	0,12	neutral	0,44	neutral	0,2	neutral
Saccharomyces cerevisiae (strain ATCC 204508 / S288c) (Baker's yeast)	P06786	P06786_UniProt_R704A	UniProt	R	704	A	high	UniProt MUTAGEN: MUTAGEN | 704 | 704 | R->A: Strongly reduced enzyme activity. |	P06786_1.pdb	PDB_4GFH_A	1106.0	1,00	Eukaryota	deleterious	5,0	deleterious	0,90	deleterious	1,00	deleterious	-5,99	deleterious	2,37	deleterious	0,96	deleterious	0,93	deleterious
Saccharomyces cerevisiae (strain ATCC 204508 / S288c) (Baker's yeast)	P06786	P06786_UniProt_R690A	UniProt	R	690	A	high	UniProt MUTAGEN: MUTAGEN | 690 | 690 | R->A: Loss of enzyme activity. |	P06786_1.pdb	PDB_4GFH_A	1106.0	1,00	Eukaryota	deleterious	31,6	neutral	0,77	deleterious	1,00	deleterious	-5,85	deleterious	0,75	deleterious	0,7	neutral	0,55	deleterious
Mus musculus (Mouse)	P06803	P06803_UniProt_K151M	UniProt	K	151	M	high	UniProt MUTAGEN: MUTAGEN | 151 | 151 | K->M: Loss of autophosphorylation and kinase activity. |	P06803_1.pdb	ModBase_3DLS_A	269.0	0,33	Eukaryota	deleterious	24,7	neutral	0,93	deleterious	1,00	deleterious	-5,18	deleterious	-0,69	neutral	0,89	deleterious	0,75	deleterious
Streptomyces glaucescens	P06845	P06845_UniProt_H190N	UniProt	H	190	N	high	UniProt MUTAGEN: MUTAGEN | 190 | 190 | H->N: Loss of activity. |	P06845_1.pdb	ModBase_2Y9W_A	174.0	0,34	Bacteria	deleterious	5,4	deleterious	0,87	deleterious	1,00	deleterious	-6,80	deleterious	1,81	deleterious	0,87	deleterious	0,87	deleterious
Streptomyces glaucescens	P06845	P06845_UniProt_H194Q	UniProt	H	194	Q	high	UniProt MUTAGEN: MUTAGEN | 194 | 194 | H->Q: Loss of activity. |	P06845_1.pdb	ModBase_2Y9W_A	174.0	0,34	Bacteria	deleterious	4,9	deleterious	0,78	deleterious	1,00	deleterious	-8,00	deleterious	0,72	neutral	0,69	neutral	0,72	deleterious
Streptomyces glaucescens	P06845	P06845_UniProt_H216Q	UniProt	H	216	Q	high	UniProt MUTAGEN: MUTAGEN | 216 | 216 | H->Q: Loss of activity. |	P06845_1.pdb	ModBase_2Y9W_A	174.0	0,34	Bacteria	deleterious	2,4	deleterious	0,94	deleterious	1,00	deleterious	-7,97	deleterious	0,73	neutral	0,83	deleterious	0,91	deleterious
Streptomyces glaucescens	P06845	P06845_UniProt_N191Q	UniProt	N	191	Q	high	UniProt MUTAGEN: MUTAGEN | 191 | 191 | N->Q: Loss of activity. |	P06845_1.pdb	ModBase_2Y9W_A	174.0	0,34	Bacteria	deleterious	26,3	neutral	0,48	neutral	0,99	deleterious	-5,60	deleterious	0,45	neutral	0,51	neutral	0,26	neutral
Streptomyces glaucescens	P06845	P06845_UniProt_H63N	UniProt	H	63	N	high	UniProt MUTAGEN: MUTAGEN | 63 | 63 | H->N: Loss of activity. |	P06845_1.pdb	ModBase_2Y9W_A	174.0	0,34	Bacteria	deleterious	7,8	deleterious	0,90	deleterious	1,00	deleterious	-6,95	deleterious	1,65	deleterious	0,77	deleterious	0,74	deleterious
Streptomyces glaucescens	P06845	P06845_UniProt_H54Q	UniProt	H	54	Q	high	UniProt MUTAGEN: MUTAGEN | 54 | 54 | H->Q: Loss of activity. |	P06845_1.pdb	ModBase_2Y9W_A	174.0	0,34	Bacteria	deleterious	54,3	neutral	0,94	deleterious	1,00	deleterious	-7,91	deleterious	0,27	neutral	0,6	neutral	0,58	deleterious
Escherichia coli	P06875	P06875_UniProt_S290C	UniProt	S	290	C	high	UniProt MUTAGEN: MUTAGEN | 290 | 290 | S->C: Loss of activity. |	P06875_1.pdb	ModBase_1GK9_B	557.0	1,00	Bacteria	deleterious	10,3	deleterious	0,84	deleterious	1,00	deleterious	-4,62	deleterious	0,21	neutral	0,96	deleterious	0,8	deleterious
Escherichia coli (strain K12)	P06961	P06961_UniProt_H305A	UniProt	H	305	A	high	UniProt MUTAGEN: MUTAGEN | 305 | 305 | H->A: Loss of phosphodiesterase and phosphatase activities. |	P06961_1.pdb	ModBase_1MIW_A	377.0	0,31	Bacteria	deleterious	34,8	neutral	0,65	deleterious	0,88	deleterious	-9,79	deleterious	0,63	neutral	0,58	neutral	0,73	deleterious
Escherichia coli (strain K12)	P06961	P06961_UniProt_H255A	UniProt	H	255	A	high	UniProt MUTAGEN: MUTAGEN | 255 | 255 | H->A: Loss of phosphodiesterase and phosphatase activities. |	P06961_1.pdb	ModBase_1MIW_A	377.0	0,31	Bacteria	deleterious	31,0	neutral	0,76	deleterious	0,79	deleterious	-9,82	deleterious	0,45	neutral	0,61	neutral	0,77	deleterious
Escherichia coli (strain K12)	P06961	P06961_UniProt_D23A	UniProt	D	23	A	high	UniProt MUTAGEN: MUTAGEN | 23 | 23 | D->A: No effect on phosphodiesterase and phosphatase activities. |	P06961_1.pdb	ModBase_1MIW_A	377.0	0,31	Bacteria	neutral	22,2	neutral	0,89	deleterious	1,00	deleterious	-7,90	deleterious	0,18	neutral	0,89	deleterious	0,99	deleterious
Escherichia coli (strain K12)	P06961	P06961_UniProt_D21A	UniProt	D	21	A	high	UniProt MUTAGEN: MUTAGEN | 21 | 21 | D->A: No effect on phosphodiesterase and phosphatase activities. |	P06961_1.pdb	ModBase_1MIW_A	377.0	0,31	Bacteria	neutral	68,7	neutral	0,84	deleterious	1,00	deleterious	-6,93	deleterious	-0,55	neutral	0,22	neutral	-0,03	neutral
Escherichia coli (strain K12)	P06961	P06961_UniProt_D256A	UniProt	D	256	A	high	UniProt MUTAGEN: MUTAGEN | 256 | 256 | D->A: Loss of phosphodiesterase and phosphatase activities. |	P06961_1.pdb	ModBase_1MIW_A	377.0	0,31	Bacteria	deleterious	14,2	deleterious	0,63	deleterious	0,89	deleterious	-7,87	deleterious	0,42	neutral	0,94	deleterious	1,06	deleterious
Escherichia coli (strain K12)	P06968	P06968_UniProt_D89N	UniProt	D	89	N	high	UniProt MUTAGEN: MUTAGEN | 89 | 89 | D->N: Reduces catalytic activity 40000- fold. |	P06968_1.pdb	ModBase_1EUW_A	135.0	1,00	Bacteria	deleterious	58,3	neutral	0,62	deleterious	1,00	deleterious	-4,94	deleterious	0,12	neutral	0,39	neutral	0,03	neutral
Escherichia coli (strain K12)	P06983	P06983_UniProt_R155L	UniProt	R	155	L	high	UniProt MUTAGEN: MUTAGEN | 155 | 155 | R->L: Loss of activity. |	P06983_1.pdb	ModBase_1GTK_A	311.0	1,00	Bacteria	deleterious	16,1	deleterious	0,95	deleterious	1,00	deleterious	-6,91	deleterious	-0,60	neutral	0,9	deleterious	0,92	deleterious
Escherichia coli (strain K12)	P06983	P06983_UniProt_R131L	UniProt	R	131	L	high	UniProt MUTAGEN: MUTAGEN | 131 | 131 | R->L: Complete loss of activity. |	P06983_1.pdb	ModBase_1GTK_A	311.0	1,00	Bacteria	deleterious	2,5	deleterious	0,96	deleterious	1,00	deleterious	-6,91	deleterious	0,05	neutral	0,96	deleterious	1	deleterious
Escherichia coli (strain K12)	P06983	P06983_UniProt_K59Q	UniProt	K	59	Q	high	UniProt MUTAGEN: MUTAGEN | 59 | 59 | K->Q: 25-fold decrease in activity. |	P06983_1.pdb	ModBase_1GTK_A	311.0	1,00	Bacteria	deleterious	53,1	neutral	0,70	deleterious	1,00	deleterious	-3,94	deleterious	-0,01	neutral	0,42	neutral	-0,01	neutral
Escherichia coli (strain K12)	P06983	P06983_UniProt_K55Q	UniProt	K	55	Q	high	UniProt MUTAGEN: MUTAGEN | 55 | 55 | K->Q: No loss of activity. |	P06983_1.pdb	ModBase_1GTK_A	311.0	1,00	Bacteria	neutral	76,9	neutral	0,33	neutral	0,98	deleterious	-3,94	deleterious	-0,16	neutral	0,32	neutral	-0,15	neutral
Escherichia coli (strain K12)	P06983	P06983_UniProt_R101L	UniProt	R	101	L	high	UniProt MUTAGEN: MUTAGEN | 101 | 101 | R->L: No loss of activity. |	P06983_1.pdb	ModBase_1GTK_A	311.0	1,00	Bacteria	neutral	10,0	deleterious	0,96	deleterious	1,00	deleterious	-6,91	deleterious	-0,27	neutral	0,96	deleterious	1	deleterious
Escherichia coli (strain K12)	P06983	P06983_UniProt_R132L	UniProt	R	132	L	high	UniProt MUTAGEN: MUTAGEN | 132 | 132 | R->L: Complete loss of activity. |	P06983_1.pdb	ModBase_1GTK_A	311.0	1,00	Bacteria	deleterious	5,9	deleterious	0,96	deleterious	1,00	deleterious	-6,91	deleterious	0,99	deleterious	0,86	deleterious	0,86	deleterious
Escherichia coli (strain K12)	P06983	P06983_UniProt_R11L	UniProt	R	11	L	high	UniProt MUTAGEN: MUTAGEN | 11 | 11 | R->L: Loss of activity. |	P06983_1.pdb	ModBase_1GTK_A	311.0	1,00	Bacteria	deleterious	23,8	neutral	0,92	deleterious	1,00	deleterious	-6,61	deleterious	-0,05	neutral	0,72	neutral	0,65	deleterious
Escherichia coli (strain K12)	P06983	P06983_UniProt_R7L	UniProt	R	7	L	high	UniProt MUTAGEN: MUTAGEN | 7 | 7 | R->L: No loss of activity. |	P06983_1.pdb	ModBase_1GTK_A	311.0	1,00	Bacteria	neutral	19,1	neutral	0,82	deleterious	0,95	deleterious	-5,38	deleterious	-0,64	neutral	0,91	deleterious	0,8	deleterious
Escherichia coli (strain K12)	P06983	P06983_UniProt_R176L	UniProt	R	176	L	high	UniProt MUTAGEN: MUTAGEN | 176 | 176 | R->L: Loss of activity. |	P06983_1.pdb	ModBase_1GTK_A	311.0	1,00	Bacteria	deleterious	12,6	deleterious	0,88	deleterious	1,00	deleterious	-6,91	deleterious	0,64	neutral	0,9	deleterious	0,92	deleterious
Escherichia coli (strain K12)	P06992	P06992_UniProt_E66A	UniProt	E	66	A	high	UniProt MUTAGEN: MUTAGEN | 66 | 66 | E->A: Loss of activity. Overexpression of the mutant has a negative effect on cell growth, probably because it sequesters the small subunits in the free form and limits their participation in the translation cycle. |	P06992_1.pdb	PDB_3TPZ_A	253.0	1,00	Bacteria	deleterious	0,0	deleterious	0,82	deleterious	1,00	deleterious	-5,96	deleterious	0,38	neutral	1	deleterious	0,97	deleterious
Dickeya dadantii (strain 3937) (Erwinia chrysanthemi (strain 3937))	P07103	P07103_UniProt_E176A	UniProt	E	176	A	high	UniProt MUTAGEN: MUTAGEN | 176 | 176 | E->A: Loss of activity. |	P07103_1.pdb	PDB_1EGZ_A	291.0	1,00	Bacteria	deleterious	7,8	deleterious	0,92	deleterious	1,00	deleterious	-5,93	deleterious	1,30	deleterious	0,97	deleterious	0,93	deleterious
Dickeya dadantii (strain 3937) (Erwinia chrysanthemi (strain 3937))	P07103	P07103_UniProt_H141A	UniProt	H	141	A	high	UniProt MUTAGEN: MUTAGEN | 141 | 141 | H->A: Loss of activity. |	P07103_1.pdb	PDB_1EGZ_A	291.0	1,00	Bacteria	deleterious	2,3	deleterious	0,92	deleterious	1,00	deleterious	-9,42	deleterious	1,93	deleterious	0,84	deleterious	1,05	deleterious
Vaccinia virus (strain Western Reserve) (VACV) (Vaccinia virus (strain WR))	P07239	P07239_UniProt_C110S	UniProt	C	110	S	high	UniProt MUTAGEN: MUTAGEN | 110 | 110 | C->S: Loss of activity. |	P07239_1.pdb	PDB_2Q05_A	169.0	1,00	Viruses	deleterious	1,6	deleterious	0,79	deleterious	1,00	deleterious	-9,89	deleterious	1,67	deleterious	0,9	deleterious	1,19	deleterious
Azotobacter vinelandii	P07328	P07328_UniProt_H195Q	UniProt	H	195	Q	high	UniProt MUTAGEN: MUTAGEN | 195 | 195 | H->Q: No nitrogenase activity. |	P07328_1.pdb	PDB_3U7Q_A	477.0	1,00	Bacteria	deleterious	2,9	deleterious	0,90	deleterious	1,00	deleterious	-7,43	deleterious	0,73	neutral	0,8	deleterious	0,83	deleterious
Pseudomonas putida (Arthrobacter siderocapsulatus)	P07445	P07445_UniProt_Y16F	UniProt	Y	16	F	high	UniProt MUTAGEN: MUTAGEN | 16 | 16 | Y->F: Reduces activity 2000-fold. Reduces activity 10000-fold; when associated with E-103; N-103 or L-103. |	P07445_1.pdb	PDB_1OH0_A	125.0	1,00	Bacteria	deleterious	3,9	deleterious	0,78	deleterious	1,00	deleterious	-3,93	deleterious	0,96	deleterious	0,7	neutral	0,38	deleterious
Pseudomonas putida (Arthrobacter siderocapsulatus)	P07445	P07445_UniProt_Y16S	UniProt	Y	16	S	high	UniProt MUTAGEN: MUTAGEN | 16 | 16 | Y->S: Reduces activity 20-fold. |	P07445_1.pdb	PDB_1OH0_A	125.0	1,00	Bacteria	deleterious	3,9	deleterious	0,98	deleterious	1,00	deleterious	-8,74	deleterious	3,13	deleterious	0,94	deleterious	1,14	deleterious
Pseudomonas putida (Arthrobacter siderocapsulatus)	P07445	P07445_UniProt_Y57S	UniProt	Y	57	S	high	UniProt MUTAGEN: MUTAGEN | 57 | 57 | Y->S: Reduces activity 100-fold. |	P07445_1.pdb	PDB_1OH0_A	125.0	1,00	Bacteria	deleterious	4,8	deleterious	0,97	deleterious	1,00	deleterious	-8,57	deleterious	3,72	deleterious	0,95	deleterious	1,13	deleterious
Vaccinia virus (strain Western Reserve) (VACV) (Vaccinia virus (strain WR))	P07617	P07617_UniProt_K175R	UniProt	K	175	R	high	UniProt MUTAGEN: MUTAGEN | 175 | 175 | K->R: Complete loss of methyltransferase activity. |	P07617_1.pdb	PDB_3ER9_A	290.0	1,00	Viruses	deleterious	17,0	deleterious	0,77	deleterious	1,00	deleterious	-2,86	deleterious	-0,02	neutral	0,9	deleterious	0,57	deleterious
Escherichia coli (strain K12)	P07649	P07649_UniProt_R58A	UniProt	R	58	A	high	UniProt MUTAGEN: MUTAGEN | 58 | 58 | R->A: Loss of activity. |	P07649_1.pdb	PDB_1DJ0_A	264.0	1,00	Bacteria	deleterious	54,6	neutral	0,96	deleterious	1,00	deleterious	-5,96	deleterious	0,40	neutral	0,45	neutral	0,21	neutral
Drosophila melanogaster (Fruit fly)	P07668	P07668_UniProt_H261Q	UniProt	H	261	Q	high	UniProt MUTAGEN: MUTAGEN | 261 | 261 | H->L,Q: No effect. |	P07668_1.pdb	ModBase_1NDB_A	638.0	0,38	Eukaryota	neutral	8,8	deleterious	0,86	deleterious	1,00	deleterious	-6,98	deleterious	1,30	deleterious	0,86	deleterious	0,87	deleterious
Drosophila melanogaster (Fruit fly)	P07668	P07668_UniProt_H261L	UniProt	H	261	L	high	UniProt MUTAGEN: MUTAGEN | 261 | 261 | H->L,Q: No effect. |	P07668_1.pdb	ModBase_1NDB_A	638.0	0,38	Eukaryota	neutral	8,8	deleterious	0,95	deleterious	1,00	deleterious	-9,10	deleterious	0,55	neutral	0,86	deleterious	1,06	deleterious
Drosophila melanogaster (Fruit fly)	P07668	P07668_UniProt_H386Q	UniProt	H	386	Q	high	UniProt MUTAGEN: MUTAGEN | 386 | 386 | H->Q: No effect. |	P07668_1.pdb	ModBase_1NDB_A	638.0	0,38	Eukaryota	neutral	3,3	deleterious	0,74	deleterious	1,00	deleterious	-7,40	deleterious	1,18	deleterious	0,85	deleterious	0,89	deleterious
Drosophila melanogaster (Fruit fly)	P07668	P07668_UniProt_H386L	UniProt	H	386	L	high	UniProt MUTAGEN: MUTAGEN | 386 | 386 | H->L: Loss of activity. |	P07668_1.pdb	ModBase_1NDB_A	638.0	0,38	Eukaryota	deleterious	3,3	deleterious	0,75	deleterious	1,00	deleterious	-10,20	deleterious	-0,33	neutral	0,91	deleterious	1,22	deleterious
Salmonella typhimurium (strain LT2 / SGSC1412 / ATCC 700720)	P07800	P07800_UniProt_T145M	UniProt	T	145	M	high	UniProt MUTAGEN: MUTAGEN | 145 | 145 | T->M: Loss of function. |	P07800_1.pdb	ModBase_1KMI_Z	209.0	0,93	Bacteria	deleterious	7,7	deleterious	0,51	deleterious	1,00	deleterious	-5,99	deleterious	-0,29	neutral	0,74	neutral	0,61	deleterious
Salmonella typhimurium (strain LT2 / SGSC1412 / ATCC 700720)	P07800	P07800_UniProt_L110P	UniProt	L	110	P	high	UniProt MUTAGEN: MUTAGEN | 110 | 110 | L->P: Loss of function. |	P07800_1.pdb	ModBase_1KMI_Z	209.0	0,93	Bacteria	deleterious	0,6	deleterious	0,91	deleterious	1,00	deleterious	-6,72	deleterious	3,10	deleterious	0,98	deleterious	1,01	deleterious
Salmonella typhimurium (strain LT2 / SGSC1412 / ATCC 700720)	P07800	P07800_UniProt_D143E	UniProt	D	143	E	high	UniProt MUTAGEN: MUTAGEN | 143 | 143 | D->E: Loss of funciton. |	P07800_1.pdb	ModBase_1KMI_Z	209.0	0,93	Bacteria	deleterious	61,4	neutral	0,41	neutral	1,00	deleterious	-3,95	deleterious	-0,25	neutral	0,6	neutral	0,24	neutral
Salmonella typhimurium (strain LT2 / SGSC1412 / ATCC 700720)	P07800	P07800_UniProt_F141I	UniProt	F	141	I	high	UniProt MUTAGEN: MUTAGEN | 141 | 141 | F->I: Loss of function. |	P07800_1.pdb	ModBase_1KMI_Z	209.0	0,93	Bacteria	deleterious	24,9	neutral	0,82	deleterious	1,00	deleterious	-5,92	deleterious	1,18	deleterious	0,7	neutral	0,56	deleterious
Rattus norvegicus (Rat)	P07824	P07824_UniProt_D232A	UniProt	D	232	A	high	UniProt MUTAGEN: MUTAGEN | 232 | 232 | D->A: Loss of one manganese ion and strongly reduced catalytic activity. |	P07824_1.pdb	PDB_1D3V_A	308.0	1,00	Eukaryota	deleterious	2,4	deleterious	0,98	deleterious	1,00	deleterious	-7,69	deleterious	1,56	deleterious	0,97	deleterious	1,09	deleterious
Rattus norvegicus (Rat)	P07882	P07882_UniProt_H440Q	UniProt	H	440	Q	high	UniProt MUTAGEN: MUTAGEN | 440 | 440 | H->Q: No effect on activity. |	P07882_1.pdb	ModBase_1F6W_A	527.0	0,81	Eukaryota	neutral	0,8	deleterious	0,83	deleterious	0,01	neutral	-3,83	deleterious	1,98	deleterious	0,91	deleterious	0,66	deleterious
Saccharomyces cerevisiae (strain ATCC 204508 / S288c) (Baker's yeast)	P08018	P08018_UniProt_K389M	UniProt	K	389	M	high	UniProt MUTAGEN: MUTAGEN | 389 | 389 | K->M: Loss of activity. |	P08018_1.pdb	ModBase_3EQB_A	284.0	0,49	Eukaryota	deleterious	17,4	deleterious	0,88	deleterious	1,00	deleterious	-6,00	deleterious	-0,80	neutral	0,91	deleterious	0,86	deleterious
Leishmania major	P08148	P08148_UniProt_Y254D	UniProt	Y	254	D	high	UniProt MUTAGEN: MUTAGEN | 254 | 254 | Y->D: No significant effect on protein expression levels or catalytic activity. |	P08148_1.pdb	ModBase_1LML_	475.0	1,00	Eukaryota	neutral	6,3	deleterious	0,60	deleterious	0,96	deleterious	-0,49	neutral	2,72	deleterious	0,97	deleterious	0,46	deleterious
Leishmania major	P08148	P08148_UniProt_E265D	UniProt	E	265	D	high	UniProt MUTAGEN: MUTAGEN | 265 | 265 | E->D: No significant effect on protein expression levels but almost abolishes catalytic activity. |	P08148_1.pdb	ModBase_1LML_	475.0	1,00	Eukaryota	deleterious	16,8	deleterious	0,71	deleterious	1,00	deleterious	-2,75	deleterious	0,88	deleterious	0,73	neutral	0,32	deleterious
Glycine max (Soybean) (Glycine hispida)	P08170	P08170_UniProt_Q495E	UniProt	Q	495	E	high	UniProt MUTAGEN: MUTAGEN | 495 | 495 | Q->E: No effect on catalytic activity. |	P08170_1.pdb	PDB_2SBL_A	811.0	1,00	Eukaryota	neutral	8,1	deleterious	0,23	neutral	0,94	deleterious	-2,91	deleterious	1,28	deleterious	0,84	deleterious	0,48	deleterious
Dermatophagoides pteronyssinus (European house dust mite)	P08176	P08176_UniProt_C132A	UniProt	C	132	A	high	UniProt MUTAGEN: MUTAGEN | 132 | 132 | C->A: Loss of activity. |	P08176_1.pdb	PDB_3RVW_A	222.0	1,00	Eukaryota	deleterious	11,5	deleterious	0,96	deleterious	1,00	deleterious	-8,35	deleterious	1,18	deleterious	0,76	deleterious	0,85	deleterious
Escherichia coli (strain K12)	P08179	P08179_UniProt_E70A	UniProt	E	70	A	high	UniProt MUTAGEN: MUTAGEN | 70 | 70 | E->A: Loss of homodimerization. No effect on activity. |	P08179_1.pdb	PDB_1JKX_A	209.0	1,00	Bacteria	neutral	43,0	neutral	0,11	neutral	0,00	neutral	2,04	neutral	0,21	neutral	0,63	neutral	-0,25	neutral
Escherichia coli (strain K12)	P08179	P08179_UniProt_H137F	UniProt	H	137	F	high	UniProt MUTAGEN: MUTAGEN | 137 | 137 | H->F,Q: No effect. |	P08179_1.pdb	PDB_1JKX_A	209.0	1,00	Bacteria	neutral	6,5	deleterious	0,97	deleterious	1,00	deleterious	-9,00	deleterious	0,56	neutral	0,9	deleterious	1,1	deleterious
Escherichia coli (strain K12)	P08179	P08179_UniProt_H137Q	UniProt	H	137	Q	high	UniProt MUTAGEN: MUTAGEN | 137 | 137 | H->F,Q: No effect. |	P08179_1.pdb	PDB_1JKX_A	209.0	1,00	Bacteria	neutral	6,5	deleterious	0,97	deleterious	1,00	deleterious	-8,00	deleterious	1,53	deleterious	0,91	deleterious	1,02	deleterious
Escherichia coli (strain K12)	P08179	P08179_UniProt_H119A	UniProt	H	119	A	high	UniProt MUTAGEN: MUTAGEN | 119 | 119 | H->A: No effect. |	P08179_1.pdb	PDB_1JKX_A	209.0	1,00	Bacteria	neutral	55,2	neutral	0,73	deleterious	0,30	neutral	-7,51	deleterious	0,85	deleterious	0,66	neutral	0,64	deleterious
Escherichia coli (strain K12)	P08200	P08200_UniProt_Y160F	UniProt	Y	160	F	high	UniProt MUTAGEN: MUTAGEN | 160 | 160 | Y->F: Large decrease in activity and a small increase in substrate affinity. |	P08200_1.pdb	PDB_3LCB_C	415.0	1,00	Bacteria	deleterious	37,0	neutral	0,64	deleterious	1,00	deleterious	-3,91	deleterious	0,43	neutral	0,57	neutral	0,2	neutral
Yersinia pseudotuberculosis serotype I (strain IP32953)	P08538	P08538_UniProt_C403A	UniProt	C	403	A	high	UniProt MUTAGEN: MUTAGEN | 403 | 403 | C->A: Abolishes PTPase activity and significantly reduces the virulence. |	P08538_1.pdb	ModBase_1HUF_A	283.0	1,00	Bacteria	deleterious	0,3	deleterious	0,97	deleterious	1,00	deleterious	-8,64	deleterious	2,69	deleterious	0,93	deleterious	1,12	deleterious
Salmonella typhimurium (strain LT2 / SGSC1412 / ATCC 700720)	P08870	P08870_UniProt_D124N	UniProt	D	124	N	high	UniProt MUTAGEN: MUTAGEN | 124 | 124 | D->N: Loss of activity. |	P08870_1.pdb	PDB_A.clea	213.0	1,00	Bacteria	deleterious	16,0	deleterious	0,77	deleterious	1,00	deleterious	-5,00	deleterious	0,43	neutral	0,72	neutral	0,51	deleterious
Salmonella typhimurium (strain LT2 / SGSC1412 / ATCC 700720)	P08870	P08870_UniProt_K19Q	UniProt	K	19	Q	high	UniProt MUTAGEN: MUTAGEN | 19 | 19 | K->Q: No loss of activity. |	P08870_1.pdb	PDB_A.clea	213.0	1,00	Bacteria	neutral	29,9	neutral	0,48	neutral	0,29	neutral	-2,12	neutral	0,29	neutral	0,51	neutral	-0,04	neutral
Salmonella typhimurium (strain LT2 / SGSC1412 / ATCC 700720)	P08870	P08870_UniProt_D125N	UniProt	D	125	N	high	UniProt MUTAGEN: MUTAGEN | 125 | 125 | D->N: Loss of activity. |	P08870_1.pdb	PDB_A.clea	213.0	1,00	Bacteria	deleterious	15,9	deleterious	0,77	deleterious	1,00	deleterious	-5,00	deleterious	0,99	deleterious	0,62	neutral	0,36	deleterious
Crotalus durissus terrificus (South American rattlesnake)	P08878	P08878_UniProt_Q136K	UniProt	Q	136	K	high	UniProt MUTAGEN: MUTAGEN | 136 | 136 | Q->K: No change in analgesic activity (in crotalphine). |	P08878_1.pdb	ModBase_1A2A_A	122.0	0,44	Eukaryota	neutral	16,4	deleterious	0,55	deleterious	0,04	neutral	-0,78	neutral	1,12	deleterious	0,68	neutral	0,08	neutral
Drosophila melanogaster (Fruit fly)	P09052	P09052_UniProt_E329A	UniProt	E	329	A	high	UniProt MUTAGEN: MUTAGEN | 329 | 329 | E->A: Increase in RNA-binding and no significant change to RNA-dependent ATPase or unwinding activities. |	P09052_1.pdb	PDB_2DB3_A	420.0	1,00	Eukaryota	neutral	0,3	deleterious	0,94	deleterious	1,00	deleterious	-5,91	deleterious	1,14	deleterious	1	deleterious	0,97	deleterious
Drosophila melanogaster (Fruit fly)	P09052	P09052_UniProt_R378A	UniProt	R	378	A	high	UniProt MUTAGEN: MUTAGEN | 378 | 378 | R->A: Reduction in RNA-binding, significantly reduced RNA-dependent ATPase and unwinding activities. |	P09052_1.pdb	PDB_2DB3_A	420.0	1,00	Eukaryota	deleterious	12,9	deleterious	0,97	deleterious	1,00	deleterious	-6,00	deleterious	0,78	deleterious	0,98	deleterious	0,95	deleterious
Escherichia coli (strain K12)	P09148	P09148_UniProt_H166G	UniProt	H	166	G	high	UniProt MUTAGEN: MUTAGEN | 166 | 166 | H->G: Abolishes enzymatic activity. |	P09148_1.pdb	PDB_1HXP_A	341.0	1,00	Bacteria	deleterious	14,9	deleterious	0,92	deleterious	1,00	deleterious	-9,89	deleterious	2,53	deleterious	0,9	deleterious	1,18	deleterious
Escherichia coli (strain K12)	P09152	P09152_UniProt_H50S	UniProt	H	50	S	high	UniProt MUTAGEN: MUTAGEN | 50 | 50 | H->S: Loss of activity. |	P09152_1.pdb	PDB_1Q16_A	1244.0	1,00	Bacteria	deleterious	6,0	deleterious	0,96	deleterious	1,00	deleterious	-8,28	deleterious	2,22	deleterious	0,87	deleterious	1	deleterious
Staphylococcus aureus	P09331	P09331_UniProt_S233G	UniProt	S	233	G	high	UniProt MUTAGEN: MUTAGEN | 233 | 233 | S->G: Loss of toxicity. |	P09331_1.pdb	PDB_1AGJ_A	242.0	1,00	Bacteria	deleterious	4,8	deleterious	0,95	deleterious	1,00	deleterious	-3,83	deleterious	1,99	deleterious	0,59	neutral	0,22	neutral
Escherichia coli (strain K12)	P09372	P09372_UniProt_R74A	UniProt	R	74	A	high	UniProt MUTAGEN: MUTAGEN | 74 | 74 | R->A: Great decrease in ability to interact with DnaK. |	P09372_1.pdb	PDB_1DKG_A	159.0	1,00	Bacteria	deleterious	63,7	neutral	0,81	deleterious	1,00	deleterious	-6,00	deleterious	0,04	neutral	0,53	neutral	0,33	deleterious
Escherichia coli (strain K12)	P09372	P09372_UniProt_K82A	UniProt	K	82	A	high	UniProt MUTAGEN: MUTAGEN | 82 | 82 | K->A: Great decrease in ability to interact with DnaK. |	P09372_1.pdb	PDB_1DKG_A	159.0	1,00	Bacteria	deleterious	53,0	neutral	0,34	neutral	1,00	deleterious	-6,00	deleterious	0,13	neutral	0,47	neutral	0,24	neutral
Escherichia coli (strain K12)	P09372	P09372_UniProt_R73A	UniProt	R	73	A	high	UniProt MUTAGEN: MUTAGEN | 73 | 73 | R->A: Great decrease in ability to interact with DnaK. |	P09372_1.pdb	PDB_1DKG_A	159.0	1,00	Bacteria	deleterious	48,5	neutral	0,66	deleterious	0,99	deleterious	-5,37	deleterious	0,43	neutral	0,65	neutral	0,43	deleterious
Escherichia coli (strain K12)	P09372	P09372_UniProt_V192A	UniProt	V	192	A	high	UniProt MUTAGEN: MUTAGEN | 192 | 192 | V->A: Loss of ability to interact with DnaK. |	P09372_1.pdb	PDB_1DKG_A	159.0	1,00	Bacteria	deleterious	5,5	deleterious	0,84	deleterious	1,00	deleterious	-3,91	deleterious	2,09	deleterious	0,86	deleterious	0,6	deleterious
Escherichia coli (strain K12)	P09372	P09372_UniProt_R183A	UniProt	R	183	A	high	UniProt MUTAGEN: MUTAGEN | 183 | 183 | R->A: Loss of ability to interact with DnaK. |	P09372_1.pdb	PDB_1DKG_A	159.0	1,00	Bacteria	deleterious	37,7	neutral	0,92	deleterious	1,00	deleterious	-5,87	deleterious	0,69	neutral	0,68	neutral	0,52	deleterious
Enterobacteria phage 933W (Bacteriophage 933W)	P09386	P09386_UniProt_A61T	UniProt	A	61	T	high	UniProt MUTAGEN: MUTAGEN | 61 | 61 | A->T: Complete loss of cytotoxicity. |	P09386_1.pdb	PDB_1R4P_B	70.0	1,00	Viruses	deleterious	0,0	deleterious	0,70	deleterious	0,99	deleterious	-4,00	deleterious	0,95	deleterious	0,84	deleterious	0,58	deleterious
Enterobacteria phage 933W (Bacteriophage 933W)	P09386	P09386_UniProt_G78D	UniProt	G	78	D	high	UniProt MUTAGEN: MUTAGEN | 78 | 78 | G->D: Complete loss of cytotoxicity. |	P09386_1.pdb	PDB_1R4P_B	70.0	1,00	Viruses	deleterious	54,5	neutral	0,86	deleterious	1,00	deleterious	-6,65	deleterious	1,19	deleterious	0,77	deleterious	0,71	deleterious
Enterobacteria phage 933W (Bacteriophage 933W)	P09386	P09386_UniProt_R51C	UniProt	R	51	C	high	UniProt MUTAGEN: MUTAGEN | 51 | 51 | R->C: Complete loss of cytotoxicity. |	P09386_1.pdb	PDB_1R4P_B	70.0	1,00	Viruses	deleterious	56,2	neutral	0,84	deleterious	0,79	deleterious	-6,84	deleterious	-0,25	neutral	0,63	neutral	0,54	deleterious
Drosophila melanogaster (Fruit fly)	P09615	P09615_UniProt_S110A	UniProt	S	110	A	high	UniProt MUTAGEN: MUTAGEN | 110 | 110 | S->A: No effect on glycosylation. |	P09615_1.pdb	SwissModel_4F0A_B	193.0	0,44	Eukaryota	neutral	58,4	neutral	0,32	neutral	0,04	neutral	-0,41	neutral	-0,13	neutral	0,38	neutral	-0,38	neutral
Staphylococcus aureus	P09616	P09616_UniProt_H61L	UniProt	H	61	L	high	UniProt MUTAGEN: MUTAGEN | 61 | 61 | H->L: No oligomerization nor hemolytic activity. |	P09616_1.pdb	PDB_7AHL_A	293.0	1,00	Bacteria	deleterious	35,2	neutral	0,31	neutral	0,37	neutral	0,31	neutral	0,01	neutral	0,51	neutral	-0,26	neutral
Staphylococcus aureus	P09616	P09616_UniProt_H61R	UniProt	H	61	R	high	UniProt MUTAGEN: MUTAGEN | 61 | 61 | H->R: No oligomerization nor hemolytic activity. |	P09616_1.pdb	PDB_7AHL_A	293.0	1,00	Bacteria	deleterious	35,2	neutral	0,28	neutral	0,22	neutral	0,65	neutral	0,49	neutral	0,44	neutral	-0,38	neutral
Mus musculus (Mouse)	P09922	P09922_UniProt_S47C	UniProt	S	47	C	high	UniProt MUTAGEN: MUTAGEN | 47 | 47 | S->C: No effect on viral infection. |	P09922_1.pdb	ModBase_1JWY_B	303.0	0,39	Eukaryota	deleterious	2,4	deleterious	0,25	neutral	1,00	deleterious	-4,65	deleterious	0,44	neutral	0,94	deleterious	0,78	deleterious
Staphylococcus aureus	P0A006	P0A006_UniProt_C10S	UniProt	C	10	S	high	UniProt MUTAGEN: MUTAGEN | 10 | 10 | C->S: Loss of reductase and phosphatase activities. Loss of reductase and phosphatase activities; when associated with A-15. |	P0A006_1.pdb	PDB_1LK0_A	130.0	1,00	Bacteria	deleterious	4,8	deleterious	0,72	deleterious	1,00	deleterious	-7,45	deleterious	2,39	deleterious	0,97	deleterious	1,06	deleterious
Staphylococcus aureus	P0A0D6	P0A0D6_UniProt_H78S	UniProt	H	78	S	high	UniProt MUTAGEN: MUTAGEN | 78 | 78 | H->S: Abolished activity. |	P0A0D6_1.pdb	ModBase_2E2A_A	103.0	0,72	Bacteria	deleterious	48,4	neutral	0,90	deleterious	1,00	deleterious	-8,95	deleterious	0,36	neutral	0,42	neutral	0,43	deleterious
Pseudomonas sp. (strain B13)	P0A115	P0A115_UniProt_C123S	UniProt	C	123	S	high	UniProt MUTAGEN: MUTAGEN | 123 | 123 | C->S: Drastically reduced activity. |	P0A115_1.pdb	ModBase_1DIN_	233.0	0,99	Bacteria	deleterious	5,6	deleterious	0,83	deleterious	1,00	deleterious	-9,74	deleterious	1,51	deleterious	0,86	deleterious	1,11	deleterious
Salmonella typhimurium (strain LT2 / SGSC1412 / ATCC 700720)	P0A2D5	P0A2D5_UniProt_D57N	UniProt	D	57	N	high	UniProt MUTAGEN: MUTAGEN | 57 | 57 | D->N: Abolishes function and phosphorylation. |	P0A2D5_1.pdb	PDB_2FKA_A	128.0	1,00	Bacteria	deleterious	4,5	deleterious	0,81	deleterious	1,00	deleterious	-4,78	deleterious	0,45	neutral	0,82	deleterious	0,62	deleterious
Salmonella typhimurium (strain LT2 / SGSC1412 / ATCC 700720)	P0A2M9	P0A2M9_UniProt_K134R	UniProt	K	134	R	high	UniProt MUTAGEN: MUTAGEN | 134 | 134 | K->R: No effect on enzymatic activity. |	P0A2M9_1.pdb	PDB_2Z8P_A	217.0	1,00	Bacteria	neutral	43,8	neutral	0,38	neutral	0,99	deleterious	-2,61	deleterious	-0,37	neutral	0,48	neutral	-0,04	neutral
Salmonella typhimurium (strain LT2 / SGSC1412 / ATCC 700720)	P0A2M9	P0A2M9_UniProt_V149D	UniProt	V	149	D	high	UniProt MUTAGEN: MUTAGEN | 149 | 149 | V->D: Loss of enzymatic activity. |	P0A2M9_1.pdb	PDB_2Z8P_A	217.0	1,00	Bacteria	deleterious	14,7	deleterious	0,87	deleterious	1,00	deleterious	-6,62	deleterious	0,83	deleterious	0,81	deleterious	0,76	deleterious
Salmonella typhimurium (strain LT2 / SGSC1412 / ATCC 700720)	P0A2M9	P0A2M9_UniProt_D201N	UniProt	D	201	N	high	UniProt MUTAGEN: MUTAGEN | 201 | 201 | D->N: 47-fold decrease in enzymatic activity, but no effect on substrate affinity. |	P0A2M9_1.pdb	PDB_2Z8P_A	217.0	1,00	Bacteria	deleterious	5,2	deleterious	0,74	deleterious	1,00	deleterious	-4,83	deleterious	0,70	neutral	0,88	deleterious	0,71	deleterious
Salmonella typhimurium (strain LT2 / SGSC1412 / ATCC 700720)	P0A2M9	P0A2M9_UniProt_E215A	UniProt	E	215	A	high	UniProt MUTAGEN: MUTAGEN | 215 | 215 | E->A: Nearly no decrease in enzymatic activity. |	P0A2M9_1.pdb	PDB_2Z8P_A	217.0	1,00	Bacteria	neutral	41,3	neutral	0,86	deleterious	0,99	deleterious	-5,80	deleterious	0,64	neutral	0,67	neutral	0,5	deleterious
Salmonella typhimurium (strain LT2 / SGSC1412 / ATCC 700720)	P0A2M9	P0A2M9_UniProt_H106N	UniProt	H	106	N	high	UniProt MUTAGEN: MUTAGEN | 106 | 106 | H->N: Loss of enzymatic activity. |	P0A2M9_1.pdb	PDB_2Z8P_A	217.0	1,00	Bacteria	deleterious	3,3	deleterious	0,88	deleterious	0,99	deleterious	-6,82	deleterious	2,30	deleterious	0,91	deleterious	0,92	deleterious
Salmonella typhimurium (strain LT2 / SGSC1412 / ATCC 700720)	P0A2M9	P0A2M9_UniProt_F100L	UniProt	F	100	L	high	UniProt MUTAGEN: MUTAGEN | 100 | 100 | F->L: Loss of enzymatic activity. |	P0A2M9_1.pdb	PDB_2Z8P_A	217.0	1,00	Bacteria	deleterious	31,2	neutral	0,70	deleterious	0,98	deleterious	-4,94	deleterious	0,85	deleterious	0,58	neutral	0,3	neutral
Salmonella typhimurium (strain LT2 / SGSC1412 / ATCC 700720)	P0A2M9	P0A2M9_UniProt_R148Q	UniProt	R	148	Q	high	UniProt MUTAGEN: MUTAGEN | 148 | 148 | R->Q: Loss of enzymatic activity. |	P0A2M9_1.pdb	PDB_2Z8P_A	217.0	1,00	Bacteria	deleterious	35,3	neutral	0,75	deleterious	1,00	deleterious	-3,95	deleterious	0,33	neutral	0,56	neutral	0,18	neutral
Salmonella typhimurium (strain LT2 / SGSC1412 / ATCC 700720)	P0A2M9	P0A2M9_UniProt_R220Q	UniProt	R	220	Q	high	UniProt MUTAGEN: MUTAGEN | 220 | 220 | R->Q: Loss of enzymatic activity. |	P0A2M9_1.pdb	PDB_2Z8P_A	217.0	1,00	Bacteria	deleterious	56,7	neutral	0,56	deleterious	0,96	deleterious	-3,30	deleterious	-0,10	neutral	0,33	neutral	-0,19	neutral
Salmonella typhimurium (strain LT2 / SGSC1412 / ATCC 700720)	P0A2M9	P0A2M9_UniProt_Y158F	UniProt	Y	158	F	high	UniProt MUTAGEN: MUTAGEN | 158 | 158 | Y->F: 20-fold decrease in enzymatic activity, but no effect on substrate affinity. |	P0A2M9_1.pdb	PDB_2Z8P_A	217.0	1,00	Bacteria	deleterious	22,9	neutral	0,52	deleterious	1,00	deleterious	-3,95	deleterious	1,00	deleterious	0,63	neutral	0,28	neutral
Salmonella typhimurium (strain LT2 / SGSC1412 / ATCC 700720)	P0A2P6	P0A2P6_UniProt_G171A	UniProt	G	171	A	high	UniProt MUTAGEN: MUTAGEN | 171 | 171 | G->A: No effect. |	P0A2P6_1.pdb	ModBase_1A0P_	290.0	0,93	Bacteria	neutral	16,8	deleterious	0,84	deleterious	1,00	deleterious	-5,99	deleterious	0,78	deleterious	0,49	neutral	0,27	neutral
Salmonella typhimurium (strain LT2 / SGSC1412 / ATCC 700720)	P0A2P6	P0A2P6_UniProt_G171W	UniProt	G	171	W	high	UniProt MUTAGEN: MUTAGEN | 171 | 171 | G->W: Abolishes recombinase activity. |	P0A2P6_1.pdb	ModBase_1A0P_	290.0	0,93	Bacteria	deleterious	16,8	deleterious	0,98	deleterious	1,00	deleterious	-7,98	deleterious	0,38	neutral	0,93	deleterious	1,05	deleterious
Salmonella typhimurium (strain LT2 / SGSC1412 / ATCC 700720)	P0A2P6	P0A2P6_UniProt_K172A	UniProt	K	172	A	high	UniProt MUTAGEN: MUTAGEN | 172 | 172 | K->A: Abolishes recombinase activity. |	P0A2P6_1.pdb	ModBase_1A0P_	290.0	0,93	Bacteria	deleterious	14,4	deleterious	0,94	deleterious	1,00	deleterious	-5,99	deleterious	1,13	deleterious	0,82	deleterious	0,73	deleterious
Nostoc sp. (strain PCC 7120 / UTEX 2576)	P0A3C7	P0A3C7_UniProt_T49A	UniProt	T	49	A	high	UniProt MUTAGEN: MUTAGEN | 49 | 49 | T->A: No effect on electron transfer. |	P0A3C7_1.pdb	PDB_1QOA_A	98.0	1,00	Bacteria	neutral	21,4	neutral	0,50	deleterious	0,06	neutral	-3,04	deleterious	1,35	deleterious	0,7	neutral	0,3	neutral
Nostoc sp. (strain PCC 7120 / UTEX 2576)	P0A3C7	P0A3C7_UniProt_R43E	UniProt	R	43	E	high	UniProt MUTAGEN: MUTAGEN | 43 | 43 | R->A,E,H: No effect on electron transfer. |	P0A3C7_1.pdb	PDB_1QOA_A	98.0	1,00	Bacteria	neutral	33,9	neutral	0,80	deleterious	0,99	deleterious	-4,94	deleterious	0,88	deleterious	0,47	neutral	0,15	neutral
Nostoc sp. (strain PCC 7120 / UTEX 2576)	P0A3C7	P0A3C7_UniProt_R43A	UniProt	R	43	A	high	UniProt MUTAGEN: MUTAGEN | 43 | 43 | R->A,E,H: No effect on electron transfer. |	P0A3C7_1.pdb	PDB_1QOA_A	98.0	1,00	Bacteria	neutral	33,9	neutral	0,91	deleterious	1,00	deleterious	-5,91	deleterious	1,25	deleterious	0,74	neutral	0,61	deleterious
Nostoc sp. (strain PCC 7120 / UTEX 2576)	P0A3C7	P0A3C7_UniProt_R43H	UniProt	R	43	H	high	UniProt MUTAGEN: MUTAGEN | 43 | 43 | R->A,E,H: No effect on electron transfer. |	P0A3C7_1.pdb	PDB_1QOA_A	98.0	1,00	Bacteria	neutral	33,9	neutral	0,62	deleterious	0,97	deleterious	-4,94	deleterious	0,43	neutral	0,54	neutral	0,25	neutral
Nostoc sp. (strain PCC 7120 / UTEX 2576)	P0A3C7	P0A3C7_UniProt_E95K	UniProt	E	95	K	high	UniProt MUTAGEN: MUTAGEN | 95 | 95 | E->K: 20000-fold decrease in electron transfer. |	P0A3C7_1.pdb	PDB_1QOA_A	98.0	1,00	Bacteria	deleterious	39,4	neutral	0,69	deleterious	1,00	deleterious	-3,85	deleterious	0,61	neutral	0,5	neutral	0,09	neutral
Mycobacterium tuberculosis	P0A4V2	P0A4V2_UniProt_S169A	UniProt	S	169	A	high	UniProt MUTAGEN: MUTAGEN | 169 | 169 | S->A: Abolishes diacylglycerol acyltransferase activity. |	P0A4V2_1.pdb	PDB_1SFR_A	288.0	1,00	Bacteria	deleterious	18,6	neutral	0,90	deleterious	x	x	-3,00	deleterious	0,91	deleterious	0,7	neutral	0,3	neutral
Mycobacterium tuberculosis	P0A5N4	P0A5N4_UniProt_C130S	UniProt	C	130	S	high	UniProt MUTAGEN: MUTAGEN | 130 | 130 | C->S: Loss of activity. |	P0A5N4_1.pdb	PDB_1GU9_A	172.0	1,00	Bacteria	deleterious	0,6	deleterious	0,87	deleterious	x	x	-9,94	deleterious	1,37	deleterious	0,8	deleterious	1,05	deleterious
Mycobacterium tuberculosis	P0A5N4	P0A5N4_UniProt_C133S	UniProt	C	133	S	high	UniProt MUTAGEN: MUTAGEN | 133 | 133 | C->S: Loss of activity. Loss of interchain disulfide bond with AhpC. |	P0A5N4_1.pdb	PDB_1GU9_A	172.0	1,00	Bacteria	deleterious	2,5	deleterious	0,88	deleterious	x	x	-9,94	deleterious	1,39	deleterious	0,81	deleterious	1,06	deleterious
Mycobacterium tuberculosis	P0A5R0	P0A5R0_UniProt_H47A	UniProt	H	47	A	high	UniProt MUTAGEN: MUTAGEN | 47 | 47 | H->A: More than 1000-fold reduction in activity and 60-fold decrease in adenylate formation. 10-fold decrease in the affinity for ATP. |	P0A5R0_1.pdb	PDB_3COV_A	286.0	1,00	Bacteria	deleterious	14,8	deleterious	0,94	deleterious	x	x	-9,73	deleterious	1,35	deleterious	0,76	deleterious	0,97	deleterious
Escherichia coli (strain K12)	P0A6B4	P0A6B4_UniProt_P219A	UniProt	P	219	A	high	UniProt MUTAGEN: MUTAGEN | 219 | 219 | P->A: No effect on catalytic activity. No effect on affinity for D-Ala and L-Ala. |	P0A6B4_1.pdb	PDB_2RJG_A	359.0	1,00	Bacteria	neutral	6,3	deleterious	0,64	deleterious	1,00	deleterious	-7,83	deleterious	1,73	deleterious	0,86	deleterious	0,95	deleterious
Escherichia coli (strain K12)	P0A6B7	P0A6B7_UniProt_C328A	UniProt	C	328	A	high	UniProt MUTAGEN: MUTAGEN | 328 | 328 | C->A: Loss of cysteine desulfurization. |	P0A6B7_1.pdb	ModBase_1P3W_B	391.0	1,00	Bacteria	deleterious	54,7	neutral	0,89	deleterious	0,99	deleterious	-8,93	deleterious	0,16	neutral	0,52	neutral	0,57	deleterious
Escherichia coli (strain K12)	P0A6C8	P0A6C8_UniProt_K8R	UniProt	K	8	R	high	UniProt MUTAGEN: MUTAGEN | 8 | 8 | K->R: Reduces activity 50-fold. Increases KM for N-acetyl-L-glutamate and ATP about 10-fold. |	P0A6C8_1.pdb	PDB_2WXB_A	257.0	1,00	Bacteria	deleterious	10,8	deleterious	0,85	deleterious	1,00	deleterious	-2,90	deleterious	-0,13	neutral	0,97	deleterious	0,66	deleterious
Escherichia coli (strain K12)	P0A6C8	P0A6C8_UniProt_D162E	UniProt	D	162	E	high	UniProt MUTAGEN: MUTAGEN | 162 | 162 | D->E: Reduces activity over 99%. No effect on KM for N-acetyl-L-glutamate and ATP. |	P0A6C8_1.pdb	PDB_2WXB_A	257.0	1,00	Bacteria	deleterious	20,9	neutral	0,69	deleterious	1,00	deleterious	-3,93	deleterious	0,42	neutral	0,68	neutral	0,36	deleterious
Escherichia coli (strain K12)	P0A6D5	P0A6D5_UniProt_N92A	UniProt	N	92	A	high	UniProt MUTAGEN: MUTAGEN | 92 | 92 | N->A: Alters protein structure. Loss of activity. |	P0A6D5_1.pdb	PDB_1VI2_A	284.0	1,00	Bacteria	deleterious	5,6	deleterious	0,99	deleterious	1,00	deleterious	-7,49	deleterious	1,88	deleterious	0,95	deleterious	1,04	deleterious
Escherichia coli (strain K12)	P0A6H5	P0A6H5_UniProt_R393A	UniProt	R	393	A	high	UniProt MUTAGEN: MUTAGEN | 393 | 393 | R->A: Complete loss of activity. |	P0A6H5_1.pdb	PDB_1E94_E	412.0	1,00	Bacteria	deleterious	47,0	neutral	0,83	deleterious	1,00	deleterious	-5,84	deleterious	0,41	neutral	0,75	deleterious	0,61	deleterious
Escherichia coli (strain K12)	P0A6H5	P0A6H5_UniProt_G93A	UniProt	G	93	A	high	UniProt MUTAGEN: MUTAGEN | 93 | 93 | G->A: Almost no protease or ATP hydrolysis activity. |	P0A6H5_1.pdb	PDB_1E94_E	412.0	1,00	Bacteria	deleterious	35,3	neutral	0,88	deleterious	1,00	deleterious	-5,82	deleterious	0,35	neutral	0,48	neutral	0,23	neutral
Escherichia coli (strain K12)	P0A6H5	P0A6H5_UniProt_C262V	UniProt	C	262	V	high	UniProt MUTAGEN: MUTAGEN | 262 | 262 | C->V: No effect on ATP hydrolysis. Can support HslV-mediated proteolysis at wild-type levels. |	P0A6H5_1.pdb	PDB_1E94_E	412.0	1,00	Bacteria	neutral	1,6	deleterious	0,50	deleterious	0,08	neutral	-4,47	deleterious	1,21	deleterious	0,82	deleterious	0,59	deleterious
Escherichia coli (strain K12)	P0A6H5	P0A6H5_UniProt_E385K	UniProt	E	385	K	high	UniProt MUTAGEN: MUTAGEN | 385 | 385 | E->K: No effect. |	P0A6H5_1.pdb	PDB_1E94_E	412.0	1,00	Bacteria	neutral	70,7	neutral	0,31	neutral	0,49	neutral	-3,69	deleterious	-0,17	neutral	0,38	neutral	-0,09	neutral
Escherichia coli (strain K12)	P0A6H5	P0A6H5_UniProt_E321Q	UniProt	E	321	Q	high	UniProt MUTAGEN: MUTAGEN | 321 | 321 | E->Q: Complete loss of activity. |	P0A6H5_1.pdb	PDB_1E94_E	412.0	1,00	Bacteria	deleterious	36,1	neutral	0,76	deleterious	1,00	deleterious	-2,94	deleterious	0,36	neutral	0,55	neutral	0,08	neutral
Escherichia coli (strain K12)	P0A6H5	P0A6H5_UniProt_E266Q	UniProt	E	266	Q	high	UniProt MUTAGEN: MUTAGEN | 266 | 266 | E->Q: No effect. |	P0A6H5_1.pdb	PDB_1E94_E	412.0	1,00	Bacteria	neutral	67,4	neutral	0,13	neutral	0,00	neutral	-1,77	neutral	0,07	neutral	0,4	neutral	-0,23	neutral
Escherichia coli (strain K12)	P0A6H5	P0A6H5_UniProt_I312W	UniProt	I	312	W	high	UniProt MUTAGEN: MUTAGEN | 312 | 312 | I->W: No effect. |	P0A6H5_1.pdb	PDB_1E94_E	412.0	1,00	Bacteria	neutral	58,4	neutral	0,54	deleterious	0,82	deleterious	-4,22	deleterious	0,09	neutral	0,25	neutral	-0,22	neutral
Escherichia coli (strain K12)	P0A6H5	P0A6H5_UniProt_R325E	UniProt	R	325	E	high	UniProt MUTAGEN: MUTAGEN | 325 | 325 | R->E: Complete loss of activity. Forms wild-type complexes with HslV and is able to bind ATP. |	P0A6H5_1.pdb	PDB_1E94_E	412.0	1,00	Bacteria	deleterious	15,6	deleterious	0,89	deleterious	1,00	deleterious	-4,91	deleterious	1,42	deleterious	0,8	deleterious	0,6	deleterious
Escherichia coli (strain K12)	P0A6L2	P0A6L2_UniProt_K161A	UniProt	K	161	A	high	UniProt MUTAGEN: MUTAGEN | 161 | 161 | K->A: 0.1% of wild-type activity. 3-fold decrease in affinity for pyruvate, and 2- fold decrease in that for (S)-ASA. |	P0A6L2_1.pdb	PDB_A.clea	292.0	1,00	Bacteria	deleterious	3,7	deleterious	0,92	deleterious	1,00	deleterious	-5,99	deleterious	0,68	neutral	1	deleterious	0,98	deleterious
Escherichia coli (strain K12)	P0A6L2	P0A6L2_UniProt_K161R	UniProt	K	161	R	high	UniProt MUTAGEN: MUTAGEN | 161 | 161 | K->R: 0.35% of wild-type activity. 3-fold decrease in affinity for pyruvate, but nearly no change in that for (S)-ASA. |	P0A6L2_1.pdb	PDB_A.clea	292.0	1,00	Bacteria	deleterious	3,7	deleterious	0,77	deleterious	1,00	deleterious	-2,99	deleterious	-0,06	neutral	0,97	deleterious	0,67	deleterious
Escherichia coli (strain K12)	P0A6N4	P0A6N4_UniProt_K34A	UniProt	K	34	A	high	UniProt MUTAGEN: MUTAGEN | 34 | 34 | K->A: No lysylation and loss of EF-P activity. No facilitation of translation of poly-Pro stretches. |	P0A6N4_1.pdb	PDB_3A5Z_B	134.0	1,00	Bacteria	deleterious	96,4	neutral	0,72	deleterious	1,00	deleterious	-5,98	deleterious	-0,23	neutral	0,16	neutral	-0,19	neutral
Escherichia coli (strain K12)	P0A6N4	P0A6N4_UniProt_G33K	UniProt	G	33	K	high	UniProt MUTAGEN: MUTAGEN | 33 | 33 | G->K: No lysylation. Loss of in vivo EF-P function for cell growth. |	P0A6N4_1.pdb	PDB_3A5Z_B	134.0	1,00	Bacteria	deleterious	90,0	neutral	0,78	deleterious	1,00	deleterious	-7,97	deleterious	0,02	neutral	0,81	deleterious	0,89	deleterious
Escherichia coli (strain K12)	P0A6P1	P0A6P1_UniProt_H148A	UniProt	H	148	A	high	UniProt MUTAGEN: MUTAGEN | 148 | 148 | H->A: At least 100-fold decrease in affinity between EF-Ts and EF-Tu and only small amount of GDP exchange activity. |	P0A6P1_1.pdb	PDB_3MMP_A	280.0	1,00	Bacteria	deleterious	53,3	neutral	0,87	deleterious	1,00	deleterious	-9,66	deleterious	0,93	deleterious	0,58	neutral	0,71	deleterious
Escherichia coli (strain K12)	P0A6R0	P0A6R0_UniProt_N274A	UniProt	N	274	A	high	UniProt MUTAGEN: MUTAGEN | 274 | 274 | N->A: Loss of activity. |	P0A6R0_1.pdb	PDB_A.clea	317.0	1,00	Bacteria	deleterious	4,8	deleterious	0,98	deleterious	1,00	deleterious	-7,91	deleterious	1,39	deleterious	0,95	deleterious	1,08	deleterious
Escherichia coli (strain K12)	P0A6R0	P0A6R0_UniProt_H244A	UniProt	H	244	A	high	UniProt MUTAGEN: MUTAGEN | 244 | 244 | H->A: Loss of activity. |	P0A6R0_1.pdb	PDB_A.clea	317.0	1,00	Bacteria	deleterious	4,6	deleterious	0,99	deleterious	1,00	deleterious	-9,90	deleterious	2,05	deleterious	0,87	deleterious	1,14	deleterious
Escherichia coli (strain K12)	P0A6R0	P0A6R0_UniProt_C112S	UniProt	C	112	S	high	UniProt MUTAGEN: MUTAGEN | 112 | 112 | C->S: Loss of activity. |	P0A6R0_1.pdb	PDB_A.clea	317.0	1,00	Bacteria	deleterious	9,5	deleterious	0,95	deleterious	1,00	deleterious	-9,83	deleterious	1,16	deleterious	0,92	deleterious	1,2	deleterious
Escherichia coli (strain K12)	P0A6U5	P0A6U5_UniProt_R139A	UniProt	R	139	A	high	UniProt MUTAGEN: MUTAGEN | 139 | 139 | R->A: Lack of activity. Low-level streptomycin resistance. No change in AdoMet affinity. |	P0A6U5_1.pdb	ModBase_1JSX_A	207.0	1,00	Bacteria	deleterious	58,7	neutral	0,90	deleterious	1,00	deleterious	-5,96	deleterious	0,30	neutral	0,5	neutral	0,28	neutral
Escherichia coli (strain K12)	P0A6V1	P0A6V1_UniProt_K195H	UniProt	K	195	H	high	UniProt MUTAGEN: MUTAGEN | 195 | 195 | K->E,I,H,Q,R: No loss in enzyme activity. |	P0A6V1_1.pdb	ModBase_3BRK_X	412.0	0,57	Bacteria	neutral	51,3	neutral	0,83	deleterious	1,00	deleterious	-5,93	deleterious	-0,17	neutral	0,44	neutral	0,2	neutral
Escherichia coli (strain K12)	P0A6V1	P0A6V1_UniProt_K195I	UniProt	K	195	I	high	UniProt MUTAGEN: MUTAGEN | 195 | 195 | K->E,I,H,Q,R: No loss in enzyme activity. |	P0A6V1_1.pdb	ModBase_3BRK_X	412.0	0,57	Bacteria	neutral	51,3	neutral	0,90	deleterious	1,00	deleterious	-7,90	deleterious	0,64	neutral	0,74	neutral	0,78	deleterious
Escherichia coli (strain K12)	P0A6V1	P0A6V1_UniProt_K195E	UniProt	K	195	E	high	UniProt MUTAGEN: MUTAGEN | 195 | 195 | K->E,I,H,Q,R: No loss in enzyme activity. |	P0A6V1_1.pdb	ModBase_3BRK_X	412.0	0,57	Bacteria	neutral	51,3	neutral	0,85	deleterious	1,00	deleterious	-3,95	deleterious	0,38	neutral	0,5	neutral	0,1	neutral
Escherichia coli (strain K12)	P0A6V1	P0A6V1_UniProt_K195Q	UniProt	K	195	Q	high	UniProt MUTAGEN: MUTAGEN | 195 | 195 | K->E,I,H,Q,R: No loss in enzyme activity. |	P0A6V1_1.pdb	ModBase_3BRK_X	412.0	0,57	Bacteria	neutral	51,3	neutral	0,77	deleterious	1,00	deleterious	-3,95	deleterious	0,18	neutral	0,46	neutral	0,05	neutral
Escherichia coli (strain K12)	P0A6V1	P0A6V1_UniProt_K195R	UniProt	K	195	R	high	UniProt MUTAGEN: MUTAGEN | 195 | 195 | K->E,I,H,Q,R: No loss in enzyme activity. |	P0A6V1_1.pdb	ModBase_3BRK_X	412.0	0,57	Bacteria	neutral	51,3	neutral	0,67	deleterious	1,00	deleterious	-2,96	deleterious	0,01	neutral	0,49	neutral	0	neutral
Escherichia coli (strain K12)	P0A6Z6	P0A6Z6_UniProt_R3A	UniProt	R	3	A	high	UniProt MUTAGEN: MUTAGEN | 3 | 3 | R->A: Loss of DNA-binding. |	P0A6Z6_1.pdb	PDB_2HZA_A	131.0	1,00	Bacteria	deleterious	94,6	neutral	0,87	deleterious	1,00	deleterious	-5,97	deleterious	-0,55	neutral	0,22	neutral	-0,11	neutral
Escherichia coli (strain K12)	P0A738	P0A738_UniProt_T117P	UniProt	T	117	P	high	UniProt MUTAGEN: MUTAGEN | 117 | 117 | T->P: Strongly reduced activity. |	P0A738_1.pdb	ModBase_1EKR_A	146.0	1,00	Bacteria	deleterious	14,2	deleterious	0,95	deleterious	1,00	deleterious	-5,89	deleterious	1,79	deleterious	0,81	deleterious	0,71	deleterious
Escherichia coli (strain K12)	P0A738	P0A738_UniProt_D128A	UniProt	D	128	A	high	UniProt MUTAGEN: MUTAGEN | 128 | 128 | D->A: Loss of activity. |	P0A738_1.pdb	ModBase_1EKR_A	146.0	1,00	Bacteria	deleterious	39,7	neutral	0,87	deleterious	1,00	deleterious	-7,94	deleterious	-0,01	neutral	0,48	neutral	0,42	deleterious
Escherichia coli (strain K12)	P0A744	P0A744_UniProt_C52S	UniProt	C	52	S	high	UniProt MUTAGEN: MUTAGEN | 52 | 52 | C->S: Loss of activity. |	P0A744_1.pdb	PDB_1FF3_A	211.0	1,00	Bacteria	deleterious	11,1	deleterious	0,87	deleterious	1,00	deleterious	-9,99	deleterious	0,92	deleterious	0,76	deleterious	1	deleterious
Escherichia coli (strain K12)	P0A744	P0A744_UniProt_C87S	UniProt	C	87	S	high	UniProt MUTAGEN: MUTAGEN | 87 | 87 | C->S: No effect. |	P0A744_1.pdb	PDB_1FF3_A	211.0	1,00	Bacteria	neutral	12,3	deleterious	0,91	deleterious	1,00	deleterious	-9,99	deleterious	0,86	deleterious	0,69	neutral	0,91	deleterious
Escherichia coli (strain K12)	P0A754	P0A754_UniProt_D41K	UniProt	D	41	K	high	UniProt MUTAGEN: MUTAGEN | 41 | 41 | D->K: Strongly reduced potassium efflux. |	P0A754_1.pdb	PDB_3L9W_A	174.0	1,00	Bacteria	deleterious	82,8	neutral	0,68	deleterious	1,00	deleterious	-6,03	deleterious	0,30	neutral	0,29	neutral	-0,01	neutral
Escherichia coli (strain K12)	P0A776	P0A776_UniProt_E53A	UniProt	E	53	A	high	UniProt MUTAGEN: MUTAGEN | 53 | 53 | E->A: Loss of function. |	P0A776_1.pdb	ModBase_2KDV_A	164.0	1,00	Bacteria	deleterious	8,1	deleterious	0,92	deleterious	1,00	deleterious	-5,83	deleterious	0,62	neutral	1	deleterious	0,96	deleterious
Escherichia coli (strain K12)	P0A780	P0A780_UniProt_Y18D	UniProt	Y	18	D	high	UniProt VARIANT: VARIANT | 18 | 18 | Y -> D (in nusB5; abolishes antitermination). |	P0A780_1.pdb	PDB_3D3B_A	139.0	1,00	Bacteria	deleterious	41,0	neutral	0,99	deleterious	1,00	deleterious	-9,38	deleterious	1,09	deleterious	0,6	neutral	0,72	deleterious
Escherichia coli (strain K12)	P0A7A9	P0A7A9_UniProt_D71E	UniProt	D	71	E	high	UniProt MUTAGEN: MUTAGEN | 71 | 71 | D->E: No activity. |	P0A7A9_1.pdb	PDB_1OBW_A	175.0	1,00	Bacteria	deleterious	13,3	deleterious	0,79	deleterious	1,00	deleterious	-4,00	deleterious	0,59	neutral	0,6	neutral	0,25	neutral
Escherichia coli (strain K12)	P0A7A9	P0A7A9_UniProt_K105I	UniProt	K	105	I	high	UniProt MUTAGEN: MUTAGEN | 105 | 105 | K->I: No activity. |	P0A7A9_1.pdb	PDB_1OBW_A	175.0	1,00	Bacteria	deleterious	1,9	deleterious	0,99	deleterious	1,00	deleterious	-8,00	deleterious	-0,91	neutral	1	deleterious	1,15	deleterious
Escherichia coli (strain K12)	P0A7A9	P0A7A9_UniProt_D103V	UniProt	D	103	V	high	UniProt MUTAGEN: MUTAGEN | 103 | 103 | D->V: No activity. |	P0A7A9_1.pdb	PDB_1OBW_A	175.0	1,00	Bacteria	deleterious	7,7	deleterious	0,97	deleterious	1,00	deleterious	-9,00	deleterious	-0,49	neutral	0,92	deleterious	1,13	deleterious
Escherichia coli (strain K12)	P0A7A9	P0A7A9_UniProt_D98V	UniProt	D	98	V	high	UniProt MUTAGEN: MUTAGEN | 98 | 98 | D->V: No activity. |	P0A7A9_1.pdb	PDB_1OBW_A	175.0	1,00	Bacteria	deleterious	2,1	deleterious	0,98	deleterious	1,00	deleterious	-9,00	deleterious	0,33	neutral	0,99	deleterious	1,22	deleterious
Escherichia coli (strain K12)	P0A7B8	P0A7B8_UniProt_S125A	UniProt	S	125	A	high	UniProt MUTAGEN: MUTAGEN | 125 | 125 | S->A: Almost no protease activity. |	P0A7B8_1.pdb	PDB_1E94_A	174.0	1,00	Bacteria	deleterious	41,8	neutral	0,75	deleterious	1,00	deleterious	-2,98	deleterious	0,28	neutral	0,41	neutral	-0,12	neutral
Escherichia coli (strain K12)	P0A7B8	P0A7B8_UniProt_T2V	UniProt	T	2	V	high	UniProt MUTAGEN: MUTAGEN | 2 | 2 | T->V: No protease activity. |	P0A7B8_1.pdb	PDB_1E94_A	174.0	1,00	Bacteria	deleterious	22,0	neutral	0,91	deleterious	1,00	deleterious	-4,55	deleterious	-0,32	neutral	0,9	deleterious	0,71	deleterious
Escherichia coli (strain K12)	P0A7B8	P0A7B8_UniProt_S6A	UniProt	S	6	A	high	UniProt MUTAGEN: MUTAGEN | 6 | 6 | S->A: No effect. |	P0A7B8_1.pdb	PDB_1E94_A	174.0	1,00	Bacteria	neutral	0,0	deleterious	0,32	neutral	0,01	neutral	-1,31	neutral	0,37	neutral	0,79	deleterious	0,27	neutral
Escherichia coli (strain K12)	P0A7B8	P0A7B8_UniProt_S173A	UniProt	S	173	A	high	UniProt MUTAGEN: MUTAGEN | 173 | 173 | S->A: Almost no protease activity. |	P0A7B8_1.pdb	PDB_1E94_A	174.0	1,00	Bacteria	deleterious	57,5	neutral	0,28	neutral	0,00	neutral	-1,17	neutral	0,61	neutral	0,48	neutral	-0,17	neutral
Escherichia coli (strain K12)	P0A7B8	P0A7B8_UniProt_S144A	UniProt	S	144	A	high	UniProt MUTAGEN: MUTAGEN | 144 | 144 | S->A: No effect. |	P0A7B8_1.pdb	PDB_1E94_A	174.0	1,00	Bacteria	neutral	27,5	neutral	0,55	deleterious	0,00	neutral	-1,79	neutral	1,66	deleterious	0,52	neutral	-0,06	neutral
Escherichia coli (strain K12)	P0A7D4	P0A7D4_UniProt_K141I	UniProt	K	141	I	high	UniProt MUTAGEN: MUTAGEN | 141 | 141 | K->I: Total loss of activity. |	P0A7D4_1.pdb	PDB_1ADE_A	431.0	1,00	Bacteria	deleterious	42,4	neutral	0,88	deleterious	1,00	deleterious	-7,87	deleterious	-0,21	neutral	0,36	neutral	0,26	neutral
Escherichia coli (strain K12)	P0A7E1	P0A7E1_UniProt_S175A	UniProt	S	175	A	high	UniProt MUTAGEN: MUTAGEN | 175 | 175 | S->A: Almost no activity. |	P0A7E1_1.pdb	PDB_A.clea	336.0	1,00	Bacteria	deleterious	5,8	deleterious	0,92	deleterious	1,00	deleterious	-2,99	deleterious	0,89	deleterious	0,85	deleterious	0,51	deleterious
Escherichia coli (strain K12)	P0A7E9	P0A7E9_UniProt_D146N	UniProt	D	146	N	high	UniProt MUTAGEN: MUTAGEN | 146 | 146 | D->N: Drastically reduced activity. |	P0A7E9_1.pdb	PDB_2BNE_A	235.0	1,00	Bacteria	deleterious	10,4	deleterious	0,84	deleterious	1,00	deleterious	-4,95	deleterious	0,86	deleterious	0,78	deleterious	0,57	deleterious
Escherichia coli (strain K12)	P0A7J0	P0A7J0_UniProt_D33S	UniProt	D	33	S	high	UniProt MUTAGEN: MUTAGEN | 33 | 33 | D->S: Loss of activity. |	P0A7J0_1.pdb	PDB_1G57_A	206.0	1,00	Bacteria	deleterious	56,7	neutral	0,83	deleterious	1,00	deleterious	-5,99	deleterious	-0,34	neutral	0,39	neutral	0,12	neutral
Escherichia coli (strain K12)	P0A7J0	P0A7J0_UniProt_H153S	UniProt	H	153	S	high	UniProt MUTAGEN: MUTAGEN | 153 | 153 | H->S: Loss of activity. |	P0A7J0_1.pdb	PDB_1G57_A	206.0	1,00	Bacteria	deleterious	8,4	deleterious	0,93	deleterious	1,00	deleterious	-8,99	deleterious	1,48	deleterious	0,9	deleterious	1,1	deleterious
Escherichia coli (strain K12)	P0A7J0	P0A7J0_UniProt_E40S	UniProt	E	40	S	high	UniProt MUTAGEN: MUTAGEN | 40 | 40 | E->S: Loss of activity. |	P0A7J0_1.pdb	PDB_1G57_A	206.0	1,00	Bacteria	deleterious	34,8	neutral	0,81	deleterious	1,00	deleterious	-5,00	deleterious	-0,07	neutral	0,66	neutral	0,42	deleterious
Escherichia coli (strain K12)	P0A7J0	P0A7J0_UniProt_E38S	UniProt	E	38	S	high	UniProt MUTAGEN: MUTAGEN | 38 | 38 | E->S: Loss of activity. |	P0A7J0_1.pdb	PDB_1G57_A	206.0	1,00	Bacteria	deleterious	100,0	neutral	0,67	deleterious	1,00	deleterious	-5,00	deleterious	-0,24	neutral	0,25	neutral	-0,16	neutral
Escherichia coli (strain K12)	P0A7J0	P0A7J0_UniProt_H136S	UniProt	H	136	S	high	UniProt MUTAGEN: MUTAGEN | 136 | 136 | H->S: Loss of activity. |	P0A7J0_1.pdb	PDB_1G57_A	206.0	1,00	Bacteria	deleterious	37,9	neutral	0,92	deleterious	1,00	deleterious	-8,99	deleterious	0,89	deleterious	0,61	neutral	0,7	deleterious
Escherichia coli (strain K12)	P0A7J0	P0A7J0_UniProt_T107S	UniProt	T	107	S	high	UniProt MUTAGEN: MUTAGEN | 107 | 107 | T->S: Loss of activity. |	P0A7J0_1.pdb	PDB_1G57_A	206.0	1,00	Bacteria	deleterious	58,6	neutral	0,59	deleterious	0,99	deleterious	-4,00	deleterious	-0,01	neutral	0,39	neutral	-0,04	neutral
Escherichia coli (strain K12)	P0A7J0	P0A7J0_UniProt_D42S	UniProt	D	42	S	high	UniProt MUTAGEN: MUTAGEN | 42 | 42 | D->S: Loss of activity. |	P0A7J0_1.pdb	PDB_1G57_A	206.0	1,00	Bacteria	deleterious	1,7	deleterious	0,87	deleterious	1,00	deleterious	-5,99	deleterious	0,14	neutral	0,97	deleterious	0,93	deleterious
Escherichia coli (strain K12)	P0A7J0	P0A7J0_UniProt_E174S	UniProt	E	174	S	high	UniProt MUTAGEN: MUTAGEN | 174 | 174 | E->S: Loss of activity. |	P0A7J0_1.pdb	PDB_1G57_A	206.0	1,00	Bacteria	deleterious	23,2	neutral	0,85	deleterious	1,00	deleterious	-5,00	deleterious	0,07	neutral	0,95	deleterious	0,82	deleterious
Escherichia coli (strain K12)	P0A7J0	P0A7J0_UniProt_R150S	UniProt	R	150	S	high	UniProt MUTAGEN: MUTAGEN | 150 | 150 | R->S: Loss of activity. |	P0A7J0_1.pdb	PDB_1G57_A	206.0	1,00	Bacteria	deleterious	20,1	neutral	0,92	deleterious	1,00	deleterious	-5,99	deleterious	1,50	deleterious	0,73	neutral	0,6	deleterious
Escherichia coli (strain K12)	P0A7Y0	P0A7Y0_UniProt_E117Q	UniProt	E	117	Q	high	UniProt MUTAGEN: MUTAGEN | 117 | 117 | E->Q: Loss of RNase activity, still binds RNA. |	P0A7Y0_1.pdb	ModBase_2A11_A	141.0	0,42	Bacteria	deleterious	5,2	deleterious	0,91	deleterious	1,00	deleterious	-3,00	deleterious	0,61	neutral	0,79	deleterious	0,43	deleterious
Escherichia coli (strain K12)	P0A7Y0	P0A7Y0_UniProt_E117D	UniProt	E	117	D	high	UniProt MUTAGEN: MUTAGEN | 117 | 117 | E->D: Nearly complete loss of RNase activity, still binds RNA. Partially rescued by Mn(2+). |	P0A7Y0_1.pdb	ModBase_2A11_A	141.0	0,42	Bacteria	deleterious	5,2	deleterious	0,87	deleterious	1,00	deleterious	-3,00	deleterious	1,50	deleterious	0,86	deleterious	0,51	deleterious
Escherichia coli (strain K12)	P0A7Y0	P0A7Y0_UniProt_L40W	UniProt	L	40	W	high	UniProt MUTAGEN: MUTAGEN | 40 | 40 | L->M,W: No effect. |	P0A7Y0_1.pdb	ModBase_2A11_A	141.0	0,42	Bacteria	neutral	9,3	deleterious	0,87	deleterious	1,00	deleterious	-5,97	deleterious	0,95	deleterious	0,89	deleterious	0,82	deleterious
Escherichia coli (strain K12)	P0A7Y0	P0A7Y0_UniProt_L40M	UniProt	L	40	M	high	UniProt MUTAGEN: MUTAGEN | 40 | 40 | L->M,W: No effect. |	P0A7Y0_1.pdb	ModBase_2A11_A	141.0	0,42	Bacteria	neutral	9,3	deleterious	0,81	deleterious	1,00	deleterious	-1,99	neutral	1,06	deleterious	0,74	deleterious	0,27	neutral
Escherichia coli (strain K12)	P0A7Y4	P0A7Y4_UniProt_D134A	UniProt	D	134	A	high	UniProt MUTAGEN: MUTAGEN | 134 | 134 | D->A: Loss of activity. |	P0A7Y4_1.pdb	ModBase_1F21_A	152.0	0,98	Bacteria	deleterious	13,8	deleterious	0,93	deleterious	1,00	deleterious	-7,49	deleterious	0,86	deleterious	0,96	deleterious	1,05	deleterious
Escherichia coli (strain K12)	P0A7Y4	P0A7Y4_UniProt_D10N	UniProt	D	10	N	high	UniProt MUTAGEN: MUTAGEN | 10 | 10 | D->N: Loss of activity. |	P0A7Y4_1.pdb	ModBase_1F21_A	152.0	0,98	Bacteria	deleterious	11,8	deleterious	0,85	deleterious	1,00	deleterious	-4,95	deleterious	-0,23	neutral	0,82	deleterious	0,64	deleterious
Escherichia coli (strain K12)	P0A7Y4	P0A7Y4_UniProt_D70N	UniProt	D	70	N	high	UniProt MUTAGEN: MUTAGEN | 70 | 70 | D->N: Loss of activity. |	P0A7Y4_1.pdb	ModBase_1F21_A	152.0	0,98	Bacteria	deleterious	26,6	neutral	0,87	deleterious	1,00	deleterious	-5,00	deleterious	0,35	neutral	0,68	neutral	0,45	deleterious
Escherichia coli (strain K12)	P0A7Y4	P0A7Y4_UniProt_E48Q	UniProt	E	48	Q	high	UniProt MUTAGEN: MUTAGEN | 48 | 48 | E->Q: Loss of activity. |	P0A7Y4_1.pdb	ModBase_1F21_A	152.0	0,98	Bacteria	deleterious	15,5	deleterious	0,73	deleterious	1,00	deleterious	-2,99	deleterious	0,01	neutral	0,82	deleterious	0,46	deleterious
Escherichia coli (strain K12)	P0A817	P0A817_UniProt_K266A	UniProt	K	266	A	high	UniProt MUTAGEN: MUTAGEN | 266 | 266 | K->A: Loss of activity. |	P0A817_1.pdb	PDB_1P7L_A	383.0	1,00	Bacteria	deleterious	13,5	deleterious	0,89	deleterious	1,00	deleterious	-5,77	deleterious	1,36	deleterious	0,99	deleterious	0,95	deleterious
Escherichia coli (strain K12)	P0A817	P0A817_UniProt_H15N	UniProt	H	15	N	high	UniProt MUTAGEN: MUTAGEN | 15 | 15 | H->N: Loss of activity. |	P0A817_1.pdb	PDB_1P7L_A	383.0	1,00	Bacteria	deleterious	1,6	deleterious	0,92	deleterious	1,00	deleterious	-6,73	deleterious	1,66	deleterious	0,91	deleterious	0,92	deleterious
Escherichia coli (strain K12)	P0A817	P0A817_UniProt_K246M	UniProt	K	246	M	high	UniProt MUTAGEN: MUTAGEN | 246 | 246 | K->M: Loss of activity. modification in protein conformation. |	P0A817_1.pdb	PDB_1P7L_A	383.0	1,00	Bacteria	deleterious	12,2	deleterious	0,88	deleterious	1,00	deleterious	-5,86	deleterious	0,25	neutral	0,98	deleterious	0,93	deleterious
Escherichia coli (strain K12)	P0A825	P0A825_UniProt_R363A	UniProt	R	363	A	high	UniProt MUTAGEN: MUTAGEN | 363 | 363 | R->A: It does not bind serine and glycine and shows no activity with serine as the substrate. |	P0A825_1.pdb	PDB_1DFO_A	416.0	1,00	Bacteria	deleterious	7,9	deleterious	0,91	deleterious	1,00	deleterious	-5,76	deleterious	1,64	deleterious	0,96	deleterious	0,9	deleterious
Escherichia coli (strain K12)	P0A825	P0A825_UniProt_R235Q	UniProt	R	235	Q	high	UniProt MUTAGEN: MUTAGEN | 235 | 235 | R->Q: 900- and 17-fold increase in the affinity for serine and tetrahydrofolate, respectively, and 30-fold decrease in the catalytic efficiency. |	P0A825_1.pdb	PDB_1DFO_A	416.0	1,00	Bacteria	deleterious	63,7	neutral	0,67	deleterious	1,00	deleterious	-3,85	deleterious	0,14	neutral	0,5	neutral	0,1	neutral
Escherichia coli (strain K12)	P0A825	P0A825_UniProt_R235L	UniProt	R	235	L	high	UniProt MUTAGEN: MUTAGEN | 235 | 235 | R->L: 450- and 11-fold increase in the affinity for serine and tetrahydrofolate, respectively, and 60-fold decrease in the catalytic efficiency. |	P0A825_1.pdb	PDB_1DFO_A	416.0	1,00	Bacteria	deleterious	63,7	neutral	0,81	deleterious	1,00	deleterious	-6,73	deleterious	-0,07	neutral	0,3	neutral	0,07	neutral
Escherichia coli (strain K12)	P0A873	P0A873_UniProt_R114A	UniProt	R	114	A	high	UniProt MUTAGEN: MUTAGEN | 114 | 114 | R->A: Loss of activity. |	P0A873_1.pdb	ModBase_1P9P_A	246.0	1,00	Bacteria	deleterious	16,1	deleterious	0,92	deleterious	1,00	deleterious	-5,99	deleterious	1,87	deleterious	0,88	deleterious	0,81	deleterious
Escherichia coli (strain K12)	P0A873	P0A873_UniProt_G59A	UniProt	G	59	A	high	UniProt MUTAGEN: MUTAGEN | 59 | 59 | G->A: Loss of activity. |	P0A873_1.pdb	ModBase_1P9P_A	246.0	1,00	Bacteria	deleterious	28,2	neutral	0,85	deleterious	1,00	deleterious	-5,98	deleterious	0,08	neutral	0,56	neutral	0,37	deleterious
Escherichia coli (strain K12)	P0A873	P0A873_UniProt_D119A	UniProt	D	119	A	high	UniProt MUTAGEN: MUTAGEN | 119 | 119 | D->A: Loss of activity. |	P0A873_1.pdb	ModBase_1P9P_A	246.0	1,00	Bacteria	deleterious	18,6	neutral	0,92	deleterious	1,00	deleterious	-7,98	deleterious	1,45	deleterious	0,78	deleterious	0,85	deleterious
Escherichia coli (strain K12)	P0A873	P0A873_UniProt_F171A	UniProt	F	171	A	high	UniProt MUTAGEN: MUTAGEN | 171 | 171 | F->A: Loss of activity. |	P0A873_1.pdb	ModBase_1P9P_A	246.0	1,00	Bacteria	deleterious	31,6	neutral	0,85	deleterious	1,00	deleterious	-7,98	deleterious	1,77	deleterious	0,8	deleterious	0,87	deleterious
Escherichia coli (strain K12)	P0A873	P0A873_UniProt_D169A	UniProt	D	169	A	high	UniProt MUTAGEN: MUTAGEN | 169 | 169 | D->A: Loss of activity. |	P0A873_1.pdb	ModBase_1P9P_A	246.0	1,00	Bacteria	deleterious	89,9	neutral	0,77	deleterious	1,00	deleterious	-7,98	deleterious	0,20	neutral	0,28	neutral	0,16	neutral
Escherichia coli (strain K12)	P0A873	P0A873_UniProt_D128A	UniProt	D	128	A	high	UniProt MUTAGEN: MUTAGEN | 128 | 128 | D->A: Loss of activity. |	P0A873_1.pdb	ModBase_1P9P_A	246.0	1,00	Bacteria	deleterious	66,7	neutral	0,81	deleterious	0,97	deleterious	-7,93	deleterious	0,34	neutral	0,53	neutral	0,49	deleterious
Escherichia coli (strain K12)	P0A873	P0A873_UniProt_G117A	UniProt	G	117	A	high	UniProt MUTAGEN: MUTAGEN | 117 | 117 | G->A: Loss of activity. |	P0A873_1.pdb	ModBase_1P9P_A	246.0	1,00	Bacteria	deleterious	13,5	deleterious	0,68	deleterious	1,00	deleterious	-5,98	deleterious	2,35	deleterious	0,85	deleterious	0,77	deleterious
Escherichia coli (strain K12)	P0A890	P0A890_UniProt_C56S	UniProt	C	56	S	high	UniProt MUTAGEN: MUTAGEN | 56 | 56 | C->S: No effect. |	P0A890_1.pdb	ModBase_1DCJ_A	81.0	1,00	Bacteria	neutral	0,8	deleterious	0,58	deleterious	1,00	deleterious	-9,96	deleterious	1,13	deleterious	0,79	deleterious	1,04	deleterious
Escherichia coli (strain K12)	P0A890	P0A890_UniProt_C19S	UniProt	C	19	S	high	UniProt MUTAGEN: MUTAGEN | 19 | 19 | C->S: Loss of activity. |	P0A890_1.pdb	ModBase_1DCJ_A	81.0	1,00	Bacteria	deleterious	31,5	neutral	0,95	deleterious	1,00	deleterious	-9,68	deleterious	0,29	neutral	0,75	deleterious	0,95	deleterious
Escherichia coli (strain K12)	P0A898	P0A898_UniProt_H114A	UniProt	H	114	A	high	UniProt MUTAGEN: MUTAGEN | 114 | 114 | H->A: Loss of activity. |	P0A898_1.pdb	PDB_1XM5_A	152.0	1,00	Bacteria	deleterious	16,1	deleterious	0,98	deleterious	1,00	deleterious	-10,00	deleterious	1,59	deleterious	0,87	deleterious	1,15	deleterious
Escherichia coli (strain K12)	P0A898	P0A898_UniProt_H118A	UniProt	H	118	A	high	UniProt MUTAGEN: MUTAGEN | 118 | 118 | H->A: No change in activity. |	P0A898_1.pdb	PDB_1XM5_A	152.0	1,00	Bacteria	neutral	17,9	neutral	0,98	deleterious	1,00	deleterious	-10,00	deleterious	1,39	deleterious	0,85	deleterious	1,12	deleterious
Escherichia coli (strain K12)	P0A898	P0A898_UniProt_H124A	UniProt	H	124	A	high	UniProt MUTAGEN: MUTAGEN | 124 | 124 | H->A: No change in activity. |	P0A898_1.pdb	PDB_1XM5_A	152.0	1,00	Bacteria	neutral	38,2	neutral	0,97	deleterious	1,00	deleterious	-9,99	deleterious	1,04	deleterious	0,73	neutral	0,96	deleterious
Escherichia coli (strain K12)	P0A8D6	P0A8D6_UniProt_G124E	UniProt	G	124	E	high	UniProt MUTAGEN: MUTAGEN | 124 | 124 | G->E: Abolishes enzyme activity. |	P0A8D6_1.pdb	ModBase_1SPV_A	172.0	1,00	Bacteria	deleterious	58,8	neutral	0,94	deleterious	1,00	deleterious	-7,71	deleterious	0,61	neutral	0,67	neutral	0,67	deleterious
Escherichia coli (strain K12)	P0A8I5	P0A8I5_UniProt_N152A	UniProt	N	152	A	high	UniProt MUTAGEN: MUTAGEN | 152 | 152 | N->A: No effect. |	P0A8I5_1.pdb	ModBase_3DXY_A	204.0	1,00	Bacteria	neutral	33,6	neutral	0,93	deleterious	0,35	neutral	-4,03	deleterious	0,29	neutral	0,61	neutral	0,26	neutral
Escherichia coli (strain K12)	P0A8I5	P0A8I5_UniProt_D144A	UniProt	D	144	A	high	UniProt MUTAGEN: MUTAGEN | 144 | 144 | D->A: Loss of activity. |	P0A8I5_1.pdb	ModBase_3DXY_A	204.0	1,00	Bacteria	deleterious	68,0	neutral	0,89	deleterious	1,00	deleterious	-7,99	deleterious	0,18	neutral	0,48	neutral	0,43	deleterious
Escherichia coli (strain K12)	P0A8I5	P0A8I5_UniProt_R154A	UniProt	R	154	A	high	UniProt MUTAGEN: MUTAGEN | 154 | 154 | R->A: Loss of activity. |	P0A8I5_1.pdb	ModBase_3DXY_A	204.0	1,00	Bacteria	deleterious	56,6	neutral	0,94	deleterious	1,00	deleterious	-6,00	deleterious	0,35	neutral	0,64	neutral	0,47	deleterious
Escherichia coli (strain K12)	P0A8I5	P0A8I5_UniProt_R155A	UniProt	R	155	A	high	UniProt MUTAGEN: MUTAGEN | 155 | 155 | R->A: Loss of activity. |	P0A8I5_1.pdb	ModBase_3DXY_A	204.0	1,00	Bacteria	deleterious	11,6	deleterious	0,98	deleterious	1,00	deleterious	-6,00	deleterious	1,66	deleterious	0,81	deleterious	0,71	deleterious
Escherichia coli (strain K12)	P0A8L1	P0A8L1_UniProt_E355Q	UniProt	E	355	Q	high	UniProt MUTAGEN: MUTAGEN | 355 | 355 | E->Q: Loss of serine activation activity. |	P0A8L1_1.pdb	ModBase_2DQ3_A	429.0	0,56	Bacteria	deleterious	44,3	neutral	0,65	deleterious	1,00	deleterious	-2,87	deleterious	-0,11	neutral	0,42	neutral	-0,1	neutral
Escherichia coli (strain K12)	P0A8M0	P0A8M0_UniProt_Y426F	UniProt	Y	426	F	high	UniProt MUTAGEN: MUTAGEN | 426 | 426 | Y->F: No effect. |	P0A8M0_1.pdb	ModBase_1X54_A	464.0	0,38	Bacteria	neutral	70,7	neutral	0,22	neutral	0,20	neutral	-3,70	deleterious	-0,10	neutral	0,45	neutral	0,01	neutral
Escherichia coli (strain K12)	P0A8N7	P0A8N7_UniProt_R100A	UniProt	R	100	A	high	UniProt MUTAGEN: MUTAGEN | 100 | 100 | R->A: Loss of lysylation activity. |	P0A8N7_1.pdb	PDB_3A5Y_A	298.0	1,00	Bacteria	deleterious	20,2	neutral	0,95	deleterious	1,00	deleterious	-5,99	deleterious	1,70	deleterious	0,9	deleterious	0,85	deleterious
Escherichia coli (strain K12)	P0A8N7	P0A8N7_UniProt_D50A	UniProt	D	50	A	high	UniProt MUTAGEN: MUTAGEN | 50 | 50 | D->A: No effect on lysylation activity. |	P0A8N7_1.pdb	PDB_3A5Y_A	298.0	1,00	Bacteria	neutral	27,6	neutral	0,67	deleterious	1,00	deleterious	-7,46	deleterious	1,26	deleterious	0,76	deleterious	0,78	deleterious
Escherichia coli (strain K12)	P0A8N7	P0A8N7_UniProt_E102A	UniProt	E	102	A	high	UniProt MUTAGEN: MUTAGEN | 102 | 102 | E->A: No effect on lysylation activity. |	P0A8N7_1.pdb	PDB_3A5Y_A	298.0	1,00	Bacteria	neutral	33,0	neutral	0,63	deleterious	1,00	deleterious	-4,79	deleterious	0,71	neutral	0,66	neutral	0,4	deleterious
Escherichia coli (strain K12)	P0A8N7	P0A8N7_UniProt_E244A	UniProt	E	244	A	high	UniProt MUTAGEN: MUTAGEN | 244 | 244 | E->A: Loss of lysylation activity. |	P0A8N7_1.pdb	PDB_3A5Y_A	298.0	1,00	Bacteria	deleterious	37,3	neutral	0,93	deleterious	1,00	deleterious	-5,88	deleterious	0,72	neutral	0,58	neutral	0,39	deleterious
Escherichia coli (strain K12)	P0A8N7	P0A8N7_UniProt_N247A	UniProt	N	247	A	high	UniProt MUTAGEN: MUTAGEN | 247 | 247 | N->A: Loss of lysylation activity. |	P0A8N7_1.pdb	PDB_3A5Y_A	298.0	1,00	Bacteria	deleterious	24,3	neutral	0,95	deleterious	1,00	deleterious	-7,84	deleterious	0,52	neutral	0,56	neutral	0,53	deleterious
Escherichia coli (strain K12)	P0A8N7	P0A8N7_UniProt_R303A	UniProt	R	303	A	high	UniProt MUTAGEN: MUTAGEN | 303 | 303 | R->A: Loss of lysylation activity. |	P0A8N7_1.pdb	PDB_3A5Y_A	298.0	1,00	Bacteria	deleterious	15,3	deleterious	0,98	deleterious	1,00	deleterious	-5,88	deleterious	1,28	deleterious	0,97	deleterious	0,92	deleterious
Escherichia coli (strain K12)	P0A8N7	P0A8N7_UniProt_E103A	UniProt	E	103	A	high	UniProt MUTAGEN: MUTAGEN | 103 | 103 | E->A: Loss of lysylation activity. |	P0A8N7_1.pdb	PDB_3A5Y_A	298.0	1,00	Bacteria	deleterious	96,2	neutral	0,72	deleterious	1,00	deleterious	-5,36	deleterious	-0,43	neutral	0,08	neutral	-0,36	neutral
Escherichia coli (strain K12)	P0A8N7	P0A8N7_UniProt_S76A	UniProt	S	76	A	high	UniProt MUTAGEN: MUTAGEN | 76 | 76 | S->A: Loss of catalytic activity. |	P0A8N7_1.pdb	PDB_3A5Y_A	298.0	1,00	Bacteria	deleterious	10,2	deleterious	0,44	neutral	1,00	deleterious	-2,98	deleterious	1,94	deleterious	0,7	neutral	0,29	neutral
Escherichia coli (strain K12)	P0A8P8	P0A8P8_UniProt_H244L	UniProt	H	244	L	high	UniProt MUTAGEN: MUTAGEN | 244 | 244 | H->L: Abolishes DNA religation activity. |	P0A8P8_1.pdb	ModBase_1A0P_	290.0	0,98	Bacteria	deleterious	10,1	deleterious	0,97	deleterious	1,00	deleterious	-10,97	deleterious	1,03	deleterious	0,8	deleterious	1,14	deleterious
Escherichia coli (strain K12)	P0A8T1	P0A8T1_UniProt_W285R	UniProt	W	285	R	high	UniProt MUTAGEN: MUTAGEN | 285 | 285 | W->R: Great decrease in activity. |	P0A8T1_1.pdb	ModBase_2H1R_A	128.0	0,34	Bacteria	deleterious	41,7	neutral	0,98	deleterious	1,00	deleterious	-13,88	deleterious	0,66	neutral	0,58	neutral	1,09	deleterious
Escherichia coli (strain K12)	P0A8Y5	P0A8Y5_UniProt_D9A	UniProt	D	9	A	high	UniProt MUTAGEN: MUTAGEN | 9 | 9 | D->A: Loss of the phosphatase activity. |	P0A8Y5_1.pdb	PDB_1RKQ_A	270.0	1,00	Bacteria	deleterious	5,2	deleterious	0,97	deleterious	1,00	deleterious	-7,94	deleterious	1,53	deleterious	0,97	deleterious	1,11	deleterious
Escherichia coli (strain K12)	P0A8Y8	P0A8Y8_UniProt_H54A	UniProt	H	54	A	high	UniProt MUTAGEN: MUTAGEN | 54 | 54 | H->A: 229-fold decrease in activity toward salicylyl-CoA. |	P0A8Y8_1.pdb	PDB_1VH9_A	137.0	1,00	Bacteria	deleterious	45,0	neutral	0,88	deleterious	1,00	deleterious	-9,92	deleterious	0,50	neutral	0,55	neutral	0,7	deleterious
Escherichia coli (strain K12)	P0A8Y8	P0A8Y8_UniProt_M68A	UniProt	M	68	A	high	UniProt MUTAGEN: MUTAGEN | 68 | 68 | M->A: 130-fold decrease in activity toward salicylyl-CoA. |	P0A8Y8_1.pdb	PDB_1VH9_A	137.0	1,00	Bacteria	deleterious	10,5	deleterious	0,22	neutral	0,96	deleterious	-2,48	neutral	2,15	deleterious	0,89	deleterious	0,52	deleterious
Escherichia coli (strain K12)	P0A8Y8	P0A8Y8_UniProt_Q48N	UniProt	Q	48	N	high	UniProt MUTAGEN: MUTAGEN | 48 | 48 | Q->N: 290-fold decrease in activity toward salicylyl-CoA. |	P0A8Y8_1.pdb	PDB_1VH9_A	137.0	1,00	Bacteria	deleterious	35,7	neutral	0,40	neutral	1,00	deleterious	-4,96	deleterious	0,14	neutral	0,39	neutral	0,04	neutral
Escherichia coli (strain K12)	P0A8Y8	P0A8Y8_UniProt_Q48A	UniProt	Q	48	A	high	UniProt MUTAGEN: MUTAGEN | 48 | 48 | Q->A: Loss of activity. |	P0A8Y8_1.pdb	PDB_1VH9_A	137.0	1,00	Bacteria	deleterious	35,7	neutral	0,91	deleterious	1,00	deleterious	-5,96	deleterious	1,12	deleterious	0,71	neutral	0,58	deleterious
Escherichia coli (strain K12)	P0A8Y8	P0A8Y8_UniProt_S67C	UniProt	S	67	C	high	UniProt MUTAGEN: MUTAGEN | 67 | 67 | S->C: 104-fold decrease in activity toward salicylyl-CoA. |	P0A8Y8_1.pdb	PDB_1VH9_A	137.0	1,00	Bacteria	deleterious	33,7	neutral	0,73	deleterious	1,00	deleterious	-4,95	deleterious	0,53	neutral	0,3	neutral	-0,09	neutral
Escherichia coli (strain K12)	P0A8Y8	P0A8Y8_UniProt_S67A	UniProt	S	67	A	high	UniProt MUTAGEN: MUTAGEN | 67 | 67 | S->A: 140-fold decrease in activity toward salicylyl-CoA. |	P0A8Y8_1.pdb	PDB_1VH9_A	137.0	1,00	Bacteria	deleterious	33,7	neutral	0,66	deleterious	1,00	deleterious	-2,97	deleterious	-0,15	neutral	0,41	neutral	-0,1	neutral
Escherichia coli (strain K12)	P0A962	P0A962_UniProt_S61Q	UniProt	S	61	Q	high	UniProt MUTAGEN: MUTAGEN | 61 | 61 | S->Q: Loss of enzyme activity. |	P0A962_1.pdb	PDB_2HIM_A	326.0	1,00	Bacteria	deleterious	55,4	neutral	0,58	deleterious	1,00	deleterious	-3,52	deleterious	0,78	deleterious	0,69	neutral	0,32	deleterious
Escherichia coli (strain K12)	P0A962	P0A962_UniProt_Q118D	UniProt	Q	118	D	high	UniProt MUTAGEN: MUTAGEN | 118 | 118 | Q->D: Loss of enzyme activity. |	P0A962_1.pdb	PDB_2HIM_A	326.0	1,00	Bacteria	deleterious	18,2	neutral	0,87	deleterious	1,00	deleterious	-4,97	deleterious	1,06	deleterious	0,62	neutral	0,36	deleterious
Escherichia coli (strain K12)	P0A991	P0A991_UniProt_K237A	UniProt	K	237	A	high	UniProt MUTAGEN: MUTAGEN | 237 | 237 | K->A: Loss of activity. |	P0A991_1.pdb	ModBase_1R4W_A	62.0	0,35	Bacteria	deleterious	50,7	neutral	0,79	deleterious	1,00	deleterious	-6,00	deleterious	0,01	neutral	0,56	neutral	0,37	deleterious
Escherichia coli (strain K12)	P0A991	P0A991_UniProt_K239A	UniProt	K	239	A	high	UniProt MUTAGEN: MUTAGEN | 239 | 239 | K->A: No change in activity. |	P0A991_1.pdb	ModBase_1R4W_A	62.0	0,35	Bacteria	neutral	47,8	neutral	0,83	deleterious	1,00	deleterious	-6,00	deleterious	0,11	neutral	0,52	neutral	0,31	neutral
Escherichia coli (strain K12)	P0A9B2	P0A9B2_UniProt_H177N	UniProt	H	177	N	high	UniProt MUTAGEN: MUTAGEN | 177 | 177 | H->N: Reduces activity about 50-fold. |	P0A9B2_1.pdb	PDB_2VYN_A	330.0	1,00	Bacteria	deleterious	3,3	deleterious	0,86	deleterious	1,00	deleterious	-6,68	deleterious	1,79	deleterious	0,77	deleterious	0,71	deleterious
Escherichia coli (strain K12)	P0A9C9	P0A9C9_UniProt_R166A	UniProt	R	166	A	high	UniProt MUTAGEN: MUTAGEN | 166 | 166 | R->A: Strong decrease in FBPase activity. |	P0A9C9_1.pdb	ModBase_1NI9_A	326.0	1,00	Bacteria	deleterious	80,3	neutral	0,81	deleterious	0,99	deleterious	-5,88	deleterious	-0,63	neutral	0,29	neutral	-0,02	neutral
Escherichia coli (strain K12)	P0A9C9	P0A9C9_UniProt_D188A	UniProt	D	188	A	high	UniProt MUTAGEN: MUTAGEN | 188 | 188 | D->A: Great decrease in FBPase activity. |	P0A9C9_1.pdb	ModBase_1NI9_A	326.0	1,00	Bacteria	deleterious	20,7	neutral	0,76	deleterious	1,00	deleterious	-7,85	deleterious	1,05	deleterious	0,89	deleterious	0,99	deleterious
Escherichia coli (strain K12)	P0A9C9	P0A9C9_UniProt_E88A	UniProt	E	88	A	high	UniProt MUTAGEN: MUTAGEN | 88 | 88 | E->A: Strong decrease in FBPase activity. |	P0A9C9_1.pdb	ModBase_1NI9_A	326.0	1,00	Bacteria	deleterious	4,4	deleterious	0,87	deleterious	1,00	deleterious	-5,31	deleterious	1,06	deleterious	1	deleterious	0,91	deleterious
Escherichia coli (strain K12)	P0A9C9	P0A9C9_UniProt_D85A	UniProt	D	85	A	high	UniProt MUTAGEN: MUTAGEN | 85 | 85 | D->A: Great decrease in FBPase activity. |	P0A9C9_1.pdb	ModBase_1NI9_A	326.0	1,00	Bacteria	deleterious	31,8	neutral	0,88	deleterious	1,00	deleterious	-7,84	deleterious	0,90	deleterious	0,67	neutral	0,68	deleterious
Escherichia coli (strain K12)	P0A9C9	P0A9C9_UniProt_R235A	UniProt	R	235	A	high	UniProt MUTAGEN: MUTAGEN | 235 | 235 | R->A: Nearly no effect on FBPase activity, and 3-fold decrease in substrate affinity. |	P0A9C9_1.pdb	ModBase_1NI9_A	326.0	1,00	Bacteria	neutral	70,8	neutral	0,35	neutral	1,00	deleterious	-3,34	deleterious	0,14	neutral	0,33	neutral	-0,19	neutral
Escherichia coli (strain K12)	P0A9C9	P0A9C9_UniProt_D61A	UniProt	D	61	A	high	UniProt MUTAGEN: MUTAGEN | 61 | 61 | D->A: Great decrease in FBPase activity. |	P0A9C9_1.pdb	ModBase_1NI9_A	326.0	1,00	Bacteria	deleterious	90,6	neutral	0,81	deleterious	1,00	deleterious	-7,86	deleterious	0,37	neutral	0,52	neutral	0,47	deleterious
Escherichia coli (strain K12)	P0A9C9	P0A9C9_UniProt_Y119A	UniProt	Y	119	A	high	UniProt MUTAGEN: MUTAGEN | 119 | 119 | Y->A: Strong decrease in FBPase activity. |	P0A9C9_1.pdb	ModBase_1NI9_A	326.0	1,00	Bacteria	deleterious	62,3	neutral	0,87	deleterious	1,00	deleterious	-8,89	deleterious	0,52	neutral	0,42	neutral	0,42	deleterious
Escherichia coli (strain K12)	P0A9C9	P0A9C9_UniProt_E57A	UniProt	E	57	A	high	UniProt MUTAGEN: MUTAGEN | 57 | 57 | E->A: Strong decrease in FBPase activity. |	P0A9C9_1.pdb	ModBase_1NI9_A	326.0	1,00	Bacteria	deleterious	40,5	neutral	0,78	deleterious	1,00	deleterious	-5,90	deleterious	0,27	neutral	0,62	neutral	0,43	deleterious
Escherichia coli (strain K12)	P0A9C9	P0A9C9_UniProt_T90A	UniProt	T	90	A	high	UniProt MUTAGEN: MUTAGEN | 90 | 90 | T->A: Strong decrease in FBPase activity. |	P0A9C9_1.pdb	ModBase_1NI9_A	326.0	1,00	Bacteria	deleterious	23,9	neutral	0,72	deleterious	1,00	deleterious	-4,92	deleterious	1,68	deleterious	0,6	neutral	0,32	deleterious
Escherichia coli (strain K12)	P0A9C9	P0A9C9_UniProt_E213A	UniProt	E	213	A	high	UniProt MUTAGEN: MUTAGEN | 213 | 213 | E->A: Great decrease in FBPase activity. |	P0A9C9_1.pdb	ModBase_1NI9_A	326.0	1,00	Bacteria	deleterious	43,0	neutral	0,81	deleterious	1,00	deleterious	-5,87	deleterious	0,21	neutral	0,38	neutral	0,1	neutral
Escherichia coli (strain K12)	P0A9C9	P0A9C9_UniProt_K164A	UniProt	K	164	A	high	UniProt MUTAGEN: MUTAGEN | 164 | 164 | K->A: Strong decrease in FBPase activity. |	P0A9C9_1.pdb	ModBase_1NI9_A	326.0	1,00	Bacteria	deleterious	32,5	neutral	0,70	deleterious	1,00	deleterious	-4,79	deleterious	0,87	deleterious	0,79	deleterious	0,58	deleterious
Escherichia coli (strain K12)	P0A9G4	P0A9G4_UniProt_C112S	UniProt	C	112	S	high	UniProt MUTAGEN: MUTAGEN | 112 | 112 | C->S: Loss of sensitivity to copper. |	P0A9G4_1.pdb	PDB_1Q06_A	123.0	1,00	Bacteria	deleterious	31,2	neutral	0,88	deleterious	1,00	deleterious	-9,89	deleterious	0,49	neutral	0,78	deleterious	1,01	deleterious
Escherichia coli (strain K12)	P0A9G4	P0A9G4_UniProt_C120S	UniProt	C	120	S	high	UniProt MUTAGEN: MUTAGEN | 120 | 120 | C->S: Loss of sensitivity to copper. |	P0A9G4_1.pdb	PDB_1Q06_A	123.0	1,00	Bacteria	deleterious	66,5	neutral	0,87	deleterious	1,00	deleterious	-9,88	deleterious	0,03	neutral	0,38	neutral	0,45	deleterious
Escherichia coli (strain K12)	P0A9G6	P0A9G6_UniProt_C195A	UniProt	C	195	A	high	UniProt MUTAGEN: MUTAGEN | 195 | 195 | C->A: Large decrease in activity. |	P0A9G6_1.pdb	PDB_1IGW_A	398.0	1,00	Bacteria	deleterious	100,0	neutral	0,71	deleterious	0,77	deleterious	-8,97	deleterious	-0,19	neutral	0,46	neutral	0,49	deleterious
Escherichia coli (strain K12)	P0A9G6	P0A9G6_UniProt_C195S	UniProt	C	195	S	high	UniProt MUTAGEN: MUTAGEN | 195 | 195 | C->S: Large decrease in activity. |	P0A9G6_1.pdb	PDB_1IGW_A	398.0	1,00	Bacteria	deleterious	100,0	neutral	0,66	deleterious	0,99	deleterious	-9,96	deleterious	-0,11	neutral	0,33	neutral	0,39	deleterious
Escherichia coli (strain K12)	P0A9H9	P0A9H9_UniProt_A65V	UniProt	A	65	V	high	UniProt MUTAGEN: MUTAGEN | 65 | 65 | A->V: Loss of function, fails to oligomerize. |	P0A9H9_1.pdb	PDB_1KMI_Z	178.0	1,00	Bacteria	deleterious	5,2	deleterious	0,90	deleterious	1,00	deleterious	-3,88	deleterious	0,83	deleterious	0,77	deleterious	0,48	deleterious
Escherichia coli (strain K12)	P0A9H9	P0A9H9_UniProt_D143G	UniProt	D	143	G	high	UniProt MUTAGEN: MUTAGEN | 143 | 143 | D->G: Loss of function. Fails to oligomerize. |	P0A9H9_1.pdb	PDB_1KMI_Z	178.0	1,00	Bacteria	deleterious	59,0	neutral	0,90	deleterious	1,00	deleterious	-6,93	deleterious	0,93	deleterious	0,28	neutral	0,06	neutral
Escherichia coli (strain K12)	P0A9J4	P0A9J4_UniProt_N98A	UniProt	N	98	A	high	UniProt MUTAGEN: MUTAGEN | 98 | 98 | N->A: Increases KM for ketopantoate 140- fold. Strongly decreases catalytic activity. |	P0A9J4_1.pdb	PDB_2OFP_A	292.0	1,00	Bacteria	deleterious	24,4	neutral	0,90	deleterious	1,00	deleterious	-7,97	deleterious	0,53	neutral	0,69	neutral	0,72	deleterious
Escherichia coli (strain K12)	P0A9M0	P0A9M0_UniProt_D676N	UniProt	D	676	N	high	UniProt MUTAGEN: MUTAGEN | 676 | 676 | D->N: Loss of proteolytic activity. |	P0A9M0_1.pdb	PDB_1RRE_A	182.0	1,00	Bacteria	deleterious	31,4	neutral	0,88	deleterious	1,00	deleterious	-4,92	deleterious	0,11	neutral	0,47	neutral	0,15	neutral
Escherichia coli (strain K12)	P0A9M0	P0A9M0_UniProt_H665Y	UniProt	H	665	Y	high	UniProt MUTAGEN: MUTAGEN | 665 | 665 | H->Y: Loss of proteolytic activity. |	P0A9M0_1.pdb	PDB_1RRE_A	182.0	1,00	Bacteria	deleterious	36,6	neutral	0,93	deleterious	1,00	deleterious	-5,93	deleterious	0,27	neutral	0,57	neutral	0,37	deleterious
Escherichia coli (strain K12)	P0A9M0	P0A9M0_UniProt_H667Y	UniProt	H	667	Y	high	UniProt MUTAGEN: MUTAGEN | 667 | 667 | H->Y: Loss of proteolytic activity. |	P0A9M0_1.pdb	PDB_1RRE_A	182.0	1,00	Bacteria	deleterious	27,6	neutral	0,96	deleterious	1,00	deleterious	-5,93	deleterious	0,26	neutral	0,64	neutral	0,47	deleterious
Escherichia coli (strain K12)	P0A9M0	P0A9M0_UniProt_D743N	UniProt	D	743	N	high	UniProt MUTAGEN: MUTAGEN | 743 | 743 | D->N: No effect. |	P0A9M0_1.pdb	PDB_1RRE_A	182.0	1,00	Bacteria	neutral	44,1	neutral	0,71	deleterious	0,49	neutral	-4,41	deleterious	0,04	neutral	0,36	neutral	-0,05	neutral
Escherichia coli (strain K12)	P0A9Q9	P0A9Q9_UniProt_C135A	UniProt	C	135	A	high	UniProt MUTAGEN: MUTAGEN | 135 | 135 | C->A: Complete loss of activity. |	P0A9Q9_1.pdb	PDB_1T4B_A	367.0	1,00	Bacteria	deleterious	6,5	deleterious	0,85	deleterious	1,00	deleterious	-8,81	deleterious	1,17	deleterious	0,86	deleterious	1,03	deleterious
Escherichia coli (strain K12)	P0A9Q9	P0A9Q9_UniProt_C135S	UniProt	C	135	S	high	UniProt MUTAGEN: MUTAGEN | 135 | 135 | C->S: 99.7% loss of activity. |	P0A9Q9_1.pdb	PDB_1T4B_A	367.0	1,00	Bacteria	deleterious	6,5	deleterious	0,86	deleterious	1,00	deleterious	-9,79	deleterious	0,57	neutral	0,74	neutral	0,95	deleterious
Escherichia coli (strain K12)	P0A9S1	P0A9S1_UniProt_G16D	UniProt	G	16	D	high	UniProt MUTAGEN: MUTAGEN | 16 | 16 | G->D: No effect on enzyme activity. |	P0A9S1_1.pdb	PDB_A.clea	382.0	1,00	Bacteria	neutral	46,9	neutral	0,61	deleterious	1,00	deleterious	-6,86	deleterious	1,31	deleterious	0,82	deleterious	0,81	deleterious
Escherichia coli (strain K12)	P0AA37	P0AA37_UniProt_C128A	UniProt	C	128	A	high	UniProt MUTAGEN: MUTAGEN | 128 | 128 | C->A: No change in activity. |	P0AA37_1.pdb	PDB_2I82_A	217.0	1,00	Bacteria	neutral	18,0	neutral	0,73	deleterious	0,04	neutral	-6,05	deleterious	1,19	deleterious	0,65	neutral	0,5	deleterious
Escherichia coli (strain K12)	P0AA37	P0AA37_UniProt_C117A	UniProt	C	117	A	high	UniProt MUTAGEN: MUTAGEN | 117 | 117 | C->A: No change in activity. |	P0AA37_1.pdb	PDB_2I82_A	217.0	1,00	Bacteria	neutral	26,5	neutral	0,35	neutral	0,09	neutral	-8,23	deleterious	1,02	deleterious	0,59	neutral	0,6	deleterious
Escherichia coli (strain K12)	P0AA41	P0AA41_UniProt_D54T	UniProt	D	54	T	high	UniProt MUTAGEN: MUTAGEN | 54 | 54 | D->T: Loss of activity. |	P0AA41_1.pdb	ModBase_2I82_A	223.0	0,39	Bacteria	deleterious	14,4	deleterious	0,96	deleterious	1,00	deleterious	-6,71	deleterious	0,28	neutral	0,89	deleterious	0,89	deleterious
Escherichia coli (strain K12)	P0AAH0	P0AAH0_UniProt_K49Q	UniProt	K	49	Q	high	UniProt MUTAGEN: MUTAGEN | 49 | 49 | K->Q: Loss of phosphate transport. |	P0AAH0_1.pdb	ModBase_3C41_J	243.0	0,39	Bacteria	deleterious	6,1	deleterious	0,78	deleterious	1,00	deleterious	-3,81	deleterious	0,83	deleterious	0,91	deleterious	0,66	deleterious
Escherichia coli (strain K12)	P0AAH0	P0AAH0_UniProt_G48I	UniProt	G	48	I	high	UniProt MUTAGEN: MUTAGEN | 48 | 48 | G->I: Loss of phosphate transport. |	P0AAH0_1.pdb	ModBase_3C41_J	243.0	0,39	Bacteria	deleterious	8,1	deleterious	0,98	deleterious	1,00	deleterious	-9,53	deleterious	2,19	deleterious	0,98	deleterious	1,26	deleterious
Escherichia coli (strain K12)	P0AB18	P0AB18_UniProt_C108S	UniProt	C	108	S	high	UniProt MUTAGEN: MUTAGEN | 108 | 108 | C->S: Loss of activity. |	P0AB18_1.pdb	ModBase_1YX3_A	108.0	0,47	Bacteria	deleterious	79,3	neutral	0,83	deleterious	1,00	deleterious	-9,81	deleterious	-0,03	neutral	0,41	neutral	0,5	deleterious
Escherichia coli (strain K12)	P0AB71	P0AB71_UniProt_H108A	UniProt	H	108	A	high	UniProt MUTAGEN: MUTAGEN | 108 | 108 | H->A: Loss of activity. |	P0AB71_1.pdb	PDB_1DOS_A	358.0	1,00	Bacteria	deleterious	0,2	deleterious	0,96	deleterious	1,00	deleterious	-9,96	deleterious	1,81	deleterious	0,81	deleterious	1,06	deleterious
Escherichia coli (strain K12)	P0AB83	P0AB83_UniProt_D138N	UniProt	D	138	N	high	UniProt MUTAGEN: MUTAGEN | 138 | 138 | D->N: 100-fold decrease in activity and 4-fold increase in substrate affinity. |	P0AB83_1.pdb	ModBase_2ABK_A	211.0	1,00	Bacteria	deleterious	13,8	deleterious	0,75	deleterious	1,00	deleterious	-4,97	deleterious	0,63	neutral	0,64	neutral	0,39	deleterious
Escherichia coli (strain K12)	P0AB83	P0AB83_UniProt_K120Q	UniProt	K	120	Q	high	UniProt MUTAGEN: MUTAGEN | 120 | 120 | K->Q: 100000-fold decrease in activity and slight decrease in substrate affinity. |	P0AB83_1.pdb	ModBase_2ABK_A	211.0	1,00	Bacteria	deleterious	43,5	neutral	0,63	deleterious	1,00	deleterious	-3,91	deleterious	0,02	neutral	0,48	neutral	0,07	neutral
Escherichia coli (strain K12)	P0AB89	P0AB89_UniProt_S295A	UniProt	S	295	A	high	UniProt MUTAGEN: MUTAGEN | 295 | 295 | S->A: Reduces catalytic activity about 1000-fold. |	P0AB89_1.pdb	PDB_A.clea	452.0	1,00	Bacteria	deleterious	18,1	neutral	0,73	deleterious	1,00	deleterious	-2,98	deleterious	0,84	deleterious	0,65	neutral	0,23	neutral
Escherichia coli (strain K12)	P0ABQ4	P0ABQ4_UniProt_M92L	UniProt	M	92	L	high	UniProt MUTAGEN: MUTAGEN | 92 | 92 | M->L: No effect. |	P0ABQ4_1.pdb	PDB_3DAU.c	159.0	1,00	Bacteria	neutral	0,0	deleterious	0,89	deleterious	0,77	deleterious	-2,86	deleterious	0,80	deleterious	0,72	neutral	0,31	neutral
Escherichia coli (strain K12)	P0ABQ4	P0ABQ4_UniProt_M92F	UniProt	M	92	F	high	UniProt MUTAGEN: MUTAGEN | 92 | 92 | M->F: No effect. Increases catalytic rate about 7-fold; when associated with N-16; L-20; Y-42; A-85 and S-152. |	P0ABQ4_1.pdb	PDB_3DAU.c	159.0	1,00	Bacteria	neutral	0,0	deleterious	0,46	neutral	0,97	deleterious	-4,86	deleterious	0,53	neutral	0,73	neutral	0,5	deleterious
Escherichia coli (strain K12)	P0ABR9	P0ABR9_UniProt_H179Q	UniProt	H	179	Q	high	UniProt MUTAGEN: MUTAGEN | 179 | 179 | H->Q: Complete loss of activity. |	P0ABR9_2.pdb	ModBase_1WIW_A	94.0	0,39	Bacteria	deleterious	70,6	neutral	0,79	deleterious	1,00	deleterious	-8,00	deleterious	0,03	neutral	0,52	neutral	0,48	deleterious
Escherichia coli (strain K12)	P0ABR9	P0ABR9_UniProt_H179Y	UniProt	H	179	Y	high	UniProt MUTAGEN: MUTAGEN | 179 | 179 | H->Y: Complete loss of activity. |	P0ABR9_2.pdb	ModBase_1WIW_A	94.0	0,39	Bacteria	deleterious	70,6	neutral	0,75	deleterious	1,00	deleterious	-6,00	deleterious	0,25	neutral	0,54	neutral	0,35	deleterious
Escherichia coli (strain K12)	P0ABR9	P0ABR9_UniProt_H179A	UniProt	H	179	A	high	UniProt MUTAGEN: MUTAGEN | 179 | 179 | H->A: Complete loss of activity. |	P0ABR9_2.pdb	ModBase_1WIW_A	94.0	0,39	Bacteria	deleterious	70,6	neutral	0,89	deleterious	1,00	deleterious	-10,00	deleterious	0,01	neutral	0,32	neutral	0,38	deleterious
Escherichia coli (strain K12)	P0ABR9	P0ABR9_UniProt_D114A	UniProt	D	114	A	high	UniProt MUTAGEN: MUTAGEN | 114 | 114 | D->A: Complete loss of extradiol cleavage activity. |	P0ABR9_1.pdb	ModBase_1B4U_B	162.0	0,32	Bacteria	deleterious	4,6	deleterious	0,95	deleterious	1,00	deleterious	-8,00	deleterious	1,67	deleterious	0,97	deleterious	1,12	deleterious
Escherichia coli (strain K12)	P0ABR9	P0ABR9_UniProt_H115Q	UniProt	H	115	Q	high	UniProt MUTAGEN: MUTAGEN | 115 | 115 | H->Q: Complete loss of activity. |	P0ABR9_1.pdb	ModBase_1B4U_B	162.0	0,32	Bacteria	deleterious	40,8	neutral	0,77	deleterious	1,00	deleterious	-8,00	deleterious	0,25	neutral	0,45	neutral	0,38	deleterious
Escherichia coli (strain K12)	P0ABR9	P0ABR9_UniProt_H115Y	UniProt	H	115	Y	high	UniProt MUTAGEN: MUTAGEN | 115 | 115 | H->Y: Complete loss of activity. |	P0ABR9_1.pdb	ModBase_1B4U_B	162.0	0,32	Bacteria	deleterious	40,8	neutral	0,90	deleterious	1,00	deleterious	-6,00	deleterious	0,62	neutral	0,61	neutral	0,44	deleterious
Escherichia coli (strain K12)	P0ABR9	P0ABR9_UniProt_H115A	UniProt	H	115	A	high	UniProt MUTAGEN: MUTAGEN | 115 | 115 | H->A: Complete loss of extradiol cleavage activity. |	P0ABR9_1.pdb	ModBase_1B4U_B	162.0	0,32	Bacteria	deleterious	40,8	neutral	0,94	deleterious	1,00	deleterious	-10,00	deleterious	0,63	neutral	0,66	neutral	0,86	deleterious
Escherichia coli (strain K12)	P0ABR9	P0ABR9_UniProt_P181H	UniProt	P	181	H	high	UniProt MUTAGEN: MUTAGEN | 181 | 181 | P->H: More than 60-fold decrease in catalytic activity and affinity. |	P0ABR9_2.pdb	ModBase_1WIW_A	94.0	0,39	Bacteria	deleterious	66,4	neutral	0,72	deleterious	1,00	deleterious	-9,00	deleterious	0,55	neutral	0,43	neutral	0,45	deleterious
Escherichia coli (strain K12)	P0ABU0	P0ABU0_UniProt_G156D	UniProt	G	156	D	high	UniProt MUTAGEN: MUTAGEN | 156 | 156 | G->D: Loss of DHNA-CoA synthase activity. |	P0ABU0_1.pdb	PDB_4I42_A	285.0	1,00	Bacteria	deleterious	6,3	deleterious	0,57	deleterious	1,00	deleterious	-6,77	deleterious	0,92	deleterious	0,94	deleterious	0,96	deleterious
Escherichia coli (strain K12)	P0AC38	P0AC38_UniProt_K55R	UniProt	K	55	R	high	UniProt MUTAGEN: MUTAGEN | 55 | 55 | K->R: Loss of activity. |	P0AC38_1.pdb	PDB_1JSW_A	459.0	1,00	Bacteria	deleterious	0,9	deleterious	0,77	deleterious	1,00	deleterious	-2,95	deleterious	-0,15	neutral	0,97	deleterious	0,67	deleterious
Escherichia coli (strain K12)	P0AC38	P0AC38_UniProt_D10A	UniProt	D	10	A	high	UniProt MUTAGEN: MUTAGEN | 10 | 10 | D->A: Loss of activity. |	P0AC38_1.pdb	PDB_1JSW_A	459.0	1,00	Bacteria	deleterious	21,0	neutral	0,89	deleterious	1,00	deleterious	-7,65	deleterious	1,72	deleterious	0,73	neutral	0,75	deleterious
Escherichia coli (strain K12)	P0ACC7	P0ACC7_UniProt_C296A	UniProt	C	296	A	high	UniProt MUTAGEN: MUTAGEN | 296 | 296 | C->A: No effect. |	P0ACC7_1.pdb	PDB_3TWD_A	222.0	1,00	Bacteria	neutral	0,0	deleterious	0,73	deleterious	0,12	neutral	-6,57	deleterious	1,62	deleterious	0,92	deleterious	0,92	deleterious
Escherichia coli (strain K12)	P0ACC7	P0ACC7_UniProt_C385A	UniProt	C	385	A	high	UniProt MUTAGEN: MUTAGEN | 385 | 385 | C->A: No effect. |	P0ACC7_1.pdb	PDB_3TWD_A	222.0	1,00	Bacteria	neutral	34,5	neutral	0,68	deleterious	1,00	deleterious	-8,95	deleterious	0,65	neutral	0,56	neutral	0,62	deleterious
Escherichia coli (strain K12)	P0ACF4	P0ACF4_UniProt_A30D	UniProt	A	30	D	high	UniProt MUTAGEN: MUTAGEN | 30 | 30 | A->D: No effect. |	P0ACF4_1.pdb	PDB_2O97_B	73.0	1,00	Bacteria	neutral	36,0	neutral	0,08	neutral	0,00	neutral	1,31	neutral	1,09	deleterious	0,49	neutral	-0,37	neutral
Escherichia coli (strain K12)	P0ACF4	P0ACF4_UniProt_K37Q	UniProt	K	37	Q	high	UniProt MUTAGEN: MUTAGEN | 37 | 37 | K->Q: No effect. |	P0ACF4_1.pdb	PDB_2O97_B	73.0	1,00	Bacteria	neutral	76,3	neutral	0,22	neutral	0,00	neutral	-2,53	deleterious	0,03	neutral	0,44	neutral	-0,11	neutral
Escherichia coli (strain K12)	P0ACP7	P0ACP7_UniProt_W147F	UniProt	W	147	F	high	UniProt MUTAGEN: MUTAGEN | 147 | 147 | W->F: Large decrease in corepressor affinity and in repressor activity. |	P0ACP7_1.pdb	PDB_1DBQ_A	277.0	1,00	Bacteria	deleterious	13,7	deleterious	0,75	deleterious	1,00	deleterious	-9,55	deleterious	1,13	deleterious	0,72	neutral	0,9	deleterious
Escherichia coli (strain K12)	P0ADG7	P0ADG7_UniProt_E54A	UniProt	E	54	A	high	UniProt MUTAGEN: MUTAGEN | 54 | 54 | E->A: No effect. |	P0ADG7_1.pdb	ModBase_1EEP_A	458.0	0,65	Bacteria	neutral	25,1	neutral	0,76	deleterious	0,92	deleterious	-5,74	deleterious	0,70	neutral	0,93	deleterious	0,85	deleterious
Escherichia coli (strain K12)	P0ADG7	P0ADG7_UniProt_E369A	UniProt	E	369	A	high	UniProt MUTAGEN: MUTAGEN | 369 | 369 | E->A: No effect. |	P0ADG7_1.pdb	ModBase_1EEP_A	458.0	0,65	Bacteria	neutral	10,6	deleterious	0,72	deleterious	1,00	deleterious	-5,98	deleterious	1,25	deleterious	0,99	deleterious	0,96	deleterious
Escherichia coli (strain K12)	P0ADG7	P0ADG7_UniProt_E373A	UniProt	E	373	A	high	UniProt MUTAGEN: MUTAGEN | 373 | 373 | E->A: No effect. |	P0ADG7_1.pdb	ModBase_1EEP_A	458.0	0,65	Bacteria	neutral	71,1	neutral	0,70	deleterious	0,74	deleterious	-5,81	deleterious	0,23	neutral	0,35	neutral	0,06	neutral
Escherichia coli (strain K12)	P0ADG7	P0ADG7_UniProt_D243A	UniProt	D	243	A	high	UniProt MUTAGEN: MUTAGEN | 243 | 243 | D->A: No effect. |	P0ADG7_1.pdb	ModBase_1EEP_A	458.0	0,65	Bacteria	neutral	7,3	deleterious	0,94	deleterious	1,00	deleterious	-7,85	deleterious	1,46	deleterious	0,93	deleterious	1,05	deleterious
Escherichia coli (strain K12)	P0ADG7	P0ADG7_UniProt_D200A	UniProt	D	200	A	high	UniProt MUTAGEN: MUTAGEN | 200 | 200 | D->A: No effect. |	P0ADG7_1.pdb	ModBase_1EEP_A	458.0	0,65	Bacteria	neutral	66,0	neutral	0,87	deleterious	1,00	deleterious	-7,85	deleterious	-0,11	neutral	0,36	neutral	0,26	neutral
Escherichia coli (strain K12)	P0ADG7	P0ADG7_UniProt_D248A	UniProt	D	248	A	high	UniProt MUTAGEN: MUTAGEN | 248 | 248 | D->A: Causes a 130-fold decrease in the value of kcat. |	P0ADG7_1.pdb	ModBase_1EEP_A	458.0	0,65	Bacteria	deleterious	19,9	neutral	0,91	deleterious	1,00	deleterious	-7,85	deleterious	1,06	deleterious	0,79	deleterious	0,85	deleterious
Escherichia coli (strain K12)	P0ADG7	P0ADG7_UniProt_D138A	UniProt	D	138	A	high	UniProt MUTAGEN: MUTAGEN | 138 | 138 | D->A: No effect. |	P0ADG7_1.pdb	ModBase_1EEP_A	458.0	0,65	Bacteria	neutral	100,0	neutral	0,82	deleterious	1,00	deleterious	-7,84	deleterious	-0,44	neutral	0,02	neutral	-0,23	neutral
Escherichia coli (strain K12)	P0ADV1	P0ADV1_UniProt_R76E	UniProt	R	76	E	high	UniProt MUTAGEN: MUTAGEN | 76 | 76 | R->D,E: No change in activity. |	P0ADV1_1.pdb	PDB_2R19_A	136.0	1,00	Bacteria	neutral	42,1	neutral	0,25	neutral	1,00	deleterious	-4,97	deleterious	0,85	deleterious	0,45	neutral	0,12	neutral
Escherichia coli (strain K12)	P0ADV1	P0ADV1_UniProt_R76D	UniProt	R	76	D	high	UniProt MUTAGEN: MUTAGEN | 76 | 76 | R->D,E: No change in activity. |	P0ADV1_1.pdb	PDB_2R19_A	136.0	1,00	Bacteria	neutral	42,1	neutral	0,24	neutral	1,00	deleterious	-6,78	deleterious	0,95	deleterious	0,41	neutral	0,23	neutral
Escherichia coli (strain K12)	P0ADV1	P0ADV1_UniProt_I36D	UniProt	I	36	D	high	UniProt MUTAGEN: MUTAGEN | 36 | 36 | I->D,E: No change in activity. |	P0ADV1_1.pdb	PDB_2R19_A	136.0	1,00	Bacteria	neutral	22,1	neutral	0,89	deleterious	0,99	deleterious	-6,47	deleterious	2,89	deleterious	0,89	deleterious	0,87	deleterious
Escherichia coli (strain K12)	P0ADV1	P0ADV1_UniProt_I36E	UniProt	I	36	E	high	UniProt MUTAGEN: MUTAGEN | 36 | 36 | I->D,E: No change in activity. |	P0ADV1_1.pdb	PDB_2R19_A	136.0	1,00	Bacteria	neutral	22,1	neutral	0,87	deleterious	0,98	deleterious	-6,22	deleterious	2,68	deleterious	0,84	deleterious	0,78	deleterious
Escherichia coli (strain K12)	P0ADV1	P0ADV1_UniProt_F95A	UniProt	F	95	A	high	UniProt MUTAGEN: MUTAGEN | 95 | 95 | F->A: No change in activity. |	P0ADV1_1.pdb	PDB_2R19_A	136.0	1,00	Bacteria	neutral	1,7	deleterious	0,86	deleterious	1,00	deleterious	-7,99	deleterious	3,74	deleterious	0,98	deleterious	1,12	deleterious
Escherichia coli (strain K12)	P0ADV1	P0ADV1_UniProt_I38E	UniProt	I	38	E	high	UniProt MUTAGEN: MUTAGEN | 38 | 38 | I->E: No change in activity. |	P0ADV1_1.pdb	PDB_2R19_A	136.0	1,00	Bacteria	neutral	25,8	neutral	0,95	deleterious	1,00	deleterious	-6,55	deleterious	2,93	deleterious	0,64	neutral	0,52	deleterious
Escherichia coli (strain K12)	P0AE18	P0AE18_UniProt_H178A	UniProt	H	178	A	high	UniProt MUTAGEN: MUTAGEN | 178 | 178 | H->A: Reduces activity 50-fold. |	P0AE18_1.pdb	PDB_2GU5_A	261.0	1,00	Bacteria	deleterious	35,9	neutral	0,96	deleterious	1,00	deleterious	-9,62	deleterious	1,29	deleterious	0,65	neutral	0,81	deleterious
Escherichia coli (strain K12)	P0AE18	P0AE18_UniProt_H79A	UniProt	H	79	A	high	UniProt MUTAGEN: MUTAGEN | 79 | 79 | H->A: Reduces activity 100000-fold. |	P0AE18_1.pdb	PDB_2GU5_A	261.0	1,00	Bacteria	deleterious	11,5	deleterious	0,95	deleterious	1,00	deleterious	-9,96	deleterious	1,97	deleterious	0,85	deleterious	1,13	deleterious
Escherichia coli (strain K12)	P0AE67	P0AE67_UniProt_K92R	UniProt	K	92	R	high	UniProt MUTAGEN: MUTAGEN | 92 | 92 | K->R: No effect on chemotaxis. |	P0AE67_1.pdb	PDB_1U8T_A	125.0	1,00	Bacteria	neutral	79,6	neutral	0,10	neutral	0,00	neutral	-1,08	neutral	-0,20	neutral	0,26	neutral	-0,49	neutral
Escherichia coli (strain K12)	P0AE70	P0AE70_UniProt_E24A	UniProt	E	24	A	high	UniProt MUTAGEN: MUTAGEN | 24 | 24 | E->A: Greatly reduces toxicity, about 10- fold less RNA cleavage activity. |	P0AE70_1.pdb	ModBase_1UB4_A	110.0	1,00	Bacteria	deleterious	85,6	neutral	0,88	deleterious	1,00	deleterious	-5,97	deleterious	0,23	neutral	0,19	neutral	-0,15	neutral
Escherichia coli (strain K12)	P0AEB2	P0AEB2_UniProt_G134D	UniProt	G	134	D	high	UniProt VARIANT: VARIANT | 134 | 134 | G -> D (in mutant dacA11191; inactive but still binds penicillin. Blocked in the release of the bound penicilloyl moiety; the mutant also fails to catalyze the D- alanine carboxypeptidase reaction as the hydrolysis of the acyl-enzyme formed with substrate is also blocked and the acyl- enzyme accumulates). |	P0AEB2_2.pdb	PDB_3MZF_A	355.0	1,00	Bacteria	deleterious	0,0	deleterious	0,93	deleterious	0,99	deleterious	-6,82	deleterious	1,64	deleterious	0,98	deleterious	1,02	deleterious
Escherichia coli (strain K12)	P0AEB2	P0AEB2_UniProt_K213R	UniProt	K	213	R	high	UniProt MUTAGEN: MUTAGEN | 213 | 213 | K->R: Complete loss of enzyme activity. No effect on penicillin binding. |	P0AEB2_1.pdb	ModBase_3MZF_A	355.0	1,00	Bacteria	deleterious	39,1	neutral	0,32	neutral	0,00	neutral	-1,85	neutral	0,01	neutral	0,41	neutral	-0,21	neutral
Escherichia coli (strain K12)	P0AEE3	P0AEE3_UniProt_E227A	UniProt	E	227	A	high	UniProt MUTAGEN: MUTAGEN | 227 | 227 | E->A: Loss of peptidase activity. |	P0AEE3_1.pdb	PDB_3LGI_A	220.0	1,00	Bacteria	deleterious	29,8	neutral	0,21	neutral	0,00	neutral	-4,13	deleterious	0,66	neutral	0,61	neutral	0,28	neutral
Escherichia coli (strain K12)	P0AEE3	P0AEE3_UniProt_Q191A	UniProt	Q	191	A	high	UniProt MUTAGEN: MUTAGEN | 191 | 191 | Q->A: Loss of peptidase activity. |	P0AEE3_1.pdb	PDB_3LGI_A	220.0	1,00	Bacteria	deleterious	15,2	deleterious	0,94	deleterious	1,00	deleterious	-5,90	deleterious	1,54	deleterious	0,86	deleterious	0,78	deleterious
Escherichia coli (strain K12)	P0AEE3	P0AEE3_UniProt_P183A	UniProt	P	183	A	high	UniProt MUTAGEN: MUTAGEN | 183 | 183 | P->A: Loss of peptidase activity. Also affects an interface contact between the PDZ and protease domains. |	P0AEE3_1.pdb	PDB_3LGI_A	220.0	1,00	Bacteria	deleterious	94,1	neutral	0,16	neutral	0,00	neutral	-0,40	neutral	-0,13	neutral	0,7	neutral	0,07	neutral
Escherichia coli (strain K12)	P0AEE3	P0AEE3_UniProt_Y162A	UniProt	Y	162	A	high	UniProt MUTAGEN: MUTAGEN | 162 | 162 | Y->A: Loss of peptidase activity. |	P0AEE3_1.pdb	PDB_3LGI_A	220.0	1,00	Bacteria	deleterious	57,1	neutral	0,89	deleterious	1,00	deleterious	-7,98	deleterious	0,70	neutral	0,72	neutral	0,76	deleterious
Escherichia coli (strain K12)	P0AEG6	P0AEG6_UniProt_C121V	UniProt	C	121	V	high	UniProt MUTAGEN: MUTAGEN | 121 | 121 | C->V: Loss of activity. |	P0AEG6_1.pdb	PDB_1EEJ_A	216.0	1,00	Bacteria	deleterious	0,2	deleterious	0,89	deleterious	1,00	deleterious	-9,84	deleterious	0,52	neutral	0,85	deleterious	1,11	deleterious
Escherichia coli (strain K12)	P0AEI1	P0AEI1_UniProt_C161A	UniProt	C	161	A	high	UniProt MUTAGEN: MUTAGEN | 161 | 161 | C->A: Loss of activity. |	P0AEI1_1.pdb	ModBase_2QGQ_A	297.0	0,34	Bacteria	deleterious	85,3	neutral	0,86	deleterious	1,00	deleterious	-8,98	deleterious	-0,20	neutral	0,39	neutral	0,39	deleterious
Escherichia coli (strain K12)	P0AEI1	P0AEI1_UniProt_C164A	UniProt	C	164	A	high	UniProt MUTAGEN: MUTAGEN | 164 | 164 | C->A: Loss of activity. |	P0AEI1_1.pdb	ModBase_2QGQ_A	297.0	0,34	Bacteria	deleterious	46,2	neutral	0,91	deleterious	1,00	deleterious	-8,98	deleterious	0,44	neutral	0,64	neutral	0,75	deleterious
Escherichia coli (strain K12)	P0AEI1	P0AEI1_UniProt_C157A	UniProt	C	157	A	high	UniProt MUTAGEN: MUTAGEN | 157 | 157 | C->A: Loss of activity. |	P0AEI1_1.pdb	ModBase_2QGQ_A	297.0	0,34	Bacteria	deleterious	33,9	neutral	0,87	deleterious	1,00	deleterious	-8,98	deleterious	0,27	neutral	0,47	neutral	0,5	deleterious
Escherichia coli (strain K12)	P0AEK4	P0AEK4_UniProt_K205A	UniProt	K	205	A	high	UniProt MUTAGEN: MUTAGEN | 205 | 205 | K->A: No effect on substrate reduction. |	P0AEK4_1.pdb	PDB_1QSG_A	258.0	1,00	Bacteria	neutral	64,8	neutral	0,32	neutral	0,16	neutral	-4,57	deleterious	0,01	neutral	0,48	neutral	0,13	neutral
Escherichia coli (strain K12)	P0AEK4	P0AEK4_UniProt_R204A	UniProt	R	204	A	high	UniProt MUTAGEN: MUTAGEN | 204 | 204 | R->A: No effect on substrate reduction. |	P0AEK4_1.pdb	PDB_1QSG_A	258.0	1,00	Bacteria	neutral	77,3	neutral	0,41	neutral	0,01	neutral	-3,36	deleterious	0,22	neutral	0,4	neutral	-0,09	neutral
Escherichia coli (strain K12)	P0AEK4	P0AEK4_UniProt_Y156F	UniProt	Y	156	F	high	UniProt MUTAGEN: MUTAGEN | 156 | 156 | Y->F: No effect on substrate reduction. |	P0AEK4_1.pdb	PDB_1QSG_A	258.0	1,00	Bacteria	neutral	9,3	deleterious	0,75	deleterious	1,00	deleterious	-3,97	deleterious	0,72	neutral	0,79	deleterious	0,5	deleterious
Escherichia coli (strain K12)	P0AEK4	P0AEK4_UniProt_K201A	UniProt	K	201	A	high	UniProt MUTAGEN: MUTAGEN | 201 | 201 | K->A: No effect on substrate reduction. |	P0AEK4_1.pdb	PDB_1QSG_A	258.0	1,00	Bacteria	neutral	42,3	neutral	0,30	neutral	0,01	neutral	-2,68	deleterious	0,42	neutral	0,74	deleterious	0,32	deleterious
Escherichia coli (strain K12)	P0AES0	P0AES0_UniProt_C173A	UniProt	C	173	A	high	UniProt MUTAGEN: MUTAGEN | 173 | 173 | C->A: No effect on amidase activity. |	P0AES0_1.pdb	PDB_2IO8_A	600.0	1,00	Bacteria	neutral	29,6	neutral	0,23	neutral	0,00	neutral	0,61	neutral	0,01	neutral	0,36	neutral	-0,5	neutral
Escherichia coli (strain K12)	P0AES2	P0AES2_UniProt_H339Q	UniProt	H	339	Q	high	UniProt MUTAGEN: MUTAGEN | 339 | 339 | H->Q: Reduces activity 1000-fold. |	P0AES2_1.pdb	PDB_1EC7_A	430.0	1,00	Bacteria	deleterious	7,4	deleterious	0,97	deleterious	1,00	deleterious	-7,85	deleterious	1,64	deleterious	0,94	deleterious	1,06	deleterious
Escherichia coli (strain K12)	P0AES2	P0AES2_UniProt_H339N	UniProt	H	339	N	high	UniProt MUTAGEN: MUTAGEN | 339 | 339 | H->N: Reduces activity 10000-fold. |	P0AES2_1.pdb	PDB_1EC7_A	430.0	1,00	Bacteria	deleterious	7,4	deleterious	0,94	deleterious	1,00	deleterious	-6,87	deleterious	2,17	deleterious	0,9	deleterious	0,92	deleterious
Escherichia coli (strain K12)	P0AES2	P0AES2_UniProt_H339A	UniProt	H	339	A	high	UniProt MUTAGEN: MUTAGEN | 339 | 339 | H->A: Loss of activity. |	P0AES2_1.pdb	PDB_1EC7_A	430.0	1,00	Bacteria	deleterious	7,4	deleterious	0,97	deleterious	1,00	deleterious	-9,81	deleterious	2,03	deleterious	0,86	deleterious	1,12	deleterious
Escherichia coli (strain K12)	P0AES2	P0AES2_UniProt_K207Q	UniProt	K	207	Q	high	UniProt MUTAGEN: MUTAGEN | 207 | 207 | K->Q: Reduces activity 1000-fold. |	P0AES2_1.pdb	PDB_1EC7_A	430.0	1,00	Bacteria	deleterious	5,4	deleterious	0,87	deleterious	1,00	deleterious	-3,87	deleterious	0,82	deleterious	0,83	deleterious	0,56	deleterious
Escherichia coli (strain K12)	P0AES2	P0AES2_UniProt_K207R	UniProt	K	207	R	high	UniProt MUTAGEN: MUTAGEN | 207 | 207 | K->R: Reduces activity 10000-fold. |	P0AES2_1.pdb	PDB_1EC7_A	430.0	1,00	Bacteria	deleterious	5,4	deleterious	0,74	deleterious	1,00	deleterious	-2,91	deleterious	0,33	neutral	0,94	deleterious	0,62	deleterious
Escherichia coli (strain K12)	P0AES2	P0AES2_UniProt_Y150F	UniProt	Y	150	F	high	UniProt MUTAGEN: MUTAGEN | 150 | 150 | Y->F: Reduces activity 100-fold. |	P0AES2_1.pdb	PDB_1EC7_A	430.0	1,00	Bacteria	deleterious	0,0	deleterious	0,86	deleterious	1,00	deleterious	-3,81	deleterious	0,93	deleterious	0,6	neutral	0,23	neutral
Escherichia coli (strain K12)	P0AET8	P0AET8_UniProt_Y159F	UniProt	Y	159	F	high	UniProt MUTAGEN: MUTAGEN | 159 | 159 | Y->F: Loss of activity. |	P0AET8_1.pdb	PDB_1FMC_A	255.0	1,00	Bacteria	deleterious	20,1	neutral	0,87	deleterious	1,00	deleterious	-3,98	deleterious	0,67	neutral	0,71	neutral	0,4	deleterious
Escherichia coli (strain K12)	P0AEV9	P0AEV9_UniProt_D16N	UniProt	D	16	N	high	UniProt MUTAGEN: MUTAGEN | 16 | 16 | D->N: No protease activity. |	P0AEV9_1.pdb	PDB_2E85_A	153.0	1,00	Bacteria	deleterious	23,2	neutral	0,83	deleterious	1,00	deleterious	-5,00	deleterious	0,42	neutral	0,59	neutral	0,32	deleterious
Escherichia coli (strain K12)	P0AEY3	P0AEY3_UniProt_D196A	UniProt	D	196	A	high	UniProt MUTAGEN: MUTAGEN | 196 | 196 | D->A: Loss of pyrophosphohydrolysis activity against both ATP and dTTP. |	P0AEY3_1.pdb	PDB_3CRA_A	241.0	1,00	Bacteria	deleterious	41,1	neutral	0,96	deleterious	1,00	deleterious	-7,92	deleterious	-0,43	neutral	0,51	neutral	0,47	deleterious
Escherichia coli (strain K12)	P0AEY3	P0AEY3_UniProt_E172A	UniProt	E	172	A	high	UniProt MUTAGEN: MUTAGEN | 172 | 172 | E->A: Loss of pyrophosphohydrolysis activity against both ATP and dTTP. |	P0AEY3_1.pdb	PDB_3CRA_A	241.0	1,00	Bacteria	deleterious	6,2	deleterious	0,96	deleterious	1,00	deleterious	-5,94	deleterious	0,60	neutral	0,99	deleterious	0,95	deleterious
Escherichia coli (strain K12)	P0AEY3	P0AEY3_UniProt_E193A	UniProt	E	193	A	high	UniProt MUTAGEN: MUTAGEN | 193 | 193 | E->A: Loss of pyrophosphohydrolysis activity against both ATP and dTTP. |	P0AEY3_1.pdb	PDB_3CRA_A	241.0	1,00	Bacteria	deleterious	7,6	deleterious	0,97	deleterious	1,00	deleterious	-5,94	deleterious	1,34	deleterious	0,99	deleterious	0,96	deleterious
Escherichia coli (strain K12)	P0AEY3	P0AEY3_UniProt_K222A	UniProt	K	222	A	high	UniProt MUTAGEN: MUTAGEN | 222 | 222 | K->A: Loss of pyrophosphohydrolysis activity against both ATP and dTTP. |	P0AEY3_1.pdb	PDB_3CRA_A	241.0	1,00	Bacteria	deleterious	42,2	neutral	0,92	deleterious	1,00	deleterious	-5,93	deleterious	0,47	neutral	0,65	neutral	0,48	deleterious
Escherichia coli (strain K12)	P0AEY3	P0AEY3_UniProt_R226A	UniProt	R	226	A	high	UniProt MUTAGEN: MUTAGEN | 226 | 226 | R->A: Loss of pyrophosphohydrolysis activity against both ATP and dTTP. |	P0AEY3_1.pdb	PDB_3CRA_A	241.0	1,00	Bacteria	deleterious	10,9	deleterious	0,97	deleterious	1,00	deleterious	-5,92	deleterious	0,98	deleterious	0,82	deleterious	0,73	deleterious
Escherichia coli (strain K12)	P0AEY3	P0AEY3_UniProt_K257A	UniProt	K	257	A	high	UniProt MUTAGEN: MUTAGEN | 257 | 257 | K->A: Loss of pyrophosphohydrolysis activity against both ATP and dTTP. |	P0AEY3_1.pdb	PDB_3CRA_A	241.0	1,00	Bacteria	deleterious	44,3	neutral	0,89	deleterious	1,00	deleterious	-5,86	deleterious	0,68	neutral	0,67	neutral	0,51	deleterious
Escherichia coli (strain K12)	P0AEY3	P0AEY3_UniProt_W253A	UniProt	W	253	A	high	UniProt MUTAGEN: MUTAGEN | 253 | 253 | W->A: Loss of pyrophosphohydrolysis activity against both ATP and dTTP. |	P0AEY3_1.pdb	PDB_3CRA_A	241.0	1,00	Bacteria	deleterious	14,8	deleterious	0,99	deleterious	1,00	deleterious	-13,76	deleterious	2,55	deleterious	0,88	deleterious	1,5	deleterious
Escherichia coli (strain K12)	P0AEZ3	P0AEZ3_UniProt_K16Q	UniProt	K	16	Q	high	UniProt MUTAGEN: MUTAGEN | 16 | 16 | K->Q: Loss of activity. |	P0AEZ3_1.pdb	PDB_3Q9L_A	257.0	1,00	Bacteria	deleterious	6,6	deleterious	0,81	deleterious	1,00	deleterious	-3,94	deleterious	0,41	neutral	0,89	deleterious	0,64	deleterious
Escherichia coli (strain K12)	P0AF12	P0AF12_UniProt_E12Q	UniProt	E	12	Q	high	UniProt MUTAGEN: MUTAGEN | 12 | 12 | E->Q: Loss of nucleosidase activity. |	P0AF12_1.pdb	PDB_3O4V_A	232.0	1,00	Bacteria	deleterious	3,1	deleterious	0,89	deleterious	1,00	deleterious	-2,97	deleterious	0,45	neutral	0,92	deleterious	0,59	deleterious
Escherichia coli (strain K12)	P0AF18	P0AF18_UniProt_H251N	UniProt	H	251	N	high	UniProt MUTAGEN: MUTAGEN | 251 | 251 | H->N: 500-fold decrease in catalytic efficiency. |	P0AF18_1.pdb	PDB_1YRR_A	382.0	1,00	Bacteria	deleterious	16,6	deleterious	0,95	deleterious	1,00	deleterious	-6,87	deleterious	1,34	deleterious	0,61	neutral	0,51	deleterious
Escherichia coli (strain K12)	P0AFI2	P0AFI2_UniProt_E84K	UniProt	E	84	K	high	UniProt MUTAGEN: MUTAGEN | 84 | 84 | E->K: Strongly reduced enzyme activity. Increases stability of covalent reaction intermediate with DNA. Confers resistance to quinolones. |	P0AFI2_1.pdb	ModBase_1ZVU_A	713.0	1,00	Bacteria	deleterious	38,1	neutral	0,69	deleterious	1,00	deleterious	-3,91	deleterious	0,32	neutral	0,37	neutral	-0,08	neutral
Escherichia coli (strain K12)	P0AFI7	P0AFI7_UniProt_R14E	UniProt	R	14	E	high	UniProt MUTAGEN: MUTAGEN | 14 | 14 | R->E: Reduces affinity for substrate about 7-fold, but has no effect on catalytic activity. |	P0AFI7_1.pdb	PDB_1WV4_A	163.0	1,00	Bacteria	neutral	65,6	neutral	0,88	deleterious	1,00	deleterious	-4,55	deleterious	-0,20	neutral	0,31	neutral	-0,11	neutral
Escherichia coli (strain K12)	P0AFI7	P0AFI7_UniProt_R14M	UniProt	R	14	M	high	UniProt MUTAGEN: MUTAGEN | 14 | 14 | R->M: Reduces affinity for substrate about 9-fold, but has no effect on catalytic activity. |	P0AFI7_1.pdb	PDB_1WV4_A	163.0	1,00	Bacteria	neutral	65,6	neutral	0,87	deleterious	1,00	deleterious	-5,50	deleterious	0,18	neutral	0,51	neutral	0,25	neutral
Escherichia coli (strain K12)	P0AFY8	P0AFY8_UniProt_N152D	UniProt	N	152	D	high	UniProt MUTAGEN: MUTAGEN | 152 | 152 | N->D: Strongly reduced DNA binding. |	P0AFY8_1.pdb	PDB_1LRR_A	118.0	1,00	Bacteria	deleterious	66,2	neutral	0,69	deleterious	1,00	deleterious	-4,77	deleterious	-0,35	neutral	0,4	neutral	0,04	neutral
Escherichia coli (strain K12)	P0AFY8	P0AFY8_UniProt_K156A	UniProt	K	156	A	high	UniProt MUTAGEN: MUTAGEN | 156 | 156 | K->A: Strongly reduced DNA binding. |	P0AFY8_1.pdb	PDB_1LRR_A	118.0	1,00	Bacteria	deleterious	6,3	deleterious	0,90	deleterious	1,00	deleterious	-5,89	deleterious	1,40	deleterious	0,95	deleterious	0,9	deleterious
Escherichia coli (strain K12)	P0AFY8	P0AFY8_UniProt_R118A	UniProt	R	118	A	high	UniProt MUTAGEN: MUTAGEN | 118 | 118 | R->A: Strongly reduced DNA binding. |	P0AFY8_1.pdb	PDB_1LRR_A	118.0	1,00	Bacteria	deleterious	25,1	neutral	0,93	deleterious	1,00	deleterious	-5,89	deleterious	0,71	neutral	0,97	deleterious	0,93	deleterious
Escherichia coli (strain K12)	P0AFY8	P0AFY8_UniProt_R116A	UniProt	R	116	A	high	UniProt MUTAGEN: MUTAGEN | 116 | 116 | R->A: Strongly reduced DNA binding. |	P0AFY8_1.pdb	PDB_1LRR_A	118.0	1,00	Bacteria	deleterious	94,2	neutral	0,56	deleterious	1,00	deleterious	-5,16	deleterious	-0,22	neutral	0,46	neutral	0,15	neutral
Escherichia coli (strain K12)	P0AFY8	P0AFY8_UniProt_R155A	UniProt	R	155	A	high	UniProt MUTAGEN: MUTAGEN | 155 | 155 | R->A: Strongly reduced DNA binding. |	P0AFY8_1.pdb	PDB_1LRR_A	118.0	1,00	Bacteria	deleterious	38,4	neutral	0,83	deleterious	1,00	deleterious	-5,89	deleterious	0,73	neutral	0,65	neutral	0,48	deleterious
Escherichia coli (strain K12)	P0AFY8	P0AFY8_UniProt_T149A	UniProt	T	149	A	high	UniProt MUTAGEN: MUTAGEN | 149 | 149 | T->A: Strongly reduced DNA binding. |	P0AFY8_1.pdb	PDB_1LRR_A	118.0	1,00	Bacteria	deleterious	11,8	deleterious	0,69	deleterious	1,00	deleterious	-4,86	deleterious	1,63	deleterious	0,69	neutral	0,45	deleterious
Escherichia coli (strain K12)	P0AFZ5	P0AFZ5_UniProt_L83R	UniProt	L	83	R	high	UniProt MUTAGEN: MUTAGEN | 83 | 83 | L->R: Loss of activity due to loss of ability to bind to FtsZ. |	P0AFZ5_1.pdb	ModBase_1QZE_A	53.0	0,53	Bacteria	deleterious	46,6	neutral	0,65	deleterious	1,00	deleterious	-5,60	deleterious	0,22	neutral	0,54	neutral	0,31	neutral
Escherichia coli (strain K12)	P0AG30	P0AG30_UniProt_D265N	UniProt	D	265	N	high	UniProt MUTAGEN: MUTAGEN | 265 | 265 | D->N: Loss of ATPase activity, helicase and termination activity. |	P0AG30_1.pdb	PDB_3ICE_A	399.0	1,00	Bacteria	deleterious	0,8	deleterious	0,90	deleterious	1,00	deleterious	-4,85	deleterious	0,22	neutral	0,87	deleterious	0,69	deleterious
Escherichia coli (strain K12)	P0AG74	P0AG74_UniProt_E116Q	UniProt	E	116	Q	high	UniProt MUTAGEN: MUTAGEN | 116 | 116 | E->Q: No effect on resolvase activity or DNA binding. |	P0AG74_1.pdb	PDB_1Q8R_A	118.0	1,00	Bacteria	neutral	16,2	deleterious	0,61	deleterious	1,00	deleterious	-1,63	neutral	0,31	neutral	0,78	deleterious	0,28	neutral
Escherichia coli (strain K12)	P0AG74	P0AG74_UniProt_Y17L	UniProt	Y	17	L	high	UniProt MUTAGEN: MUTAGEN | 17 | 17 | Y->L: No effect on ability to promote DNA repair. |	P0AG74_1.pdb	PDB_1Q8R_A	118.0	1,00	Bacteria	neutral	0,0	deleterious	0,89	deleterious	0,99	deleterious	-6,96	deleterious	1,81	deleterious	0,91	deleterious	0,94	deleterious
Escherichia coli (strain K12)	P0AG74	P0AG74_UniProt_K76R	UniProt	K	76	R	high	UniProt MUTAGEN: MUTAGEN | 76 | 76 | K->R: Loss of ability to promote DNA repair. Less than 2% activity of Holliday junction resolvase. No effect on DNA binding. |	P0AG74_1.pdb	PDB_1Q8R_A	118.0	1,00	Bacteria	deleterious	44,8	neutral	0,79	deleterious	1,00	deleterious	-3,00	deleterious	0,12	neutral	0,49	neutral	0,01	neutral
Escherichia coli (strain K12)	P0AG74	P0AG74_UniProt_E111Q	UniProt	E	111	Q	high	UniProt MUTAGEN: MUTAGEN | 111 | 111 | E->Q: No effect on resolvase activity or DNA binding. |	P0AG74_1.pdb	PDB_1Q8R_A	118.0	1,00	Bacteria	neutral	31,9	neutral	0,69	deleterious	1,00	deleterious	-1,21	neutral	0,15	neutral	0,5	neutral	-0,14	neutral
Escherichia coli (strain K12)	P0AG74	P0AG74_UniProt_R68Q	UniProt	R	68	Q	high	UniProt MUTAGEN: MUTAGEN | 68 | 68 | R->Q: No effect on ability to promote DNA repair. |	P0AG74_1.pdb	PDB_1Q8R_A	118.0	1,00	Bacteria	neutral	43,2	neutral	0,29	neutral	0,12	neutral	-1,95	neutral	0,20	neutral	0,48	neutral	-0,1	neutral
Escherichia coli (strain K12)	P0AG74	P0AG74_UniProt_R16Q	UniProt	R	16	Q	high	UniProt MUTAGEN: MUTAGEN | 16 | 16 | R->Q: No effect on ability to promote DNA repair. |	P0AG74_1.pdb	PDB_1Q8R_A	118.0	1,00	Bacteria	neutral	16,5	deleterious	0,41	neutral	0,78	deleterious	-0,25	neutral	0,72	neutral	0,65	neutral	-0,01	neutral
Escherichia coli (strain K12)	P0AG74	P0AG74_UniProt_F87V	UniProt	F	87	V	high	UniProt MUTAGEN: MUTAGEN | 87 | 87 | F->Y,V: No effect on ability to promote DNA repair. |	P0AG74_1.pdb	PDB_1Q8R_A	118.0	1,00	Bacteria	neutral	0,0	deleterious	0,23	neutral	1,00	deleterious	0,49	neutral	1,77	deleterious	0,85	deleterious	0,2	neutral
Escherichia coli (strain K12)	P0AG74	P0AG74_UniProt_F87Y	UniProt	F	87	Y	high	UniProt MUTAGEN: MUTAGEN | 87 | 87 | F->Y,V: No effect on ability to promote DNA repair. |	P0AG74_1.pdb	PDB_1Q8R_A	118.0	1,00	Bacteria	neutral	0,0	deleterious	0,24	neutral	1,00	deleterious	-1,19	neutral	0,87	deleterious	0,83	deleterious	0,31	neutral
Escherichia coli (strain K12)	P0AG74	P0AG74_UniProt_R19Q	UniProt	R	19	Q	high	UniProt MUTAGEN: MUTAGEN | 19 | 19 | R->Q: No effect on ability to promote DNA repair. |	P0AG74_1.pdb	PDB_1Q8R_A	118.0	1,00	Bacteria	neutral	13,9	deleterious	0,61	deleterious	1,00	deleterious	-3,42	deleterious	0,64	neutral	0,69	neutral	0,32	neutral
Escherichia coli (strain K12)	P0AG74	P0AG74_UniProt_D91N	UniProt	D	91	N	high	UniProt MUTAGEN: MUTAGEN | 91 | 91 | D->N: Loss of ability to resolve junctions. No effect on DNA binding. |	P0AG74_1.pdb	PDB_1Q8R_A	118.0	1,00	Bacteria	deleterious	36,8	neutral	0,82	deleterious	1,00	deleterious	-4,72	deleterious	0,34	neutral	0,46	neutral	0,12	neutral
Escherichia coli (strain K12)	P0AG74	P0AG74_UniProt_D70N	UniProt	D	70	N	high	UniProt MUTAGEN: MUTAGEN | 70 | 70 | D->N: Reduces junction resolution 80- fold. No effect on DNA binding. |	P0AG74_1.pdb	PDB_1Q8R_A	118.0	1,00	Bacteria	deleterious	64,4	neutral	0,80	deleterious	1,00	deleterious	-4,96	deleterious	0,10	neutral	0,33	neutral	-0,05	neutral
Escherichia coli (strain K12)	P0AG74	P0AG74_UniProt_D72N	UniProt	D	72	N	high	UniProt MUTAGEN: MUTAGEN | 72 | 72 | D->N: Loss of ability to resolve junctions. No effect on DNA binding. |	P0AG74_1.pdb	PDB_1Q8R_A	118.0	1,00	Bacteria	deleterious	72,4	neutral	0,61	deleterious	1,00	deleterious	-4,82	deleterious	0,00	neutral	0,45	neutral	0,11	neutral
Escherichia coli (strain K12)	P0AG74	P0AG74_UniProt_R58Q	UniProt	R	58	Q	high	UniProt MUTAGEN: MUTAGEN | 58 | 58 | R->Q: No effect on ability to promote DNA repair. |	P0AG74_1.pdb	PDB_1Q8R_A	118.0	1,00	Bacteria	neutral	28,3	neutral	0,41	neutral	0,90	deleterious	-0,27	neutral	0,96	deleterious	0,59	neutral	-0,1	neutral
Escherichia coli (strain K12)	P0AG74	P0AG74_UniProt_K101Q	UniProt	K	101	Q	high	UniProt MUTAGEN: MUTAGEN | 101 | 101 | K->Q: No effect on ability to promote DNA repair. |	P0AG74_1.pdb	PDB_1Q8R_A	118.0	1,00	Bacteria	neutral	54,8	neutral	0,50	neutral	0,07	neutral	-0,73	neutral	-0,07	neutral	0,39	neutral	-0,33	neutral
Escherichia coli (strain K12)	P0AG74	P0AG74_UniProt_K76Q	UniProt	K	76	Q	high	UniProt MUTAGEN: MUTAGEN | 76 | 76 | K->Q: Loss of ability to promote DNA repair. Loss of Holliday junction resolvase activity. No effect on DNA binding. |	P0AG74_1.pdb	PDB_1Q8R_A	118.0	1,00	Bacteria	deleterious	44,8	neutral	0,82	deleterious	1,00	deleterious	-4,00	deleterious	-0,02	neutral	0,49	neutral	0,09	neutral
Escherichia coli (strain K12)	P0AGB6	P0AGB6_UniProt_S172P	UniProt	S	172	P	high	UniProt VARIANT: VARIANT | 172 | 172 | S -> P (in rpoE-172; loss of activity). |	P0AGB6_1.pdb	PDB_1OR7_A	180.0	1,00	Bacteria	deleterious	50,8	neutral	0,57	deleterious	1,00	deleterious	-4,81	deleterious	0,64	neutral	0,64	neutral	0,38	deleterious
Escherichia coli (strain K12)	P0AGB6	P0AGB6_UniProt_L25P	UniProt	L	25	P	high	UniProt VARIANT: VARIANT | 25 | 25 | L -> P (in rpoE-25; loss of activity). |	P0AGB6_1.pdb	PDB_1OR7_A	180.0	1,00	Bacteria	deleterious	1,3	deleterious	0,97	deleterious	1,00	deleterious	-6,90	deleterious	3,17	deleterious	0,99	deleterious	1,05	deleterious
Escherichia coli (strain K12)	P0AGB6	P0AGB6_UniProt_R178G	UniProt	R	178	G	high	UniProt VARIANT: VARIANT | 178 | 178 | R -> G (in rpoE-178; loss of activity). |	P0AGB6_1.pdb	PDB_1OR7_A	180.0	1,00	Bacteria	deleterious	36,8	neutral	0,85	deleterious	1,00	deleterious	-6,72	deleterious	1,71	deleterious	0,53	neutral	0,39	deleterious
Escherichia coli (strain K12)	P0AGC3	P0AGC3_UniProt_E505Q	UniProt	E	505	Q	high	UniProt MUTAGEN: MUTAGEN | 505 | 505 | E->Q: Inactivates the enzyme. |	P0AGC3_1.pdb	ModBase_1QSA_A	618.0	1,00	Bacteria	deleterious	23,9	neutral	0,84	deleterious	1,00	deleterious	-2,90	deleterious	0,08	neutral	0,7	neutral	0,28	neutral
Escherichia coli (strain K12)	P0C077	P0C077_UniProt_R61A	UniProt	R	61	A	high	UniProt MUTAGEN: MUTAGEN | 61 | 61 | R->A: Greatly decreased mRNA cleavage. |	P0C077_1.pdb	PDB_4FXH_A	89.0	1,00	Bacteria	deleterious	59,2	neutral	0,81	deleterious	1,00	deleterious	-5,94	deleterious	0,35	neutral	0,62	neutral	0,44	deleterious
Escherichia coli (strain K12)	P0C093	P0C093_UniProt_R73D	UniProt	R	73	D	high	UniProt MUTAGEN: MUTAGEN | 73 | 73 | R->D: Loss of activity. Binds DNA, but does not associate with FtsZ polymers. |	P0C093_1.pdb	ModBase_3NXC_A	190.0	0,99	Bacteria	deleterious	38,1	neutral	0,65	deleterious	1,00	deleterious	-5,99	deleterious	1,15	deleterious	0,62	neutral	0,45	deleterious
Streptococcus pyogenes	P0C0F4	P0C0F4_UniProt_T118A	UniProt	T	118	A	high	UniProt MUTAGEN: MUTAGEN | 118 | 118 | T->A: Increases Km for substrate 3-fold. Increases Km for NAD 6-fold. Reduces catalytic activity 160-fold. |	P0C0F4_1.pdb	ModBase_1DLJ_A	402.0	1,00	Bacteria	deleterious	8,4	deleterious	0,88	deleterious	0,98	deleterious	-4,93	deleterious	1,32	deleterious	0,7	neutral	0,47	deleterious
Streptococcus pyogenes	P0C0H6	P0C0H6_UniProt_Y450A	UniProt	Y	450	A	high	UniProt MUTAGEN: MUTAGEN | 450 | 450 | Y->A: No effect. |	P0C0H6_1.pdb	ModBase_1ZFJ_A	491.0	1,00	Bacteria	neutral	65,7	neutral	0,88	deleterious	1,00	deleterious	-8,91	deleterious	-0,35	neutral	0,44	neutral	0,46	deleterious
Streptococcus pyogenes	P0C0H6	P0C0H6_UniProt_E421Q	UniProt	E	421	Q	high	UniProt MUTAGEN: MUTAGEN | 421 | 421 | E->Q: No activity. |	P0C0H6_1.pdb	ModBase_1ZFJ_A	491.0	1,00	Bacteria	deleterious	36,8	neutral	0,66	deleterious	1,00	deleterious	-2,97	deleterious	-0,06	neutral	0,32	neutral	-0,23	neutral
Streptococcus pyogenes	P0C0H6	P0C0H6_UniProt_R406A	UniProt	R	406	A	high	UniProt MUTAGEN: MUTAGEN | 406 | 406 | R->A: No activity. |	P0C0H6_1.pdb	ModBase_1ZFJ_A	491.0	1,00	Bacteria	deleterious	57,9	neutral	0,81	deleterious	1,00	deleterious	-5,96	deleterious	0,22	neutral	0,4	neutral	0,13	neutral
Streptococcus pyogenes serotype M1	P0C0J1	P0C0J1_UniProt_W357A	UniProt	W	357	A	high	UniProt MUTAGEN: MUTAGEN | 357 | 357 | W->A: Reduces activity 280-fold. |	P0C0J1_1.pdb	ModBase_1DKI_A	335.0	0,99	Bacteria	deleterious	1,1	deleterious	0,98	deleterious	1,00	deleterious	-13,13	deleterious	3,63	deleterious	0,95	deleterious	1,54	deleterious
Streptococcus pyogenes serotype M1	P0C0J1	P0C0J1_UniProt_W359A	UniProt	W	359	A	high	UniProt MUTAGEN: MUTAGEN | 359 | 359 | W->A: Reduces activity 420-fold. |	P0C0J1_1.pdb	ModBase_1DKI_A	335.0	0,99	Bacteria	deleterious	15,3	deleterious	0,99	deleterious	1,00	deleterious	-14,00	deleterious	2,52	deleterious	0,91	deleterious	1,56	deleterious
Streptococcus pyogenes serotype M1	P0C0J1	P0C0J1_UniProt_V334A	UniProt	V	334	A	high	UniProt MUTAGEN: MUTAGEN | 334 | 334 | V->A: Reduces activity 130-fold. |	P0C0J1_1.pdb	ModBase_1DKI_A	335.0	0,99	Bacteria	deleterious	33,8	neutral	0,11	neutral	0,07	neutral	1,44	neutral	1,16	deleterious	0,63	neutral	-0,19	neutral
Escherichia coli (strain K12)	P0C0R7	P0C0R7_UniProt_K164A	UniProt	K	164	A	high	UniProt MUTAGEN: MUTAGEN | 164 | 164 | K->A: Loss of activity. No change in S- adenosyl-L-methionine binding. |	P0C0R7_1.pdb	ModBase_1EIZ_A	180.0	1,00	Bacteria	deleterious	11,8	deleterious	0,98	deleterious	1,00	deleterious	-5,98	deleterious	1,27	deleterious	0,98	deleterious	0,95	deleterious
Escherichia coli (strain K12)	P0C0R7	P0C0R7_UniProt_K38A	UniProt	K	38	A	high	UniProt MUTAGEN: MUTAGEN | 38 | 38 | K->A: Loss of activity. Almost no change in S-adenosyl-L-methionine binding. |	P0C0R7_1.pdb	ModBase_1EIZ_A	180.0	1,00	Bacteria	deleterious	3,6	deleterious	0,98	deleterious	1,00	deleterious	-5,92	deleterious	1,43	deleterious	1	deleterious	0,97	deleterious
Escherichia coli (strain K12)	P0C0R7	P0C0R7_UniProt_D124A	UniProt	D	124	A	high	UniProt MUTAGEN: MUTAGEN | 124 | 124 | D->A: Loss of activity. Loss of S- adenosyl-L-methionine binding. |	P0C0R7_1.pdb	ModBase_1EIZ_A	180.0	1,00	Bacteria	deleterious	17,0	deleterious	0,97	deleterious	1,00	deleterious	-7,94	deleterious	0,98	deleterious	0,94	deleterious	1,06	deleterious
Escherichia coli (strain K12)	P0C0T5	P0C0T5_UniProt_H211A	UniProt	H	211	A	high	UniProt MUTAGEN: MUTAGEN | 211 | 211 | H->A: Strongly reduces enzyme activity. |	P0C0T5_1.pdb	PDB_1TZP_A	241.0	1,00	Bacteria	deleterious	2,0	deleterious	0,99	deleterious	0,98	deleterious	-9,91	deleterious	2,30	deleterious	0,97	deleterious	1,28	deleterious
Escherichia coli (strain K12)	P0C0T5	P0C0T5_UniProt_H209A	UniProt	H	209	A	high	UniProt MUTAGEN: MUTAGEN | 209 | 209 | H->A: Strongly reduces enzyme activity. |	P0C0T5_1.pdb	PDB_1TZP_A	241.0	1,00	Bacteria	deleterious	22,0	neutral	0,99	deleterious	1,00	deleterious	-9,93	deleterious	1,84	deleterious	0,83	deleterious	1,09	deleterious
Escherichia coli (strain K12)	P0C0T5	P0C0T5_UniProt_H113A	UniProt	H	113	A	high	UniProt MUTAGEN: MUTAGEN | 113 | 113 | H->A: Strongly reduces enzyme activity. |	P0C0T5_1.pdb	PDB_1TZP_A	241.0	1,00	Bacteria	deleterious	1,6	deleterious	1,00	deleterious	1,00	deleterious	-9,87	deleterious	2,43	deleterious	0,94	deleterious	1,24	deleterious
Escherichia coli (strain K12)	P0C0T5	P0C0T5_UniProt_D120A	UniProt	D	120	A	high	UniProt MUTAGEN: MUTAGEN | 120 | 120 | D->A: Strongly reduces enzyme activity. |	P0C0T5_1.pdb	PDB_1TZP_A	241.0	1,00	Bacteria	deleterious	17,9	neutral	0,99	deleterious	1,00	deleterious	-7,91	deleterious	0,72	neutral	0,81	deleterious	0,88	deleterious
Escherichia coli (strain K12)	P0C0V0	P0C0V0_UniProt_N261I	UniProt	N	261	I	high	UniProt MUTAGEN: MUTAGEN | 261 | 261 | N->I: Loss of proteolytic activity. |	P0C0V0_1.pdb	PDB_1KY9_A	313.0	1,00	Bacteria	deleterious	24,6	neutral	0,63	deleterious	1,00	deleterious	-8,52	deleterious	0,48	neutral	0,81	deleterious	0,94	deleterious
Escherichia coli (strain K12)	P0C0V0	P0C0V0_UniProt_L255N	UniProt	L	255	N	high	UniProt MUTAGEN: MUTAGEN | 255 | 255 | L->N: Loss of proteolytic activity. |	P0C0V0_1.pdb	PDB_1KY9_A	313.0	1,00	Bacteria	deleterious	39,4	neutral	0,58	deleterious	1,00	deleterious	-6,34	deleterious	0,28	neutral	0,39	neutral	0,16	neutral
Escherichia coli (strain K12)	P0C0V0	P0C0V0_UniProt_I264N	UniProt	I	264	N	high	UniProt MUTAGEN: MUTAGEN | 264 | 264 | I->N: Loss of proteolytic activity. |	P0C0V0_1.pdb	PDB_1KY9_A	313.0	1,00	Bacteria	deleterious	23,4	neutral	0,76	deleterious	1,00	deleterious	-6,98	deleterious	1,80	deleterious	0,81	deleterious	0,81	deleterious
Dickeya dadantii (strain 3937) (Erwinia chrysanthemi (strain 3937))	P0C1A9	P0C1A9_UniProt_Q177A	UniProt	Q	177	A	high	UniProt MUTAGEN: MUTAGEN | 177 | 177 | Q->A: Strong decrease in catalytic activity. |	P0C1A9_1.pdb	PDB_2NSP_A	342.0	1,00	Bacteria	deleterious	15,5	deleterious	0,98	deleterious	1,00	deleterious	-6,00	deleterious	1,00	deleterious	0,95	deleterious	0,91	deleterious
Dendroaspis angusticeps (Eastern green mamba) (Naja angusticeps)	P0C1Z0	P0C1Z0_UniProt_P31R	UniProt	P	31	R	high	UniProt MUTAGEN: MUTAGEN | 31 | 31 | P->R: 625-fold decrease in inhibition potency. |	P0C1Z0_1.pdb	PDB_1KU6_B	61.0	1,00	Eukaryota	deleterious	55,3	neutral	0,66	deleterious	1,00	deleterious	1,96	neutral	1,25	deleterious	0,77	deleterious	-0,05	neutral
Dendroaspis angusticeps (Eastern green mamba) (Naja angusticeps)	P0C1Z0	P0C1Z0_UniProt_R27W	UniProt	R	27	W	high	UniProt MUTAGEN: MUTAGEN | 27 | 27 | R->W: 49-fold decrease in inhibition potency. |	P0C1Z0_1.pdb	PDB_1KU6_B	61.0	1,00	Eukaryota	deleterious	34,2	neutral	0,82	deleterious	0,99	deleterious	8,00	neutral	0,37	neutral	0,65	neutral	-0,75	neutral
Clostridium perfringens (strain 13 / Type A)	P0C216	P0C216_UniProt_D84N	UniProt	D	84	N	high	UniProt MUTAGEN: MUTAGEN | 84 | 84 | D->N: Loss of all enzyme activities. |	P0C216_1.pdb	PDB_1GYG_A	371.0	1,00	Bacteria	deleterious	7,7	deleterious	0,71	deleterious	1,00	deleterious	-2,74	deleterious	0,32	neutral	0,8	deleterious	0,42	deleterious
Clostridium perfringens (strain 13 / Type A)	P0C216	P0C216_UniProt_W29S	UniProt	W	29	S	high	UniProt MUTAGEN: MUTAGEN | 29 | 29 | W->S: Loss of all enzyme activities. |	P0C216_1.pdb	PDB_1GYG_A	371.0	1,00	Bacteria	deleterious	0,0	deleterious	0,94	deleterious	0,52	deleterious	-1,12	neutral	3,77	deleterious	0,98	deleterious	0,52	deleterious
Clostridium perfringens (strain 13 / Type A)	P0C216	P0C216_UniProt_E180Q	UniProt	E	180	Q	high	UniProt MUTAGEN: MUTAGEN | 180 | 180 | E->Q: Loss of all enzyme activities. |	P0C216_1.pdb	PDB_1GYG_A	371.0	1,00	Bacteria	deleterious	2,1	deleterious	0,65	deleterious	1,00	deleterious	-2,54	deleterious	0,63	neutral	0,89	deleterious	0,52	deleterious
Clostridium perfringens (strain 13 / Type A)	P0C216	P0C216_UniProt_D158N	UniProt	D	158	N	high	UniProt MUTAGEN: MUTAGEN | 158 | 158 | D->N: Loss of all enzyme activities. |	P0C216_1.pdb	PDB_1GYG_A	371.0	1,00	Bacteria	deleterious	2,9	deleterious	0,72	deleterious	1,00	deleterious	-4,79	deleterious	1,10	deleterious	0,79	deleterious	0,58	deleterious
Clostridium perfringens (strain 13 / Type A)	P0C216	P0C216_UniProt_F97C	UniProt	F	97	C	high	UniProt MUTAGEN: MUTAGEN | 97 | 97 | F->C: Loss of all enzyme activities. |	P0C216_1.pdb	PDB_1GYG_A	371.0	1,00	Bacteria	deleterious	11,2	deleterious	0,90	deleterious	1,00	deleterious	-5,60	deleterious	1,98	deleterious	0,78	deleterious	0,64	deleterious
Clostridium perfringens (strain 13 / Type A)	P0C216	P0C216_UniProt_H39S	UniProt	H	39	S	high	UniProt MUTAGEN: MUTAGEN | 39 | 39 | H->S: Loss of all enzyme activities. |	P0C216_1.pdb	PDB_1GYG_A	371.0	1,00	Bacteria	deleterious	1,2	deleterious	0,93	deleterious	1,00	deleterious	-6,90	deleterious	2,03	deleterious	0,82	deleterious	0,81	deleterious
Eristicophis macmahoni (Leaf-nosed viper)	P0C6S4	P0C6S4_UniProt_D33A	UniProt	D	33	A	high	UniProt MUTAGEN: MUTAGEN | 33 | 33 | D->A: No change in inhibition of wound closure and platelet aggregation. |	P0C6S4_1.pdb	SwissModel_2ECH_A	45.0	0,62	Eukaryota	neutral	6,3	deleterious	0,81	deleterious	1,00	deleterious	-7,92	deleterious	0,84	deleterious	0,97	deleterious	1,1	deleterious
Streptococcus suis	P0CB53	P0CB53_UniProt_D137F	UniProt	D	137	F	high	UniProt MUTAGEN: MUTAGEN | 137 | 137 | D->A,F: No major effects. |	P0CB53_1.pdb	PDB_2CF7_A	157.0	1,00	Bacteria	neutral	64,1	neutral	0,63	deleterious	1,00	deleterious	-5,40	deleterious	-0,28	neutral	0,49	neutral	0,22	neutral
Streptococcus suis	P0CB53	P0CB53_UniProt_D137A	UniProt	D	137	A	high	UniProt MUTAGEN: MUTAGEN | 137 | 137 | D->A,F: No major effects. |	P0CB53_1.pdb	PDB_2CF7_A	157.0	1,00	Bacteria	neutral	64,1	neutral	0,42	neutral	0,19	neutral	-3,35	deleterious	-0,56	neutral	0,41	neutral	-0,07	neutral
Streptococcus suis	P0CB53	P0CB53_UniProt_D146A	UniProt	D	146	A	high	UniProt MUTAGEN: MUTAGEN | 146 | 146 | D->A: No major effects. |	P0CB53_1.pdb	PDB_2CF7_A	157.0	1,00	Bacteria	neutral	58,6	neutral	0,54	deleterious	1,00	deleterious	-7,67	deleterious	-0,64	neutral	0,27	neutral	0,1	neutral
Gibberella zeae (Wheat head blight fungus) (Fusarium graminearum)	P0CS93	P0CS93_UniProt_Y477H	UniProt	Y	477	H	high	UniProt MUTAGEN: MUTAGEN | 477 | 477 | Y->H: No effect. Improves catalytic efficiency 5.3-fold towards D-galactose; when associated with S-424. |	P0CS93_1.pdb	ModBase_1K3I_A	651.0	0,99	Eukaryota	neutral	38,8	neutral	0,34	neutral	0,00	neutral	0,65	neutral	0,49	neutral	0,64	neutral	-0,11	neutral
Gibberella zeae (Wheat head blight fungus) (Fusarium graminearum)	P0CS93	P0CS93_UniProt_Y477A	UniProt	Y	477	A	high	UniProt MUTAGEN: MUTAGEN | 477 | 477 | Y->A: No effect. Improves catalytic efficiency 2- to 3-fold towards D- galactose and 1-methyl-alpha-D- galactopyranoside; when associated with A-535. Improves catalytic activity 4.7- fold towards D-galactose, but only 1.8- fold towards 1-methyl-alpha-D- galactopyranoside; when associated with S-424. |	P0CS93_1.pdb	ModBase_1K3I_A	651.0	0,99	Eukaryota	neutral	38,8	neutral	0,42	neutral	0,01	neutral	-0,91	neutral	1,09	deleterious	0,61	neutral	-0,02	neutral
Erwinia chrysanthemi	P10880	P10880_UniProt_C162S	UniProt	C	162	S	high	UniProt MUTAGEN: MUTAGEN | 162 | 162 | C->S: No effect on activity and substrates affinity. |	P10880_1.pdb	PDB_1E6C_A	170.0	1,00	Bacteria	neutral	58,0	neutral	0,05	neutral	0,00	neutral	2,40	neutral	-0,06	neutral	0,29	neutral	-0,75	neutral
Bos taurus (Bovine)	P11064	P11064_UniProt_C146S	UniProt	C	146	S	high	UniProt MUTAGEN: MUTAGEN | 146 | 146 | C->S: No effect on activity. |	P11064_1.pdb	PDB_1C0E_A	154.0	1,00	Eukaryota	neutral	0,0	deleterious	0,47	neutral	1,00	deleterious	-7,46	deleterious	1,85	deleterious	0,94	deleterious	1,02	deleterious
Escherichia coli (strain K12)	P11071	P11071_UniProt_E439A	UniProt	E	439	A	high	UniProt MUTAGEN: MUTAGEN | 439 | 439 | E->A: No loss of activity. |	P11071_1.pdb	ModBase_3EPS_A	573.0	0,99	Bacteria	neutral	34,4	neutral	0,52	deleterious	0,18	neutral	-3,25	deleterious	0,88	deleterious	0,63	neutral	0,22	neutral
Escherichia coli (strain K12)	P11071	P11071_UniProt_N377A	UniProt	N	377	A	high	UniProt MUTAGEN: MUTAGEN | 377 | 377 | N->A: No loss of activity. |	P11071_1.pdb	ModBase_3EPS_A	573.0	0,99	Bacteria	neutral	19,7	neutral	0,77	deleterious	0,97	deleterious	-5,78	deleterious	1,79	deleterious	0,9	deleterious	0,82	deleterious
Escherichia coli (strain K12)	P11071	P11071_UniProt_D403A	UniProt	D	403	A	high	UniProt MUTAGEN: MUTAGEN | 403 | 403 | D->A: No loss of activity. |	P11071_1.pdb	ModBase_3EPS_A	573.0	0,99	Bacteria	neutral	66,2	neutral	0,59	deleterious	0,12	neutral	-1,57	neutral	-0,06	neutral	0,39	neutral	-0,26	neutral
Zea mays (Maize)	P11155	P11155_UniProt_T527V	UniProt	T	527	V	high	UniProt MUTAGEN: MUTAGEN | 527 | 527 | T->S,V: No effect on activity. |	P11155_1.pdb	ModBase_1DIK_	871.0	0,55	Eukaryota	neutral	11,7	deleterious	0,88	deleterious	1,00	deleterious	-4,80	deleterious	0,69	neutral	0,74	neutral	0,51	deleterious
Zea mays (Maize)	P11155	P11155_UniProt_T527S	UniProt	T	527	S	high	UniProt MUTAGEN: MUTAGEN | 527 | 527 | T->S,V: No effect on activity. |	P11155_1.pdb	ModBase_1DIK_	871.0	0,55	Eukaryota	neutral	11,7	deleterious	0,65	deleterious	1,00	deleterious	-3,84	deleterious	1,01	deleterious	0,67	neutral	0,33	deleterious
Emericella nidulans (strain FGSC A4 / ATCC 38163 / CBS 112.46 / NRRL 194 / M139) (Aspergillus nidulans)	P11837	P11837_UniProt_C38S	UniProt	C	38	S	high	UniProt MUTAGEN: MUTAGEN | 38 | 38 | C->S,A: No loss of activity. |	P11837_1.pdb	ModBase_2PK9_A	230.0	0,35	Eukaryota	neutral	22,4	neutral	0,55	deleterious	0,98	deleterious	-7,17	deleterious	1,11	deleterious	0,75	deleterious	0,73	deleterious
Emericella nidulans (strain FGSC A4 / ATCC 38163 / CBS 112.46 / NRRL 194 / M139) (Aspergillus nidulans)	P11837	P11837_UniProt_C38A	UniProt	C	38	A	high	UniProt MUTAGEN: MUTAGEN | 38 | 38 | C->S,A: No loss of activity. |	P11837_1.pdb	ModBase_2PK9_A	230.0	0,35	Eukaryota	neutral	22,4	neutral	0,12	neutral	0,26	neutral	-5,80	deleterious	1,49	deleterious	0,58	neutral	0,37	deleterious
Cricetulus griseus (Chinese hamster) (Cricetulus barabensis griseus)	P12269	P12269_UniProt_Q368A	UniProt	Q	368	A	high	UniProt MUTAGEN: MUTAGEN | 368 | 368 | Q->A: No effect. |	P12269_1.pdb	PDB_1JR1_A	442.0	1,00	Eukaryota	neutral	61,4	neutral	0,35	neutral	0,02	neutral	-2,54	deleterious	0,28	neutral	0,61	neutral	0,13	neutral
Cricetulus griseus (Chinese hamster) (Cricetulus barabensis griseus)	P12269	P12269_UniProt_S275A	UniProt	S	275	A	high	UniProt MUTAGEN: MUTAGEN | 275 | 275 | S->A: No effect. |	P12269_1.pdb	PDB_1JR1_A	442.0	1,00	Eukaryota	neutral	20,3	neutral	0,64	deleterious	1,00	deleterious	-2,91	deleterious	1,07	deleterious	0,63	neutral	0,19	neutral
Escherichia coli (strain K12)	P12758	P12758_UniProt_D5A	UniProt	D	5	A	high	UniProt MUTAGEN: MUTAGEN | 5 | 5 | D->A,E,N: No change in activity. |	P12758_1.pdb	PDB_1RXY_A	250.0	1,00	Bacteria	neutral	66,9	neutral	0,56	deleterious	0,00	neutral	-1,32	neutral	0,15	neutral	0,52	neutral	-0,11	neutral
Escherichia coli (strain K12)	P12758	P12758_UniProt_D5E	UniProt	D	5	E	high	UniProt MUTAGEN: MUTAGEN | 5 | 5 | D->A,E,N: No change in activity. |	P12758_1.pdb	PDB_1RXY_A	250.0	1,00	Bacteria	neutral	66,9	neutral	0,21	neutral	0,00	neutral	0,54	neutral	0,16	neutral	0,5	neutral	-0,29	neutral
Escherichia coli (strain K12)	P12758	P12758_UniProt_D5N	UniProt	D	5	N	high	UniProt MUTAGEN: MUTAGEN | 5 | 5 | D->A,E,N: No change in activity. |	P12758_1.pdb	PDB_1RXY_A	250.0	1,00	Bacteria	neutral	66,9	neutral	0,42	neutral	0,00	neutral	-0,36	neutral	-0,16	neutral	0,36	neutral	-0,41	neutral
Escherichia coli (strain K12)	P13000	P13000_UniProt_E13A	UniProt	E	13	A	high	UniProt MUTAGEN: MUTAGEN | 13 | 13 | E->A,D: Almost no change in activity. |	P13000_1.pdb	ModBase_1BYI_A	224.0	1,00	Bacteria	neutral	70,8	neutral	0,52	deleterious	0,51	deleterious	-4,92	deleterious	0,17	neutral	0,62	neutral	0,36	deleterious
Escherichia coli (strain K12)	P13000	P13000_UniProt_E13D	UniProt	E	13	D	high	UniProt MUTAGEN: MUTAGEN | 13 | 13 | E->A,D: Almost no change in activity. |	P13000_1.pdb	ModBase_1BYI_A	224.0	1,00	Bacteria	neutral	70,8	neutral	0,10	neutral	0,00	neutral	-1,42	neutral	0,10	neutral	0,55	neutral	-0,05	neutral
Escherichia coli (strain K12)	P13000	P13000_UniProt_S42C	UniProt	S	42	C	high	UniProt MUTAGEN: MUTAGEN | 42 | 42 | S->A,C: Almost no change in activity. |	P13000_1.pdb	ModBase_1BYI_A	224.0	1,00	Bacteria	neutral	16,2	deleterious	0,26	neutral	1,00	deleterious	-4,82	deleterious	0,12	neutral	0,87	deleterious	0,69	deleterious
Escherichia coli (strain K12)	P13000	P13000_UniProt_S42A	UniProt	S	42	A	high	UniProt MUTAGEN: MUTAGEN | 42 | 42 | S->A,C: Almost no change in activity. |	P13000_1.pdb	ModBase_1BYI_A	224.0	1,00	Bacteria	neutral	16,2	deleterious	0,27	neutral	0,78	deleterious	-2,88	deleterious	0,81	deleterious	0,6	neutral	0,15	neutral
Bacillus anthracis	P13423	P13423_UniProt_R621A	UniProt	R	621	A	high	UniProt MUTAGEN: MUTAGEN | 621 | 621 | R->A: No effect. |	P13423_1.pdb	PDB_1TZO_A	555.0	1,00	Bacteria	neutral	17,8	neutral	0,76	deleterious	0,78	deleterious	-1,52	neutral	1,68	deleterious	0,88	deleterious	0,42	deleterious
Bacillus anthracis	P13423	P13423_UniProt_M379A	UniProt	M	379	A	high	UniProt MUTAGEN: MUTAGEN | 379 | 379 | M->A: No effect. |	P13423_1.pdb	PDB_1TZO_A	555.0	1,00	Bacteria	neutral	0,0	deleterious	0,60	deleterious	0,00	neutral	-0,94	neutral	2,61	deleterious	0,94	deleterious	0,45	deleterious
Pseudomonas mevalonii	P13702	P13702_UniProt_E52Q	UniProt	E	52	Q	high	UniProt MUTAGEN: MUTAGEN | 52 | 52 | E->Q: No loss of activity. |	P13702_1.pdb	PDB_1R31_A	376.0	1,00	Bacteria	neutral	85,2	neutral	0,77	deleterious	1,00	deleterious	-2,88	deleterious	-0,13	neutral	0,4	neutral	-0,13	neutral
Mus musculus (Mouse)	P13864	P13864_UniProt_Q162E	UniProt	Q	162	E	high	UniProt MUTAGEN: MUTAGEN | 162 | 162 | Q->E: Abolishes interaction with PCNA. No effect on activity. |	P13864_1.pdb	ModBase_3EPZ_A	248.0	0,80	Eukaryota	neutral	36,3	neutral	0,33	neutral	0,99	deleterious	-0,20	neutral	0,42	neutral	0,46	neutral	-0,28	neutral
Mus musculus (Mouse)	P13864	P13864_UniProt_F169S	UniProt	F	169	S	high	UniProt MUTAGEN: MUTAGEN | 169 | 169 | F->S: Abolishes interaction with PCNA. No effect on activity. |	P13864_1.pdb	ModBase_3EPZ_A	248.0	0,80	Eukaryota	neutral	19,8	neutral	0,79	deleterious	1,00	deleterious	-0,66	neutral	2,86	deleterious	0,85	deleterious	0,3	neutral
Escherichia coli	P13988	P13988_UniProt_E144A	UniProt	E	144	A	high	UniProt MUTAGEN: MUTAGEN | 144 | 144 | E->A: No effect on recombination. |	P13988_1.pdb	PDB_1T0F_A	264.0	1,00	Bacteria	neutral	39,9	neutral	0,83	deleterious	1,00	deleterious	-5,73	deleterious	0,74	neutral	0,53	neutral	0,3	neutral
Escherichia coli	P13988	P13988_UniProt_D108A	UniProt	D	108	A	high	UniProt MUTAGEN: MUTAGEN | 108 | 108 | D->A: No effect on recombination. |	P13988_1.pdb	PDB_1T0F_A	264.0	1,00	Bacteria	neutral	39,8	neutral	0,38	neutral	0,21	neutral	-1,58	neutral	0,41	neutral	0,46	neutral	-0,16	neutral
Escherichia coli	P13988	P13988_UniProt_D28A	UniProt	D	28	A	high	UniProt MUTAGEN: MUTAGEN | 28 | 28 | D->A: No effect on recombination. |	P13988_1.pdb	PDB_1T0F_A	264.0	1,00	Bacteria	neutral	83,5	neutral	0,30	neutral	0,66	deleterious	-3,99	deleterious	0,48	neutral	0,57	neutral	0,2	neutral
Escherichia coli	P13988	P13988_UniProt_E147A	UniProt	E	147	A	high	UniProt MUTAGEN: MUTAGEN | 147 | 147 | E->A: No effect on recombination. |	P13988_1.pdb	PDB_1T0F_A	264.0	1,00	Bacteria	neutral	28,0	neutral	0,53	deleterious	1,00	deleterious	-5,17	deleterious	0,22	neutral	0,86	deleterious	0,72	deleterious
Escherichia coli	P13988	P13988_UniProt_T34A	UniProt	T	34	A	high	UniProt MUTAGEN: MUTAGEN | 34 | 34 | T->A: No effect on recombination. |	P13988_1.pdb	PDB_1T0F_A	264.0	1,00	Bacteria	neutral	7,6	deleterious	0,63	deleterious	0,99	deleterious	-3,36	deleterious	2,05	deleterious	0,68	neutral	0,3	neutral
Rattus norvegicus (Rat)	P14173	P14173_UniProt_R355K	UniProt	R	355	K	high	UniProt MUTAGEN: MUTAGEN | 355 | 355 | R->K: No effect. |	P14173_1.pdb	ModBase_1JS3_A	475.0	0,85	Eukaryota	neutral	2,8	deleterious	0,64	deleterious	1,00	deleterious	-2,60	deleterious	1,44	deleterious	0,82	deleterious	0,43	deleterious
Bacillus cereus	P14488	P14488_UniProt_D110N	UniProt	D	110	N	high	UniProt MUTAGEN: MUTAGEN | 110 | 110 | D->N: No change in activity. |	P14488_1.pdb	ModBase_1MQO_A	220.0	0,95	Bacteria	neutral	6,2	deleterious	0,39	neutral	0,80	deleterious	0,27	neutral	0,39	neutral	0,87	deleterious	0,24	neutral
Escherichia coli (strain K12)	P14565	P14565_UniProt_K998M	UniProt	K	998	M	high	UniProt MUTAGEN: MUTAGEN | 998 | 998 | K->M: No helicase activity, nicks DNA, loss of DNA transfer activity. |	P14565_1.pdb	PDB_2Q7T_A	269.0	1,00	Bacteria	deleterious	32,6	neutral	0,76	deleterious	1,00	deleterious	-5,02	deleterious	0,04	neutral	0,64	neutral	0,39	deleterious
Escherichia coli (strain K12)	P15042	P15042_UniProt_E10A	UniProt	E	10	A	high	UniProt MUTAGEN: MUTAGEN | 10 | 10 | E->A: No effect. |	P15042_1.pdb	ModBase_2OWO_A	586.0	1,00	Bacteria	neutral	60,4	neutral	0,18	neutral	0,00	neutral	-1,81	neutral	0,30	neutral	0,54	neutral	-0,03	neutral
Saccharomyces cerevisiae (strain ATCC 204508 / S288c) (Baker's yeast)	P15565	P15565_UniProt_S467L	UniProt	S	467	L	high	UniProt VARIANT: VARIANT | 467 | 467 | S -> L (in strain: D4; loss of activity). |	P15565_1.pdb	ModBase_2DUL_A	447.0	0,34	Eukaryota	deleterious	18,1	neutral	0,82	deleterious	1,00	deleterious	-4,81	deleterious	0,80	deleterious	0,78	deleterious	0,57	deleterious
Saccharomyces cerevisiae (strain ATCC 204508 / S288c) (Baker's yeast)	P15807	P15807_UniProt_H237A	UniProt	H	237	A	high	UniProt MUTAGEN: MUTAGEN | 237 | 237 | H->A: No effect on dehydrogenase or chelatase activity. |	P15807_1.pdb	PDB_1KYQ_A	263.0	1,00	Eukaryota	neutral	22,7	neutral	0,29	neutral	0,01	neutral	0,10	neutral	1,49	deleterious	0,88	deleterious	0,27	neutral
Clostridium botulinum D phage (Clostridium botulinum D bacteriophage)	P15879	P15879_UniProt_S174A	UniProt	S	174	A	high	UniProt MUTAGEN: MUTAGEN | 174 | 174 | S->A: No effect on enzyme activity. |	P15879_1.pdb	PDB_2C8E.c	200.0	1,00	Viruses	neutral	26,4	neutral	0,79	deleterious	1,00	deleterious	-3,00	deleterious	0,16	neutral	0,39	neutral	-0,13	neutral
Clostridium botulinum D phage (Clostridium botulinum D bacteriophage)	P15879	P15879_UniProt_Q182A	UniProt	Q	182	A	high	UniProt MUTAGEN: MUTAGEN | 182 | 182 | Q->A: No effect on NAD binding. No effect on enzyme activity. |	P15879_1.pdb	PDB_2C8E.c	200.0	1,00	Viruses	neutral	39,6	neutral	0,15	neutral	0,01	neutral	1,77	neutral	0,76	deleterious	0,64	neutral	-0,21	neutral
Escherichia coli (strain K12)	P16456	P16456_UniProt_C19S	UniProt	C	19	S	high	UniProt MUTAGEN: MUTAGEN | 19 | 19 | C->S: No loss of activity. |	P16456_1.pdb	PDB_A.clea	335.0	1,00	Bacteria	neutral	57,1	neutral	0,41	neutral	1,00	deleterious	-7,91	deleterious	0,18	neutral	0,63	neutral	0,64	deleterious
Escherichia coli (strain K12)	P16456	P16456_UniProt_H13N	UniProt	H	13	N	high	UniProt MUTAGEN: MUTAGEN | 13 | 13 | H->N: No loss of activity. |	P16456_1.pdb	PDB_A.clea	335.0	1,00	Bacteria	neutral	100,0	neutral	0,77	deleterious	1,00	deleterious	-5,53	deleterious	-0,04	neutral	0,3	neutral	-0,04	neutral
Escherichia coli (strain K12)	P16692	P16692_UniProt_D187A	UniProt	D	187	A	high	UniProt MUTAGEN: MUTAGEN | 187 | 187 | D->A: No effect. |	P16692_1.pdb	PDB_3G1P_A	249.0	1,00	Bacteria	neutral	0,0	deleterious	0,84	deleterious	1,00	deleterious	-7,98	deleterious	-0,22	neutral	1	deleterious	1,15	deleterious
Mus musculus (Mouse)	P17427	P17427_UniProt_E849A	UniProt	E	849	A	high	UniProt MUTAGEN: MUTAGEN | 849 | 849 | E->A: No effect. |	P17427_1.pdb	PDB_1KYF_A	243.0	1,00	Eukaryota	neutral	33,5	neutral	0,76	deleterious	0,54	deleterious	-4,98	deleterious	0,72	neutral	0,57	neutral	0,3	neutral
Arabidopsis thaliana (Mouse-ear cress)	P17597	P17597_UniProt_S653F	UniProt	S	653	F	high	UniProt MUTAGEN: MUTAGEN | 653 | 653 | S->F: No effect on catalytic activity. Resistant to imidazolinone herbicides and also slightly sulfonylurea-resistant. |	P17597_1.pdb	ModBase_1YBH_A	582.0	1,00	Eukaryota	neutral	48,3	neutral	0,79	deleterious	0,89	deleterious	-3,95	deleterious	0,53	neutral	0,52	neutral	0,14	neutral
Arabidopsis thaliana (Mouse-ear cress)	P17597	P17597_UniProt_S653A	UniProt	S	653	A	high	UniProt MUTAGEN: MUTAGEN | 653 | 653 | S->A: No effect on catalytic activity or sensitivity to herbicides. |	P17597_1.pdb	ModBase_1YBH_A	582.0	1,00	Eukaryota	neutral	48,3	neutral	0,11	neutral	0,00	neutral	-0,76	neutral	-0,22	neutral	0,1	neutral	-0,74	neutral
Arabidopsis thaliana (Mouse-ear cress)	P17597	P17597_UniProt_S653N	UniProt	S	653	N	high	UniProt MUTAGEN: MUTAGEN | 653 | 653 | S->N: In csr1-2/GH90; no effect on catalytic activity. Resistant to imidazolinone but not to sulfonylurea herbicides. |	P17597_1.pdb	ModBase_1YBH_A	582.0	1,00	Eukaryota	neutral	48,3	neutral	0,64	deleterious	0,00	neutral	-1,87	neutral	0,38	neutral	0,57	neutral	0,02	neutral
Arabidopsis thaliana (Mouse-ear cress)	P17597	P17597_UniProt_S653T	UniProt	S	653	T	high	UniProt MUTAGEN: MUTAGEN | 653 | 653 | S->T: No effect on catalytic activity. Resistant to imidazolinone herbicides but not to sulfonylurea herbicides. |	P17597_1.pdb	ModBase_1YBH_A	582.0	1,00	Eukaryota	neutral	48,3	neutral	0,40	neutral	0,00	neutral	-1,77	neutral	0,20	neutral	0,54	neutral	-0,03	neutral
Arabidopsis thaliana (Mouse-ear cress)	P17597	P17597_UniProt_M124I	UniProt	M	124	I	high	UniProt MUTAGEN: MUTAGEN | 124 | 124 | M->I: No effect on catalytic activity. Increased resistance to imidazolinone herbicides. |	P17597_1.pdb	ModBase_1YBH_A	582.0	1,00	Eukaryota	neutral	42,3	neutral	0,26	neutral	0,02	neutral	-3,52	deleterious	0,44	neutral	0,5	neutral	0,07	neutral
Arabidopsis thaliana (Mouse-ear cress)	P17597	P17597_UniProt_R199A	UniProt	R	199	A	high	UniProt MUTAGEN: MUTAGEN | 199 | 199 | R->A,E: No effect on catalytic activity. Resistant to imidazolinone herbicides but not to sulfonylurea herbicides. |	P17597_1.pdb	ModBase_1YBH_A	582.0	1,00	Eukaryota	neutral	80,1	neutral	0,09	neutral	0,01	neutral	-2,19	neutral	0,08	neutral	0,39	neutral	-0,21	neutral
Arabidopsis thaliana (Mouse-ear cress)	P17597	P17597_UniProt_R199E	UniProt	R	199	E	high	UniProt MUTAGEN: MUTAGEN | 199 | 199 | R->A,E: No effect on catalytic activity. Resistant to imidazolinone herbicides but not to sulfonylurea herbicides. |	P17597_1.pdb	ModBase_1YBH_A	582.0	1,00	Eukaryota	neutral	80,1	neutral	0,16	neutral	0,01	neutral	-2,34	neutral	-0,14	neutral	0,28	neutral	-0,34	neutral
Solanum lycopersicum (Tomato) (Lycopersicon esculentum)	P18485	P18485_UniProt_S462G	UniProt	S	462	G	high	UniProt MUTAGEN: MUTAGEN | 462 | 462 | S->G: No effect. |	P18485_1.pdb	PDB_A.clea	419.0	1,00	Eukaryota	neutral	32,5	neutral	0,31	neutral	0,83	deleterious	-2,25	neutral	1,10	deleterious	0,61	neutral	0,11	neutral
Mus musculus (Mouse)	P18894	P18894_UniProt_G181R	UniProt	G	181	R	high	UniProt VARIANT: VARIANT | 181 | 181 | G -> R (abolishes activity). |	P18894_1.pdb	ModBase_3ZNN_A	338.0	0,81	Eukaryota	deleterious	10,7	deleterious	0,94	deleterious	1,00	deleterious	-7,13	deleterious	2,67	deleterious	0,98	deleterious	1,06	deleterious
Desulfovibrio vulgaris (strain Hildenborough / ATCC 29579 / NCIMB 8303)	P20418	P20418_UniProt_E47A	UniProt	E	47	A	high	UniProt MUTAGEN: MUTAGEN | 47 | 47 | E->A: No effect on activity. |	P20418_1.pdb	ModBase_1DFX_	124.0	0,77	Bacteria	neutral	61,5	neutral	0,12	neutral	1,00	deleterious	-5,96	deleterious	0,63	neutral	0,58	neutral	0,39	deleterious
Desulfovibrio vulgaris (strain Hildenborough / ATCC 29579 / NCIMB 8303)	P20418	P20418_UniProt_C13S	UniProt	C	13	S	high	UniProt MUTAGEN: MUTAGEN | 13 | 13 | C->S: No effect on activity. No iron present in center I. |	P20418_1.pdb	ModBase_1DFX_	124.0	0,77	Bacteria	neutral	50,4	neutral	0,35	neutral	1,00	deleterious	-10,00	deleterious	0,12	neutral	0,58	neutral	0,75	deleterious
Bacillus circulans	P20533	P20533_UniProt_D200E	UniProt	D	200	E	high	UniProt MUTAGEN: MUTAGEN | 200 | 200 | D->E: No change in activity. |	P20533_1.pdb	ModBase_1ITX_A	419.0	1,00	Bacteria	neutral	0,0	deleterious	0,91	deleterious	1,00	deleterious	-3,99	deleterious	1,19	deleterious	0,91	deleterious	0,68	deleterious
Rattus norvegicus (Rat)	P20646	P20646_UniProt_Y154K	UniProt	Y	154	K	high	UniProt MUTAGEN: MUTAGEN | 154 | 154 | Y->K: PH optimum at 5.4 as for wild type and no change in specific activity. Lower pH maximum around 4.5 and more sensitive to L(+)tartrate inhibition but no change in specific activity; when associated with G-158. |	P20646_1.pdb	ModBase_1RPT_	342.0	0,98	Eukaryota	neutral	21,3	neutral	0,37	neutral	0,28	neutral	0,65	neutral6	1,64	deleterious	0,84	deleterious	0,18	neutral
Rattus norvegicus (Rat)	P20646	P20646_UniProt_R158G	UniProt	R	158	G	high	UniProt MUTAGEN: MUTAGEN | 158 | 158 | R->G: Broader pH maximum levels around 5.4 but no change in specific activity. Lower pH maximum around 4.5 and more sensitive to L(+)tartrate inhibition but no change in specific activity; when associated with K-154. |	P20646_1.pdb	ModBase_1RPT_	342.0	0,98	Eukaryota	neutral	61,6	neutral	0,27	neutral	0,66	deleterious	-1,78	neutral	0,01	neutral	0,44	neutral	-0,17	neutral
Rattus norvegicus (Rat)	P20646	P20646_UniProt_D289N	UniProt	D	289	N	high	UniProt MUTAGEN: MUTAGEN | 289 | 289 | D->N: Abolishes enzyme activity. |	P20646_1.pdb	ModBase_1RPT_	342.0	0,98	Eukaryota	deleterious	8,9	deleterious	0,36	neutral	1,00	deleterious	-4,27	deleterious	0,76	deleterious	0,77	deleterious	0,5	deleterious
Elizabethkingia miricola (Chryseobacterium miricola)	P21163	P21163_UniProt_E158Q	UniProt	E	158	Q	high	UniProt MUTAGEN: MUTAGEN | 158 | 158 | E->Q: Loss of activity. |	P21163_1.pdb	ModBase_1PGS_	311.0	1,00	Bacteria	deleterious	6,1	deleterious	0,63	deleterious	0,98	deleterious	-0,44	neutral	0,39	neutral	0,9	deleterious	0,35	deleterious
Elizabethkingia miricola (Chryseobacterium miricola)	P21163	P21163_UniProt_D100N	UniProt	D	100	N	high	UniProt MUTAGEN: MUTAGEN | 100 | 100 | D->N: Complete loss of activity. |	P21163_1.pdb	ModBase_1PGS_	311.0	1,00	Bacteria	deleterious	16,4	deleterious	0,83	deleterious	1,00	deleterious	-4,22	deleterious	0,29	neutral	0,71	neutral	0,42	deleterious
Elizabethkingia miricola (Chryseobacterium miricola)	P21163	P21163_UniProt_E246Q	UniProt	E	246	Q	high	UniProt MUTAGEN: MUTAGEN | 246 | 246 | E->Q: Loss of activity. |	P21163_1.pdb	ModBase_1PGS_	311.0	1,00	Bacteria	deleterious	18,7	neutral	0,78	deleterious	1,00	deleterious	-2,83	deleterious	0,57	neutral	0,79	deleterious	0,41	deleterious
Rattus norvegicus (Rat)	P21213	P21213_UniProt_S254A	UniProt	S	254	A	high	UniProt MUTAGEN: MUTAGEN | 254 | 254 | S->A: Complete loss of activity. |	P21213_1.pdb	ModBase_1GKM_A	494.0	0,44	Eukaryota	deleterious	2,8	deleterious	0,78	deleterious	1,00	deleterious	-2,88	deleterious	1,27	deleterious	0,79	deleterious	0,42	deleterious
Pseudomonas putida (Arthrobacter siderocapsulatus)	P21310	P21310_UniProt_S419A	UniProt	S	419	A	high	UniProt MUTAGEN: MUTAGEN | 419 | 419 | S->A: No loss of activity. |	P21310_1.pdb	PDB_1GK2_A	509.0	1,00	Bacteria	neutral	0,0	deleterious	0,83	deleterious	1,00	deleterious	-2,99	deleterious	1,39	deleterious	0,95	deleterious	0,64	deleterious
Pseudomonas putida (Arthrobacter siderocapsulatus)	P21310	P21310_UniProt_S113A	UniProt	S	113	A	high	UniProt MUTAGEN: MUTAGEN | 113 | 113 | S->A: No loss of activity. |	P21310_1.pdb	PDB_1GK2_A	509.0	1,00	Bacteria	neutral	0,0	deleterious	0,78	deleterious	1,00	deleterious	-2,97	deleterious	0,70	neutral	0,86	deleterious	0,52	deleterious
Pseudomonas putida (Arthrobacter siderocapsulatus)	P21310	P21310_UniProt_S144C	UniProt	S	144	C	high	UniProt MUTAGEN: MUTAGEN | 144 | 144 | S->C: No effect. |	P21310_1.pdb	PDB_1GK2_A	509.0	1,00	Bacteria	neutral	37,0	neutral	0,68	deleterious	0,96	deleterious	-4,46	deleterious	0,05	neutral	0,42	neutral	0,04	neutral
Pseudomonas putida (Arthrobacter siderocapsulatus)	P21310	P21310_UniProt_S394A	UniProt	S	394	A	high	UniProt MUTAGEN: MUTAGEN | 394 | 394 | S->A: No loss of activity. |	P21310_1.pdb	PDB_1GK2_A	509.0	1,00	Bacteria	neutral	55,6	neutral	0,36	neutral	1,00	deleterious	-2,66	deleterious	-0,57	neutral	0,39	neutral	-0,16	neutral
Saccharomyces cerevisiae (strain ATCC 204508 / S288c) (Baker's yeast)	P21524	P21524_UniProt_C428A	UniProt	C	428	A	high	UniProt MUTAGEN: MUTAGEN | 428 | 428 | C->A: Completely abolishes reductase activity. |	P21524_1.pdb	PDB_2CVY_A	642.0	1,00	Eukaryota	deleterious	18,9	neutral	0,95	deleterious	1,00	deleterious	-8,99	deleterious	1,23	deleterious	0,61	neutral	0,69	deleterious
Paenibacillus polymyxa (Bacillus polymyxa)	P21543	P21543_UniProt_C358S	UniProt	C	358	S	high	UniProt MUTAGEN: MUTAGEN | 358 | 358 | C->S: 60-fold decrease in activity. |	P21543_1.pdb	ModBase_1J18_A	510.0	0,45	Bacteria	deleterious	5,9	deleterious	0,63	deleterious	0,89	deleterious	-2,95	deleterious	1,09	deleterious	0,86	deleterious	0,51	deleterious
Pseudomonas denitrificans	P21631	P21631_UniProt_Y183A	UniProt	Y	183	A	high	UniProt MUTAGEN: MUTAGEN | 183 | 183 | Y->A: Strongly reduces S-adenosyl-L- methionine binding. Loss of activity. |	P21631_1.pdb	PDB_1S4D_A	258.0	1,00	Bacteria	deleterious	4,1	deleterious	0,96	deleterious	1,00	deleterious	-8,64	deleterious	3,76	deleterious	0,97	deleterious	1,17	deleterious
Pseudomonas denitrificans	P21631	P21631_UniProt_F106A	UniProt	F	106	A	high	UniProt MUTAGEN: MUTAGEN | 106 | 106 | F->A: Strongly reduces S-adenosyl-L- methionine binding. Loss of activity. |	P21631_1.pdb	PDB_1S4D_A	258.0	1,00	Bacteria	deleterious	41,5	neutral	0,94	deleterious	1,00	deleterious	-8,00	deleterious	0,93	deleterious	0,68	neutral	0,7	deleterious
Escherichia coli (strain K12)	P21645	P21645_UniProt_M292A	UniProt	M	292	A	high	UniProt MUTAGEN: MUTAGEN | 292 | 292 | M->A: No change in the acyl donor selectivity. |	P21645_1.pdb	PDB_3EH0_A	341.0	1,00	Bacteria	neutral	55,1	neutral	0,31	neutral	0,57	deleterious	-3,69	deleterious	0,20	neutral	0,48	neutral	0,06	neutral
Saccharomyces cerevisiae (strain ATCC 204508 / S288c) (Baker's yeast)	P21801	P21801_UniProt_K260T	UniProt	K	260	T	high	UniProt MUTAGEN: MUTAGEN | 260 | 260 | K->T: Abolishes SDH activity. No effect on complex assembly and stability; when associated with T-261. |	P21801_1.pdb	ModBase_2H88_B	235.0	0,75	Eukaryota	deleterious	23,6	neutral	0,87	deleterious	1,00	deleterious	-5,05	deleterious	1,07	deleterious	0,61	neutral	0,35	deleterious
Saccharomyces cerevisiae (strain ATCC 204508 / S288c) (Baker's yeast)	P21801	P21801_UniProt_K261T	UniProt	K	261	T	high	UniProt MUTAGEN: MUTAGEN | 261 | 261 | K->T: Abolishes SDH activity. No effect on complex assembly and stability; when associated with T-260. |	P21801_1.pdb	ModBase_2H88_B	235.0	0,75	Eukaryota	deleterious	56,9	neutral	0,58	deleterious	0,85	deleterious	-4,25	deleterious	0,54	neutral	0,48	neutral	0,1	neutral
Escherichia coli	P21867	P21867_UniProt_A50E	UniProt	A	50	E	high	UniProt MUTAGEN: MUTAGEN | 50 | 50 | A->E: Loss of activity. |	P21867_1.pdb	ModBase_1UXD_A	55.0	0,38	Bacteria	deleterious	79,6	neutral	0,72	deleterious	1,00	deleterious	-4,79	deleterious	-0,18	neutral	0,29	neutral	-0,11	neutral
Saccharomyces cerevisiae (strain ATCC 204508 / S288c) (Baker's yeast)	P22146	P22146_UniProt_E161Q	UniProt	E	161	Q	high	UniProt MUTAGEN: MUTAGEN | 161 | 161 | E->Q: Loss of function. |	P22146_1.pdb	ModBase_2W62_A	423.0	0,52	Eukaryota	deleterious	25,9	neutral	0,66	deleterious	1,00	deleterious	-3,00	deleterious	0,20	neutral	0,64	neutral	0,21	neutral
Saccharomyces cerevisiae (strain ATCC 204508 / S288c) (Baker's yeast)	P22146	P22146_UniProt_E262Q	UniProt	E	262	Q	high	UniProt MUTAGEN: MUTAGEN | 262 | 262 | E->Q: Loss of function. |	P22146_1.pdb	ModBase_2W62_A	423.0	0,52	Eukaryota	deleterious	8,2	deleterious	0,84	deleterious	1,00	deleterious	-3,00	deleterious	0,23	neutral	0,85	deleterious	0,51	deleterious
Saccharomyces cerevisiae (strain ATCC 204508 / S288c) (Baker's yeast)	P22147	P22147_UniProt_N37D	UniProt	N	37	D	high	UniProt MUTAGEN: MUTAGEN | 37 | 37 | N->D: Reduces strongly exonuclease activity. |	P22147_1.pdb	ModBase_3FQD_A	690.0	0,43	Eukaryota	deleterious	3,9	deleterious	0,91	deleterious	1,00	deleterious	-4,62	deleterious	0,87	deleterious	0,76	deleterious	0,52	deleterious
Saccharomyces cerevisiae (strain ATCC 204508 / S288c) (Baker's yeast)	P22147	P22147_UniProt_R101G	UniProt	R	101	G	high	UniProt MUTAGEN: MUTAGEN | 101 | 101 | R->G: Reduces strongly exonuclease activity. |	P22147_1.pdb	ModBase_3FQD_A	690.0	0,43	Eukaryota	deleterious	0,7	deleterious	0,86	deleterious	1,00	deleterious	-6,82	deleterious	3,20	deleterious	0,95	deleterious	0,98	deleterious
Saccharomyces cerevisiae (strain ATCC 204508 / S288c) (Baker's yeast)	P22147	P22147_UniProt_D86G	UniProt	D	86	G	high	UniProt MUTAGEN: MUTAGEN | 86 | 86 | D->G: Reduces strongly exonuclease activity. |	P22147_1.pdb	ModBase_3FQD_A	690.0	0,43	Eukaryota	deleterious	24,2	neutral	0,84	deleterious	1,00	deleterious	-6,82	deleterious	0,92	deleterious	0,82	deleterious	0,8	deleterious
Saccharomyces cerevisiae (strain ATCC 204508 / S288c) (Baker's yeast)	P22147	P22147_UniProt_D206A	UniProt	D	206	A	high	UniProt MUTAGEN: MUTAGEN | 206 | 206 | D->A: Abolishes exonuclease activity in vitro. |	P22147_1.pdb	ModBase_3FQD_A	690.0	0,43	Eukaryota	deleterious	30,8	neutral	0,76	deleterious	1,00	deleterious	-7,81	deleterious	0,96	deleterious	0,68	neutral	0,69	deleterious
Saccharomyces cerevisiae (strain ATCC 204508 / S288c) (Baker's yeast)	P22147	P22147_UniProt_D208A	UniProt	D	208	A	high	UniProt MUTAGEN: MUTAGEN | 208 | 208 | D->A: Abolishes exonuclease activity in vitro. |	P22147_1.pdb	ModBase_3FQD_A	690.0	0,43	Eukaryota	deleterious	10,1	deleterious	0,61	deleterious	1,00	deleterious	-7,81	deleterious	0,92	deleterious	0,91	deleterious	1,01	deleterious
Saccharomyces cerevisiae (strain ATCC 204508 / S288c) (Baker's yeast)	P22147	P22147_UniProt_E176G	UniProt	E	176	G	high	UniProt MUTAGEN: MUTAGEN | 176 | 176 | E->G: Reduces strongly exonuclease activity. |	P22147_1.pdb	ModBase_3FQD_A	690.0	0,43	Eukaryota	deleterious	2,6	deleterious	0,82	deleterious	1,00	deleterious	-6,88	deleterious	1,42	deleterious	0,99	deleterious	1,05	deleterious
Saccharomyces cerevisiae (strain ATCC 204508 / S288c) (Baker's yeast)	P22147	P22147_UniProt_G87D	UniProt	G	87	D	high	UniProt MUTAGEN: MUTAGEN | 87 | 87 | G->D: Reduces strongly exonuclease activity. |	P22147_1.pdb	ModBase_3FQD_A	690.0	0,43	Eukaryota	deleterious	2,3	deleterious	0,94	deleterious	1,00	deleterious	-6,82	deleterious	1,41	deleterious	0,99	deleterious	1,04	deleterious
Saccharomyces cerevisiae (strain ATCC 204508 / S288c) (Baker's yeast)	P22147	P22147_UniProt_K93M	UniProt	K	93	M	high	UniProt MUTAGEN: MUTAGEN | 93 | 93 | K->M: Reduces strongly exonuclease activity. |	P22147_1.pdb	ModBase_3FQD_A	690.0	0,43	Eukaryota	deleterious	6,6	deleterious	0,86	deleterious	1,00	deleterious	-5,85	deleterious	0,24	neutral	0,96	deleterious	0,91	deleterious
Saccharomyces cerevisiae (strain ATCC 204508 / S288c) (Baker's yeast)	P22219	P22219_UniProt_E200R	UniProt	E	200	R	high	UniProt MUTAGEN: MUTAGEN | 200 | 200 | E->R: Loss of activity. No activation of VPS34 kinase activity. |	P22219_1.pdb	ModBase_2QKR_A	123.0	0,38	Eukaryota	deleterious	13,1	deleterious	0,54	deleterious	1,00	deleterious	-4,93	deleterious	0,41	neutral	0,76	deleterious	0,55	deleterious
Saccharomyces cerevisiae (strain ATCC 204508 / S288c) (Baker's yeast)	P22219	P22219_UniProt_D165R	UniProt	D	165	R	high	UniProt MUTAGEN: MUTAGEN | 165 | 165 | D->R: Loss of activity. |	P22219_1.pdb	ModBase_2QKR_A	123.0	0,38	Eukaryota	deleterious	68,1	neutral	0,83	deleterious	1,00	deleterious	-7,88	deleterious	0,11	neutral	0,45	neutral	0,38	deleterious
Saccharomyces cerevisiae (strain ATCC 204508 / S288c) (Baker's yeast)	P22219	P22219_UniProt_D147R	UniProt	D	147	R	high	UniProt MUTAGEN: MUTAGEN | 147 | 147 | D->R: Loss of activity. |	P22219_1.pdb	ModBase_2QKR_A	123.0	0,38	Eukaryota	deleterious	30,9	neutral	0,88	deleterious	1,00	deleterious	-7,88	deleterious	0,03	neutral	0,57	neutral	0,55	deleterious
Saccharomyces cerevisiae (strain ATCC 204508 / S288c) (Baker's yeast)	P22219	P22219_UniProt_K149D	UniProt	K	149	D	high	UniProt MUTAGEN: MUTAGEN | 149 | 149 | K->D: Loss of activity. |	P22219_1.pdb	ModBase_2QKR_A	123.0	0,38	Eukaryota	deleterious	13,2	deleterious	0,95	deleterious	1,00	deleterious	-5,84	deleterious	0,66	neutral	0,71	neutral	0,56	deleterious
Escherichia coli (strain K12)	P22523	P22523_UniProt_K40L	UniProt	K	40	L	high	UniProt MUTAGEN: MUTAGEN | 40 | 40 | K->L: No effect. |	P22523_1.pdb	ModBase_1QHL_A	222.0	1,00	Bacteria	neutral	10,0	deleterious	0,81	deleterious	1,00	deleterious	-5,81	deleterious	-0,48	neutral	0,97	deleterious	0,92	deleterious
Saccharomyces cerevisiae (strain ATCC 204508 / S288c) (Baker's yeast)	P22543	P22543_UniProt_D749E	UniProt	D	749	E	high	UniProt MUTAGEN: MUTAGEN | 749 | 749 | D->E: Loss of kinase activity and no vacuolar carboxypeptidase Y (PCR1) sorting to the vacuole. |	P22543_1.pdb	ModBase_1HE8_A	509.0	0,34	Eukaryota	deleterious	39,9	neutral	0,52	deleterious	1,00	deleterious	-3,99	deleterious	0,42	neutral	0,52	neutral	0,13	neutral
Saccharomyces cerevisiae (strain ATCC 204508 / S288c) (Baker's yeast)	P22543	P22543_UniProt_N736K	UniProt	N	736	K	high	UniProt MUTAGEN: MUTAGEN | 736 | 736 | N->K: Loss of kinase activity and no vacuolar carboxypeptidase Y (PCR1) sorting to the vacuole. |	P22543_1.pdb	ModBase_1HE8_A	509.0	0,34	Eukaryota	deleterious	17,3	deleterious	0,83	deleterious	1,00	deleterious	-5,98	deleterious	0,98	deleterious	0,64	neutral	0,48	deleterious
Saccharomyces cerevisiae (strain ATCC 204508 / S288c) (Baker's yeast)	P22543	P22543_UniProt_D731A	UniProt	D	731	A	high	UniProt MUTAGEN: MUTAGEN | 731 | 731 | D->A: Loss of kinase activity and no vacuolar carboxypeptidase Y (PCR1) sorting to the vacuole. |	P22543_1.pdb	ModBase_1HE8_A	509.0	0,34	Eukaryota	deleterious	29,3	neutral	0,81	deleterious	1,00	deleterious	-7,98	deleterious	0,79	deleterious	0,72	neutral	0,77	deleterious
Saccharomyces cerevisiae (strain ATCC 204508 / S288c) (Baker's yeast)	P22696	P22696_UniProt_S122P	UniProt	S	122	P	high	UniProt MUTAGEN: MUTAGEN | 122 | 122 | S->P: Abolishes PPIase activity. |	P22696_1.pdb	ModBase_1J6Y_A	110.0	0,53	Eukaryota	deleterious	5,0	deleterious	0,96	deleterious	1,00	deleterious	-5,00	deleterious	1,58	deleterious	0,95	deleterious	0,82	deleterious
Saccharomyces cerevisiae (strain ATCC 204508 / S288c) (Baker's yeast)	P22696	P22696_UniProt_C120R	UniProt	C	120	R	high	UniProt MUTAGEN: MUTAGEN | 120 | 120 | C->R: Abolishes PPIase activity. |	P22696_1.pdb	ModBase_1J6Y_A	110.0	0,53	Eukaryota	deleterious	34,2	neutral	0,70	deleterious	1,00	deleterious	-11,99	deleterious	0,19	neutral	0,78	deleterious	1,2	deleterious
Saccharomyces cerevisiae (strain ATCC 204508 / S288c) (Baker's yeast)	P22696	P22696_UniProt_H164R	UniProt	H	164	R	high	UniProt MUTAGEN: MUTAGEN | 164 | 164 | H->R: Abolishes PPIase activity. |	P22696_1.pdb	ModBase_1J6Y_A	110.0	0,53	Eukaryota	deleterious	5,8	deleterious	0,94	deleterious	1,00	deleterious	-7,83	deleterious	0,98	deleterious	0,78	deleterious	0,84	deleterious
Saccharomyces cerevisiae (strain ATCC 204508 / S288c) (Baker's yeast)	P23254	P23254_UniProt_H263A	UniProt	H	263	A	high	UniProt MUTAGEN: MUTAGEN | 263 | 263 | H->A: Strongly reduced catalytic activity. |	P23254_1.pdb	PDB_1GPU_A	678.0	1,00	Eukaryota	deleterious	16,0	deleterious	0,95	deleterious	1,00	deleterious	-9,89	deleterious	1,15	deleterious	0,78	deleterious	1,02	deleterious
Saccharomyces cerevisiae (strain ATCC 204508 / S288c) (Baker's yeast)	P23254	P23254_UniProt_H30N	UniProt	H	30	N	high	UniProt MUTAGEN: MUTAGEN | 30 | 30 | H->N: Loss of activity. |	P23254_1.pdb	PDB_1GPU_A	678.0	1,00	Eukaryota	deleterious	14,4	deleterious	0,91	deleterious	1,00	deleterious	-6,50	deleterious	0,84	deleterious	0,76	deleterious	0,69	deleterious
Saccharomyces cerevisiae (strain ATCC 204508 / S288c) (Baker's yeast)	P23254	P23254_UniProt_H103F	UniProt	H	103	F	high	UniProt MUTAGEN: MUTAGEN | 103 | 103 | H->F: Loss of activity. |	P23254_1.pdb	PDB_1GPU_A	678.0	1,00	Eukaryota	deleterious	33,6	neutral	0,93	deleterious	1,00	deleterious	-8,83	deleterious	0,29	neutral	0,71	neutral	0,83	deleterious
Saccharomyces cerevisiae (strain ATCC 204508 / S288c) (Baker's yeast)	P23254	P23254_UniProt_D477A	UniProt	D	477	A	high	UniProt MUTAGEN: MUTAGEN | 477 | 477 | D->A: Strongly reduced catalytic activity. Strongly reduced affinity for xylulose 5-phosphate and ribose 5- phosphate. |	P23254_1.pdb	PDB_1GPU_A	678.0	1,00	Eukaryota	deleterious	61,8	neutral	0,87	deleterious	1,00	deleterious	-7,95	deleterious	0,44	neutral	0,57	neutral	0,55	deleterious
Saccharomyces cerevisiae (strain ATCC 204508 / S288c) (Baker's yeast)	P23293	P23293_UniProt_E107Q	UniProt	E	107	Q	high	UniProt MUTAGEN: MUTAGEN | 107 | 107 | E->Q: Loss of kinase activity in vitro. |	P23293_1.pdb	ModBase_1OIQ_A	61.0	0,52	Eukaryota	deleterious	62,1	neutral	0,65	deleterious	1,00	deleterious	-2,93	deleterious	-0,19	neutral	0,38	neutral	-0,15	neutral
Bacillus subtilis (strain 168)	P23478	P23478_UniProt_K36A	UniProt	K	36	A	high	UniProt MUTAGEN: MUTAGEN | 36 | 36 | K->A: Loss of helicase and nuclease activity. DNA-binding is unaltered. |	P23478_1.pdb	PDB_3U4Q_A	1134.0	1,00	Bacteria	deleterious	21,2	neutral	0,94	deleterious	1,00	deleterious	-5,86	deleterious	0,86	deleterious	0,95	deleterious	0,89	deleterious
Lactococcus lactis subsp. lactis (Streptococcus lactis)	P23532	P23532_UniProt_G18E	UniProt	G	18	E	high	UniProt MUTAGEN: MUTAGEN | 18 | 18 | G->E: No activity. |	P23532_1.pdb	PDB_A.clea	104.0	1,00	Bacteria	deleterious	38,2	neutral	0,95	deleterious	1,00	deleterious	-7,91	deleterious	-0,04	neutral	0,52	neutral	0,48	deleterious
Escherichia coli (strain K12)	P23874	P23874_UniProt_G22S	UniProt	G	22	S	high	UniProt MUTAGEN: MUTAGEN | 22 | 22 | G->S: Loss of toxicity, does not confer high persistence. Loss of toxicity, high persistence and cold sensitivity; in hipA7; when associated with A-291. |	P23874_1.pdb	PDB_3DNT_A	417.0	1,00	Bacteria	deleterious	40,2	neutral	0,42	neutral	0,98	deleterious	-5,35	deleterious	1,64	deleterious	0,77	deleterious	0,6	deleterious
Escherichia coli (strain K12)	P23874	P23874_UniProt_D88N	UniProt	D	88	N	high	UniProt MUTAGEN: MUTAGEN | 88 | 88 | D->N: Loss of toxicity, still confers high persistence. |	P23874_1.pdb	PDB_3DNT_A	417.0	1,00	Bacteria	deleterious	5,4	deleterious	0,68	deleterious	0,63	deleterious	-4,85	deleterious	0,67	neutral	0,72	neutral	0,49	deleterious
Rattus norvegicus (Rat)	P23965	P23965_UniProt_E165Q	UniProt	E	165	Q	high	UniProt MUTAGEN: MUTAGEN | 165 | 165 | E->Q: Loss of activity. |	P23965_1.pdb	ModBase_1XX4_A	257.0	1,00	Eukaryota	deleterious	5,4	deleterious	0,57	deleterious	1,00	deleterious	-2,71	deleterious	0,34	neutral	0,79	deleterious	0,4	deleterious
Anas platyrhynchos (Domestic duck) (Anas boschas)	P24058	P24058_UniProt_T161D	UniProt	T	161	D	high	UniProt MUTAGEN: MUTAGEN | 161 | 161 | T->D: Loss of activity. |	P24058_1.pdb	PDB_1K7W_A	449.0	1,00	Eukaryota	deleterious	50,9	neutral	0,83	deleterious	1,00	deleterious	-5,85	deleterious	0,10	neutral	0,49	neutral	0,25	neutral
Anas platyrhynchos (Domestic duck) (Anas boschas)	P24058	P24058_UniProt_T161A	UniProt	T	161	A	high	UniProt MUTAGEN: MUTAGEN | 161 | 161 | T->A: Loss of activity. |	P24058_1.pdb	PDB_1K7W_A	449.0	1,00	Eukaryota	deleterious	50,9	neutral	0,77	deleterious	1,00	deleterious	-4,86	deleterious	0,32	neutral	0,44	neutral	0,1	neutral
Anas platyrhynchos (Domestic duck) (Anas boschas)	P24058	P24058_UniProt_T161V	UniProt	T	161	V	high	UniProt MUTAGEN: MUTAGEN | 161 | 161 | T->V: Loss of activity. |	P24058_1.pdb	PDB_1K7W_A	449.0	1,00	Eukaryota	deleterious	50,9	neutral	0,82	deleterious	1,00	deleterious	-4,82	deleterious	-0,45	neutral	0,31	neutral	-0,09	neutral
Anas platyrhynchos (Domestic duck) (Anas boschas)	P24058	P24058_UniProt_D89N	UniProt	D	89	N	high	UniProt MUTAGEN: MUTAGEN | 89 | 89 | D->N: Loss of activity. |	P24058_1.pdb	PDB_1K7W_A	449.0	1,00	Eukaryota	deleterious	16,1	deleterious	0,87	deleterious	1,00	deleterious	-4,79	deleterious	0,74	deleterious	0,68	neutral	0,42	deleterious
Anas platyrhynchos (Domestic duck) (Anas boschas)	P24058	P24058_UniProt_R238Q	UniProt	R	238	Q	high	UniProt MUTAGEN: MUTAGEN | 238 | 238 | R->Q: Loss of activity. |	P24058_1.pdb	PDB_1K7W_A	449.0	1,00	Eukaryota	deleterious	1,6	deleterious	0,91	deleterious	1,00	deleterious	-3,82	deleterious	1,39	deleterious	0,77	deleterious	0,47	deleterious
Anas platyrhynchos (Domestic duck) (Anas boschas)	P24058	P24058_UniProt_H162E	UniProt	H	162	E	high	UniProt MUTAGEN: MUTAGEN | 162 | 162 | H->E: Loss of activity. |	P24058_1.pdb	PDB_1K7W_A	449.0	1,00	Eukaryota	deleterious	87,0	neutral	0,87	deleterious	1,00	deleterious	-7,87	deleterious	0,01	neutral	0,51	neutral	0,47	deleterious
Escherichia coli (strain K12)	P24232	P24232_UniProt_Y29F	UniProt	Y	29	F	high	UniProt MUTAGEN: MUTAGEN | 29 | 29 | Y->F: 30-fold reduction in NO dioxygenase activity, and 80-fold increase in the O(2) dissociation rate constant. |	P24232_1.pdb	ModBase_1GVH_A	396.0	1,00	Bacteria	deleterious	4,8	deleterious	0,76	deleterious	1,00	deleterious	-3,81	deleterious	0,85	deleterious	0,66	neutral	0,31	neutral
Saccharomyces cerevisiae (strain ATCC 204508 / S288c) (Baker's yeast)	P24279	P24279_UniProt_K415A	UniProt	K	415	A	high	UniProt MUTAGEN: MUTAGEN | 415 | 415 | K->A: No effect on MCM2-7 complex helicase activity. Loss of MCM2-7 complex helicase activity; when associated with MCM5 A-422. Reduces MCM2-7 complex helicase activity; when asscociated with MCM2 A-549. |	P24279_1.pdb	ModBase_3F9V_A	648.0	0,40	Eukaryota	neutral	12,5	deleterious	0,86	deleterious	1,00	deleterious	-6,00	deleterious	0,83	deleterious	0,95	deleterious	0,91	deleterious
Rattus norvegicus (Rat)	P24473	P24473_UniProt_S16A	UniProt	S	16	A	high	UniProt MUTAGEN: MUTAGEN | 16 | 16 | S->A: Reduces catalytic activity about 30-fold. Reduces affinity for glutathione about 4-fold. |	P24473_1.pdb	PDB_A.clea	221.0	1,00	Eukaryota	deleterious	5,1	deleterious	0,92	deleterious	1,00	deleterious	-2,91	deleterious	1,42	deleterious	0,57	neutral	0,11	neutral
Petroselinum crispum (Parsley) (Petroselinum hortense)	P24481	P24481_UniProt_S203A	UniProt	S	203	A	high	UniProt MUTAGEN: MUTAGEN | 203 | 203 | S->A: Complete loss of activity. |	P24481_1.pdb	ModBase_1W27_A	692.0	1,00	Eukaryota	deleterious	8,8	deleterious	0,38	neutral	1,00	deleterious	-2,66	deleterious	1,00	deleterious	0,81	deleterious	0,42	deleterious
Petroselinum crispum (Parsley) (Petroselinum hortense)	P24481	P24481_UniProt_S210A	UniProt	S	210	A	high	UniProt MUTAGEN: MUTAGEN | 210 | 210 | S->A: No loss of activity. |	P24481_1.pdb	ModBase_1W27_A	692.0	1,00	Eukaryota	neutral	0,0	deleterious	0,48	neutral	0,01	neutral	-1,87	neutral	0,45	neutral	0,75	deleterious	0,27	neutral
Autographa californica nuclear polyhedrosis virus (AcMNPV)	P24656	P24656_UniProt_C119S	UniProt	C	119	S	high	UniProt MUTAGEN: MUTAGEN | 119 | 119 | C->S: Loss of activity. |	P24656_1.pdb	PDB_1YN9_A	168.0	1,00	Viruses	deleterious	1,1	deleterious	0,92	deleterious	1,00	deleterious	-9,67	deleterious	1,60	deleterious	0,93	deleterious	1,2	deleterious
Pseudomonas putida (Arthrobacter siderocapsulatus)	P25080	P25080_UniProt_C355A	UniProt	C	355	A	high	UniProt MUTAGEN: MUTAGEN | 355 | 355 | C->A: Minor loss in activity. |	P25080_1.pdb	PDB_1UWK_A	554.0	1,00	Bacteria	neutral	0,3	deleterious	0,91	deleterious	0,93	deleterious	-8,32	deleterious	1,44	deleterious	0,94	deleterious	1,1	deleterious
Pseudomonas putida (Arthrobacter siderocapsulatus)	P25080	P25080_UniProt_C411A	UniProt	C	411	A	high	UniProt MUTAGEN: MUTAGEN | 411 | 411 | C->A: Loss of activity. |	P25080_1.pdb	PDB_1UWK_A	554.0	1,00	Bacteria	deleterious	0,3	deleterious	0,88	deleterious	0,99	deleterious	-8,21	deleterious	2,13	deleterious	0,93	deleterious	1,07	deleterious
Escherichia coli (strain K12)	P25397	P25397_UniProt_D97E	UniProt	D	97	E	high	UniProt MUTAGEN: MUTAGEN | 97 | 97 | D->E: No effect on tellurite resistance. |	P25397_1.pdb	PDB_2XVM_A	197.0	1,00	Bacteria	neutral	25,6	neutral	0,76	deleterious	0,65	deleterious	-3,18	deleterious	1,16	deleterious	0,7	neutral	0,32	neutral
Escherichia coli (strain K12)	P25397	P25397_UniProt_D59A	UniProt	D	59	A	high	UniProt MUTAGEN: MUTAGEN | 59 | 59 | D->A: Loss of tellurite resistance. |	P25397_1.pdb	PDB_2XVM_A	197.0	1,00	Bacteria	deleterious	14,6	deleterious	0,98	deleterious	1,00	deleterious	-8,00	deleterious	1,79	deleterious	0,92	deleterious	1,04	deleterious
Escherichia coli (strain K12)	P25522	P25522_UniProt_E282Q	UniProt	E	282	Q	high	UniProt MUTAGEN: MUTAGEN | 282 | 282 | E->Q: 370-fold decrease in GTPase activity. |	P25522_1.pdb	PDB_2GJ8_A	161.0	1,00	Bacteria	deleterious	3,5	deleterious	0,92	deleterious	1,00	deleterious	-2,99	deleterious	0,74	deleterious	0,81	deleterious	0,45	deleterious
Escherichia coli (strain K12)	P25522	P25522_UniProt_N226K	UniProt	N	226	K	high	UniProt MUTAGEN: MUTAGEN | 226 | 226 | N->K: 70-fold decrease in GTPase activity. 2-fold decrease of affinity for GTP. |	P25522_1.pdb	PDB_2GJ8_A	161.0	1,00	Bacteria	deleterious	39,4	neutral	0,89	deleterious	1,00	deleterious	-5,97	deleterious	1,34	deleterious	0,61	neutral	0,43	deleterious
Escherichia coli (strain K12)	P25522	P25522_UniProt_N226A	UniProt	N	226	A	high	UniProt MUTAGEN: MUTAGEN | 226 | 226 | N->A: 100-fold decrease in GTPase activity. 5-fold decrease of affinity for GTP. |	P25522_1.pdb	PDB_2GJ8_A	161.0	1,00	Bacteria	deleterious	39,4	neutral	0,89	deleterious	1,00	deleterious	-7,96	deleterious	1,00	deleterious	0,61	neutral	0,6	deleterious
Escherichia coli (strain K12)	P25522	P25522_UniProt_E282A	UniProt	E	282	A	high	UniProt MUTAGEN: MUTAGEN | 282 | 282 | E->A: 1900-fold decrease in GTPase activity. |	P25522_1.pdb	PDB_2GJ8_A	161.0	1,00	Bacteria	deleterious	3,5	deleterious	0,98	deleterious	1,00	deleterious	-5,98	deleterious	1,76	deleterious	0,97	deleterious	0,93	deleterious
Escherichia coli (strain K12)	P25522	P25522_UniProt_G249A	UniProt	G	249	A	high	UniProt MUTAGEN: MUTAGEN | 249 | 249 | G->A: 22-fold decrease in GTPase activity and 7-fold increase of affinity. |	P25522_1.pdb	PDB_2GJ8_A	161.0	1,00	Bacteria	deleterious	18,2	neutral	0,89	deleterious	1,00	deleterious	-5,98	deleterious	2,02	deleterious	0,83	deleterious	0,74	deleterious
Escherichia coli (strain K12)	P25522	P25522_UniProt_T251A	UniProt	T	251	A	high	UniProt MUTAGEN: MUTAGEN | 251 | 251 | T->A: 92-fold decrease in GTPase activity and 59-fold increase of affinity. |	P25522_1.pdb	PDB_2GJ8_A	161.0	1,00	Bacteria	deleterious	12,4	deleterious	0,91	deleterious	1,00	deleterious	-4,98	deleterious	1,85	deleterious	0,69	neutral	0,46	deleterious
Saccharomyces cerevisiae (strain ATCC 204508 / S288c) (Baker's yeast)	P25582	P25582_UniProt_D52A	UniProt	D	52	A	high	UniProt MUTAGEN: MUTAGEN | 52 | 52 | D->A: Abolishes methyltransferase activity. |	P25582_1.pdb	ModBase_2PLW_A	178.0	0,34	Eukaryota	deleterious	3,3	deleterious	0,89	deleterious	1,00	deleterious	-7,05	deleterious	0,57	neutral	0,97	deleterious	1,03	deleterious
Saccharomyces cerevisiae (strain ATCC 204508 / S288c) (Baker's yeast)	P25719	P25719_UniProt_R73A	UniProt	R	73	A	high	UniProt MUTAGEN: MUTAGEN | 73 | 73 | R->A: Strongly reduces in vitro PPIase activity and in vivo protein folding activity. Reduces binding to cyclosporin A 2-fold. |	P25719_1.pdb	ModBase_1IIP_A	133.0	0,73	Eukaryota	deleterious	45,8	neutral	0,82	deleterious	1,00	deleterious	-5,88	deleterious	0,62	neutral	0,51	neutral	0,29	neutral
Saccharomyces cerevisiae (strain ATCC 204508 / S288c) (Baker's yeast)	P25719	P25719_UniProt_H144Q	UniProt	H	144	Q	high	UniProt MUTAGEN: MUTAGEN | 144 | 144 | H->Q: Strongly reduces in vitro PPIase activity and in vivo protein folding activity. Reduces binding to cyclosporin A 2-fold. |	P25719_1.pdb	ModBase_1IIP_A	133.0	0,73	Eukaryota	deleterious	14,2	deleterious	0,91	deleterious	1,00	deleterious	-7,98	deleterious	1,38	deleterious	0,73	neutral	0,77	deleterious
Arabidopsis thaliana (Mouse-ear cress)	P25858	P25858_UniProt_C160S	UniProt	C	160	S	high	UniProt MUTAGEN: MUTAGEN | 160 | 160 | C->S: No effect on the activity. |	P25858_1.pdb	ModBase_3V1Y_O	333.0	0,87	Eukaryota	neutral	0,0	deleterious	0,91	deleterious	0,96	deleterious	-7,52	deleterious	2,48	deleterious	0,91	deleterious	0,99	deleterious
Arabidopsis thaliana (Mouse-ear cress)	P25858	P25858_UniProt_C156S	UniProt	C	156	S	high	UniProt MUTAGEN: MUTAGEN | 156 | 156 | C->S: Loss of activity. Loss of glutathionylation. |	P25858_1.pdb	ModBase_3V1Y_O	333.0	0,87	Eukaryota	deleterious	12,3	deleterious	0,92	deleterious	0,97	deleterious	-7,60	deleterious	1,10	deleterious	0,67	neutral	0,66	deleterious
Triticum aestivum (Wheat)	P25866	P25866_UniProt_C88S	UniProt	C	88	S	high	UniProt MUTAGEN: MUTAGEN | 88 | 88 | C->S: Loss of activity. |	P25866_1.pdb	ModBase_1JAS_A	150.0	0,75	Eukaryota	deleterious	11,1	deleterious	0,87	deleterious	1,00	deleterious	-9,60	deleterious	0,93	deleterious	0,65	neutral	0,81	deleterious
Streptoalloteichus tenebrarius (strain ATCC 17920 / DSM 40477 / NCIB 11028) (Streptomyces tenebrarius)	P25920	P25920_UniProt_T191A	UniProt	T	191	A	high	UniProt MUTAGEN: MUTAGEN | 191 | 191 | T->A: Loss of kanamycin resistance. |	P25920_1.pdb	PDB_3MQ2_A	215.0	1,00	Bacteria	deleterious	4,9	deleterious	0,65	deleterious	0,40	neutral	-1,27	neutral	2,27	deleterious	0,91	deleterious	0,44	deleterious
Streptoalloteichus tenebrarius (strain ATCC 17920 / DSM 40477 / NCIB 11028) (Streptomyces tenebrarius)	P25920	P25920_UniProt_R196A	UniProt	R	196	A	high	UniProt MUTAGEN: MUTAGEN | 196 | 196 | R->A: Loss of kanamycin resistance. |	P25920_1.pdb	PDB_3MQ2_A	215.0	1,00	Bacteria	deleterious	70,2	neutral	0,76	deleterious	0,94	deleterious	-3,27	deleterious	0,05	neutral	0,53	neutral	0,08	neutral
Streptoalloteichus tenebrarius (strain ATCC 17920 / DSM 40477 / NCIB 11028) (Streptomyces tenebrarius)	P25920	P25920_UniProt_D55A	UniProt	D	55	A	high	UniProt MUTAGEN: MUTAGEN | 55 | 55 | D->A: Loss of kanamycin resistance. |	P25920_1.pdb	PDB_3MQ2_A	215.0	1,00	Bacteria	deleterious	14,0	deleterious	0,92	deleterious	0,99	deleterious	-4,57	deleterious	1,29	deleterious	0,92	deleterious	0,74	deleterious
Streptoalloteichus tenebrarius (strain ATCC 17920 / DSM 40477 / NCIB 11028) (Streptomyces tenebrarius)	P25920	P25920_UniProt_K37A	UniProt	K	37	A	high	UniProt MUTAGEN: MUTAGEN | 37 | 37 | K->A: Loss of kanamycin resistance. |	P25920_1.pdb	PDB_3MQ2_A	215.0	1,00	Bacteria	deleterious	32,7	neutral	0,75	deleterious	0,74	deleterious	-1,21	neutral	0,63	neutral	0,62	neutral	0,03	neutral
Streptoalloteichus tenebrarius (strain ATCC 17920 / DSM 40477 / NCIB 11028) (Streptomyces tenebrarius)	P25920	P25920_UniProt_R201A	UniProt	R	201	A	high	UniProt MUTAGEN: MUTAGEN | 201 | 201 | R->A: Loss of kanamycin resistance. |	P25920_1.pdb	PDB_3MQ2_A	215.0	1,00	Bacteria	deleterious	87,8	neutral	0,57	deleterious	0,89	deleterious	-2,04	neutral	0,13	neutral	0,46	neutral	-0,12	neutral
Streptoalloteichus tenebrarius (strain ATCC 17920 / DSM 40477 / NCIB 11028) (Streptomyces tenebrarius)	P25920	P25920_UniProt_D30A	UniProt	D	30	A	high	UniProt MUTAGEN: MUTAGEN | 30 | 30 | D->A: Loss of kanamycin resistance. |	P25920_1.pdb	PDB_3MQ2_A	215.0	1,00	Bacteria	deleterious	0,8	deleterious	0,84	deleterious	1,00	deleterious	-4,91	deleterious	-0,37	neutral	0,99	deleterious	0,87	deleterious
Aspergillus niger	P26214	P26214_UniProt_D201N	UniProt	D	201	N	high	UniProt MUTAGEN: MUTAGEN | 201 | 201 | D->E,N: Reduces activity by 99.9%. No effect on Km for substrate. |	P26214_1.pdb	PDB_A.clea	335.0	1,00	Eukaryota	deleterious	9,3	deleterious	0,93	deleterious	1,00	deleterious	-4,82	deleterious	0,22	neutral	0,78	deleterious	0,57	deleterious
Aspergillus niger	P26214	P26214_UniProt_D201E	UniProt	D	201	E	high	UniProt MUTAGEN: MUTAGEN | 201 | 201 | D->E,N: Reduces activity by 99.9%. No effect on Km for substrate. |	P26214_1.pdb	PDB_A.clea	335.0	1,00	Eukaryota	deleterious	9,3	deleterious	0,96	deleterious	1,00	deleterious	-3,87	deleterious	1,30	deleterious	0,79	deleterious	0,5	deleterious
Aspergillus niger	P26214	P26214_UniProt_K258N	UniProt	K	258	N	high	UniProt MUTAGEN: MUTAGEN | 258 | 258 | K->N: Reduces activity by 99.2%. Reduces Km for substrate 10-fold. |	P26214_1.pdb	PDB_A.clea	335.0	1,00	Eukaryota	deleterious	9,9	deleterious	0,92	deleterious	1,00	deleterious	-4,87	deleterious	0,92	deleterious	0,92	deleterious	0,77	deleterious
Aspergillus niger	P26214	P26214_UniProt_H223A	UniProt	H	223	A	high	UniProt MUTAGEN: MUTAGEN | 223 | 223 | H->A: Reduces activity by 99.5%. No effect on Km for substrate. |	P26214_1.pdb	PDB_A.clea	335.0	1,00	Eukaryota	deleterious	19,2	neutral	0,98	deleterious	1,00	deleterious	-9,73	deleterious	2,02	deleterious	0,92	deleterious	1,2	deleterious
Aspergillus niger	P26214	P26214_UniProt_D202E	UniProt	D	202	E	high	UniProt MUTAGEN: MUTAGEN | 202 | 202 | D->E: Reduces activity by 99.4%. No effect on Km for substrate. |	P26214_1.pdb	PDB_A.clea	335.0	1,00	Eukaryota	deleterious	4,3	deleterious	0,92	deleterious	1,00	deleterious	-3,90	deleterious	1,46	deleterious	0,9	deleterious	0,66	deleterious
Aspergillus niger	P26214	P26214_UniProt_D202N	UniProt	D	202	N	high	UniProt MUTAGEN: MUTAGEN | 202 | 202 | D->N: Reduces activity by 99.9%. No effect on Km for substrate. |	P26214_1.pdb	PDB_A.clea	335.0	1,00	Eukaryota	deleterious	4,3	deleterious	0,90	deleterious	1,00	deleterious	-4,87	deleterious	0,51	neutral	0,8	deleterious	0,6	deleterious
[truncated: 1,759 more rows]
