# Supplementary material for: Prediction and interpretation of deleterious coding variants in terms of protein structural stability
Source: Sci Rep. 2018 Mar 14;8:4480. doi: 10.1038/s41598-018-22531-2 (PMC5852127; doi:10.1038/s41598-018-22531-2)
Supplement: Supplementary file 5 — Table S4 - ClinVar dataset [file 41598_2018_22531_MOESM5_ESM.txt]

UniProt ID	Mutation	wildtype	mut pos	mutant	Variant effect	Effect Code	Solvent Accessibility (< 17.7)		PopMuSiC (> 0.74)		PROVEAN (< -2.5)		ANN (> 0.739)		SNPMuSiC (> 0.319)		Polyphen (> 0.5)		VIPUR (> 0.5)		CADD (> 0.5)		SIFT (> 0.5)
P38571	L200P	LEU	200	PRO	Pathogenic	Deleterious	0,00	Deleterious	4,32	Deleterious	-6,71	Deleterious	1,00	Deleterious	1,04	Deleterious	1,00	Deleterious	0,98	Deleterious	0,92	Deleterious	0,91	Deleterious
Q8N9N2	N318S	ASN	318	SER	Pathogenic	Deleterious	91,56	Neutral	0,27	Neutral	-0,40	Neutral	0,45	Neutral	-0,27	Neutral	0,00	Neutral	0,16	Neutral	0,11	Neutral	0,08	Neutral
Q9NWS8	E286D	GLU	286	ASP	Benign	Neutral	68,00	Neutral	-0,15	Neutral	0,24	Neutral	0,37	Neutral	-0,45	Neutral	0,01	Neutral	0,08	Neutral	0,34	Neutral	0,08	Neutral
O76039	P976L	PRO	976	LEU	Likely benign;Uncertain significance	Neutral	41,03	Neutral	0,83	Deleterious	-0,49	Neutral	0,52	Neutral	-0,18	Neutral	0,00	Neutral	0,51	Deleterious	0,43	Neutral	0,11	Neutral
Q86TH1	P147L	PRO	147	LEU	Pathogenic	Deleterious	42,49	Neutral	-0,03	Neutral	-6,55	Deleterious	0,54	Neutral	0,39	Deleterious	1,00	Deleterious	0,64	Deleterious	0,90	Deleterious	0,68	Deleterious
P11532	D518E	ASP	518	GLU	Benign	Neutral	13,30	Deleterious	0,91	Deleterious	-2,81	Deleterious	0,81	Deleterious	0,43	Deleterious	0,99	Deleterious	0,22	Neutral	0,69	Deleterious	0,60	Deleterious
O60315	A47S	ALA	47	SER	Likely benign	Neutral	33,43	Neutral	-0,10	Neutral	-0,20	Neutral	0,30	Neutral	-0,51	Neutral	0,01	Neutral	0,11	Neutral	0,35	Neutral	0,15	Neutral
P10071	S1028I	SER	1028	ILE	Benign	Neutral	58,08	Neutral	0,41	Neutral	-2,98	Deleterious	0,74	Neutral	0,35	Deleterious	0,08	Neutral	0,55	Deleterious	0,35	Neutral	0,78	Deleterious
Q07889	Y702H	TYR	702	HIS	Pathogenic	Deleterious	14,23	Deleterious	1,11	Deleterious	-4,83	Deleterious	0,65	Neutral	0,38	Deleterious	0,99	Deleterious	0,28	Neutral	0,79	Deleterious	0,91	Deleterious
O75342	R679L	ARG	679	LEU	Pathogenic	Deleterious	18,16	Neutral	-0,02	Neutral	-6,71	Deleterious	0,58	Neutral	0,46	Deleterious	1,00	Deleterious	0,92	Deleterious	0,96	Deleterious	0,91	Deleterious
Q9H257	R373P	ARG	373	PRO	Pathogenic	Deleterious	37,87	Neutral	1,56	Deleterious	-2,43	Neutral	0,58	Neutral	0,08	Neutral	0,56	Deleterious	0,84	Deleterious	0,51	Deleterious	0,60	Deleterious
Q9BSV6	R58W	ARG	58	TRP	Pathogenic	Deleterious	49,19	Neutral	0,40	Neutral	-2,19	Neutral	0,58	Neutral	0,06	Neutral	1,00	Deleterious	0,60	Deleterious	0,95	Deleterious	0,55	Deleterious
Q5JTZ9	M850V	MET	850	VAL	Benign	Neutral	75,65	Neutral	-0,26	Neutral	-0,32	Neutral	0,12	Neutral	-0,75	Neutral	0,00	Neutral	0,19	Neutral	0,05	Neutral	0,15	Neutral
O00217	R138H	ARG	138	HIS	Pathogenic	Deleterious	46,27	Neutral	-0,08	Neutral	-4,92	Deleterious	0,47	Neutral	0,15	Neutral	1,00	Deleterious	0,48	Neutral	0,81	Deleterious	0,91	Deleterious
O14746	R901W	ARG	901	TRP	Pathogenic	Deleterious	52,56	Neutral	0,29	Neutral	-3,29	Deleterious	0,70	Neutral	0,32	Deleterious	1,00	Deleterious	0,36	Neutral	0,45	Neutral	0,72	Deleterious
P23378	T269M	THR	269	MET	Likely pathogenic	Deleterious	8,50	Deleterious	0,75	Deleterious	-5,29	Deleterious	0,79	Deleterious	0,63	Deleterious	1,00	Deleterious	0,67	Deleterious	0,92	Deleterious	0,91	Deleterious
Q9BZ23	T234A	THR	234	ALA	Pathogenic	Deleterious	0,66	Deleterious	1,77	Deleterious	-3,09	Deleterious	0,83	Deleterious	0,48	Deleterious	0,01	Neutral	0,19	Neutral	0,31	Neutral	0,41	Neutral
O75161	F1393L	PHE	1393	LEU	Benign	Neutral	62,13	Neutral	-0,03	Neutral	-5,53	Deleterious	0,46	Neutral	0,19	Neutral	1,00	Deleterious	0,69	Deleterious	0,74	Deleterious	0,91	Deleterious
Q13351	P338S	PRO	338	SER	Pathogenic	Deleterious	47,28	Neutral	0,19	Neutral	-7,57	Deleterious	0,42	Neutral	0,30	Neutral	1,00	Deleterious	0,60	Deleterious	0,93	Deleterious	0,91	Deleterious
Q71U36	P263T	PRO	263	THR	Pathogenic	Deleterious	83,91	Neutral	0,34	Neutral	-5,92	Deleterious	0,60	Neutral	0,41	Deleterious	1,00	Deleterious	0,54	Deleterious	0,64	Deleterious	0,91	Deleterious
P04181	G142E	GLY	142	GLU	Likely pathogenic	Deleterious	23,67	Neutral	0,95	Deleterious	-7,59	Deleterious	0,85	Deleterious	0,91	Deleterious	1,00	Deleterious	0,83	Deleterious	0,84	Deleterious	0,91	Deleterious
Q9NQT5	A139P	ALA	139	PRO	Pathogenic	Deleterious	2,33	Deleterious	2,17	Deleterious	-4,91	Deleterious	0,82	Deleterious	0,63	Deleterious	1,00	Deleterious	0,80	Deleterious	0,89	Deleterious	0,91	Deleterious
O00187	D120G	ASP	120	GLY	Pathogenic	Deleterious	6,63	Deleterious	1,42	Deleterious	-6,57	Deleterious	0,93	Deleterious	0,93	Deleterious	0,98	Deleterious	0,65	Deleterious	0,80	Deleterious	0,91	Deleterious
P55809	C456F	CYS	456	PHE	Pathogenic	Deleterious	1,50	Deleterious	1,22	Deleterious	-10,82	Deleterious	0,77	Deleterious	1,08	Deleterious	1,00	Deleterious	0,97	Deleterious	0,95	Deleterious	0,91	Deleterious
P00451	D222V	ASP	222	VAL	Pathogenic	Deleterious	17,82	Neutral	-0,04	Neutral	-8,45	Deleterious	0,89	Deleterious	1,04	Deleterious	1,00	Deleterious	0,93	Deleterious	0,85	Deleterious	0,91	Deleterious
P23786	Y628S	TYR	628	SER	Pathogenic	Deleterious	8,98	Deleterious	2,47	Deleterious	-6,78	Deleterious	0,90	Deleterious	0,91	Deleterious	1,00	Deleterious	0,47	Neutral	0,91	Deleterious	0,43	Neutral
P16219	G92C	GLY	92	CYS	Pathogenic	Deleterious	47,04	Neutral	1,00	Deleterious	-8,22	Deleterious	0,74	Deleterious	0,82	Deleterious	1,00	Deleterious	0,85	Deleterious	0,73	Deleterious	0,91	Deleterious
P49773	G89V	GLY	89	VAL	Pathogenic	Deleterious	51,06	Neutral	2,32	Deleterious	-7,16	Deleterious	0,95	Deleterious	1,01	Deleterious	0,96	Deleterious	0,84	Deleterious	0,91	Deleterious	0,91	Deleterious
Q86VV8	E1194G	GLU	1194	GLY	Likely benign	Neutral	72,28	Neutral	0,46	Neutral	-0,70	Neutral	0,37	Neutral	-0,36	Neutral	0,96	Deleterious	0,27	Neutral	0,30	Neutral	0,11	Neutral
Q9BQ52	F154L	PHE	154	LEU	Pathogenic	Deleterious	56,50	Neutral	0,09	Neutral	-4,67	Deleterious	0,28	Neutral	-0,14	Neutral	1,00	Deleterious	0,30	Neutral	0,91	Deleterious	0,91	Deleterious
P02549	A970D	ALA	970	ASP	Pathogenic	Deleterious	70,22	Neutral	0,28	Neutral	-0,73	Neutral	0,53	Neutral	-0,15	Neutral	0,00	Neutral	0,21	Neutral	0,61	Deleterious	0,33	Neutral
O00217	P79L	PRO	79	LEU	Pathogenic	Deleterious	80,11	Neutral	-0,66	Neutral	-6,53	Deleterious	0,10	Neutral	-0,23	Neutral	0,99	Deleterious	0,75	Deleterious	0,88	Deleterious	0,91	Deleterious
P20807	G124A	GLY	124	ALA	Likely pathogenic	Deleterious	17,00	Deleterious	1,17	Deleterious	-5,60	Deleterious	0,62	Neutral	0,42	Deleterious	1,00	Deleterious	0,91	Deleterious	0,82	Deleterious	0,78	Deleterious
O95613	R1429C	ARG	1429	CYS	Benign	Neutral	62,44	Neutral	-0,29	Neutral	-3,95	Deleterious	0,37	Neutral	-0,07	Neutral	0,88	Deleterious	0,16	Neutral	0,63	Deleterious	0,26	Neutral
P00451	Q2265R	GLN	2265	ARG	Pathogenic	Deleterious	2,84	Deleterious	0,68	Neutral	-3,47	Deleterious	0,67	Neutral	0,29	Neutral	1,00	Deleterious	0,97	Deleterious	0,75	Deleterious	0,78	Deleterious
Q9NQT5	W238R	TRP	238	ARG	Pathogenic	Deleterious	5,21	Deleterious	2,63	Deleterious	-13,59	Deleterious	0,97	Deleterious	1,60	Deleterious	1,00	Deleterious	0,99	Deleterious	0,83	Deleterious	0,91	Deleterious
O75360	R73H	ARG	73	HIS	Pathogenic	Deleterious	87,49	Neutral	0,07	Neutral	-4,56	Deleterious	0,33	Neutral	-0,09	Neutral	1,00	Deleterious	0,58	Deleterious	0,73	Deleterious	0,91	Deleterious
O75360	R73C	ARG	73	CYS	Pathogenic	Deleterious	87,49	Neutral	-0,06	Neutral	-7,82	Deleterious	0,24	Neutral	0,08	Neutral	1,00	Deleterious	0,90	Deleterious	0,87	Deleterious	0,91	Deleterious
Q18PE1	R323C	ARG	323	CYS	Likely benign	Neutral	81,21	Neutral	-0,62	Neutral	-3,69	Deleterious	0,27	Neutral	-0,24	Neutral	0,98	Deleterious	0,77	Deleterious	0,58	Deleterious	0,32	Neutral
P12272	L60P	LEU	60	PRO	Pathogenic	Deleterious	70,44	Neutral	0,15	Neutral	-7,00	Deleterious	0,35	Neutral	0,16	Neutral	1,00	Deleterious	0,75	Deleterious	0,84	Deleterious	0,91	Deleterious
Q71U36	N329S	ASN	329	SER	Likely pathogenic	Deleterious	61,79	Neutral	0,04	Neutral	-3,43	Deleterious	0,39	Neutral	-0,10	Neutral	0,03	Neutral	0,52	Deleterious	0,22	Neutral	0,91	Deleterious
Q71U36	A270S	ALA	270	SER	Likely pathogenic	Deleterious	4,20	Deleterious	1,18	Deleterious	-0,60	Neutral	0,74	Deleterious	0,14	Neutral	0,00	Neutral	0,23	Neutral	0,30	Neutral	0,45	Neutral
Q99959	T338A	THR	338	ALA	Likely benign;Uncertain significance	Neutral	84,35	Neutral	-0,35	Neutral	-0,33	Neutral	0,25	Neutral	-0,56	Neutral	0,00	Neutral	0,31	Neutral	0,03	Neutral	0,14	Neutral
P23378	R790W	ARG	790	TRP	Likely pathogenic	Deleterious	23,50	Neutral	0,30	Neutral	-1,24	Neutral	0,86	Deleterious	0,37	Deleterious	0,29	Neutral	0,99	Deleterious	0,50	Neutral	0,57	Deleterious
Q9UM54	H246R	HIS	246	ARG	Pathogenic	Deleterious	0,00	Deleterious	1,01	Deleterious	-7,80	Deleterious	0,83	Deleterious	0,89	Deleterious	0,99	Deleterious	0,97	Deleterious	0,50	Neutral	0,91	Deleterious
P07686	P504S	PRO	504	SER	Pathogenic	Deleterious	1,68	Deleterious	1,76	Deleterious	-7,29	Deleterious	0,94	Deleterious	1,01	Deleterious	1,00	Deleterious	0,79	Deleterious	0,95	Deleterious	0,91	Deleterious
P01308	G47V	GLY	47	VAL	Pathogenic	Deleterious	22,57	Neutral	2,17	Deleterious	-8,15	Deleterious	0,91	Deleterious	1,04	Deleterious	1,00	Deleterious	NA	NA	0,81	Deleterious	0,91	Deleterious
P51610	A115V	ALA	115	VAL	Pathogenic	Deleterious	27,81	Neutral	-0,28	Neutral	-3,48	Deleterious	0,70	Neutral	0,34	Deleterious	1,00	Deleterious	0,17	Neutral	0,93	Deleterious	0,63	Deleterious
Q13562	P197H	PRO	197	HIS	Benign	Neutral	46,79	Neutral	-0,10	Neutral	-3,57	Deleterious	0,40	Neutral	-0,06	Neutral	0,47	Neutral	0,49	Neutral	0,43	Neutral	0,44	Neutral
P51843	I439S	ILE	439	SER	Pathogenic	Deleterious	5,96	Deleterious	2,64	Deleterious	-5,35	Deleterious	0,87	Deleterious	0,74	Deleterious	1,00	Deleterious	0,91	Deleterious	0,87	Deleterious	0,91	Deleterious
Q9Y6K9	Q157P	GLN	157	PRO	Likely pathogenic	Deleterious	28,34	Neutral	1,81	Deleterious	-3,83	Deleterious	0,85	Deleterious	0,57	Deleterious	0,96	Deleterious	0,84	Deleterious	0,68	Deleterious	0,91	Deleterious
P07902	C130Y	CYS	130	TYR	Pathogenic	Deleterious	0,00	Deleterious	1,18	Deleterious	-10,56	Deleterious	0,93	Deleterious	1,29	Deleterious	1,00	Deleterious	0,94	Deleterious	0,79	Deleterious	0,91	Deleterious
P16278	Y316C	TYR	316	CYS	Pathogenic	Deleterious	6,16	Deleterious	1,96	Deleterious	-7,33	Deleterious	0,90	Deleterious	0,95	Deleterious	0,99	Deleterious	0,90	Deleterious	0,83	Deleterious	0,91	Deleterious
P00451	N299I	ASN	299	ILE	Pathogenic	Deleterious	39,49	Neutral	0,66	Neutral	-5,29	Deleterious	0,69	Neutral	0,49	Deleterious	1,00	Deleterious	0,77	Deleterious	0,81	Deleterious	0,63	Deleterious
O75342	Y521C	TYR	521	CYS	Pathogenic	Deleterious	8,25	Deleterious	2,61	Deleterious	-8,51	Deleterious	0,87	Deleterious	1,02	Deleterious	1,00	Deleterious	0,91	Deleterious	0,75	Deleterious	0,91	Deleterious
P02655	K77Q	LYS	77	GLN	Pathogenic	Deleterious	64,65	Neutral	-0,11	Neutral	-2,72	Deleterious	0,53	Neutral	0,04	Neutral	0,66	Deleterious	0,40	Neutral	0,61	Deleterious	0,91	Deleterious
Q96Q11	T154I	THR	154	ILE	Pathogenic	Deleterious	5,27	Deleterious	0,39	Neutral	-5,72	Deleterious	0,86	Deleterious	0,76	Deleterious	1,00	Deleterious	0,96	Deleterious	0,92	Deleterious	0,78	Deleterious
P38398	N1121S	ASN	1121	SER	Benign;Uncertain significance	Neutral	94,03	Neutral	-0,27	Neutral	-3,01	Deleterious	0,28	Neutral	-0,29	Neutral	0,01	Neutral	0,11	Neutral	0,02	Neutral	0,13	Neutral
Q18PE1	D197N	ASP	197	ASN	Likely benign	Neutral	35,64	Neutral	0,33	Neutral	-3,30	Deleterious	0,42	Neutral	-0,07	Neutral	1,00	Deleterious	0,37	Neutral	0,94	Deleterious	0,43	Neutral
Q5JVL4	I619L	ILE	619	LEU	Likely benign	Neutral	19,26	Neutral	0,59	Neutral	-0,60	Neutral	0,54	Neutral	-0,14	Neutral	0,00	Neutral	0,41	Neutral	0,32	Neutral	0,20	Neutral
Q96T60	L176F	LEU	176	PHE	Pathogenic	Deleterious	0,00	Deleterious	1,11	Deleterious	-3,17	Deleterious	0,87	Deleterious	0,55	Deleterious	1,00	Deleterious	0,82	Deleterious	0,79	Deleterious	0,59	Deleterious
Q8N2S1	T820A	THR	820	ALA	Benign	Neutral	11,99	Deleterious	1,02	Deleterious	0,99	Neutral	0,62	Neutral	-0,16	Neutral	0,00	Neutral	0,34	Neutral	0,04	Neutral	0,01	Neutral
P16278	W273L	TRP	273	LEU	Pathogenic	Deleterious	45,82	Neutral	0,39	Neutral	-12,27	Deleterious	0,51	Neutral	0,86	Deleterious	1,00	Deleterious	0,97	Deleterious	0,95	Deleterious	0,91	Deleterious
Q8N159	W484R	TRP	484	ARG	Pathogenic	Deleterious	13,61	Deleterious	1,72	Deleterious	-10,47	Deleterious	0,82	Deleterious	1,12	Deleterious	1,00	Deleterious	0,97	Deleterious	0,80	Deleterious	0,91	Deleterious
P01308	R89H	ARG	89	HIS	Pathogenic	Deleterious	86,61	Neutral	-0,10	Neutral	-2,73	Deleterious	0,43	Neutral	-0,10	Neutral	1,00	Deleterious	0,26	Neutral	0,80	Deleterious	0,78	Deleterious
P01308	R89L	ARG	89	LEU	Pathogenic	Deleterious	86,61	Neutral	-0,18	Neutral	-3,43	Deleterious	0,36	Neutral	-0,13	Neutral	0,87	Deleterious	0,47	Neutral	0,82	Deleterious	0,72	Deleterious
P01308	R89C	ARG	89	CYS	Pathogenic	Deleterious	86,61	Neutral	-0,14	Neutral	-4,40	Deleterious	0,33	Neutral	-0,09	Neutral	1,00	Deleterious	0,71	Deleterious	0,75	Deleterious	0,91	Deleterious
Q96L73	Y1615S	TYR	1615	SER	Likely pathogenic	Deleterious	16,03	Deleterious	3,21	Deleterious	-8,44	Deleterious	0,88	Deleterious	1,03	Deleterious	1,00	Deleterious	0,75	Deleterious	0,87	Deleterious	0,91	Deleterious
O60832	R322Q	ARG	322	GLN	Pathogenic	Deleterious	31,57	Neutral	0,65	Neutral	-3,69	Deleterious	0,54	Neutral	0,13	Neutral	0,99	Deleterious	0,16	Neutral	0,67	Deleterious	0,68	Deleterious
Q96Q11	L166S	LEU	166	SER	Pathogenic	Deleterious	25,39	Neutral	1,63	Deleterious	-4,45	Deleterious	0,70	Neutral	0,42	Deleterious	1,00	Deleterious	0,70	Deleterious	0,88	Deleterious	0,72	Deleterious
P40763	T389I	THR	389	ILE	Pathogenic	Deleterious	52,34	Neutral	0,25	Neutral	-4,26	Deleterious	0,50	Neutral	0,14	Neutral	1,00	Deleterious	0,19	Neutral	0,92	Deleterious	0,78	Deleterious
P04181	G121D	GLY	121	ASP	Likely pathogenic	Deleterious	43,28	Neutral	0,04	Neutral	-6,53	Deleterious	0,59	Neutral	0,46	Deleterious	1,00	Deleterious	0,58	Deleterious	0,93	Deleterious	0,72	Deleterious
Q5JTZ9	D287E	ASP	287	GLU	Benign	Neutral	72,29	Neutral	0,09	Neutral	-3,93	Deleterious	0,42	Neutral	-0,02	Neutral	1,00	Deleterious	0,65	Deleterious	0,77	Deleterious	0,91	Deleterious
P40763	C712R	CYS	712	ARG	Likely pathogenic	Deleterious	53,88	Neutral	0,28	Neutral	-1,12	Neutral	0,60	Neutral	0,00	Neutral	0,98	Deleterious	0,61	Deleterious	0,43	Neutral	0,22	Neutral
P43034	R241P	ARG	241	PRO	Pathogenic	Deleterious	19,37	Neutral	2,06	Deleterious	-4,30	Deleterious	0,81	Deleterious	0,56	Deleterious	0,99	Deleterious	0,95	Deleterious	0,77	Deleterious	0,20	Neutral
O60832	A2V	ALA	2	VAL	Pathogenic	Deleterious	27,24	Neutral	0,11	Neutral	-1,00	Neutral	0,80	Deleterious	0,26	Neutral	1,00	Deleterious	0,24	Neutral	0,67	Deleterious	0,91	Deleterious
P02549	K48R	LYS	48	ARG	Pathogenic	Deleterious	58,35	Neutral	-0,13	Neutral	-1,52	Neutral	0,43	Neutral	-0,21	Neutral	0,16	Neutral	0,10	Neutral	0,56	Deleterious	0,29	Neutral
P20823	P224S	PRO	224	SER	Likely pathogenic	Deleterious	30,28	Neutral	0,93	Deleterious	-6,21	Deleterious	0,51	Neutral	0,32	Neutral	0,99	Deleterious	0,66	Deleterious	0,85	Deleterious	0,78	Deleterious
P21549	L101P	LEU	101	PRO	Likely pathogenic	Deleterious	0,20	Deleterious	4,04	Deleterious	-6,32	Deleterious	0,98	Deleterious	0,98	Deleterious	0,97	Deleterious	0,82	Deleterious	0,79	Deleterious	0,91	Deleterious
O15528	G125E	GLY	125	GLU	Pathogenic	Deleterious	0,00	Deleterious	2,48	Deleterious	-7,58	Deleterious	0,99	Deleterious	1,11	Deleterious	1,00	Deleterious	0,94	Deleterious	0,86	Deleterious	0,91	Deleterious
Q9Y617	S179L	SER	179	LEU	Pathogenic	Deleterious	2,70	Deleterious	1,32	Deleterious	-5,80	Deleterious	0,99	Deleterious	0,94	Deleterious	1,00	Deleterious	0,98	Deleterious	0,95	Deleterious	0,91	Deleterious
P04181	R154L	ARG	154	LEU	Pathogenic	Deleterious	25,13	Neutral	0,56	Neutral	-6,63	Deleterious	0,68	Neutral	0,59	Deleterious	1,00	Deleterious	0,83	Deleterious	0,92	Deleterious	0,91	Deleterious
P20807	R769Q	ARG	769	GLN	Pathogenic	Deleterious	54,58	Neutral	0,09	Neutral	-3,48	Deleterious	0,53	Neutral	0,11	Neutral	1,00	Deleterious	0,76	Deleterious	0,96	Deleterious	0,91	Deleterious
P00451	R301L	ARG	301	LEU	Pathogenic	Deleterious	10,76	Deleterious	0,24	Neutral	-5,36	Deleterious	0,97	Deleterious	0,89	Deleterious	1,00	Deleterious	0,92	Deleterious	0,95	Deleterious	0,78	Deleterious
P07902	M142V	MET	142	VAL	Pathogenic	Deleterious	0,51	Deleterious	1,59	Deleterious	-3,06	Deleterious	0,90	Deleterious	0,59	Deleterious	0,98	Deleterious	0,56	Deleterious	0,44	Neutral	0,72	Deleterious
P07902	M142T	MET	142	THR	Pathogenic	Deleterious	0,51	Deleterious	2,03	Deleterious	-4,98	Deleterious	0,96	Deleterious	0,83	Deleterious	1,00	Deleterious	0,92	Deleterious	0,42	Neutral	0,91	Deleterious
P07902	M142K	MET	142	LYS	Pathogenic	Deleterious	0,51	Deleterious	2,30	Deleterious	-5,24	Deleterious	0,99	Deleterious	0,90	Deleterious	1,00	Deleterious	0,92	Deleterious	0,57	Deleterious	0,91	Deleterious
Q86YC2	S951P	SER	951	PRO	Likely benign;Uncertain significance	Neutral	53,99	Neutral	1,23	Deleterious	-1,90	Neutral	0,76	Deleterious	0,29	Neutral	0,05	Neutral	0,46	Neutral	0,14	Neutral	0,19	Neutral
O00522	D137G	ASP	137	GLY	Pathogenic	Deleterious	55,08	Neutral	0,87	Deleterious	-1,99	Neutral	0,31	Neutral	-0,34	Neutral	1,00	Deleterious	0,64	Deleterious	0,59	Deleterious	0,56	Deleterious
Q8N159	A279T	ALA	279	THR	Pathogenic	Deleterious	9,51	Deleterious	0,90	Deleterious	-0,82	Neutral	0,75	Deleterious	0,17	Neutral	0,66	Deleterious	0,14	Neutral	0,47	Neutral	0,05	Neutral
P20823	R200W	ARG	200	TRP	Likely pathogenic	Deleterious	83,12	Neutral	0,02	Neutral	-6,29	Deleterious	0,48	Neutral	0,29	Neutral	1,00	Deleterious	0,74	Deleterious	0,77	Deleterious	0,91	Deleterious
P08123	G943R	GLY	943	ARG	Likely pathogenic	Deleterious	84,07	Neutral	0,14	Neutral	-6,84	Deleterious	0,62	Neutral	0,53	Deleterious	1,00	Deleterious	1,00	Deleterious	0,80	Deleterious	0,91	Deleterious
O75489	R199W	ARG	199	TRP	Pathogenic	Deleterious	25,56	Neutral	-0,41	Neutral	-7,49	Deleterious	0,79	Deleterious	0,82	Deleterious	1,00	Deleterious	0,98	Deleterious	0,95	Deleterious	0,91	Deleterious
Q96AQ7	Y61H	TYR	61	HIS	Benign	Neutral	71,81	Neutral	-0,04	Neutral	0,88	Neutral	0,45	Neutral	-0,40	Neutral	0,00	Neutral	0,12	Neutral	0,04	Neutral	0,06	Neutral
P20823	V264F	VAL	264	PHE	Likely pathogenic	Deleterious	0,00	Deleterious	0,72	Neutral	-3,88	Deleterious	0,83	Deleterious	0,55	Deleterious	1,00	Deleterious	0,77	Deleterious	0,89	Deleterious	0,91	Deleterious
P23378	H775R	HIS	775	ARG	Likely pathogenic	Deleterious	25,85	Neutral	0,65	Neutral	-7,58	Deleterious	0,55	Neutral	0,49	Deleterious	1,00	Deleterious	0,83	Deleterious	0,60	Deleterious	0,60	Deleterious
O95343	L226V	LEU	226	VAL	Pathogenic	Deleterious	59,49	Neutral	0,00	Neutral	-2,98	Deleterious	0,36	Neutral	-0,18	Neutral	0,39	Neutral	0,05	Neutral	0,57	Deleterious	0,41	Neutral
Q9H211	E468K	GLU	468	LYS	Pathogenic	Deleterious	20,47	Neutral	0,74	Deleterious	-3,61	Deleterious	0,58	Neutral	0,19	Neutral	1,00	Deleterious	0,55	Deleterious	0,84	Deleterious	0,49	Neutral
Q8TE73	T558A	THR	558	ALA	Benign	Neutral	1,18	Deleterious	1,10	Deleterious	-1,68	Neutral	0,66	Neutral	0,13	Neutral	0,00	Neutral	0,18	Neutral	0,31	Neutral	0,03	Neutral
Q96T60	R180S	ARG	180	SER	Benign	Neutral	58,00	Neutral	0,19	Neutral	-2,07	Neutral	0,50	Neutral	-0,06	Neutral	0,02	Neutral	0,17	Neutral	0,43	Neutral	0,34	Neutral
P38398	T1376R	THR	1376	ARG	Likely benign;Uncertain significance	Neutral	16,39	Deleterious	0,57	Neutral	-1,02	Neutral	0,58	Neutral	-0,05	Neutral	0,45	Neutral	0,48	Neutral	0,76	Deleterious	0,91	Deleterious
O76039	D797N	ASP	797	ASN	Benign	Neutral	31,36	Neutral	0,13	Neutral	-0,73	Neutral	0,48	Neutral	-0,21	Neutral	0,96	Deleterious	0,23	Neutral	0,41	Neutral	0,32	Neutral
Q9UNE7	T246M	THR	246	MET	Pathogenic	Deleterious	5,44	Deleterious	0,70	Neutral	-5,13	Deleterious	0,86	Deleterious	0,71	Deleterious	1,00	Deleterious	0,95	Deleterious	0,76	Deleterious	0,78	Deleterious
P38398	Q1395R	GLN	1395	ARG	Likely benign;Uncertain significance	Neutral	50,19	Neutral	0,06	Neutral	-0,74	Neutral	0,42	Neutral	-0,29	Neutral	0,01	Neutral	0,50	Deleterious	0,82	Deleterious	0,91	Deleterious
Q9HC78	T601I	THR	601	ILE	Pathogenic	Deleterious	48,50	Neutral	0,11	Neutral	-4,07	Deleterious	0,47	Neutral	0,07	Neutral	1,00	Deleterious	0,65	Deleterious	0,75	Deleterious	0,91	Deleterious
Q92562	L17P	LEU	17	PRO	Pathogenic	Deleterious	3,32	Deleterious	3,71	Deleterious	-6,11	Deleterious	0,96	Deleterious	0,93	Deleterious	0,68	Deleterious	0,93	Deleterious	0,68	Deleterious	0,78	Deleterious
P38398	R1699Q	ARG	1699	GLN	Likely pathogenic;Pathogenic;Uncertain significance	Deleterious	36,91	Neutral	0,23	Neutral	-0,56	Neutral	0,38	Neutral	-0,36	Neutral	1,00	Deleterious	0,89	Deleterious	0,96	Deleterious	0,91	Deleterious
P38398	R1699W	ARG	1699	TRP	Pathogenic	Deleterious	36,91	Neutral	0,56	Neutral	-1,12	Neutral	0,66	Neutral	0,08	Neutral	1,00	Deleterious	0,99	Deleterious	0,95	Deleterious	0,91	Deleterious
Q9HC77	M21L	MET	21	LEU	Benign;Uncertain significance	Neutral	6,78	Deleterious	1,09	Deleterious	-1,18	Neutral	0,61	Neutral	0,01	Neutral	0,65	Deleterious	0,70	Deleterious	0,51	Deleterious	0,91	Deleterious
Q86TH1	R221C	ARG	221	CYS	Pathogenic	Deleterious	75,79	Neutral	-0,30	Neutral	-5,33	Deleterious	0,48	Neutral	0,20	Neutral	1,00	Deleterious	0,44	Neutral	0,89	Deleterious	0,91	Deleterious
Q5JVL4	M448T	MET	448	THR	Likely benign	Neutral	30,26	Neutral	0,72	Neutral	-1,89	Neutral	0,65	Neutral	0,13	Neutral	0,00	Neutral	0,11	Neutral	0,14	Neutral	0,06	Neutral
P37840	A53T	ALA	53	THR	Pathogenic	Deleterious	67,12	Neutral	0,50	Neutral	1,83	Neutral	0,56	Neutral	-0,32	Neutral	0,00	Neutral	0,12	Neutral	0,19	Neutral	0,01	Neutral
Q9Y6K9	L153R	LEU	153	ARG	Pathogenic	Deleterious	6,86	Deleterious	1,64	Deleterious	-5,20	Deleterious	0,90	Deleterious	0,77	Deleterious	0,99	Deleterious	0,72	Deleterious	0,81	Deleterious	0,91	Deleterious
Q8WWQ2	N543I	ASN	543	ILE	Pathogenic	Deleterious	0,47	Deleterious	1,97	Deleterious	-7,35	Deleterious	1,00	Deleterious	1,09	Deleterious	1,00	Deleterious	0,98	Deleterious	0,92	Deleterious	0,91	Deleterious
Q13112	I166V	ILE	166	VAL	Likely pathogenic	Deleterious	3,95	Deleterious	1,30	Deleterious	-0,90	Neutral	0,74	Deleterious	0,17	Neutral	0,95	Deleterious	0,09	Neutral	0,72	Deleterious	0,43	Neutral
Q6KC79	Y2576C	TYR	2576	CYS	Likely benign;Uncertain significance	Neutral	40,60	Neutral	0,93	Deleterious	-7,95	Deleterious	0,68	Neutral	0,70	Deleterious	1,00	Deleterious	0,60	Deleterious	0,83	Deleterious	0,65	Deleterious
P06865	G269S	GLY	269	SER	Pathogenic	Deleterious	27,49	Neutral	0,44	Neutral	-5,51	Deleterious	0,60	Neutral	0,38	Deleterious	0,98	Deleterious	0,43	Neutral	0,84	Deleterious	0,26	Neutral
Q2TBA0	E528K	GLU	528	LYS	Pathogenic	Deleterious	4,42	Deleterious	0,49	Neutral	-3,70	Deleterious	0,77	Deleterious	0,45	Deleterious	1,00	Deleterious	0,91	Deleterious	0,94	Deleterious	0,68	Deleterious
P42768	T45M	THR	45	MET	Pathogenic	Deleterious	29,44	Neutral	0,95	Deleterious	-4,16	Deleterious	0,67	Neutral	0,35	Deleterious	1,00	Deleterious	0,66	Deleterious	0,89	Deleterious	0,91	Deleterious
P08697	V411M	VAL	411	MET	Pathogenic	Deleterious	0,77	Deleterious	1,66	Deleterious	-1,32	Neutral	0,91	Deleterious	0,44	Deleterious	0,99	Deleterious	0,55	Deleterious	0,49	Neutral	0,63	Deleterious
Q13642	C150Y	CYS	150	TYR	Pathogenic	Deleterious	3,00	Deleterious	1,03	Deleterious	-10,68	Deleterious	0,92	Deleterious	1,28	Deleterious	1,00	Deleterious	0,96	Deleterious	0,77	Deleterious	0,91	Deleterious
P38398	K45Q	LYS	45	GLN	Benign	Neutral	30,47	Neutral	0,39	Neutral	-0,49	Neutral	0,55	Neutral	-0,13	Neutral	0,32	Neutral	0,30	Neutral	0,55	Deleterious	0,78	Deleterious
Q9HC78	K590Q	LYS	590	GLN	Pathogenic	Deleterious	61,99	Neutral	0,03	Neutral	-2,03	Neutral	0,43	Neutral	-0,16	Neutral	1,00	Deleterious	0,32	Neutral	0,66	Deleterious	0,61	Deleterious
O14746	A716V	ALA	716	VAL	Pathogenic	Deleterious	10,05	Deleterious	0,22	Neutral	-2,93	Deleterious	0,75	Deleterious	0,36	Deleterious	1,00	Deleterious	0,37	Neutral	0,82	Deleterious	0,91	Deleterious
O14746	A716T	ALA	716	THR	Pathogenic	Deleterious	10,05	Deleterious	0,52	Neutral	-2,92	Deleterious	0,63	Neutral	0,19	Neutral	1,00	Deleterious	0,48	Neutral	0,87	Deleterious	0,91	Deleterious
O75369	G751R	GLY	751	ARG	Pathogenic	Deleterious	4,49	Deleterious	1,68	Deleterious	-7,86	Deleterious	0,98	Deleterious	1,11	Deleterious	1,00	Deleterious	0,98	Deleterious	0,91	Deleterious	0,91	Deleterious
P20933	R116W	ARG	116	TRP	Likely pathogenic	Deleterious	10,02	Deleterious	0,88	Deleterious	-7,60	Deleterious	0,83	Deleterious	0,88	Deleterious	1,00	Deleterious	0,92	Deleterious	0,88	Deleterious	0,91	Deleterious
Q0ZGT2	E470Q	GLU	470	GLN	Benign	Neutral	2,30	Deleterious	0,38	Neutral	-0,96	Neutral	0,80	Deleterious	0,26	Neutral	1,00	Deleterious	0,46	Neutral	0,38	Neutral	0,42	Neutral
Q96T60	E508K	GLU	508	LYS	Benign;Uncertain significance	Neutral	75,22	Neutral	0,20	Neutral	-0,61	Neutral	0,38	Neutral	-0,36	Neutral	0,22	Neutral	0,46	Neutral	0,45	Neutral	0,37	Neutral
P00451	L117R	LEU	117	ARG	Pathogenic	Deleterious	0,00	Deleterious	2,41	Deleterious	-5,14	Deleterious	0,99	Deleterious	0,88	Deleterious	1,00	Deleterious	0,88	Deleterious	0,81	Deleterious	0,91	Deleterious
Q96SN8	E1482V	GLU	1482	VAL	Likely benign	Neutral	45,02	Neutral	0,41	Neutral	-5,90	Deleterious	0,17	Neutral	-0,18	Neutral	1,00	Deleterious	0,73	Deleterious	0,92	Deleterious	0,91	Deleterious
Q96KJ9	E138K	GLU	138	LYS	Pathogenic	Deleterious	77,15	Neutral	0,21	Neutral	-3,57	Deleterious	0,52	Neutral	0,09	Neutral	0,96	Deleterious	0,51	Deleterious	0,46	Neutral	0,55	Deleterious
P38398	T1685A	THR	1685	ALA	Pathogenic;Uncertain significance	Deleterious	32,63	Neutral	1,03	Deleterious	-0,82	Neutral	0,64	Neutral	0,02	Neutral	0,53	Deleterious	0,95	Deleterious	0,52	Deleterious	0,91	Deleterious
Q9UKX2	E706K	GLU	706	LYS	Pathogenic	Deleterious	21,92	Neutral	0,71	Neutral	-3,46	Deleterious	0,60	Neutral	0,19	Neutral	0,01	Neutral	0,57	Deleterious	0,94	Deleterious	0,91	Deleterious
Q96L73	M1628T	MET	1628	THR	Benign	Neutral	26,81	Neutral	0,48	Neutral	-0,80	Neutral	0,56	Neutral	-0,09	Neutral	0,00	Neutral	0,19	Neutral	0,11	Neutral	0,05	Neutral
P00451	R2135P	ARG	2135	PRO	Pathogenic	Deleterious	21,32	Neutral	0,96	Deleterious	-4,71	Deleterious	0,68	Neutral	0,41	Deleterious	1,00	Deleterious	0,83	Deleterious	0,90	Deleterious	0,78	Deleterious
P14923	V648I	VAL	648	ILE	Benign	Neutral	0,00	Deleterious	0,72	Neutral	-0,61	Neutral	0,61	Neutral	-0,03	Neutral	0,42	Neutral	0,28	Neutral	0,63	Deleterious	0,23	Neutral
Q9Y2Z4	F52L	PHE	52	LEU	Pathogenic	Deleterious	11,86	Deleterious	1,47	Deleterious	-5,08	Deleterious	0,70	Neutral	0,48	Deleterious	1,00	Deleterious	0,79	Deleterious	0,66	Deleterious	0,65	Deleterious
P15735	L226R	LEU	226	ARG	Pathogenic	Deleterious	0,00	Deleterious	1,84	Deleterious	-5,30	Deleterious	0,96	Deleterious	0,86	Deleterious	1,00	Deleterious	0,93	Deleterious	0,81	Deleterious	0,91	Deleterious
P01308	C96Y	CYS	96	TYR	Pathogenic	Deleterious	64,99	Neutral	0,34	Neutral	-8,58	Deleterious	0,68	Neutral	0,76	Deleterious	1,00	Deleterious	0,53	Deleterious	0,76	Deleterious	0,78	Deleterious
P55809	V133E	VAL	133	GLU	Pathogenic	Deleterious	33,57	Neutral	1,17	Deleterious	-5,07	Deleterious	0,79	Deleterious	0,60	Deleterious	0,98	Deleterious	0,86	Deleterious	0,92	Deleterious	0,91	Deleterious
P51508	S179N	SER	179	ASN	Pathogenic	Deleterious	17,05	Deleterious	0,15	Neutral	-0,12	Neutral	0,65	Neutral	-0,02	Neutral	0,00	Neutral	0,16	Neutral	0,02	Neutral	0,02	Neutral
Q5T481	S637G	SER	637	GLY	Pathogenic	Deleterious	7,04	Deleterious	1,08	Deleterious	-3,20	Deleterious	0,85	Deleterious	0,52	Deleterious	1,00	Deleterious	0,72	Deleterious	0,59	Deleterious	0,91	Deleterious
O60315	C1029Y	CYS	1029	TYR	Likely pathogenic	Deleterious	29,56	Neutral	0,71	Neutral	-9,92	Deleterious	0,84	Deleterious	1,11	Deleterious	1,00	Deleterious	0,98	Deleterious	0,80	Deleterious	0,91	Deleterious
P55809	G219E	GLY	219	GLU	Pathogenic	Deleterious	0,00	Deleterious	3,84	Deleterious	-7,78	Deleterious	1,00	Deleterious	1,13	Deleterious	1,00	Deleterious	0,98	Deleterious	0,94	Deleterious	0,91	Deleterious
Q9Y6N9	R196Q	ARG	196	GLN	Likely benign	Neutral	87,54	Neutral	-0,06	Neutral	-0,48	Neutral	0,56	Neutral	-0,12	Neutral	0,97	Deleterious	0,39	Neutral	0,31	Neutral	0,36	Neutral
O60832	K314R	LYS	314	ARG	Pathogenic	Deleterious	47,67	Neutral	-0,17	Neutral	-2,89	Deleterious	0,41	Neutral	-0,12	Neutral	0,94	Deleterious	0,11	Neutral	0,82	Deleterious	0,78	Deleterious
P04181	A270P	ALA	270	PRO	Pathogenic	Deleterious	1,03	Deleterious	2,34	Deleterious	-3,47	Deleterious	0,99	Deleterious	0,74	Deleterious	0,97	Deleterious	0,89	Deleterious	0,93	Deleterious	0,68	Deleterious
P42768	S82P	SER	82	PRO	Pathogenic	Deleterious	12,30	Deleterious	2,19	Deleterious	-4,77	Deleterious	0,91	Deleterious	0,75	Deleterious	1,00	Deleterious	0,96	Deleterious	0,69	Deleterious	0,91	Deleterious
Q9Y4U1	E92D	GLU	92	ASP	Pathogenic	Deleterious	78,88	Neutral	0,29	Neutral	-1,50	Neutral	0,12	Neutral	-0,64	Neutral	0,00	Neutral	0,16	Neutral	0,39	Neutral	0,21	Neutral
P23769	R398W	ARG	398	TRP	Pathogenic	Deleterious	62,90	Neutral	0,08	Neutral	-7,24	Deleterious	0,56	Neutral	0,48	Deleterious	1,00	Deleterious	0,78	Deleterious	0,94	Deleterious	0,91	Deleterious
Q6NXR4	P367L	PRO	367	LEU	Pathogenic	Deleterious	16,50	Deleterious	-0,50	Neutral	-5,03	Deleterious	0,92	Deleterious	0,79	Deleterious	1,00	Deleterious	0,60	Deleterious	0,82	Deleterious	0,55	Deleterious
P00451	S1803Y	SER	1803	TYR	Pathogenic	Deleterious	0,29	Deleterious	-0,28	Neutral	-5,39	Deleterious	0,99	Deleterious	0,91	Deleterious	1,00	Deleterious	0,98	Deleterious	0,76	Deleterious	0,91	Deleterious
Q9BX63	A349P	ALA	349	PRO	Pathogenic;Uncertain significance	Deleterious	0,32	Deleterious	2,91	Deleterious	-2,86	Deleterious	0,99	Deleterious	0,69	Deleterious	1,00	Deleterious	0,52	Deleterious	0,74	Deleterious	0,50	Neutral
P02489	G98R	GLY	98	ARG	Pathogenic	Deleterious	0,42	Deleterious	0,59	Neutral	-5,81	Deleterious	0,96	Deleterious	0,91	Deleterious	1,00	Deleterious	0,87	Deleterious	0,93	Deleterious	0,91	Deleterious
P35625	Y191C	TYR	191	CYS	Pathogenic	Deleterious	63,44	Neutral	0,08	Neutral	-1,09	Neutral	0,60	Neutral	-0,01	Neutral	1,00	Deleterious	0,52	Deleterious	0,46	Neutral	0,42	Neutral
P20823	G245V	GLY	245	VAL	Likely pathogenic	Deleterious	67,28	Neutral	0,20	Neutral	-7,05	Deleterious	0,63	Neutral	0,55	Deleterious	1,00	Deleterious	0,50	Neutral	0,83	Deleterious	0,91	Deleterious
P20794	A185T	ALA	185	THR	Likely pathogenic	Deleterious	3,17	Deleterious	1,27	Deleterious	-3,95	Deleterious	0,92	Deleterious	0,69	Deleterious	1,00	Deleterious	0,72	Deleterious	0,95	Deleterious	0,91	Deleterious
Q16795	A5P	ALA	5	PRO	Benign	Neutral	66,91	Neutral	0,70	Neutral	-1,35	Neutral	0,65	Neutral	0,09	Neutral	0,89	Deleterious	0,73	Deleterious	0,25	Neutral	0,34	Neutral
P16278	R482H	ARG	482	HIS	Pathogenic	Deleterious	0,00	Deleterious	0,52	Neutral	-2,52	Deleterious	0,82	Deleterious	0,42	Deleterious	1,00	Deleterious	0,81	Deleterious	0,94	Deleterious	0,35	Neutral
P16278	R482C	ARG	482	CYS	Pathogenic	Deleterious	0,00	Deleterious	0,99	Deleterious	-6,67	Deleterious	0,99	Deleterious	1,03	Deleterious	1,00	Deleterious	0,99	Deleterious	0,95	Deleterious	0,91	Deleterious
O14593	D121V	ASP	121	VAL	Pathogenic	Deleterious	13,91	Deleterious	0,71	Neutral	-8,87	Deleterious	0,89	Deleterious	1,08	Deleterious	1,00	Deleterious	0,98	Deleterious	0,72	Deleterious	0,91	Deleterious
P23409	A112S	ALA	112	SER	Pathogenic	Deleterious	11,58	Deleterious	1,52	Deleterious	-2,97	Deleterious	0,71	Neutral	0,30	Neutral	1,00	Deleterious	0,70	Deleterious	0,81	Deleterious	0,72	Deleterious
P43034	D401H	ASP	401	HIS	Pathogenic	Deleterious	19,27	Neutral	0,68	Neutral	-6,69	Deleterious	0,72	Neutral	0,64	Deleterious	1,00	Deleterious	0,96	Deleterious	0,76	Deleterious	0,78	Deleterious
Q96SN8	A183P	ALA	183	PRO	Benign;Uncertain significance	Neutral	79,03	Neutral	0,56	Neutral	-2,98	Deleterious	0,56	Neutral	0,10	Neutral	0,95	Deleterious	0,74	Deleterious	0,70	Deleterious	0,72	Deleterious
Q12768	G696A	GLY	696	ALA	Pathogenic	Deleterious	77,36	Neutral	0,63	Neutral	-5,95	Deleterious	0,59	Neutral	0,40	Deleterious	0,29	Neutral	0,64	Deleterious	0,79	Deleterious	0,91	Deleterious
P00451	V653A	VAL	653	ALA	Pathogenic	Deleterious	67,37	Neutral	-0,02	Neutral	-2,90	Deleterious	0,24	Neutral	-0,35	Neutral	1,00	Deleterious	0,60	Deleterious	0,82	Deleterious	0,36	Neutral
Q5TD94	T149S	THR	149	SER	Benign	Neutral	3,06	Deleterious	1,40	Deleterious	-0,43	Neutral	0,63	Neutral	-0,03	Neutral	0,00	Neutral	0,17	Neutral	0,04	Neutral	0,36	Neutral
Q6KC79	N674S	ASN	674	SER	Benign	Neutral	83,59	Neutral	-0,04	Neutral	-0,68	Neutral	0,32	Neutral	-0,43	Neutral	0,00	Neutral	0,42	Neutral	0,04	Neutral	0,26	Neutral
P00451	V653M	VAL	653	MET	Pathogenic	Deleterious	67,37	Neutral	0,00	Neutral	-2,33	Neutral	0,36	Neutral	-0,24	Neutral	1,00	Deleterious	0,36	Neutral	0,89	Deleterious	0,44	Neutral
Q07889	T266K	THR	266	LYS	Pathogenic	Deleterious	14,18	Deleterious	1,51	Deleterious	-2,34	Neutral	0,90	Deleterious	0,51	Deleterious	0,22	Neutral	0,57	Deleterious	0,65	Deleterious	0,56	Deleterious
P14222	P345L	PRO	345	LEU	Pathogenic	Deleterious	1,92	Deleterious	0,86	Deleterious	-7,15	Deleterious	0,93	Deleterious	0,98	Deleterious	1,00	Deleterious	0,90	Deleterious	0,76	Deleterious	0,68	Deleterious
P38398	Q1200H	GLN	1200	HIS	Benign;Likely benign	Neutral	53,82	Neutral	-0,48	Neutral	-3,60	Deleterious	0,35	Neutral	-0,13	Neutral	0,21	Neutral	0,49	Neutral	0,33	Neutral	0,51	Deleterious
P10644	A213D	ALA	213	ASP	Pathogenic	Deleterious	14,11	Deleterious	1,20	Deleterious	-5,71	Deleterious	0,84	Deleterious	0,74	Deleterious	1,00	Deleterious	0,92	Deleterious	0,95	Deleterious	0,91	Deleterious
P04181	G353D	GLY	353	ASP	Pathogenic	Deleterious	0,00	Deleterious	1,98	Deleterious	-6,76	Deleterious	0,99	Deleterious	1,03	Deleterious	1,00	Deleterious	0,98	Deleterious	0,91	Deleterious	0,91	Deleterious
Q07889	C471S	CYS	471	SER	Likely pathogenic	Deleterious	0,00	Deleterious	2,50	Deleterious	-9,04	Deleterious	0,97	Deleterious	1,20	Deleterious	0,98	Deleterious	0,76	Deleterious	0,59	Deleterious	0,72	Deleterious
P54098	Q43R	GLN	43	ARG	Benign;Likely benign	Neutral	48,63	Neutral	0,03	Neutral	0,19	Neutral	0,39	Neutral	-0,42	Neutral	0,00	Neutral	0,15	Neutral	0,00	Neutral	0,13	Neutral
Q16134	L377P	LEU	377	PRO	Pathogenic	Deleterious	0,00	Deleterious	3,03	Deleterious	-6,31	Deleterious	0,99	Deleterious	0,99	Deleterious	1,00	Deleterious	0,63	Deleterious	0,71	Deleterious	0,40	Neutral
P38398	S1389N	SER	1389	ASN	Likely benign;Uncertain significance	Neutral	0,64	Deleterious	1,08	Deleterious	-0,55	Neutral	0,82	Deleterious	0,25	Neutral	0,45	Neutral	0,60	Deleterious	0,76	Deleterious	0,91	Deleterious
O43790	A118E	ALA	118	GLU	Pathogenic	Deleterious	19,90	Neutral	0,96	Deleterious	-4,27	Deleterious	0,75	Deleterious	0,47	Deleterious	1,00	Deleterious	0,44	Neutral	0,91	Deleterious	0,91	Deleterious
Q86YC2	K515R	LYS	515	ARG	Likely benign;Uncertain significance	Neutral	4,69	Deleterious	0,28	Neutral	-1,72	Neutral	0,91	Deleterious	0,48	Deleterious	0,20	Neutral	0,31	Neutral	0,23	Neutral	0,35	Neutral
P02549	Q471P	GLN	471	PRO	Pathogenic	Deleterious	48,52	Neutral	1,34	Deleterious	-3,33	Deleterious	0,69	Neutral	0,31	Neutral	0,99	Deleterious	0,90	Deleterious	0,44	Neutral	0,23	Neutral
P15259	G97D	GLY	97	ASP	Pathogenic	Deleterious	16,94	Deleterious	1,57	Deleterious	-6,51	Deleterious	0,86	Deleterious	0,83	Deleterious	0,84	Deleterious	0,95	Deleterious	0,90	Deleterious	0,91	Deleterious
Q9Y2T1	A761D	ALA	761	ASP	Benign	Neutral	98,83	Neutral	-0,01	Neutral	-1,39	Neutral	0,53	Neutral	-0,08	Neutral	0,60	Deleterious	0,53	Deleterious	0,46	Neutral	0,38	Neutral
P31040	R554W	ARG	554	TRP	Pathogenic	Deleterious	33,68	Neutral	0,44	Neutral	-6,48	Deleterious	0,76	Deleterious	0,68	Deleterious	1,00	Deleterious	0,76	Deleterious	0,80	Deleterious	0,91	Deleterious
P49747	N453S	ASN	453	SER	Pathogenic	Deleterious	2,26	Deleterious	1,27	Deleterious	-4,57	Deleterious	0,91	Deleterious	0,73	Deleterious	1,00	Deleterious	0,62	Deleterious	0,55	Deleterious	0,91	Deleterious
Q96EX3	R447Q	ARG	447	GLN	Pathogenic	Deleterious	54,97	Neutral	-0,14	Neutral	-3,44	Deleterious	0,51	Neutral	0,07	Neutral	1,00	Deleterious	0,45	Neutral	0,96	Deleterious	0,59	Deleterious
P07902	L139P	LEU	139	PRO	Pathogenic	Deleterious	2,50	Deleterious	1,18	Deleterious	-6,48	Deleterious	0,91	Deleterious	0,90	Deleterious	1,00	Deleterious	0,86	Deleterious	0,77	Deleterious	0,91	Deleterious
P00451	L327P	LEU	327	PRO	Pathogenic	Deleterious	1,97	Deleterious	1,93	Deleterious	-5,04	Deleterious	0,96	Deleterious	0,84	Deleterious	1,00	Deleterious	0,77	Deleterious	0,71	Deleterious	0,91	Deleterious
P43243	S85C	SER	85	CYS	Likely pathogenic;Pathogenic	Deleterious	34,97	Neutral	0,42	Neutral	-1,44	Neutral	0,39	Neutral	-0,27	Neutral	1,00	Deleterious	0,25	Neutral	0,66	Deleterious	0,91	Deleterious
P42768	S272P	SER	272	PRO	Pathogenic	Deleterious	11,30	Deleterious	1,12	Deleterious	-2,55	Deleterious	0,87	Deleterious	0,50	Deleterious	0,99	Deleterious	0,89	Deleterious	0,66	Deleterious	0,37	Neutral
P06132	L195F	LEU	195	PHE	Pathogenic	Deleterious	0,00	Deleterious	0,95	Deleterious	-3,27	Deleterious	0,72	Neutral	0,35	Deleterious	0,99	Deleterious	0,84	Deleterious	0,82	Deleterious	0,72	Deleterious
Q15031	T629M	THR	629	MET	Pathogenic	Deleterious	3,93	Deleterious	0,84	Deleterious	-4,87	Deleterious	0,88	Deleterious	0,71	Deleterious	1,00	Deleterious	0,50	Neutral	0,93	Deleterious	0,65	Deleterious
P00451	E409G	GLU	409	GLY	Pathogenic	Deleterious	21,10	Neutral	1,29	Deleterious	-6,24	Deleterious	0,89	Deleterious	0,85	Deleterious	1,00	Deleterious	0,89	Deleterious	0,71	Deleterious	0,91	Deleterious
P14923	M697L	MET	697	LEU	Benign	Neutral	68,28	Neutral	-0,24	Neutral	-0,08	Neutral	0,32	Neutral	-0,49	Neutral	0,00	Neutral	0,11	Neutral	0,19	Neutral	0,04	Neutral
P20807	G567W	GLY	567	TRP	Pathogenic	Deleterious	4,73	Deleterious	1,74	Deleterious	-5,57	Deleterious	1,00	Deleterious	0,94	Deleterious	1,00	Deleterious	0,99	Deleterious	0,93	Deleterious	0,91	Deleterious
Q99519	A298V	ALA	298	VAL	Pathogenic	Deleterious	3,12	Deleterious	1,34	Deleterious	-2,97	Deleterious	0,90	Deleterious	0,58	Deleterious	0,79	Deleterious	0,50	Neutral	0,56	Deleterious	0,63	Deleterious
Q9P219	S1985C	SER	1985	CYS	Benign	Neutral	2,88	Deleterious	0,04	Neutral	-1,92	Neutral	0,92	Deleterious	0,50	Deleterious	0,95	Deleterious	0,48	Neutral	0,28	Neutral	0,31	Neutral
P00451	G89D	GLY	89	ASP	Pathogenic	Deleterious	23,88	Neutral	0,89	Deleterious	-6,46	Deleterious	0,75	Deleterious	0,67	Deleterious	1,00	Deleterious	0,97	Deleterious	0,77	Deleterious	0,91	Deleterious
P08123	G1099R	GLY	1099	ARG	Pathogenic	Deleterious	14,94	Deleterious	0,03	Neutral	-7,16	Deleterious	0,71	Neutral	0,67	Deleterious	1,00	Deleterious	0,90	Deleterious	0,52	Deleterious	0,91	Deleterious
Q96L73	L1030S	LEU	1030	SER	Benign	Neutral	2,92	Deleterious	1,80	Deleterious	-0,68	Neutral	0,93	Deleterious	0,41	Deleterious	0,39	Neutral	0,73	Deleterious	0,37	Neutral	0,91	Deleterious
P38398	V1378I	VAL	1378	ILE	Likely benign;Uncertain significance	Neutral	12,62	Deleterious	0,65	Neutral	-0,03	Neutral	0,59	Neutral	-0,12	Neutral	0,00	Neutral	0,15	Neutral	0,19	Neutral	0,26	Neutral
P40763	V637M	VAL	637	MET	Pathogenic	Deleterious	16,06	Deleterious	0,73	Neutral	-2,78	Deleterious	0,55	Neutral	0,06	Neutral	1,00	Deleterious	0,72	Deleterious	0,79	Deleterious	0,78	Deleterious
P01011	M414V	MET	414	VAL	Pathogenic	Deleterious	0,19	Deleterious	0,49	Neutral	-1,68	Neutral	0,92	Deleterious	0,48	Deleterious	0,00	Neutral	0,37	Neutral	0,01	Neutral	0,30	Neutral
P01011	L78P	LEU	78	PRO	Pathogenic	Deleterious	1,31	Deleterious	2,58	Deleterious	-5,75	Deleterious	0,98	Deleterious	0,93	Deleterious	1,00	Deleterious	0,92	Deleterious	0,59	Deleterious	0,91	Deleterious
Q9Y243	R465W	ARG	465	TRP	Pathogenic	Deleterious	32,82	Neutral	0,28	Neutral	-3,18	Deleterious	0,65	Neutral	0,25	Neutral	1,00	Deleterious	0,78	Deleterious	0,95	Deleterious	0,68	Deleterious
P06858	S199C	SER	199	CYS	Pathogenic	Deleterious	4,52	Deleterious	0,67	Neutral	-4,81	Deleterious	0,88	Deleterious	0,71	Deleterious	1,00	Deleterious	0,74	Deleterious	0,88	Deleterious	0,91	Deleterious
P61626	W82R	TRP	82	ARG	Pathogenic	Deleterious	14,45	Deleterious	2,61	Deleterious	-13,52	Deleterious	0,93	Deleterious	1,54	Deleterious	1,00	Deleterious	0,99	Deleterious	0,66	Deleterious	0,91	Deleterious
P05129	R41P	ARG	41	PRO	Pathogenic	Deleterious	46,16	Neutral	1,30	Deleterious	-4,55	Deleterious	0,66	Neutral	0,37	Deleterious	1,00	Deleterious	0,95	Deleterious	0,77	Deleterious	0,55	Deleterious
P16278	Y591N	TYR	591	ASN	Pathogenic	Deleterious	0,12	Deleterious	4,01	Deleterious	-7,76	Deleterious	0,99	Deleterious	1,13	Deleterious	1,00	Deleterious	0,93	Deleterious	0,88	Deleterious	0,91	Deleterious
P08123	G259C	GLY	259	CYS	Pathogenic	Deleterious	55,03	Neutral	1,61	Deleterious	-7,20	Deleterious	0,77	Deleterious	0,77	Deleterious	1,00	Deleterious	0,37	Neutral	0,73	Deleterious	0,91	Deleterious
P16278	Y591C	TYR	591	CYS	Pathogenic	Deleterious	0,12	Deleterious	2,92	Deleterious	-7,81	Deleterious	0,95	Deleterious	1,07	Deleterious	1,00	Deleterious	0,95	Deleterious	0,82	Deleterious	0,91	Deleterious
P38398	E1559Q	GLU	1559	GLN	Likely pathogenic;Pathogenic	Deleterious	46,25	Neutral	-0,05	Neutral	-0,36	Neutral	0,31	Neutral	-0,47	Neutral	0,03	Neutral	0,37	Neutral	0,64	Deleterious	0,65	Deleterious
P38398	E1559K	GLU	1559	LYS	Pathogenic	Deleterious	46,25	Neutral	0,15	Neutral	-0,48	Neutral	0,36	Neutral	-0,40	Neutral	0,01	Neutral	0,44	Neutral	0,81	Deleterious	0,68	Deleterious
P07902	T23A	THR	23	ALA	Pathogenic	Deleterious	100,00	Neutral	-0,11	Neutral	-0,55	Neutral	0,27	Neutral	-0,52	Neutral	0,00	Neutral	0,46	Neutral	0,13	Neutral	0,08	Neutral
P06858	W113R	TRP	113	ARG	Pathogenic	Deleterious	0,00	Deleterious	4,30	Deleterious	-13,35	Deleterious	1,00	Deleterious	1,62	Deleterious	1,00	Deleterious	0,97	Deleterious	0,82	Deleterious	0,91	Deleterious
Q99959	I531S	ILE	531	SER	Benign;Likely benign;Uncertain significance	Neutral	1,40	Deleterious	2,38	Deleterious	-4,42	Deleterious	0,96	Deleterious	0,79	Deleterious	0,97	Deleterious	0,69	Deleterious	0,71	Deleterious	0,91	Deleterious
P51843	W291C	TRP	291	CYS	Pathogenic	Deleterious	4,96	Deleterious	2,58	Deleterious	-12,94	Deleterious	0,92	Deleterious	1,48	Deleterious	1,00	Deleterious	0,98	Deleterious	0,79	Deleterious	0,91	Deleterious
Q6KC79	D2160Y	ASP	2160	TYR	Likely pathogenic	Deleterious	8,90	Deleterious	0,05	Neutral	-3,17	Deleterious	0,99	Deleterious	0,71	Deleterious	0,74	Deleterious	0,50	Neutral	0,92	Deleterious	0,61	Deleterious
Q86YC2	N241D	ASN	241	ASP	Likely benign;Uncertain significance	Neutral	39,64	Neutral	0,23	Neutral	-1,40	Neutral	0,43	Neutral	-0,22	Neutral	0,00	Neutral	0,20	Neutral	0,01	Neutral	0,08	Neutral
Q4G176	T358I	THR	358	ILE	Pathogenic	Deleterious	13,45	Deleterious	0,62	Neutral	-5,27	Deleterious	0,88	Deleterious	0,74	Deleterious	1,00	Deleterious	0,87	Deleterious	0,90	Deleterious	0,78	Deleterious
O60494	G145E	GLY	145	GLU	Likely pathogenic	Deleterious	24,31	Neutral	0,58	Neutral	-6,89	Deleterious	0,76	Deleterious	0,72	Deleterious	1,00	Deleterious	0,96	Deleterious	0,86	Deleterious	0,78	Deleterious
P00451	C329Y	CYS	329	TYR	Pathogenic	Deleterious	0,21	Deleterious	0,32	Neutral	-7,80	Deleterious	0,89	Deleterious	0,99	Deleterious	1,00	Deleterious	0,98	Deleterious	0,77	Deleterious	0,91	Deleterious
P43243	P154S	PRO	154	SER	Pathogenic	Deleterious	19,07	Neutral	1,10	Deleterious	-1,58	Neutral	0,86	Deleterious	0,39	Deleterious	0,00	Neutral	0,40	Neutral	0,24	Neutral	0,43	Neutral
P00451	C329R	CYS	329	ARG	Pathogenic	Deleterious	0,21	Deleterious	1,95	Deleterious	-8,17	Deleterious	0,99	Deleterious	1,15	Deleterious	1,00	Deleterious	0,98	Deleterious	0,66	Deleterious	0,91	Deleterious
P20823	R131W	ARG	131	TRP	Pathogenic	Deleterious	67,54	Neutral	0,14	Neutral	-7,32	Deleterious	0,47	Neutral	0,36	Deleterious	1,00	Deleterious	0,52	Deleterious	0,90	Deleterious	0,91	Deleterious
Q6KC79	G2081V	GLY	2081	VAL	Likely pathogenic	Deleterious	28,13	Neutral	-0,41	Neutral	-5,06	Deleterious	0,66	Neutral	0,43	Deleterious	1,00	Deleterious	0,72	Deleterious	0,91	Deleterious	0,65	Deleterious
Q9UM54	V344I	VAL	344	ILE	Likely benign	Neutral	1,05	Deleterious	0,14	Neutral	-0,76	Neutral	0,68	Neutral	0,07	Neutral	0,96	Deleterious	0,13	Neutral	0,48	Neutral	0,24	Neutral
P38398	H1402Y	HIS	1402	TYR	Benign;Likely benign;Uncertain significance	Neutral	75,96	Neutral	0,12	Neutral	-0,42	Neutral	0,45	Neutral	-0,28	Neutral	0,02	Neutral	0,17	Neutral	0,42	Neutral	0,28	Neutral
Q9BXM0	G1132R	GLY	1132	ARG	Likely benign	Neutral	23,45	Neutral	1,43	Deleterious	0,79	Neutral	0,86	Deleterious	0,19	Neutral	0,00	Neutral	0,24	Neutral	0,10	Neutral	0,27	Neutral
P00451	R2228Q	ARG	2228	GLN	Pathogenic	Deleterious	3,11	Deleterious	1,34	Deleterious	-3,52	Deleterious	0,83	Deleterious	0,52	Deleterious	1,00	Deleterious	0,94	Deleterious	0,95	Deleterious	0,91	Deleterious
P23378	Y138F	TYR	138	PHE	Likely pathogenic	Deleterious	2,36	Deleterious	1,35	Deleterious	-3,80	Deleterious	0,69	Neutral	0,35	Deleterious	1,00	Deleterious	0,62	Deleterious	0,91	Deleterious	0,91	Deleterious
P00451	R2228G	ARG	2228	GLY	Pathogenic	Deleterious	3,11	Deleterious	2,50	Deleterious	-6,16	Deleterious	0,95	Deleterious	0,92	Deleterious	1,00	Deleterious	1,00	Deleterious	0,85	Deleterious	0,91	Deleterious
P00451	R2228L	ARG	2228	LEU	Pathogenic	Deleterious	3,11	Deleterious	0,97	Deleterious	-6,16	Deleterious	0,99	Deleterious	0,97	Deleterious	1,00	Deleterious	0,99	Deleterious	0,95	Deleterious	0,91	Deleterious
Q9HC77	S936G	SER	936	GLY	Likely benign	Neutral	56,82	Neutral	0,62	Neutral	-1,67	Neutral	0,24	Neutral	-0,46	Neutral	0,65	Deleterious	0,50	Neutral	0,37	Neutral	0,31	Neutral
P38398	C39F	CYS	39	PHE	Pathogenic	Deleterious	23,30	Neutral	0,14	Neutral	-1,66	Neutral	0,79	Deleterious	0,30	Neutral	1,00	Deleterious	0,96	Deleterious	0,94	Deleterious	0,91	Deleterious
Q71U36	R402S	ARG	402	SER	Likely pathogenic	Deleterious	40,89	Neutral	1,20	Deleterious	-4,42	Deleterious	0,67	Neutral	0,38	Deleterious	0,88	Deleterious	0,63	Deleterious	0,83	Deleterious	0,91	Deleterious
Q8TE73	I374T	ILE	374	THR	Pathogenic	Deleterious	16,89	Deleterious	1,43	Deleterious	-3,59	Deleterious	0,65	Neutral	0,28	Neutral	0,07	Neutral	0,49	Neutral	0,54	Deleterious	0,63	Deleterious
Q71U36	R402H	ARG	402	HIS	Pathogenic	Deleterious	40,89	Neutral	0,17	Neutral	-3,53	Deleterious	0,34	Neutral	-0,15	Neutral	0,14	Neutral	0,49	Neutral	0,76	Deleterious	0,91	Deleterious
Q71U36	R402L	ARG	402	LEU	Pathogenic	Deleterious	40,89	Neutral	0,39	Neutral	-5,20	Deleterious	0,53	Neutral	0,25	Neutral	0,86	Deleterious	0,70	Deleterious	0,91	Deleterious	0,91	Deleterious
Q71U36	R402C	ARG	402	CYS	Pathogenic	Deleterious	40,89	Neutral	0,82	Deleterious	-5,91	Deleterious	0,67	Neutral	0,50	Deleterious	1,00	Deleterious	0,77	Deleterious	0,92	Deleterious	0,91	Deleterious
P00451	Q584K	GLN	584	LYS	Pathogenic	Deleterious	45,94	Neutral	0,06	Neutral	-3,22	Deleterious	0,44	Neutral	-0,04	Neutral	1,00	Deleterious	0,56	Deleterious	0,40	Neutral	0,51	Deleterious
P20823	T156M	THR	156	MET	Likely pathogenic	Deleterious	51,02	Neutral	0,29	Neutral	-3,76	Deleterious	0,63	Neutral	0,27	Neutral	1,00	Deleterious	0,41	Neutral	0,84	Deleterious	0,65	Deleterious
Q5T481	P1089T	PRO	1089	THR	Likely benign	Neutral	35,32	Neutral	-1,39	Neutral	-0,80	Neutral	0,34	Neutral	-0,40	Neutral	0,00	Neutral	0,26	Neutral	0,07	Neutral	0,34	Neutral
P40763	R423Q	ARG	423	GLN	Pathogenic	Deleterious	68,64	Neutral	-0,32	Neutral	-1,42	Neutral	0,40	Neutral	-0,26	Neutral	1,00	Deleterious	0,26	Neutral	0,96	Deleterious	0,57	Deleterious
P00451	P2172Q	PRO	2172	GLN	Pathogenic	Deleterious	6,39	Deleterious	2,07	Deleterious	-7,04	Deleterious	0,85	Deleterious	0,86	Deleterious	1,00	Deleterious	0,96	Deleterious	0,87	Deleterious	0,91	Deleterious
Q8N465	V338I	VAL	338	ILE	Likely benign	Neutral	0,52	Deleterious	0,56	Neutral	-0,40	Neutral	0,68	Neutral	0,04	Neutral	0,10	Neutral	0,32	Neutral	0,06	Neutral	0,01	Neutral
P02768	D25V	ASP	25	VAL	Pathogenic	Deleterious	43,21	Neutral	0,27	Neutral	-5,04	Deleterious	0,50	Neutral	0,20	Neutral	0,99	Deleterious	0,95	Deleterious	0,49	Neutral	0,91	Deleterious
Q96FG2	L265S	LEU	265	SER	Pathogenic	Deleterious	67,86	Neutral	0,02	Neutral	-5,02	Deleterious	0,51	Neutral	0,21	Neutral	1,00	Deleterious	0,72	Deleterious	0,82	Deleterious	0,91	Deleterious
P00451	R612C	ARG	612	CYS	Pathogenic	Deleterious	39,49	Neutral	1,01	Deleterious	-5,34	Deleterious	0,77	Deleterious	0,60	Deleterious	1,00	Deleterious	0,69	Deleterious	0,84	Deleterious	0,78	Deleterious
O76039	S196L	SER	196	LEU	Likely pathogenic;Pathogenic	Deleterious	5,83	Deleterious	0,16	Neutral	-3,96	Deleterious	0,75	Deleterious	0,45	Deleterious	1,00	Deleterious	0,95	Deleterious	0,94	Deleterious	0,78	Deleterious
P05129	G118D	GLY	118	ASP	Pathogenic	Deleterious	38,96	Neutral	1,54	Deleterious	-6,41	Deleterious	0,83	Deleterious	0,78	Deleterious	0,99	Deleterious	0,66	Deleterious	0,89	Deleterious	0,78	Deleterious
P40763	E594K	GLU	594	LYS	Likely pathogenic	Deleterious	5,60	Deleterious	0,94	Deleterious	-3,26	Deleterious	0,72	Neutral	0,34	Deleterious	0,06	Neutral	0,48	Neutral	0,87	Deleterious	0,59	Deleterious
O94906	R729W	ARG	729	TRP	Pathogenic	Deleterious	44,29	Neutral	0,70	Neutral	-6,31	Deleterious	0,73	Neutral	0,63	Deleterious	1,00	Deleterious	0,88	Deleterious	0,61	Deleterious	0,78	Deleterious
O76039	L201P	LEU	201	PRO	Pathogenic	Deleterious	0,98	Deleterious	4,26	Deleterious	-5,83	Deleterious	1,00	Deleterious	0,96	Deleterious	1,00	Deleterious	0,96	Deleterious	0,76	Deleterious	0,91	Deleterious
O60832	L321V	LEU	321	VAL	Pathogenic	Deleterious	0,20	Deleterious	1,25	Deleterious	-2,89	Deleterious	0,81	Deleterious	0,44	Deleterious	0,94	Deleterious	0,12	Neutral	0,57	Deleterious	0,32	Neutral
Q9H1R3	I199V	ILE	199	VAL	Likely pathogenic	Deleterious	12,36	Deleterious	1,26	Deleterious	0,26	Neutral	0,64	Neutral	-0,07	Neutral	0,00	Neutral	0,10	Neutral	0,01	Neutral	0,14	Neutral
P07902	L62M	LEU	62	MET	Benign	Neutral	65,92	Neutral	0,06	Neutral	0,38	Neutral	0,45	Neutral	-0,35	Neutral	0,01	Neutral	0,14	Neutral	0,30	Neutral	0,32	Neutral
Q5JTZ9	L809Q	LEU	809	GLN	Benign	Neutral	35,16	Neutral	1,01	Deleterious	1,31	Neutral	0,76	Deleterious	0,01	Neutral	0,00	Neutral	0,09	Neutral	0,09	Neutral	0,05	Neutral
Q01484	G454R	GLY	454	ARG	Pathogenic	Deleterious	56,80	Neutral	1,74	Deleterious	-7,42	Deleterious	0,82	Deleterious	0,85	Deleterious	1,00	Deleterious	0,62	Deleterious	0,88	Deleterious	0,91	Deleterious
Q8N196	A158T	ALA	158	THR	Pathogenic	Deleterious	45,05	Neutral	0,69	Neutral	-0,69	Neutral	0,38	Neutral	-0,35	Neutral	1,00	Deleterious	0,16	Neutral	0,43	Neutral	0,33	Neutral
O14958	T66A	THR	66	ALA	Benign	Neutral	22,69	Neutral	0,39	Neutral	0,49	Neutral	0,64	Neutral	-0,10	Neutral	0,00	Neutral	0,11	Neutral	0,01	Neutral	0,02	Neutral
Q14533	E402K	GLU	402	LYS	Pathogenic	Deleterious	12,19	Deleterious	-0,14	Neutral	-3,90	Deleterious	0,78	Deleterious	0,49	Deleterious	1,00	Deleterious	0,48	Neutral	0,96	Deleterious	0,91	Deleterious
Q9UHX1	H169Y	HIS	169	TYR	Pathogenic	Deleterious	15,79	Deleterious	0,20	Neutral	-5,59	Deleterious	0,85	Deleterious	0,74	Deleterious	1,00	Deleterious	0,85	Deleterious	0,73	Deleterious	0,91	Deleterious
P51843	N440I	ASN	440	ILE	Pathogenic	Deleterious	39,80	Neutral	0,50	Neutral	-3,96	Deleterious	0,67	Neutral	0,34	Deleterious	0,97	Deleterious	0,81	Deleterious	0,64	Deleterious	0,65	Deleterious
P02549	L49F	LEU	49	PHE	Pathogenic	Deleterious	47,82	Neutral	0,55	Neutral	-3,48	Deleterious	0,41	Neutral	-0,07	Neutral	1,00	Deleterious	0,73	Deleterious	0,80	Deleterious	0,91	Deleterious
P08603	C431S	CYS	431	SER	Pathogenic	Deleterious	0,00	Deleterious	2,35	Deleterious	-7,82	Deleterious	0,98	Deleterious	1,11	Deleterious	1,00	Deleterious	0,87	Deleterious	0,60	Deleterious	0,91	Deleterious
Q13642	C209R	CYS	209	ARG	Pathogenic	Deleterious	0,00	Deleterious	2,88	Deleterious	-11,72	Deleterious	1,00	Deleterious	1,48	Deleterious	1,00	Deleterious	0,98	Deleterious	0,65	Deleterious	0,91	Deleterious
P23378	A802V	ALA	802	VAL	Pathogenic	Deleterious	0,00	Deleterious	0,12	Neutral	-3,73	Deleterious	0,94	Deleterious	0,70	Deleterious	0,99	Deleterious	0,75	Deleterious	0,78	Deleterious	0,91	Deleterious
P38398	S1577P	SER	1577	PRO	Likely benign;Uncertain significance	Neutral	47,26	Neutral	-0,14	Neutral	-0,18	Neutral	0,38	Neutral	-0,40	Neutral	0,01	Neutral	0,51	Deleterious	0,20	Neutral	0,21	Neutral
Q2TBA0	W201L	TRP	201	LEU	Pathogenic	Deleterious	47,28	Neutral	-0,01	Neutral	-11,60	Deleterious	0,47	Neutral	0,74	Deleterious	1,00	Deleterious	0,97	Deleterious	0,70	Deleterious	0,72	Deleterious
Q6ZUT3	G24R	GLY	24	ARG	Pathogenic	Deleterious	0,00	Deleterious	1,28	Deleterious	-7,00	Deleterious	0,99	Deleterious	1,05	Deleterious	1,00	Deleterious	1,00	Deleterious	0,88	Deleterious	0,91	Deleterious
Q9Y215	Y430S	TYR	430	SER	Pathogenic	Deleterious	0,16	Deleterious	2,44	Deleterious	-1,89	Neutral	0,92	Deleterious	0,50	Deleterious	1,00	Deleterious	0,94	Deleterious	0,50	Neutral	0,91	Deleterious
Q96RQ3	R385S	ARG	385	SER	Pathogenic	Deleterious	5,38	Deleterious	1,61	Deleterious	-5,76	Deleterious	0,96	Deleterious	0,91	Deleterious	1,00	Deleterious	0,93	Deleterious	0,66	Deleterious	0,78	Deleterious
P05062	W148R	TRP	148	ARG	Pathogenic	Deleterious	0,75	Deleterious	3,36	Deleterious	-13,15	Deleterious	0,99	Deleterious	1,59	Deleterious	1,00	Deleterious	0,99	Deleterious	0,81	Deleterious	0,91	Deleterious
P07902	F117S	PHE	117	SER	Pathogenic	Deleterious	76,81	Neutral	0,33	Neutral	-4,84	Deleterious	0,26	Neutral	-0,16	Neutral	0,98	Deleterious	0,27	Neutral	0,79	Deleterious	0,91	Deleterious
Q07889	R552G	ARG	552	GLY	Pathogenic	Deleterious	9,47	Deleterious	2,44	Deleterious	-6,73	Deleterious	0,88	Deleterious	0,88	Deleterious	1,00	Deleterious	0,51	Deleterious	0,65	Deleterious	0,78	Deleterious
P15882	I126M	ILE	126	MET	Pathogenic	Deleterious	0,00	Deleterious	0,63	Neutral	0,35	Neutral	0,61	Neutral	-0,12	Neutral	0,04	Neutral	0,20	Neutral	0,10	Neutral	0,01	Neutral
Q07889	R552K	ARG	552	LYS	Pathogenic	Deleterious	9,47	Deleterious	1,33	Deleterious	-2,88	Deleterious	0,89	Deleterious	0,55	Deleterious	1,00	Deleterious	0,23	Neutral	0,81	Deleterious	0,37	Neutral
Q07889	R552S	ARG	552	SER	Pathogenic	Deleterious	9,47	Deleterious	2,04	Deleterious	-5,77	Deleterious	0,86	Deleterious	0,76	Deleterious	1,00	Deleterious	0,46	Neutral	0,65	Deleterious	0,78	Deleterious
Q07889	R552T	ARG	552	THR	Pathogenic	Deleterious	9,47	Deleterious	1,28	Deleterious	-5,77	Deleterious	0,77	Deleterious	0,63	Deleterious	1,00	Deleterious	0,64	Deleterious	0,76	Deleterious	0,78	Deleterious
O00217	R77W	ARG	77	TRP	Pathogenic	Deleterious	59,68	Neutral	0,13	Neutral	-4,41	Deleterious	0,54	Neutral	0,20	Neutral	1,00	Deleterious	0,65	Deleterious	0,96	Deleterious	0,91	Deleterious
P49747	T585R	THR	585	ARG	Pathogenic	Deleterious	0,19	Deleterious	1,19	Deleterious	-5,73	Deleterious	0,96	Deleterious	0,89	Deleterious	1,00	Deleterious	0,91	Deleterious	0,89	Deleterious	0,91	Deleterious
P16278	P10L	PRO	10	LEU	Benign;Likely benign	Neutral	36,12	Neutral	-0,77	Neutral	-0,32	Neutral	0,12	Neutral	-0,75	Neutral	0,00	Neutral	0,70	Deleterious	0,23	Neutral	0,72	Deleterious
Q07889	G434R	GLY	434	ARG	Pathogenic	Deleterious	16,04	Deleterious	0,50	Neutral	-3,95	Deleterious	0,81	Deleterious	0,54	Deleterious	1,00	Deleterious	0,83	Deleterious	0,63	Deleterious	0,68	Deleterious
O60832	D359N	ASP	359	ASN	Pathogenic	Deleterious	39,31	Neutral	0,53	Neutral	-4,46	Deleterious	0,49	Neutral	0,13	Neutral	0,94	Deleterious	0,37	Neutral	0,87	Deleterious	0,55	Deleterious
P30279	P281R	PRO	281	ARG	Pathogenic	Deleterious	48,79	Neutral	0,76	Deleterious	-7,96	Deleterious	0,56	Neutral	0,54	Deleterious	1,00	Deleterious	0,85	Deleterious	0,89	Deleterious	0,91	Deleterious
P30279	P281S	PRO	281	SER	Pathogenic	Deleterious	48,79	Neutral	0,77	Deleterious	-6,92	Deleterious	0,63	Neutral	0,54	Deleterious	1,00	Deleterious	0,81	Deleterious	0,93	Deleterious	0,91	Deleterious
Q4G176	R558W	ARG	558	TRP	Pathogenic	Deleterious	100,00	Neutral	0,01	Neutral	-5,76	Deleterious	0,58	Neutral	0,37	Deleterious	1,00	Deleterious	0,87	Deleterious	0,82	Deleterious	0,91	Deleterious
P30279	P281L	PRO	281	LEU	Pathogenic	Deleterious	48,79	Neutral	0,71	Neutral	-8,79	Deleterious	0,66	Neutral	0,75	Deleterious	1,00	Deleterious	0,86	Deleterious	0,95	Deleterious	0,91	Deleterious
A1X283	R43W	ARG	43	TRP	Pathogenic	Deleterious	4,69	Deleterious	0,05	Neutral	-5,23	Deleterious	0,97	Deleterious	0,87	Deleterious	1,00	Deleterious	0,99	Deleterious	0,94	Deleterious	0,91	Deleterious
O95613	L2975P	LEU	2975	PRO	Benign	Neutral	45,19	Neutral	2,15	Deleterious	-4,66	Deleterious	0,82	Deleterious	0,61	Deleterious	1,00	Deleterious	0,90	Deleterious	0,74	Deleterious	0,91	Deleterious
Q8N465	V444A	VAL	444	ALA	Pathogenic	Deleterious	72,30	Neutral	0,28	Neutral	-3,24	Deleterious	0,52	Neutral	0,06	Neutral	0,70	Deleterious	0,34	Neutral	0,43	Neutral	0,49	Neutral
P49747	T585K	THR	585	LYS	Pathogenic	Deleterious	0,19	Deleterious	2,32	Deleterious	-5,73	Deleterious	1,00	Deleterious	0,95	Deleterious	1,00	Deleterious	0,85	Deleterious	0,94	Deleterious	0,91	Deleterious
P11532	V505L	VAL	505	LEU	Benign	Neutral	47,78	Neutral	0,01	Neutral	-1,76	Neutral	0,34	Neutral	-0,31	Neutral	0,06	Neutral	0,16	Neutral	0,63	Deleterious	0,27	Neutral
Q5TD94	V497I	VAL	497	ILE	Benign	Neutral	10,07	Deleterious	0,27	Neutral	-0,20	Neutral	0,69	Neutral	0,04	Neutral	0,29	Neutral	0,07	Neutral	0,10	Neutral	0,05	Neutral
P04181	N54K	ASN	54	LYS	Pathogenic	Deleterious	73,62	Neutral	0,34	Neutral	-5,67	Deleterious	0,47	Neutral	0,21	Neutral	1,00	Deleterious	0,74	Deleterious	0,58	Deleterious	0,68	Deleterious
P40763	E415K	GLU	415	LYS	Likely pathogenic	Deleterious	33,88	Neutral	0,49	Neutral	-3,10	Deleterious	0,47	Neutral	-0,01	Neutral	0,99	Deleterious	0,18	Neutral	0,96	Deleterious	0,78	Deleterious
O95613	I1639V	ILE	1639	VAL	Benign	Neutral	52,29	Neutral	0,15	Neutral	0,50	Neutral	0,39	Neutral	-0,45	Neutral	0,00	Neutral	0,04	Neutral	0,01	Neutral	0,12	Neutral
P21549	G82E	GLY	82	GLU	Pathogenic	Deleterious	11,21	Deleterious	0,83	Deleterious	-7,38	Deleterious	0,98	Deleterious	1,08	Deleterious	1,00	Deleterious	0,77	Deleterious	0,51	Deleterious	0,91	Deleterious
Q9NX24	Y139H	TYR	139	HIS	Pathogenic	Deleterious	0,35	Deleterious	2,32	Deleterious	-4,34	Deleterious	0,94	Deleterious	0,75	Deleterious	1,00	Deleterious	0,42	Neutral	0,90	Deleterious	0,91	Deleterious
Q7Z392	G980R	GLY	980	ARG	Pathogenic	Deleterious	35,33	Neutral	1,66	Deleterious	-6,04	Deleterious	0,76	Deleterious	0,64	Deleterious	1,00	Deleterious	0,52	Deleterious	0,94	Deleterious	0,91	Deleterious
O76039	L220P	LEU	220	PRO	Pathogenic	Deleterious	16,68	Deleterious	3,44	Deleterious	-6,99	Deleterious	0,95	Deleterious	0,99	Deleterious	1,00	Deleterious	0,97	Deleterious	0,75	Deleterious	0,91	Deleterious
P04198	R393S	ARG	393	SER	Pathogenic	Deleterious	49,26	Neutral	0,88	Deleterious	-5,50	Deleterious	0,60	Neutral	0,38	Deleterious	1,00	Deleterious	0,83	Deleterious	0,94	Deleterious	0,91	Deleterious
Q12794	E268K	GLU	268	LYS	Pathogenic	Deleterious	3,54	Deleterious	0,84	Deleterious	-3,83	Deleterious	0,87	Deleterious	0,61	Deleterious	1,00	Deleterious	0,98	Deleterious	0,93	Deleterious	0,91	Deleterious
P04198	R393H	ARG	393	HIS	Pathogenic	Deleterious	49,26	Neutral	0,27	Neutral	-4,59	Deleterious	0,38	Neutral	-0,01	Neutral	1,00	Deleterious	0,74	Deleterious	0,94	Deleterious	0,91	Deleterious
Q6KC79	K662R	LYS	662	ARG	Benign;Likely benign	Neutral	20,51	Neutral	0,11	Neutral	-0,31	Neutral	0,66	Neutral	0,00	Neutral	0,00	Neutral	0,23	Neutral	0,07	Neutral	0,19	Neutral
O43918	G228W	GLY	228	TRP	Pathogenic	Deleterious	37,49	Neutral	1,49	Deleterious	-5,86	Deleterious	0,89	Deleterious	0,81	Deleterious	1,00	Deleterious	0,64	Deleterious	0,47	Neutral	0,72	Deleterious
P07902	D28Y	ASP	28	TYR	Pathogenic	Deleterious	46,54	Neutral	0,40	Neutral	-5,06	Deleterious	0,67	Neutral	0,43	Deleterious	0,79	Deleterious	0,88	Deleterious	0,90	Deleterious	0,91	Deleterious
O14746	A279T	ALA	279	THR	Pathogenic	Deleterious	0,00	Deleterious	0,99	Deleterious	-0,91	Neutral	0,82	Deleterious	0,28	Neutral	0,98	Deleterious	0,37	Neutral	0,15	Neutral	0,14	Neutral
P07902	D28N	ASP	28	ASN	Likely pathogenic;Pathogenic	Deleterious	46,54	Neutral	-0,10	Neutral	-2,70	Deleterious	0,38	Neutral	-0,17	Neutral	0,04	Neutral	0,33	Neutral	0,54	Deleterious	0,78	Deleterious
P38398	E1419Q	GLU	1419	GLN	Benign;Uncertain significance	Neutral	54,82	Neutral	-0,25	Neutral	-0,55	Neutral	0,34	Neutral	-0,43	Neutral	0,03	Neutral	0,42	Neutral	0,78	Deleterious	0,91	Deleterious
P07902	D28H	ASP	28	HIS	Pathogenic	Deleterious	46,54	Neutral	0,03	Neutral	-3,40	Deleterious	0,45	Neutral	-0,01	Neutral	0,31	Neutral	0,67	Deleterious	0,85	Deleterious	0,78	Deleterious
O43918	G155S	GLY	155	SER	Likely pathogenic	Deleterious	23,14	Neutral	0,21	Neutral	-3,99	Deleterious	0,67	Neutral	0,34	Deleterious	1,00	Deleterious	0,61	Deleterious	0,62	Deleterious	0,45	Neutral
Q5T481	L429P	LEU	429	PRO	Likely benign	Neutral	9,16	Deleterious	2,45	Deleterious	-0,74	Neutral	0,77	Deleterious	0,20	Neutral	0,93	Deleterious	0,75	Deleterious	0,85	Deleterious	0,43	Neutral
P01308	Y108C	TYR	108	CYS	Pathogenic	Deleterious	35,67	Neutral	1,38	Deleterious	-6,94	Deleterious	0,76	Deleterious	0,73	Deleterious	1,00	Deleterious	0,60	Deleterious	0,73	Deleterious	0,91	Deleterious
Q719H9	H33P	HIS	33	PRO	Pathogenic	Deleterious	36,74	Neutral	1,70	Deleterious	-8,69	Deleterious	0,78	Deleterious	0,92	Deleterious	1,00	Deleterious	0,76	Deleterious	0,80	Deleterious	0,63	Deleterious
Q719H9	H33Q	HIS	33	GLN	Pathogenic	Deleterious	36,74	Neutral	0,68	Neutral	-6,96	Deleterious	0,48	Neutral	0,34	Deleterious	1,00	Deleterious	0,34	Neutral	0,83	Deleterious	0,55	Deleterious
P23760	Y90H	TYR	90	HIS	Pathogenic	Deleterious	36,04	Neutral	0,98	Deleterious	-4,10	Deleterious	0,59	Neutral	0,24	Neutral	1,00	Deleterious	0,71	Deleterious	0,87	Deleterious	0,91	Deleterious
P48436	F154L	PHE	154	LEU	Pathogenic	Deleterious	27,18	Neutral	1,01	Deleterious	-5,45	Deleterious	0,57	Neutral	0,33	Deleterious	0,63	Deleterious	0,90	Deleterious	0,70	Deleterious	0,78	Deleterious
P23378	N150T	ASN	150	THR	Likely pathogenic	Deleterious	26,09	Neutral	0,20	Neutral	-5,56	Deleterious	0,60	Neutral	0,38	Deleterious	1,00	Deleterious	0,72	Deleterious	0,85	Deleterious	0,91	Deleterious
P43243	T622A	THR	622	ALA	Pathogenic	Deleterious	35,80	Neutral	-0,02	Neutral	-0,38	Neutral	0,45	Neutral	-0,29	Neutral	0,00	Neutral	0,18	Neutral	0,02	Neutral	0,12	Neutral
Q71U36	R422H	ARG	422	HIS	Pathogenic	Deleterious	17,83	Neutral	1,17	Deleterious	-3,16	Deleterious	0,58	Neutral	0,14	Neutral	0,22	Neutral	0,62	Deleterious	0,91	Deleterious	0,91	Deleterious
Q71U36	R422C	ARG	422	CYS	Pathogenic	Deleterious	17,83	Neutral	1,07	Deleterious	-5,15	Deleterious	0,82	Deleterious	0,65	Deleterious	1,00	Deleterious	0,85	Deleterious	0,92	Deleterious	0,91	Deleterious
P11532	V796I	VAL	796	ILE	Benign	Neutral	72,42	Neutral	0,04	Neutral	-0,01	Neutral	0,46	Neutral	-0,29	Neutral	0,32	Neutral	0,05	Neutral	0,27	Neutral	0,18	Neutral
P40763	R382Q	ARG	382	GLN	Pathogenic	Deleterious	20,36	Neutral	1,07	Deleterious	-3,36	Deleterious	0,59	Neutral	0,17	Neutral	1,00	Deleterious	0,21	Neutral	0,96	Deleterious	0,50	Neutral
P40763	R382W	ARG	382	TRP	Pathogenic	Deleterious	20,36	Neutral	-0,08	Neutral	-6,63	Deleterious	0,87	Deleterious	0,85	Deleterious	1,00	Deleterious	0,72	Deleterious	0,96	Deleterious	0,91	Deleterious
Q9UPM8	N428S	ASN	428	SER	Likely benign	Neutral	53,07	Neutral	0,15	Neutral	-0,79	Neutral	0,53	Neutral	-0,13	Neutral	0,01	Neutral	0,22	Neutral	0,21	Neutral	0,12	Neutral
P18858	R771W	ARG	771	TRP	Pathogenic	Deleterious	23,22	Neutral	0,07	Neutral	-7,99	Deleterious	0,64	Neutral	0,65	Deleterious	1,00	Deleterious	0,80	Deleterious	0,95	Deleterious	0,91	Deleterious
P49773	C84R	CYS	84	ARG	Pathogenic	Deleterious	3,83	Deleterious	1,30	Deleterious	-3,96	Deleterious	0,99	Deleterious	0,78	Deleterious	0,99	Deleterious	0,66	Deleterious	0,55	Deleterious	0,78	Deleterious
P11532	R13K	ARG	13	LYS	Benign	Neutral	42,82	Neutral	0,41	Neutral	-1,50	Neutral	0,61	Neutral	0,04	Neutral	0,94	Deleterious	0,51	Deleterious	0,41	Neutral	0,91	Deleterious
Q8NEM0	E829D	GLU	829	ASP	Likely benign	Neutral	68,03	Neutral	0,08	Neutral	-0,48	Neutral	0,46	Neutral	-0,26	Neutral	0,00	Neutral	0,14	Neutral	0,10	Neutral	0,13	Neutral
P02655	K41T	LYS	41	THR	Pathogenic	Deleterious	55,35	Neutral	0,23	Neutral	-0,57	Neutral	0,28	Neutral	-0,51	Neutral	0,03	Neutral	0,45	Neutral	0,28	Neutral	0,59	Deleterious
P04181	A184T	ALA	184	THR	Pathogenic	Deleterious	1,98	Deleterious	1,26	Deleterious	-3,46	Deleterious	0,77	Deleterious	0,43	Deleterious	0,99	Deleterious	0,54	Deleterious	0,86	Deleterious	0,50	Deleterious
O76039	W176C	TRP	176	CYS	Pathogenic	Deleterious	12,46	Deleterious	2,72	Deleterious	-12,99	Deleterious	0,92	Deleterious	1,48	Deleterious	1,00	Deleterious	0,98	Deleterious	0,93	Deleterious	0,91	Deleterious
O76039	W176G	TRP	176	GLY	Pathogenic	Deleterious	12,46	Deleterious	3,86	Deleterious	-12,99	Deleterious	0,96	Deleterious	1,54	Deleterious	1,00	Deleterious	0,98	Deleterious	0,87	Deleterious	0,91	Deleterious
O76039	W176R	TRP	176	ARG	Likely pathogenic	Deleterious	12,46	Deleterious	2,35	Deleterious	-13,99	Deleterious	0,93	Deleterious	1,58	Deleterious	1,00	Deleterious	0,97	Deleterious	0,82	Deleterious	0,91	Deleterious
Q07889	I733F	ILE	733	PHE	Pathogenic	Deleterious	1,07	Deleterious	1,74	Deleterious	-3,73	Deleterious	0,89	Deleterious	0,62	Deleterious	1,00	Deleterious	0,47	Neutral	0,90	Deleterious	0,72	Deleterious
P00451	A1853V	ALA	1853	VAL	Pathogenic	Deleterious	1,10	Deleterious	-0,52	Neutral	-2,77	Deleterious	0,79	Deleterious	0,40	Deleterious	1,00	Deleterious	0,25	Neutral	0,88	Deleterious	0,30	Neutral
Q16134	A84T	ALA	84	THR	Pathogenic	Deleterious	0,34	Deleterious	1,74	Deleterious	-3,69	Deleterious	0,94	Deleterious	0,69	Deleterious	1,00	Deleterious	0,91	Deleterious	0,93	Deleterious	0,91	Deleterious
P42166	K478N	LYS	478	ASN	Benign;Likely benign	Neutral	58,37	Neutral	0,16	Neutral	-0,27	Neutral	0,56	Neutral	-0,14	Neutral	0,00	Neutral	0,39	Neutral	0,08	Neutral	0,59	Deleterious
O76039	G20D	GLY	20	ASP	Likely pathogenic	Deleterious	2,80	Deleterious	1,59	Deleterious	-5,49	Deleterious	0,98	Deleterious	0,91	Deleterious	1,00	Deleterious	0,94	Deleterious	0,78	Deleterious	0,91	Deleterious
Q01484	L1655M	LEU	1655	MET	Pathogenic	Deleterious	52,16	Neutral	-0,07	Neutral	0,36	Neutral	0,42	Neutral	-0,39	Neutral	NA	NA	0,25	Neutral	0,09	Neutral	0,34	Neutral
O76039	G20R	GLY	20	ARG	Likely pathogenic	Deleterious	2,80	Deleterious	0,87	Deleterious	-6,35	Deleterious	0,97	Deleterious	0,97	Deleterious	1,00	Deleterious	0,97	Deleterious	0,76	Deleterious	0,91	Deleterious
O95970	C46R	CYS	46	ARG	Pathogenic	Deleterious	15,43	Deleterious	1,67	Deleterious	-9,07	Deleterious	0,90	Deleterious	1,11	Deleterious	1,00	Deleterious	0,95	Deleterious	0,61	Deleterious	0,91	Deleterious
O75342	E394K	GLU	394	LYS	Pathogenic	Deleterious	23,85	Neutral	0,57	Neutral	-3,08	Deleterious	0,54	Neutral	0,08	Neutral	0,99	Deleterious	0,71	Deleterious	0,93	Deleterious	0,72	Deleterious
P05129	H139Q	HIS	139	GLN	Pathogenic	Deleterious	6,42	Deleterious	1,90	Deleterious	-7,25	Deleterious	0,86	Deleterious	0,89	Deleterious	1,00	Deleterious	0,93	Deleterious	0,85	Deleterious	0,91	Deleterious
Q9H211	E456A	GLU	456	ALA	Likely benign	Neutral	46,43	Neutral	0,43	Neutral	-4,54	Deleterious	0,61	Neutral	0,31	Neutral	0,72	Deleterious	0,50	Neutral	0,48	Neutral	0,31	Neutral
Q5T481	E1125K	GLU	1125	LYS	Likely benign	Neutral	92,94	Neutral	0,05	Neutral	-1,80	Neutral	0,58	Neutral	0,02	Neutral	0,91	Deleterious	0,24	Neutral	0,52	Deleterious	0,43	Neutral
Q9NYJ8	P208S	PRO	208	SER	Pathogenic	Deleterious	21,51	Neutral	-1,09	Neutral	-1,08	Neutral	0,51	Neutral	-0,14	Neutral	0,00	Neutral	0,34	Neutral	0,04	Neutral	0,32	Neutral
P15976	R216Q	ARG	216	GLN	Pathogenic	Deleterious	44,86	Neutral	0,39	Neutral	-3,88	Deleterious	0,35	Neutral	-0,12	Neutral	1,00	Deleterious	0,75	Deleterious	0,91	Deleterious	0,91	Deleterious
P15976	R216W	ARG	216	TRP	Pathogenic	Deleterious	44,86	Neutral	0,37	Neutral	-7,76	Deleterious	0,72	Neutral	0,75	Deleterious	1,00	Deleterious	0,87	Deleterious	0,85	Deleterious	0,91	Deleterious
P07686	R505Q	ARG	505	GLN	Pathogenic	Deleterious	4,75	Deleterious	1,01	Deleterious	-3,65	Deleterious	0,71	Neutral	0,37	Deleterious	1,00	Deleterious	0,92	Deleterious	0,96	Deleterious	0,72	Deleterious
P02549	G46V	GLY	46	VAL	Pathogenic	Deleterious	38,03	Neutral	-0,51	Neutral	-2,42	Neutral	0,47	Neutral	-0,08	Neutral	0,98	Deleterious	0,47	Neutral	0,84	Deleterious	0,50	Deleterious
P08123	G367W	GLY	367	TRP	Pathogenic	Deleterious	55,72	Neutral	0,31	Neutral	-6,59	Deleterious	0,70	Neutral	0,61	Deleterious	1,00	Deleterious	0,82	Deleterious	0,95	Deleterious	0,91	Deleterious
P07902	G83R	GLY	83	ARG	Pathogenic	Deleterious	46,45	Neutral	1,55	Deleterious	-6,78	Deleterious	0,82	Deleterious	0,80	Deleterious	1,00	Deleterious	0,61	Deleterious	0,91	Deleterious	0,91	Deleterious
P35609	S433L	SER	433	LEU	Benign	Neutral	19,67	Neutral	0,98	Deleterious	-2,77	Deleterious	0,61	Neutral	0,15	Neutral	0,77	Deleterious	0,53	Deleterious	0,41	Neutral	0,42	Neutral
P05129	S361G	SER	361	GLY	Pathogenic	Deleterious	96,35	Neutral	-0,61	Neutral	-3,65	Deleterious	0,38	Neutral	-0,09	Neutral	1,00	Deleterious	0,53	Deleterious	0,85	Deleterious	0,72	Deleterious
O00203	V585E	VAL	585	GLU	Benign	Neutral	19,35	Neutral	1,44	Deleterious	4,67	Neutral	0,79	Deleterious	-0,26	Neutral	0,00	Neutral	0,13	Neutral	0,19	Neutral	0,01	Neutral
P23378	M840K	MET	840	LYS	Likely pathogenic	Deleterious	0,00	Deleterious	3,21	Deleterious	-5,55	Deleterious	1,00	Deleterious	0,94	Deleterious	1,00	Deleterious	0,86	Deleterious	0,88	Deleterious	0,91	Deleterious
Q7Z4L5	L795P	LEU	795	PRO	Pathogenic	Deleterious	2,93	Deleterious	2,99	Deleterious	-5,92	Deleterious	1,00	Deleterious	0,97	Deleterious	1,00	Deleterious	0,94	Deleterious	0,89	Deleterious	0,91	Deleterious
O95630	R38C	ARG	38	CYS	Pathogenic	Deleterious	51,89	Neutral	0,76	Deleterious	-6,87	Deleterious	0,66	Neutral	0,59	Deleterious	0,96	Deleterious	0,93	Deleterious	0,91	Deleterious	0,91	Deleterious
P51843	R267P	ARG	267	PRO	Pathogenic	Deleterious	33,91	Neutral	1,80	Deleterious	-3,54	Deleterious	0,85	Deleterious	0,56	Deleterious	1,00	Deleterious	0,90	Deleterious	0,93	Deleterious	0,65	Deleterious
P43034	H389Y	HIS	389	TYR	Pathogenic	Deleterious	7,56	Deleterious	0,59	Neutral	-4,32	Deleterious	0,83	Deleterious	0,59	Deleterious	1,00	Deleterious	0,69	Deleterious	0,55	Deleterious	0,23	Neutral
P01308	R89P	ARG	89	PRO	Pathogenic	Deleterious	86,61	Neutral	-0,04	Neutral	-3,20	Deleterious	0,42	Neutral	-0,08	Neutral	1,00	Deleterious	0,87	Deleterious	0,76	Deleterious	0,72	Deleterious
Q96EX3	A341V	ALA	341	VAL	Pathogenic	Deleterious	17,87	Neutral	0,05	Neutral	-2,74	Deleterious	0,79	Deleterious	0,40	Deleterious	0,27	Neutral	0,25	Neutral	0,86	Deleterious	0,60	Deleterious
Q07889	T378A	THR	378	ALA	Likely pathogenic	Deleterious	54,37	Neutral	-0,24	Neutral	-0,12	Neutral	0,50	Neutral	-0,23	Neutral	0,15	Neutral	0,16	Neutral	0,22	Neutral	0,09	Neutral
O14746	V791I	VAL	791	ILE	Pathogenic	Deleterious	25,98	Neutral	0,53	Neutral	0,09	Neutral	0,59	Neutral	-0,13	Neutral	0,97	Deleterious	0,09	Neutral	0,21	Neutral	0,23	Neutral
P43034	H149R	HIS	149	ARG	Pathogenic	Deleterious	7,07	Deleterious	1,76	Deleterious	-7,97	Deleterious	0,79	Deleterious	0,86	Deleterious	1,00	Deleterious	0,98	Deleterious	0,73	Deleterious	0,91	Deleterious
P07902	K127E	LYS	127	GLU	Pathogenic	Deleterious	9,34	Deleterious	1,06	Deleterious	-2,26	Neutral	0,67	Neutral	0,19	Neutral	0,21	Neutral	0,16	Neutral	0,77	Deleterious	0,78	Deleterious
P38398	V1804D	VAL	1804	ASP	Benign;Likely benign;Uncertain significance	Neutral	13,28	Deleterious	2,25	Deleterious	-0,62	Neutral	0,81	Deleterious	0,23	Neutral	0,00	Neutral	0,24	Neutral	0,33	Neutral	0,55	Deleterious
Q9HC77	T821M	THR	821	MET	Pathogenic;Uncertain significance	Deleterious	0,19	Deleterious	0,22	Neutral	-1,08	Neutral	0,91	Deleterious	0,42	Deleterious	0,00	Neutral	0,67	Deleterious	0,02	Neutral	0,26	Neutral
P20823	R272H	ARG	272	HIS	Pathogenic	Deleterious	30,90	Neutral	0,52	Neutral	-4,00	Deleterious	0,44	Neutral	0,02	Neutral	1,00	Deleterious	0,47	Neutral	0,95	Deleterious	0,91	Deleterious
Q99959	V587I	VAL	587	ILE	Likely benign;Uncertain significance	Neutral	20,61	Neutral	0,56	Neutral	-0,31	Neutral	0,56	Neutral	-0,14	Neutral	0,99	Deleterious	0,32	Neutral	0,73	Deleterious	0,25	Neutral
P08123	G694R	GLY	694	ARG	Pathogenic	Deleterious	9,60	Deleterious	1,65	Deleterious	-7,19	Deleterious	0,94	Deleterious	1,00	Deleterious	1,00	Deleterious	0,94	Deleterious	0,50	Deleterious	0,91	Deleterious
P53634	H127P	HIS	127	PRO	Pathogenic	Deleterious	0,43	Deleterious	3,16	Deleterious	-9,14	Deleterious	0,91	Deleterious	1,13	Deleterious	1,00	Deleterious	0,91	Deleterious	0,89	Deleterious	0,68	Deleterious
P00451	R2323H	ARG	2323	HIS	Pathogenic	Deleterious	17,27	Deleterious	0,79	Deleterious	-4,36	Deleterious	0,69	Neutral	0,41	Deleterious	1,00	Deleterious	0,97	Deleterious	0,69	Deleterious	0,91	Deleterious
P00451	R2323C	ARG	2323	CYS	Pathogenic	Deleterious	17,27	Deleterious	1,47	Deleterious	-6,98	Deleterious	0,91	Deleterious	0,94	Deleterious	1,00	Deleterious	0,99	Deleterious	0,70	Deleterious	0,91	Deleterious
P02749	V266L	VAL	266	LEU	Benign	Neutral	23,92	Neutral	0,20	Neutral	-0,50	Neutral	0,65	Neutral	0,01	Neutral	0,00	Neutral	0,23	Neutral	0,08	Neutral	0,05	Neutral
P43034	C168Y	CYS	168	TYR	Likely pathogenic	Deleterious	0,00	Deleterious	1,01	Deleterious	-10,29	Deleterious	0,93	Deleterious	1,26	Deleterious	1,00	Deleterious	0,99	Deleterious	0,88	Deleterious	0,91	Deleterious
P55809	T58M	THR	58	MET	Pathogenic	Deleterious	12,11	Deleterious	1,01	Deleterious	-1,06	Neutral	0,67	Neutral	0,09	Neutral	1,00	Deleterious	0,44	Neutral	0,47	Neutral	0,55	Deleterious
P43034	W55R	TRP	55	ARG	Pathogenic	Deleterious	76,09	Neutral	-0,16	Neutral	-13,64	Deleterious	0,51	Neutral	0,97	Deleterious	1,00	Deleterious	0,92	Deleterious	0,82	Deleterious	0,91	Deleterious
P15882	Y143H	TYR	143	HIS	Pathogenic	Deleterious	14,89	Deleterious	1,94	Deleterious	-3,04	Deleterious	0,75	Deleterious	0,37	Deleterious	1,00	Deleterious	0,84	Deleterious	0,73	Deleterious	0,72	Deleterious
O14936	Y268H	TYR	268	HIS	Pathogenic	Deleterious	35,16	Neutral	0,51	Neutral	0,44	Neutral	0,62	Neutral	-0,12	Neutral	0,00	Neutral	0,10	Neutral	0,31	Neutral	0,24	Neutral
P38398	E1038G	GLU	1038	GLY	Benign	Neutral	47,69	Neutral	1,18	Deleterious	-5,69	Deleterious	0,42	Neutral	0,15	Neutral	0,94	Deleterious	0,38	Neutral	0,42	Neutral	0,46	Neutral
P00451	I585T	ILE	585	THR	Pathogenic	Deleterious	60,49	Neutral	-0,53	Neutral	-1,58	Neutral	0,43	Neutral	-0,21	Neutral	0,09	Neutral	0,17	Neutral	0,50	Neutral	0,29	Neutral
O75369	G1834R	GLY	1834	ARG	Pathogenic	Deleterious	11,83	Deleterious	0,25	Neutral	-7,78	Deleterious	0,81	Deleterious	0,87	Deleterious	1,00	Deleterious	0,89	Deleterious	0,93	Deleterious	0,91	Deleterious
P38398	P1806A	PRO	1806	ALA	Likely benign;Uncertain significance	Neutral	24,05	Neutral	1,38	Deleterious	-0,67	Neutral	0,56	Neutral	-0,11	Neutral	0,00	Neutral	0,31	Neutral	0,04	Neutral	0,27	Neutral
O00116	L469P	LEU	469	PRO	Pathogenic	Deleterious	1,87	Deleterious	3,05	Deleterious	-6,27	Deleterious	0,99	Deleterious	0,98	Deleterious	1,00	Deleterious	0,84	Deleterious	0,67	Deleterious	0,78	Deleterious
P02549	D791E	ASP	791	GLU	Pathogenic	Deleterious	29,66	Neutral	0,17	Neutral	-1,98	Neutral	0,59	Neutral	0,05	Neutral	0,73	Deleterious	0,16	Neutral	0,35	Neutral	0,22	Neutral
P04180	R159W	ARG	159	TRP	Pathogenic	Deleterious	27,67	Neutral	-0,22	Neutral	-6,86	Deleterious	0,67	Neutral	0,59	Deleterious	1,00	Deleterious	0,82	Deleterious	0,89	Deleterious	0,91	Deleterious
Q8IYT3	V604I	VAL	604	ILE	Likely pathogenic	Deleterious	8,21	Deleterious	0,89	Deleterious	-0,01	Neutral	0,64	Neutral	-0,05	Neutral	0,03	Neutral	0,18	Neutral	0,21	Neutral	0,12	Neutral
P00451	E1904K	GLU	1904	LYS	Pathogenic	Deleterious	0,00	Deleterious	0,75	Deleterious	-3,67	Deleterious	0,77	Deleterious	0,45	Deleterious	1,00	Deleterious	0,81	Deleterious	0,93	Deleterious	0,91	Deleterious
Q96RQ3	H464P	HIS	464	PRO	Benign	Neutral	42,94	Neutral	0,23	Neutral	-1,37	Neutral	0,57	Neutral	-0,03	Neutral	0,00	Neutral	0,22	Neutral	0,32	Neutral	0,16	Neutral
P16278	G438E	GLY	438	GLU	Pathogenic	Deleterious	1,02	Deleterious	1,82	Deleterious	-4,95	Deleterious	0,99	Deleterious	0,88	Deleterious	1,00	Deleterious	0,53	Deleterious	0,84	Deleterious	0,34	Neutral
P00451	D135G	ASP	135	GLY	Pathogenic	Deleterious	10,60	Deleterious	1,34	Deleterious	-6,70	Deleterious	0,93	Deleterious	0,94	Deleterious	1,00	Deleterious	0,74	Deleterious	0,73	Deleterious	0,91	Deleterious
Q8NFG4	A445T	ALA	445	THR	Pathogenic;Uncertain significance	Deleterious	63,64	Neutral	0,22	Neutral	0,19	Neutral	0,42	Neutral	-0,37	Neutral	0,00	Neutral	0,10	Neutral	0,06	Neutral	0,03	Neutral
P35247	S290T	SER	290	THR	Benign	Neutral	0,59	Deleterious	0,77	Deleterious	-1,09	Neutral	0,72	Neutral	0,15	Neutral	0,02	Neutral	0,44	Neutral	0,18	Neutral	0,14	Neutral
O14746	R631Q	ARG	631	GLN	Pathogenic	Deleterious	3,58	Deleterious	0,75	Deleterious	-3,53	Deleterious	0,63	Neutral	0,24	Neutral	1,00	Deleterious	0,43	Neutral	0,84	Deleterious	0,91	Deleterious
P04180	M276K	MET	276	LYS	Pathogenic	Deleterious	3,35	Deleterious	2,00	Deleterious	-4,59	Deleterious	0,99	Deleterious	0,84	Deleterious	0,89	Deleterious	0,60	Deleterious	0,78	Deleterious	0,78	Deleterious
P35240	L360P	LEU	360	PRO	Pathogenic	Deleterious	7,22	Deleterious	3,25	Deleterious	-5,68	Deleterious	0,95	Deleterious	0,88	Deleterious	1,00	Deleterious	0,45	Neutral	0,92	Deleterious	0,91	Deleterious
P05129	D480Y	ASP	480	TYR	Pathogenic	Deleterious	8,86	Deleterious	-0,03	Neutral	-8,58	Deleterious	0,99	Deleterious	1,20	Deleterious	1,00	Deleterious	0,98	Deleterious	0,76	Deleterious	0,78	Deleterious
P38398	E1060A	GLU	1060	ALA	Likely benign;Uncertain significance	Neutral	58,34	Neutral	0,14	Neutral	-4,27	Deleterious	0,52	Neutral	0,16	Neutral	1,00	Deleterious	0,39	Neutral	0,67	Deleterious	0,72	Deleterious
P07902	Y89D	TYR	89	ASP	Pathogenic	Deleterious	7,14	Deleterious	2,34	Deleterious	-9,16	Deleterious	0,89	Deleterious	1,10	Deleterious	1,00	Deleterious	0,57	Deleterious	0,71	Deleterious	0,91	Deleterious
P07902	Y89H	TYR	89	HIS	Pathogenic	Deleterious	7,14	Deleterious	1,60	Deleterious	-4,58	Deleterious	0,72	Neutral	0,46	Deleterious	1,00	Deleterious	0,86	Deleterious	0,66	Deleterious	0,91	Deleterious
P35247	E309K	GLU	309	LYS	Benign	Neutral	49,25	Neutral	-0,35	Neutral	1,12	Neutral	0,40	Neutral	-0,48	Neutral	0,00	Neutral	0,18	Neutral	0,30	Neutral	0,01	Neutral
O43918	C311Y	CYS	311	TYR	Likely pathogenic	Deleterious	17,56	Deleterious	0,61	Neutral	-10,59	Deleterious	0,88	Deleterious	1,22	Deleterious	1,00	Deleterious	0,99	Deleterious	0,77	Deleterious	0,91	Deleterious
Q99959	T526M	THR	526	MET	Likely benign	Neutral	17,40	Deleterious	0,28	Neutral	-1,40	Neutral	0,53	Neutral	-0,08	Neutral	0,20	Neutral	0,42	Neutral	0,18	Neutral	0,41	Neutral
O76039	K150R	LYS	150	ARG	Pathogenic	Deleterious	12,52	Deleterious	0,00	Neutral	-2,60	Deleterious	0,86	Deleterious	0,49	Deleterious	0,96	Deleterious	0,71	Deleterious	0,81	Deleterious	0,60	Deleterious
P07902	R51Q	ARG	51	GLN	Pathogenic	Deleterious	23,88	Neutral	0,55	Neutral	-3,62	Deleterious	0,56	Neutral	0,15	Neutral	1,00	Deleterious	0,89	Deleterious	0,95	Deleterious	0,91	Deleterious
P02649	E21K	GLU	21	LYS	Pathogenic	Deleterious	25,92	Neutral	0,24	Neutral	-0,56	Neutral	0,56	Neutral	-0,11	Neutral	0,49	Neutral	0,44	Neutral	0,21	Neutral	0,06	Neutral
P07902	R51L	ARG	51	LEU	Pathogenic	Deleterious	23,88	Neutral	0,35	Neutral	-6,31	Deleterious	0,60	Neutral	0,44	Deleterious	1,00	Deleterious	0,94	Deleterious	0,94	Deleterious	0,91	Deleterious
Q4G176	P243L	PRO	243	LEU	Pathogenic	Deleterious	11,47	Deleterious	1,60	Deleterious	-9,72	Deleterious	0,90	Deleterious	1,16	Deleterious	1,00	Deleterious	0,89	Deleterious	0,94	Deleterious	0,72	Deleterious
Q9NWS8	N238S	ASN	238	SER	Pathogenic	Deleterious	6,16	Deleterious	1,15	Deleterious	-4,51	Deleterious	0,68	Neutral	0,40	Deleterious	1,00	Deleterious	0,40	Neutral	0,69	Deleterious	0,91	Deleterious
Q99519	G243R	GLY	243	ARG	Pathogenic	Deleterious	3,23	Deleterious	0,53	Neutral	-6,10	Deleterious	0,95	Deleterious	0,91	Deleterious	0,99	Deleterious	0,88	Deleterious	0,64	Deleterious	0,78	Deleterious
P01308	R46Q	ARG	46	GLN	Pathogenic	Deleterious	91,19	Neutral	-0,20	Neutral	-2,82	Deleterious	0,31	Neutral	-0,26	Neutral	0,92	Deleterious	NA	NA	0,81	Deleterious	0,78	Deleterious
O76039	P180L	PRO	180	LEU	Pathogenic	Deleterious	3,96	Deleterious	1,36	Deleterious	-9,99	Deleterious	0,96	Deleterious	1,27	Deleterious	1,00	Deleterious	0,96	Deleterious	0,93	Deleterious	0,91	Deleterious
O95972	N103S	ASN	103	SER	Benign	Neutral	89,38	Neutral	0,30	Neutral	-0,29	Neutral	0,62	Neutral	-0,06	Neutral	0,00	Neutral	0,22	Neutral	0,01	Neutral	0,04	Neutral
P15502	G422S	GLY	422	SER	Benign	Neutral	16,67	Deleterious	0,93	Deleterious	-1,61	Neutral	0,63	Neutral	0,08	Neutral	0,01	Neutral	0,35	Neutral	0,56	Deleterious	0,91	Deleterious
Q07889	A708T	ALA	708	THR	Benign;Likely benign	Neutral	70,65	Neutral	0,23	Neutral	-0,42	Neutral	0,29	Neutral	-0,51	Neutral	0,02	Neutral	0,16	Neutral	0,44	Neutral	0,06	Neutral
Q9HC77	E151G	GLU	151	GLY	Benign;Uncertain significance	Neutral	91,55	Neutral	0,15	Neutral	-2,53	Deleterious	0,25	Neutral	-0,37	Neutral	0,45	Neutral	0,24	Neutral	0,80	Deleterious	0,78	Deleterious
O95613	R1960Q	ARG	1960	GLN	Benign	Neutral	85,77	Neutral	-0,05	Neutral	0,61	Neutral	0,57	Neutral	-0,20	Neutral	0,29	Neutral	0,08	Neutral	0,03	Neutral	0,12	Neutral
O14958	V76M	VAL	76	MET	Benign	Neutral	18,79	Neutral	0,50	Neutral	-0,69	Neutral	0,54	Neutral	-0,12	Neutral	0,82	Deleterious	0,10	Neutral	0,65	Deleterious	0,09	Neutral
Q5T2R2	K197E	LYS	197	GLU	Benign	Neutral	0,59	Deleterious	0,75	Deleterious	-0,61	Neutral	0,80	Deleterious	0,23	Neutral	0,01	Neutral	0,26	Neutral	0,19	Neutral	0,01	Neutral
P20823	R244I	ARG	244	ILE	Likely pathogenic	Deleterious	1,29	Deleterious	0,64	Neutral	-6,28	Deleterious	0,98	Deleterious	0,98	Deleterious	1,00	Deleterious	0,66	Deleterious	0,93	Deleterious	0,91	Deleterious
P49747	C328R	CYS	328	ARG	Pathogenic	Deleterious	0,28	Deleterious	2,14	Deleterious	-11,05	Deleterious	0,99	Deleterious	1,41	Deleterious	0,93	Deleterious	0,91	Deleterious	0,53	Deleterious	0,91	Deleterious
P38398	T1720A	THR	1720	ALA	Benign;Uncertain significance	Neutral	12,61	Deleterious	0,98	Deleterious	-0,84	Neutral	0,84	Deleterious	0,31	Neutral	0,02	Neutral	0,38	Neutral	0,50	Neutral	0,56	Deleterious
Q9P219	R1885H	ARG	1885	HIS	Benign	Neutral	50,82	Neutral	0,29	Neutral	-2,33	Neutral	0,48	Neutral	-0,06	Neutral	1,00	Deleterious	0,57	Deleterious	0,95	Deleterious	0,65	Deleterious
P35240	L535P	LEU	535	PRO	Pathogenic	Deleterious	4,53	Deleterious	3,10	Deleterious	-5,27	Deleterious	0,97	Deleterious	0,88	Deleterious	1,00	Deleterious	0,86	Deleterious	0,92	Deleterious	0,78	Deleterious
Q96L73	C1619S	CYS	1619	SER	Pathogenic	Deleterious	17,79	Neutral	0,85	Deleterious	-9,40	Deleterious	0,65	Neutral	0,79	Deleterious	1,00	Deleterious	0,69	Deleterious	0,89	Deleterious	0,78	Deleterious
P06858	S271T	SER	271	THR	Pathogenic	Deleterious	0,31	Deleterious	1,19	Deleterious	-2,33	Neutral	0,83	Deleterious	0,41	Deleterious	0,99	Deleterious	0,86	Deleterious	0,78	Deleterious	0,72	Deleterious
Q96L73	C1619G	CYS	1619	GLY	Pathogenic	Deleterious	17,79	Neutral	1,69	Deleterious	-11,31	Deleterious	0,75	Deleterious	1,10	Deleterious	1,00	Deleterious	0,75	Deleterious	0,85	Deleterious	0,78	Deleterious
O43918	K114N	LYS	114	ASN	Likely pathogenic	Deleterious	61,26	Neutral	-0,18	Neutral	-2,78	Deleterious	0,19	Neutral	-0,43	Neutral	0,96	Deleterious	0,37	Neutral	0,56	Deleterious	0,60	Deleterious
Q92562	D53Y	ASP	53	TYR	Pathogenic	Deleterious	11,03	Deleterious	-0,50	Neutral	-7,00	Deleterious	0,94	Deleterious	0,98	Deleterious	1,00	Deleterious	0,82	Deleterious	0,90	Deleterious	0,78	Deleterious
O15520	I156R	ILE	156	ARG	Pathogenic	Deleterious	70,46	Neutral	0,03	Neutral	-5,99	Deleterious	0,36	Neutral	0,09	Neutral	1,00	Deleterious	0,63	Deleterious	0,66	Deleterious	0,91	Deleterious
P38398	M1652T	MET	1652	THR	Benign;Likely benign;Uncertain significance	Neutral	4,75	Deleterious	1,79	Deleterious	-0,78	Neutral	0,92	Deleterious	0,41	Deleterious	0,00	Neutral	0,78	Deleterious	0,50	Neutral	0,91	Deleterious
O60832	M350T	MET	350	THR	Pathogenic	Deleterious	21,65	Neutral	1,06	Deleterious	-5,68	Deleterious	0,56	Neutral	0,34	Deleterious	1,00	Deleterious	0,75	Deleterious	0,69	Deleterious	0,78	Deleterious
O60832	M350I	MET	350	ILE	Pathogenic	Deleterious	21,65	Neutral	0,55	Neutral	-3,79	Deleterious	0,64	Neutral	0,28	Neutral	0,73	Deleterious	0,55	Deleterious	0,83	Deleterious	0,44	Neutral
P38398	M1652I	MET	1652	ILE	Benign;Uncertain significance	Neutral	4,75	Deleterious	0,33	Neutral	-0,33	Neutral	0,65	Neutral	-0,01	Neutral	0,00	Neutral	0,35	Neutral	0,39	Neutral	0,34	Neutral
Q9UNE7	L123V	LEU	123	VAL	Pathogenic	Deleterious	0,00	Deleterious	1,28	Deleterious	-2,77	Deleterious	0,75	Deleterious	0,34	Deleterious	1,00	Deleterious	0,38	Neutral	0,70	Deleterious	0,72	Deleterious
Q71U36	R264C	ARG	264	CYS	Pathogenic	Deleterious	24,20	Neutral	1,66	Deleterious	-5,95	Deleterious	0,80	Deleterious	0,69	Deleterious	1,00	Deleterious	0,75	Deleterious	0,92	Deleterious	0,65	Deleterious
Q9BQ52	S217L	SER	217	LEU	Pathogenic	Deleterious	9,54	Deleterious	0,95	Deleterious	-0,67	Neutral	0,95	Deleterious	0,44	Deleterious	0,36	Neutral	0,66	Deleterious	0,19	Neutral	0,14	Neutral
O00203	L580R	LEU	580	ARG	Pathogenic	Deleterious	7,68	Deleterious	1,13	Deleterious	-5,11	Deleterious	0,78	Deleterious	0,60	Deleterious	1,00	Deleterious	0,89	Deleterious	0,71	Deleterious	0,78	Deleterious
P00451	S2088F	SER	2088	PHE	Pathogenic	Deleterious	4,00	Deleterious	0,15	Neutral	-3,60	Deleterious	0,95	Deleterious	0,70	Deleterious	1,00	Deleterious	0,95	Deleterious	0,80	Deleterious	0,48	Neutral
P49335	K334E	LYS	334	GLU	Pathogenic	Deleterious	61,09	Neutral	0,03	Neutral	-3,79	Deleterious	0,43	Neutral	-0,01	Neutral	1,00	Deleterious	0,68	Deleterious	0,72	Deleterious	0,91	Deleterious
Q96NR8	S175P	SER	175	PRO	Pathogenic	Deleterious	0,00	Deleterious	2,82	Deleterious	-4,95	Deleterious	0,92	Deleterious	0,78	Deleterious	1,00	Deleterious	0,97	Deleterious	0,66	Deleterious	0,78	Deleterious
P07686	Y456S	TYR	456	SER	Pathogenic	Deleterious	87,97	Neutral	-0,13	Neutral	-8,06	Deleterious	0,57	Neutral	0,56	Deleterious	0,90	Deleterious	0,39	Neutral	0,41	Neutral	0,23	Neutral
O00522	Q201E	GLN	201	GLU	Pathogenic	Deleterious	98,15	Neutral	-0,19	Neutral	-0,92	Neutral	0,44	Neutral	-0,24	Neutral	0,02	Neutral	0,36	Neutral	0,19	Neutral	0,33	Neutral
Q86YC2	L337S	LEU	337	SER	Benign;Uncertain significance	Neutral	30,48	Neutral	0,27	Neutral	-1,60	Neutral	0,54	Neutral	-0,05	Neutral	0,29	Neutral	0,49	Neutral	0,12	Neutral	0,27	Neutral
P00995	D50E	ASP	50	GLU	Pathogenic	Deleterious	38,33	Neutral	1,06	Deleterious	-3,78	Deleterious	0,70	Neutral	0,36	Deleterious	0,98	Deleterious	0,70	Deleterious	0,63	Deleterious	0,61	Deleterious
P38398	E1214K	GLU	1214	LYS	Benign;Uncertain significance	Neutral	47,33	Neutral	0,19	Neutral	-2,93	Deleterious	0,43	Neutral	-0,08	Neutral	0,65	Deleterious	0,40	Neutral	0,94	Deleterious	0,78	Deleterious
Q0ZLH3	R265C	ARG	265	CYS	Benign	Neutral	69,02	Neutral	-0,10	Neutral	-0,67	Neutral	0,31	Neutral	-0,45	Neutral	0,99	Deleterious	0,68	Deleterious	0,95	Deleterious	0,63	Deleterious
Q6KC79	M1480R	MET	1480	ARG	Likely pathogenic	Deleterious	32,37	Neutral	0,47	Neutral	0,21	Neutral	0,55	Neutral	-0,20	Neutral	0,00	Neutral	0,20	Neutral	0,33	Neutral	0,06	Neutral
P04180	N252K	ASN	252	LYS	Pathogenic	Deleterious	26,97	Neutral	0,45	Neutral	-4,12	Deleterious	0,66	Neutral	0,34	Deleterious	0,99	Deleterious	0,37	Neutral	0,58	Deleterious	0,68	Deleterious
O43379	S120Y	SER	120	TYR	Likely pathogenic	Deleterious	1,17	Deleterious	1,37	Deleterious	-5,07	Deleterious	0,93	Deleterious	0,80	Deleterious	1,00	Deleterious	0,90	Deleterious	0,92	Deleterious	0,91	Deleterious
Q6KC79	L2546P	LEU	2546	PRO	Pathogenic	Deleterious	54,05	Neutral	-0,44	Neutral	-6,52	Deleterious	0,31	Neutral	0,06	Neutral	1,00	Deleterious	0,75	Deleterious	0,86	Deleterious	0,91	Deleterious
P15882	P252Q	PRO	252	GLN	Pathogenic	Deleterious	37,53	Neutral	0,85	Deleterious	-6,62	Deleterious	0,50	Neutral	0,34	Deleterious	0,95	Deleterious	0,34	Neutral	0,90	Deleterious	0,78	Deleterious
P38398	R71G	ARG	71	GLY	Likely pathogenic;Pathogenic	Deleterious	81,94	Neutral	0,43	Neutral	-0,92	Neutral	0,04	Neutral	-0,80	Neutral	0,96	Deleterious	0,22	Neutral	0,53	Deleterious	0,91	Deleterious
P41159	D100Y	ASP	100	TYR	Pathogenic	Deleterious	12,39	Deleterious	-0,59	Neutral	-8,56	Deleterious	0,93	Deleterious	1,11	Deleterious	1,00	Deleterious	0,94	Deleterious	0,75	Deleterious	0,91	Deleterious
P38398	R71M	ARG	71	MET	Likely pathogenic	Deleterious	81,94	Neutral	0,35	Neutral	-0,77	Neutral	0,55	Neutral	-0,11	Neutral	1,00	Deleterious	0,59	Deleterious	0,89	Deleterious	0,91	Deleterious
P38398	R71K	ARG	71	LYS	Pathogenic	Deleterious	81,94	Neutral	-0,37	Neutral	-0,39	Neutral	0,47	Neutral	-0,26	Neutral	0,90	Deleterious	0,13	Neutral	0,60	Deleterious	0,91	Deleterious
O95613	N1841S	ASN	1841	SER	Benign	Neutral	70,58	Neutral	0,14	Neutral	0,62	Neutral	0,53	Neutral	-0,26	Neutral	0,00	Neutral	0,17	Neutral	0,01	Neutral	0,01	Neutral
P53634	R272H	ARG	272	HIS	Pathogenic	Deleterious	10,02	Deleterious	0,98	Deleterious	-4,15	Deleterious	0,74	Deleterious	0,46	Deleterious	1,00	Deleterious	0,44	Neutral	0,95	Deleterious	0,40	Neutral
P51843	L381F	LEU	381	PHE	Likely pathogenic	Deleterious	1,55	Deleterious	1,61	Deleterious	-3,65	Deleterious	0,82	Deleterious	0,53	Deleterious	1,00	Deleterious	0,86	Deleterious	0,82	Deleterious	0,78	Deleterious
P51843	L381H	LEU	381	HIS	Pathogenic	Deleterious	1,55	Deleterious	2,30	Deleterious	-6,49	Deleterious	0,95	Deleterious	0,95	Deleterious	1,00	Deleterious	0,86	Deleterious	0,84	Deleterious	0,91	Deleterious
Q9H173	T123I	THR	123	ILE	Benign	Neutral	74,82	Neutral	0,21	Neutral	-2,12	Neutral	0,49	Neutral	-0,07	Neutral	0,22	Neutral	0,53	Deleterious	0,33	Neutral	0,72	Deleterious
P38398	A102G	ALA	102	GLY	Likely benign;Uncertain significance	Neutral	16,33	Deleterious	1,95	Deleterious	-0,45	Neutral	0,56	Neutral	-0,12	Neutral	0,06	Neutral	0,38	Neutral	0,48	Neutral	0,68	Deleterious
P00451	R717W	ARG	717	TRP	Pathogenic	Deleterious	60,29	Neutral	0,12	Neutral	-5,40	Deleterious	0,56	Neutral	0,32	Neutral	1,00	Deleterious	0,70	Deleterious	0,94	Deleterious	0,51	Deleterious
P22557	I476N	ILE	476	ASN	Pathogenic	Deleterious	0,45	Deleterious	3,65	Deleterious	-6,76	Deleterious	0,99	Deleterious	1,04	Deleterious	1,00	Deleterious	0,90	Deleterious	0,81	Deleterious	0,91	Deleterious
O60315	S1071P	SER	1071	PRO	Pathogenic;Uncertain significance	Deleterious	58,68	Neutral	0,77	Deleterious	-4,21	Deleterious	0,65	Neutral	0,34	Deleterious	1,00	Deleterious	0,88	Deleterious	0,92	Deleterious	0,91	Deleterious
O60481	K405E	LYS	405	GLU	Pathogenic	Deleterious	70,06	Neutral	-0,17	Neutral	-3,37	Deleterious	0,37	Neutral	-0,13	Neutral	1,00	Deleterious	0,64	Deleterious	0,89	Deleterious	0,91	Deleterious
P02768	K597E	LYS	597	GLU	Benign	Neutral	68,39	Neutral	0,02	Neutral	-0,22	Neutral	0,42	Neutral	-0,34	Neutral	0,00	Neutral	0,38	Neutral	0,36	Neutral	0,60	Deleterious
Q6JEL2	Q216P	GLN	216	PRO	Pathogenic	Deleterious	6,30	Deleterious	0,60	Neutral	-1,70	Neutral	0,88	Deleterious	0,44	Deleterious	0,00	Neutral	0,47	Neutral	0,16	Neutral	0,16	Neutral
P02489	R49C	ARG	49	CYS	Pathogenic	Deleterious	79,83	Neutral	-0,05	Neutral	-3,36	Deleterious	0,36	Neutral	-0,15	Neutral	1,00	Deleterious	0,71	Deleterious	0,93	Deleterious	0,55	Deleterious
Q7LG56	G229V	GLY	229	VAL	Pathogenic	Deleterious	35,05	Neutral	-0,15	Neutral	-8,89	Deleterious	0,51	Neutral	0,55	Deleterious	1,00	Deleterious	0,79	Deleterious	0,94	Deleterious	0,91	Deleterious
P43034	M322R	MET	322	ARG	Likely pathogenic	Deleterious	4,63	Deleterious	1,99	Deleterious	-3,74	Deleterious	0,97	Deleterious	0,74	Deleterious	0,88	Deleterious	0,58	Deleterious	0,85	Deleterious	0,78	Deleterious
Q99959	T872I	THR	872	ILE	Benign	Neutral	26,00	Neutral	1,15	Deleterious	-2,11	Neutral	0,52	Neutral	-0,03	Neutral	0,97	Deleterious	0,35	Neutral	0,90	Deleterious	0,44	Neutral
Q05655	G510S	GLY	510	SER	Pathogenic	Deleterious	27,06	Neutral	1,37	Deleterious	-5,95	Deleterious	0,83	Deleterious	0,74	Deleterious	1,00	Deleterious	0,88	Deleterious	0,95	Deleterious	0,78	Deleterious
P22557	H524D	HIS	524	ASP	Pathogenic	Deleterious	3,48	Deleterious	1,90	Deleterious	-8,66	Deleterious	0,91	Deleterious	1,09	Deleterious	1,00	Deleterious	0,96	Deleterious	0,82	Deleterious	0,91	Deleterious
O00468	V1666I	VAL	1666	ILE	Likely benign	Neutral	2,61	Deleterious	0,83	Deleterious	-0,26	Neutral	0,76	Deleterious	0,13	Neutral	0,26	Neutral	0,04	Neutral	0,21	Neutral	0,15	Neutral
P04180	R182C	ARG	182	CYS	Pathogenic	Deleterious	68,53	Neutral	0,04	Neutral	-1,21	Neutral	0,42	Neutral	-0,25	Neutral	0,81	Deleterious	0,53	Deleterious	0,52	Deleterious	0,39	Neutral
P08123	G1006A	GLY	1006	ALA	Pathogenic	Deleterious	9,22	Deleterious	0,96	Deleterious	-5,30	Deleterious	0,83	Deleterious	0,68	Deleterious	1,00	Deleterious	0,80	Deleterious	0,49	Neutral	0,72	Deleterious
Q92562	E302K	GLU	302	LYS	Pathogenic	Deleterious	51,89	Neutral	-0,15	Neutral	-3,65	Deleterious	0,41	Neutral	-0,05	Neutral	0,99	Deleterious	0,90	Deleterious	0,94	Deleterious	0,91	Deleterious
P38398	D67Y	ASP	67	TYR	Benign;Likely benign;Uncertain significance	Neutral	55,19	Neutral	0,34	Neutral	-0,97	Neutral	0,72	Neutral	0,14	Neutral	0,87	Deleterious	0,37	Neutral	0,34	Neutral	0,72	Deleterious
P53634	Q286R	GLN	286	ARG	Pathogenic	Deleterious	0,00	Deleterious	0,29	Neutral	-3,83	Deleterious	0,83	Deleterious	0,54	Deleterious	1,00	Deleterious	0,98	Deleterious	0,85	Deleterious	0,72	Deleterious
O60832	P409L	PRO	409	LEU	Pathogenic	Deleterious	49,96	Neutral	-1,06	Neutral	-8,56	Deleterious	0,48	Neutral	0,49	Deleterious	1,00	Deleterious	0,62	Deleterious	0,76	Deleterious	0,91	Deleterious
P22557	D190V	ASP	190	VAL	Pathogenic	Deleterious	39,53	Neutral	-0,36	Neutral	-4,00	Deleterious	0,51	Neutral	0,12	Neutral	0,04	Neutral	0,40	Neutral	0,53	Deleterious	0,45	Neutral
P20807	S86F	SER	86	PHE	Pathogenic	Deleterious	0,73	Deleterious	0,34	Neutral	-4,88	Deleterious	0,95	Deleterious	0,81	Deleterious	1,00	Deleterious	0,99	Deleterious	0,92	Deleterious	0,91	Deleterious
Q6ISB3	Y398H	TYR	398	HIS	Pathogenic	Deleterious	61,91	Neutral	0,00	Neutral	-3,05	Deleterious	0,40	Neutral	-0,11	Neutral	0,99	Deleterious	0,12	Neutral	0,62	Deleterious	0,57	Deleterious
P49588	R729W	ARG	729	TRP	Benign	Neutral	10,37	Deleterious	0,32	Neutral	-3,48	Deleterious	0,88	Deleterious	0,59	Deleterious	0,96	Deleterious	0,70	Deleterious	0,91	Deleterious	0,59	Deleterious
P49419	N301I	ASN	301	ILE	Pathogenic	Deleterious	1,93	Deleterious	-0,51	Neutral	-8,83	Deleterious	1,00	Deleterious	1,22	Deleterious	1,00	Deleterious	0,99	Deleterious	0,94	Deleterious	0,91	Deleterious
Q9NWS8	S42I	SER	42	ILE	Benign	Neutral	56,22	Neutral	0,05	Neutral	-0,67	Neutral	0,49	Neutral	-0,21	Neutral	0,00	Neutral	0,15	Neutral	0,13	Neutral	0,21	Neutral
P02768	R24P	ARG	24	PRO	Pathogenic	Deleterious	71,45	Neutral	-0,07	Neutral	-4,01	Deleterious	0,34	Neutral	-0,11	Neutral	1,00	Deleterious	0,81	Deleterious	0,92	Deleterious	0,91	Deleterious
P02768	R24Q	ARG	24	GLN	Pathogenic	Deleterious	71,45	Neutral	0,00	Neutral	-1,93	Neutral	0,50	Neutral	-0,08	Neutral	1,00	Deleterious	0,47	Neutral	0,73	Deleterious	0,91	Deleterious
O14746	H876Q	HIS	876	GLN	Pathogenic	Deleterious	51,61	Neutral	0,46	Neutral	-4,10	Deleterious	0,64	Neutral	0,32	Neutral	1,00	Deleterious	0,30	Neutral	0,59	Deleterious	0,46	Neutral
P02753	G93D	GLY	93	ASP	Pathogenic	Deleterious	4,41	Deleterious	1,85	Deleterious	-4,63	Deleterious	0,97	Deleterious	0,82	Deleterious	1,00	Deleterious	0,65	Deleterious	0,83	Deleterious	0,65	Deleterious
P02649	R269G	ARG	269	GLY	Pathogenic	Deleterious	39,15	Neutral	1,87	Deleterious	-2,92	Deleterious	0,61	Neutral	0,16	Neutral	0,55	Deleterious	0,52	Deleterious	0,71	Deleterious	0,68	Deleterious
P06858	N318S	ASN	318	SER	Pathogenic	Deleterious	31,67	Neutral	0,73	Neutral	-1,09	Neutral	0,66	Neutral	0,07	Neutral	0,10	Neutral	0,47	Neutral	0,28	Neutral	0,17	Neutral
P00451	G1979V	GLY	1979	VAL	Pathogenic	Deleterious	36,47	Neutral	1,96	Deleterious	-7,80	Deleterious	0,91	Deleterious	1,01	Deleterious	1,00	Deleterious	0,92	Deleterious	0,90	Deleterious	0,91	Deleterious
Q8NBK3	G263V	GLY	263	VAL	Pathogenic	Deleterious	38,74	Neutral	1,98	Deleterious	-8,79	Deleterious	0,91	Deleterious	1,10	Deleterious	1,00	Deleterious	0,92	Deleterious	0,92	Deleterious	0,78	Deleterious
P38398	L1664P	LEU	1664	PRO	Benign;Likely benign;Uncertain significance	Neutral	38,73	Neutral	1,37	Deleterious	-0,95	Neutral	0,73	Neutral	0,16	Neutral	0,01	Neutral	0,76	Deleterious	0,34	Neutral	0,48	Neutral
P02766	T23M	THR	23	MET	Likely benign;Uncertain significance	Neutral	64,83	Neutral	0,25	Neutral	0,44	Neutral	0,67	Neutral	-0,05	Neutral	0,02	Neutral	0,12	Neutral	0,08	Neutral	0,17	Neutral
O00189	E193K	GLU	193	LYS	Pathogenic	Deleterious	0,00	Deleterious	0,43	Neutral	-3,98	Deleterious	0,90	Deleterious	0,66	Deleterious	1,00	Deleterious	0,98	Deleterious	0,95	Deleterious	0,91	Deleterious
O14746	K902N	LYS	902	ASN	Pathogenic	Deleterious	20,52	Neutral	0,24	Neutral	-4,20	Deleterious	0,71	Neutral	0,42	Deleterious	1,00	Deleterious	0,78	Deleterious	0,79	Deleterious	0,72	Deleterious
P00451	T1845P	THR	1845	PRO	Pathogenic	Deleterious	10,45	Deleterious	-0,13	Neutral	-3,58	Deleterious	0,53	Neutral	0,11	Neutral	0,98	Deleterious	0,80	Deleterious	0,67	Deleterious	0,42	Neutral
O14746	K902R	LYS	902	ARG	Pathogenic	Deleterious	20,52	Neutral	0,12	Neutral	-2,52	Deleterious	0,67	Neutral	0,21	Neutral	1,00	Deleterious	0,41	Neutral	0,64	Deleterious	0,41	Neutral
Q6ISB3	V415I	VAL	415	ILE	Benign	Neutral	51,04	Neutral	0,34	Neutral	-0,53	Neutral	0,54	Neutral	-0,14	Neutral	0,88	Deleterious	0,10	Neutral	0,76	Deleterious	0,11	Neutral
P14222	N252S	ASN	252	SER	Pathogenic	Deleterious	51,14	Neutral	0,10	Neutral	-0,59	Neutral	0,43	Neutral	-0,29	Neutral	0,00	Neutral	0,19	Neutral	0,04	Neutral	0,20	Neutral
P23760	R56L	ARG	56	LEU	Pathogenic	Deleterious	7,12	Deleterious	0,17	Neutral	-5,78	Deleterious	0,94	Deleterious	0,88	Deleterious	1,00	Deleterious	0,89	Deleterious	0,96	Deleterious	0,91	Deleterious
P00451	G1967D	GLY	1967	ASP	Pathogenic	Deleterious	4,11	Deleterious	2,27	Deleterious	-6,17	Deleterious	0,98	Deleterious	0,97	Deleterious	1,00	Deleterious	0,89	Deleterious	0,90	Deleterious	0,51	Deleterious
Q9NZJ4	W1946R	TRP	1946	ARG	Pathogenic	Deleterious	34,55	Neutral	1,41	Deleterious	-12,42	Deleterious	0,77	Deleterious	1,22	Deleterious	1,00	Deleterious	0,96	Deleterious	0,49	Neutral	0,91	Deleterious
P00995	L14R	LEU	14	ARG	Pathogenic	Deleterious	75,32	Neutral	0,07	Neutral	-2,65	Deleterious	0,32	Neutral	-0,26	Neutral	1,00	Deleterious	0,39	Neutral	0,53	Deleterious	0,91	Deleterious
P00995	L14P	LEU	14	PRO	Pathogenic	Deleterious	75,32	Neutral	-0,11	Neutral	-3,11	Deleterious	0,31	Neutral	-0,24	Neutral	1,00	Deleterious	0,46	Neutral	0,55	Deleterious	0,91	Deleterious
P16219	G108D	GLY	108	ASP	Pathogenic	Deleterious	0,00	Deleterious	1,91	Deleterious	-6,49	Deleterious	0,99	Deleterious	1,00	Deleterious	0,94	Deleterious	0,90	Deleterious	0,59	Deleterious	0,30	Neutral
Q9UM54	E216V	GLU	216	VAL	Pathogenic;Uncertain significance	Deleterious	73,66	Neutral	0,20	Neutral	-3,20	Deleterious	0,63	Neutral	0,22	Neutral	0,69	Deleterious	0,17	Neutral	0,53	Deleterious	0,28	Neutral
O75771	E307K	GLU	307	LYS	Likely benign;Uncertain significance	Neutral	57,49	Neutral	0,10	Neutral	-1,37	Neutral	0,44	Neutral	-0,21	Neutral	0,00	Neutral	0,28	Neutral	0,46	Neutral	0,22	Neutral
Q8N490	A7V	ALA	7	VAL	Pathogenic	Deleterious	15,58	Deleterious	0,18	Neutral	-0,09	Neutral	0,61	Neutral	-0,09	Neutral	0,99	Deleterious	0,65	Deleterious	0,77	Deleterious	0,91	Deleterious
P23378	G728R	GLY	728	ARG	Likely pathogenic	Deleterious	1,81	Deleterious	1,48	Deleterious	-7,72	Deleterious	0,95	Deleterious	1,06	Deleterious	1,00	Deleterious	0,99	Deleterious	0,95	Deleterious	0,91	Deleterious
Q719H9	H74P	HIS	74	PRO	Pathogenic	Deleterious	10,89	Deleterious	3,06	Deleterious	-9,29	Deleterious	0,91	Deleterious	1,14	Deleterious	1,00	Deleterious	0,90	Deleterious	0,80	Deleterious	0,63	Deleterious
Q14781	P98L	PRO	98	LEU	Pathogenic	Deleterious	46,27	Neutral	-0,73	Neutral	-1,95	Neutral	0,30	Neutral	-0,36	Neutral	0,38	Neutral	0,68	Deleterious	0,41	Neutral	0,78	Deleterious
P18074	G713R	GLY	713	ARG	Pathogenic	Deleterious	4,54	Deleterious	0,85	Deleterious	-1,20	Neutral	0,89	Deleterious	0,40	Deleterious	0,10	Neutral	0,84	Deleterious	0,59	Deleterious	0,91	Deleterious
P16278	F308L	PHE	308	LEU	Pathogenic	Deleterious	0,00	Deleterious	1,42	Deleterious	-5,84	Deleterious	0,74	Deleterious	0,61	Deleterious	1,00	Deleterious	0,77	Deleterious	0,94	Deleterious	0,72	Deleterious
P00451	S308L	SER	308	LEU	Pathogenic	Deleterious	36,62	Neutral	0,79	Deleterious	-2,69	Deleterious	0,78	Deleterious	0,38	Deleterious	1,00	Deleterious	0,33	Neutral	0,79	Deleterious	0,05	Neutral
P38398	A1669S	ALA	1669	SER	Likely benign;Uncertain significance	Neutral	0,00	Deleterious	1,63	Deleterious	-0,50	Neutral	0,95	Deleterious	0,43	Deleterious	0,64	Deleterious	0,55	Deleterious	0,59	Deleterious	0,91	Deleterious
O15259	I45L	ILE	45	LEU	Benign	Neutral	40,28	Neutral	0,20	Neutral	0,02	Neutral	0,47	Neutral	-0,29	Neutral	0,06	Neutral	0,13	Neutral	0,20	Neutral	0,18	Neutral
Q5TBB1	A177T	ALA	177	THR	Pathogenic	Deleterious	48,21	Neutral	0,90	Deleterious	-1,77	Neutral	0,53	Neutral	-0,05	Neutral	0,99	Deleterious	0,64	Deleterious	0,37	Neutral	0,19	Neutral
O95970	I122K	ILE	122	LYS	Pathogenic	Deleterious	1,88	Deleterious	2,78	Deleterious	-5,61	Deleterious	1,00	Deleterious	0,94	Deleterious	1,00	Deleterious	0,85	Deleterious	0,87	Deleterious	0,91	Deleterious
P40763	V461L	VAL	461	LEU	Benign	Neutral	0,46	Deleterious	1,08	Deleterious	-1,58	Neutral	0,80	Deleterious	0,32	Neutral	0,10	Neutral	0,30	Neutral	0,49	Neutral	0,30	Neutral
P02649	E263K	GLU	263	LYS	Pathogenic	Deleterious	3,29	Deleterious	0,74	Deleterious	-1,74	Neutral	0,72	Neutral	0,21	Neutral	1,00	Deleterious	0,29	Neutral	0,74	Deleterious	0,39	Neutral
P01308	G90C	GLY	90	CYS	Pathogenic	Deleterious	45,22	Neutral	0,04	Neutral	-6,39	Deleterious	0,58	Neutral	0,43	Deleterious	1,00	Deleterious	0,69	Deleterious	0,71	Deleterious	0,91	Deleterious
Q96L73	T1063A	THR	1063	ALA	Benign	Neutral	55,53	Neutral	0,95	Deleterious	-0,60	Neutral	0,70	Neutral	0,08	Neutral	0,08	Neutral	0,39	Neutral	0,13	Neutral	0,78	Deleterious
P23378	A202V	ALA	202	VAL	Likely pathogenic	Deleterious	0,00	Deleterious	0,63	Neutral	-3,77	Deleterious	0,94	Deleterious	0,69	Deleterious	1,00	Deleterious	0,90	Deleterious	0,91	Deleterious	0,91	Deleterious
P07902	R33H	ARG	33	HIS	Pathogenic	Deleterious	2,75	Deleterious	0,58	Neutral	-4,42	Deleterious	0,85	Deleterious	0,63	Deleterious	1,00	Deleterious	0,95	Deleterious	0,94	Deleterious	0,91	Deleterious
P38398	M1008V	MET	1008	VAL	Benign;Uncertain significance	Neutral	73,98	Neutral	-0,29	Neutral	-0,29	Neutral	0,23	Neutral	-0,59	Neutral	0,00	Neutral	0,12	Neutral	0,00	Neutral	0,07	Neutral
P38398	M1008I	MET	1008	ILE	Benign;Likely benign;Uncertain significance	Neutral	73,98	Neutral	-0,27	Neutral	-0,48	Neutral	0,25	Neutral	-0,55	Neutral	0,00	Neutral	0,12	Neutral	0,03	Neutral	0,10	Neutral
O75369	C183W	CYS	183	TRP	Pathogenic	Deleterious	0,55	Deleterious	0,94	Deleterious	-9,93	Deleterious	0,94	Deleterious	1,24	Deleterious	1,00	Deleterious	0,99	Deleterious	0,88	Deleterious	0,91	Deleterious
O60494	S1250F	SER	1250	PHE	Likely pathogenic	Deleterious	0,00	Deleterious	0,33	Neutral	-5,23	Deleterious	0,99	Deleterious	0,89	Deleterious	1,00	Deleterious	0,99	Deleterious	0,84	Deleterious	0,91	Deleterious
Q07889	E846K	GLU	846	LYS	Pathogenic	Deleterious	46,58	Neutral	0,56	Neutral	-3,52	Deleterious	0,56	Neutral	0,15	Neutral	0,24	Neutral	0,16	Neutral	0,95	Deleterious	0,34	Neutral
Q86YC2	Q559R	GLN	559	ARG	Benign	Neutral	40,84	Neutral	0,47	Neutral	0,66	Neutral	0,51	Neutral	-0,29	Neutral	0,00	Neutral	0,18	Neutral	0,01	Neutral	0,01	Neutral
O60832	P384S	PRO	384	SER	Pathogenic	Deleterious	23,17	Neutral	0,56	Neutral	-6,79	Deleterious	0,74	Neutral	0,68	Deleterious	1,00	Deleterious	0,58	Deleterious	0,89	Deleterious	0,78	Deleterious
O60832	P384L	PRO	384	LEU	Pathogenic	Deleterious	23,17	Neutral	-0,49	Neutral	-8,52	Deleterious	0,73	Neutral	0,83	Deleterious	1,00	Deleterious	0,49	Neutral	0,93	Deleterious	0,91	Deleterious
Q9Y281	A35T	ALA	35	THR	Pathogenic	Deleterious	5,23	Deleterious	0,85	Deleterious	-2,20	Neutral	0,77	Deleterious	0,32	Deleterious	0,10	Neutral	0,46	Neutral	0,40	Neutral	0,23	Neutral
O95970	R136W	ARG	136	TRP	Pathogenic	Deleterious	50,11	Neutral	0,55	Neutral	-5,75	Deleterious	0,61	Neutral	0,41	Deleterious	1,00	Deleterious	0,37	Neutral	0,95	Deleterious	0,91	Deleterious
P38398	I1275V	ILE	1275	VAL	Benign;Likely benign;Uncertain significance	Neutral	41,72	Neutral	0,22	Neutral	-0,02	Neutral	0,47	Neutral	-0,28	Neutral	0,02	Neutral	0,23	Neutral	0,00	Neutral	0,14	Neutral
Q96SN8	S1368F	SER	1368	PHE	Benign	Neutral	11,75	Deleterious	0,45	Neutral	-4,41	Deleterious	0,90	Deleterious	0,70	Deleterious	1,00	Deleterious	0,89	Deleterious	0,75	Deleterious	0,91	Deleterious
P38398	S1140G	SER	1140	GLY	Benign;Likely benign;Uncertain significance	Neutral	40,91	Neutral	1,01	Deleterious	-2,27	Neutral	0,49	Neutral	-0,06	Neutral	0,00	Neutral	0,22	Neutral	0,05	Neutral	0,16	Neutral
P11226	G54D	GLY	54	ASP	Pathogenic;risk factor	Deleterious	6,92	Deleterious	1,94	Deleterious	-6,10	Deleterious	0,99	Deleterious	0,97	Deleterious	1,00	Deleterious	0,99	Deleterious	0,86	Deleterious	0,68	Deleterious
P31040	T508I	THR	508	ILE	Pathogenic	Deleterious	0,74	Deleterious	0,72	Neutral	-4,25	Deleterious	0,93	Deleterious	0,72	Deleterious	0,38	Neutral	0,80	Deleterious	0,58	Deleterious	0,52	Deleterious
O75369	A173T	ALA	173	THR	Pathogenic	Deleterious	2,58	Deleterious	0,96	Deleterious	-3,88	Deleterious	0,85	Deleterious	0,59	Deleterious	1,00	Deleterious	0,89	Deleterious	0,90	Deleterious	0,91	Deleterious
O75369	A173V	ALA	173	VAL	Pathogenic	Deleterious	2,58	Deleterious	1,00	Deleterious	-3,88	Deleterious	0,87	Deleterious	0,62	Deleterious	1,00	Deleterious	0,91	Deleterious	0,92	Deleterious	0,91	Deleterious
Q9NQX1	Y107C	TYR	107	CYS	Pathogenic	Deleterious	0,16	Deleterious	2,63	Deleterious	-2,08	Neutral	0,94	Deleterious	0,55	Deleterious	1,00	Deleterious	0,97	Deleterious	0,88	Deleterious	0,63	Deleterious
P51460	R102C	ARG	102	CYS	Pathogenic	Deleterious	69,44	Neutral	-0,04	Neutral	-3,92	Deleterious	0,49	Neutral	0,09	Neutral	1,00	Deleterious	0,82	Deleterious	0,16	Neutral	0,72	Deleterious
P51460	R102H	ARG	102	HIS	Pathogenic	Deleterious	69,44	Neutral	-0,14	Neutral	-2,52	Deleterious	0,35	Neutral	-0,23	Neutral	0,01	Neutral	0,18	Neutral	0,40	Neutral	0,13	Neutral
O43435	F148Y	PHE	148	TYR	Pathogenic	Deleterious	34,95	Neutral	0,31	Neutral	-0,64	Neutral	0,48	Neutral	-0,22	Neutral	0,01	Neutral	0,19	Neutral	0,60	Deleterious	0,12	Neutral
Q00577	R199P	ARG	199	PRO	Pathogenic	Deleterious	32,13	Neutral	1,62	Deleterious	-6,50	Deleterious	0,80	Deleterious	0,75	Deleterious	1,00	Deleterious	0,95	Deleterious	0,94	Deleterious	0,68	Deleterious
Q96L73	S1241T	SER	1241	THR	Likely benign	Neutral	58,49	Neutral	-0,14	Neutral	-0,19	Neutral	0,38	Neutral	-0,40	Neutral	0,00	Neutral	0,25	Neutral	0,43	Neutral	0,91	Deleterious
P21549	R36C	ARG	36	CYS	Likely pathogenic	Deleterious	31,24	Neutral	1,26	Deleterious	-6,76	Deleterious	0,89	Deleterious	0,89	Deleterious	1,00	Deleterious	0,86	Deleterious	0,73	Deleterious	0,78	Deleterious
P42768	A236G	ALA	236	GLY	Pathogenic	Deleterious	63,83	Neutral	0,25	Neutral	-3,00	Deleterious	0,25	Neutral	-0,34	Neutral	0,86	Deleterious	0,15	Neutral	0,61	Deleterious	0,30	Neutral
P31040	V657I	VAL	657	ILE	Benign;Likely benign	Neutral	13,34	Deleterious	0,42	Neutral	-0,45	Neutral	0,66	Neutral	0,01	Neutral	0,02	Neutral	0,10	Neutral	0,18	Neutral	0,28	Neutral
O14746	Y772C	TYR	772	CYS	Pathogenic	Deleterious	41,29	Neutral	1,11	Deleterious	-3,39	Deleterious	0,72	Neutral	0,36	Deleterious	1,00	Deleterious	0,31	Neutral	0,52	Deleterious	0,40	Neutral
P38398	C64R	CYS	64	ARG	Pathogenic;Uncertain significance	Deleterious	37,10	Neutral	0,42	Neutral	-1,76	Neutral	0,78	Deleterious	0,30	Neutral	1,00	Deleterious	0,97	Deleterious	0,74	Deleterious	0,91	Deleterious
P38398	C64Y	CYS	64	TYR	Pathogenic	Deleterious	37,10	Neutral	0,48	Neutral	-1,62	Neutral	0,73	Neutral	0,22	Neutral	1,00	Deleterious	0,97	Deleterious	0,84	Deleterious	0,91	Deleterious
O15527	R46Q	ARG	46	GLN	Pathogenic	Deleterious	10,04	Deleterious	1,01	Deleterious	-3,26	Deleterious	0,73	Neutral	0,37	Deleterious	1,00	Deleterious	0,67	Deleterious	0,95	Deleterious	0,78	Deleterious
O14746	V694M	VAL	694	MET	Pathogenic	Deleterious	0,00	Deleterious	1,68	Deleterious	-1,13	Neutral	0,87	Deleterious	0,37	Deleterious	1,00	Deleterious	0,37	Neutral	0,62	Deleterious	0,72	Deleterious
P38398	C64G	CYS	64	GLY	Pathogenic;Uncertain significance	Deleterious	37,10	Neutral	1,12	Deleterious	-1,66	Neutral	0,52	Neutral	-0,07	Neutral	1,00	Deleterious	0,96	Deleterious	0,66	Deleterious	0,91	Deleterious
P54886	H784Y	HIS	784	TYR	Pathogenic	Deleterious	54,56	Neutral	0,48	Neutral	-4,74	Deleterious	0,62	Neutral	0,33	Deleterious	1,00	Deleterious	0,90	Deleterious	0,86	Deleterious	0,45	Neutral
O43379	E526K	GLU	526	LYS	Pathogenic;Uncertain significance	Deleterious	54,89	Neutral	0,26	Neutral	-3,51	Deleterious	0,42	Neutral	-0,04	Neutral	1,00	Deleterious	0,47	Neutral	0,95	Deleterious	0,39	Neutral
Q13351	T334R	THR	334	ARG	Likely pathogenic	Deleterious	45,29	Neutral	0,63	Neutral	-5,68	Deleterious	0,64	Neutral	0,46	Deleterious	1,00	Deleterious	0,69	Deleterious	0,94	Deleterious	0,91	Deleterious
P05129	V692G	VAL	692	GLY	Pathogenic	Deleterious	66,24	Neutral	0,36	Neutral	-0,22	Neutral	0,48	Neutral	-0,25	Neutral	0,01	Neutral	0,50	Neutral	0,42	Neutral	0,57	Deleterious
Q8NEP3	Q307E	GLN	307	GLU	Benign	Neutral	70,34	Neutral	-0,29	Neutral	-0,01	Neutral	0,29	Neutral	-0,54	Neutral	0,01	Neutral	0,15	Neutral	0,01	Neutral	0,06	Neutral
P01019	R375Q	ARG	375	GLN	Pathogenic	Deleterious	52,33	Neutral	0,15	Neutral	-2,03	Neutral	0,42	Neutral	-0,17	Neutral	1,00	Deleterious	0,38	Neutral	0,93	Deleterious	0,54	Deleterious
P05129	G123R	GLY	123	ARG	Pathogenic	Deleterious	0,00	Deleterious	3,24	Deleterious	-6,85	Deleterious	0,99	Deleterious	1,05	Deleterious	1,00	Deleterious	0,77	Deleterious	0,93	Deleterious	0,60	Deleterious
P05129	H101Q	HIS	101	GLN	Pathogenic	Deleterious	67,42	Neutral	0,09	Neutral	-7,26	Deleterious	0,61	Neutral	0,55	Deleterious	1,00	Deleterious	0,92	Deleterious	0,84	Deleterious	0,91	Deleterious
Q9BQ52	T520I	THR	520	ILE	Pathogenic	Deleterious	42,46	Neutral	0,47	Neutral	-5,69	Deleterious	0,66	Neutral	0,48	Deleterious	1,00	Deleterious	0,78	Deleterious	0,91	Deleterious	0,78	Deleterious
P05129	H101Y	HIS	101	TYR	Pathogenic	Deleterious	67,42	Neutral	0,14	Neutral	-5,50	Deleterious	0,61	Neutral	0,39	Deleterious	1,00	Deleterious	0,92	Deleterious	0,91	Deleterious	0,91	Deleterious
P05129	G123E	GLY	123	GLU	Pathogenic	Deleterious	0,00	Deleterious	3,72	Deleterious	-6,79	Deleterious	1,00	Deleterious	1,04	Deleterious	1,00	Deleterious	0,74	Deleterious	0,89	Deleterious	0,91	Deleterious
P51843	W105C	TRP	105	CYS	Pathogenic	Deleterious	6,88	Deleterious	3,02	Deleterious	-1,65	Neutral	0,89	Deleterious	0,45	Deleterious	1,00	Deleterious	0,96	Deleterious	0,80	Deleterious	0,91	Deleterious
Q99456	M129T	MET	129	THR	Pathogenic	Deleterious	65,48	Neutral	0,27	Neutral	-5,45	Deleterious	0,44	Neutral	0,15	Neutral	1,00	Deleterious	0,85	Deleterious	0,74	Deleterious	0,91	Deleterious
O60832	F36V	PHE	36	VAL	Pathogenic	Deleterious	33,09	Neutral	0,88	Deleterious	-4,60	Deleterious	0,59	Neutral	0,29	Neutral	0,20	Neutral	0,64	Deleterious	0,55	Deleterious	0,61	Deleterious
Q9Y4U1	L116P	LEU	116	PRO	Pathogenic	Deleterious	22,46	Neutral	0,14	Neutral	-6,93	Deleterious	0,32	Neutral	0,11	Neutral	1,00	Deleterious	0,93	Deleterious	0,86	Deleterious	0,72	Deleterious
Q6KC79	S2205G	SER	2205	GLY	Likely benign	Neutral	6,50	Deleterious	1,19	Deleterious	-1,56	Neutral	0,76	Deleterious	0,25	Neutral	0,00	Neutral	0,33	Neutral	0,26	Neutral	0,21	Neutral
Q9UM54	D724H	ASP	724	HIS	Likely benign	Neutral	72,29	Neutral	0,43	Neutral	-1,77	Neutral	0,56	Neutral	0,00	Neutral	0,14	Neutral	0,29	Neutral	0,45	Neutral	0,33	Neutral
P20933	F135S	PHE	135	SER	Likely pathogenic	Deleterious	15,88	Deleterious	2,81	Deleterious	-7,12	Deleterious	0,88	Deleterious	0,91	Deleterious	1,00	Deleterious	0,91	Deleterious	0,78	Deleterious	0,55	Deleterious
P16278	S532G	SER	532	GLY	Benign	Neutral	33,09	Neutral	1,07	Deleterious	-0,81	Neutral	0,45	Neutral	-0,24	Neutral	0,00	Neutral	0,27	Neutral	0,02	Neutral	0,12	Neutral
P43034	L19R	LEU	19	ARG	Pathogenic	Deleterious	12,30	Deleterious	1,71	Deleterious	-5,43	Deleterious	0,81	Deleterious	0,66	Deleterious	1,00	Deleterious	0,79	Deleterious	0,78	Deleterious	0,91	Deleterious
O76039	E181A	GLU	181	ALA	Pathogenic	Deleterious	3,43	Deleterious	1,49	Deleterious	-5,99	Deleterious	0,99	Deleterious	0,97	Deleterious	1,00	Deleterious	0,96	Deleterious	0,79	Deleterious	0,91	Deleterious
Q9UKX2	L1870P	LEU	1870	PRO	Pathogenic	Deleterious	56,92	Neutral	1,73	Deleterious	-3,95	Deleterious	0,77	Deleterious	0,48	Deleterious	0,03	Neutral	0,93	Deleterious	0,56	Deleterious	0,91	Deleterious
P32929	Q240E	GLN	240	GLU	Pathogenic	Deleterious	36,31	Neutral	0,23	Neutral	-2,88	Deleterious	0,48	Neutral	-0,02	Neutral	1,00	Deleterious	0,89	Deleterious	0,60	Deleterious	0,78	Deleterious
Q6P1N0	A189V	ALA	189	VAL	Likely benign	Neutral	47,40	Neutral	0,83	Deleterious	-1,66	Neutral	0,47	Neutral	-0,14	Neutral	0,61	Deleterious	0,55	Deleterious	0,21	Neutral	0,34	Neutral
O94972	G322V	GLY	322	VAL	Likely pathogenic	Deleterious	53,66	Neutral	1,99	Deleterious	-6,80	Deleterious	0,96	Deleterious	0,99	Deleterious	1,00	Deleterious	0,53	Deleterious	0,94	Deleterious	0,91	Deleterious
P38398	L1564P	LEU	1564	PRO	Benign;Likely benign	Neutral	2,95	Deleterious	2,11	Deleterious	-1,07	Neutral	0,93	Deleterious	0,45	Deleterious	0,83	Deleterious	0,26	Neutral	0,25	Neutral	0,46	Neutral
P07902	D98H	ASP	98	HIS	Pathogenic;Uncertain significance	Deleterious	25,68	Neutral	0,48	Neutral	-6,42	Deleterious	0,73	Neutral	0,64	Deleterious	1,00	Deleterious	0,86	Deleterious	0,84	Deleterious	0,91	Deleterious
P06858	L392V	LEU	392	VAL	Pathogenic	Deleterious	4,39	Deleterious	0,93	Deleterious	-2,59	Deleterious	0,50	Neutral	-0,02	Neutral	1,00	Deleterious	0,25	Neutral	0,52	Deleterious	0,78	Deleterious
Q07889	T549K	THR	549	LYS	Likely pathogenic	Deleterious	19,68	Neutral	1,10	Deleterious	-2,23	Neutral	0,72	Neutral	0,25	Neutral	1,00	Deleterious	0,34	Neutral	0,53	Deleterious	0,54	Deleterious
O95613	P1637L	PRO	1637	LEU	Benign	Neutral	34,70	Neutral	-0,99	Neutral	-1,00	Neutral	0,37	Neutral	-0,34	Neutral	0,01	Neutral	0,11	Neutral	0,38	Neutral	0,04	Neutral
P38398	T1394I	THR	1394	ILE	Likely benign;Uncertain significance	Neutral	18,22	Neutral	-0,11	Neutral	-1,10	Neutral	0,82	Deleterious	0,29	Neutral	0,83	Deleterious	0,60	Deleterious	0,62	Deleterious	0,91	Deleterious
Q7LG56	P33S	PRO	33	SER	Pathogenic;Uncertain significance	Deleterious	18,51	Neutral	1,45	Deleterious	-7,63	Deleterious	0,56	Neutral	0,51	Deleterious	0,74	Deleterious	0,86	Deleterious	0,55	Deleterious	0,55	Deleterious
P04181	Q90E	GLN	90	GLU	Pathogenic	Deleterious	1,09	Deleterious	1,75	Deleterious	-2,84	Deleterious	0,89	Deleterious	0,55	Deleterious	1,00	Deleterious	0,50	Deleterious	0,74	Deleterious	0,91	Deleterious
O15528	R335P	ARG	335	PRO	Pathogenic	Deleterious	47,80	Neutral	1,32	Deleterious	-4,88	Deleterious	0,73	Neutral	0,51	Deleterious	0,99	Deleterious	0,93	Deleterious	0,89	Deleterious	0,72	Deleterious
Q5JTZ9	R471Q	ARG	471	GLN	Benign	Neutral	65,38	Neutral	0,12	Neutral	0,08	Neutral	0,40	Neutral	-0,39	Neutral	0,01	Neutral	0,11	Neutral	0,24	Neutral	0,11	Neutral
P18858	E566K	GLU	566	LYS	Pathogenic	Deleterious	2,97	Deleterious	0,75	Deleterious	-3,99	Deleterious	0,92	Deleterious	0,70	Deleterious	1,00	Deleterious	0,75	Deleterious	0,96	Deleterious	0,78	Deleterious
O00329	C416R	CYS	416	ARG	Pathogenic	Deleterious	53,66	Neutral	0,49	Neutral	-3,96	Deleterious	0,77	Deleterious	0,49	Deleterious	0,98	Deleterious	0,20	Neutral	0,55	Deleterious	0,15	Neutral
O95613	A2551V	ALA	2551	VAL	Benign	Neutral	33,60	Neutral	0,44	Neutral	-2,65	Deleterious	0,28	Neutral	-0,32	Neutral	0,26	Neutral	0,17	Neutral	0,55	Deleterious	0,41	Neutral
Q71U36	S54R	SER	54	ARG	Likely pathogenic	Deleterious	16,39	Deleterious	0,71	Neutral	-2,85	Deleterious	0,77	Deleterious	0,38	Deleterious	0,02	Neutral	0,52	Deleterious	0,56	Deleterious	0,91	Deleterious
Q9H2M9	S1092T	SER	1092	THR	Benign;Likely benign	Neutral	2,09	Deleterious	1,02	Deleterious	-1,90	Neutral	0,77	Deleterious	0,30	Neutral	0,99	Deleterious	0,58	Deleterious	0,78	Deleterious	0,26	Neutral
P04180	A117T	ALA	117	THR	Pathogenic	Deleterious	6,60	Deleterious	1,31	Deleterious	-0,71	Neutral	0,58	Neutral	-0,08	Neutral	1,00	Deleterious	0,33	Neutral	0,37	Neutral	0,03	Neutral
O94972	L76P	LEU	76	PRO	Likely pathogenic	Deleterious	5,74	Deleterious	3,37	Deleterious	-5,34	Deleterious	0,98	Deleterious	0,89	Deleterious	1,00	Deleterious	0,94	Deleterious	0,89	Deleterious	0,78	Deleterious
P21549	S205P	SER	205	PRO	Pathogenic	Deleterious	0,00	Deleterious	2,76	Deleterious	-3,40	Deleterious	0,93	Deleterious	0,66	Deleterious	1,00	Deleterious	0,97	Deleterious	0,27	Neutral	0,78	Deleterious
P02489	R21W	ARG	21	TRP	Pathogenic	Deleterious	55,80	Neutral	0,20	Neutral	-5,96	Deleterious	0,61	Neutral	0,44	Deleterious	1,00	Deleterious	0,78	Deleterious	0,95	Deleterious	0,91	Deleterious
P02489	R21Q	ARG	21	GLN	Pathogenic	Deleterious	55,80	Neutral	-0,06	Neutral	-2,93	Deleterious	0,50	Neutral	0,01	Neutral	1,00	Deleterious	0,48	Neutral	0,90	Deleterious	0,72	Deleterious
P00451	S577P	SER	577	PRO	Pathogenic	Deleterious	57,53	Neutral	-0,01	Neutral	-3,72	Deleterious	0,35	Neutral	-0,13	Neutral	1,00	Deleterious	0,50	Neutral	0,71	Deleterious	0,78	Deleterious
Q9BXB7	R283Q	ARG	283	GLN	Pathogenic	Deleterious	81,10	Neutral	-0,01	Neutral	-1,58	Neutral	0,21	Neutral	-0,50	Neutral	1,00	Deleterious	0,19	Neutral	0,70	Deleterious	0,91	Deleterious
P00451	S577F	SER	577	PHE	Pathogenic	Deleterious	57,53	Neutral	0,49	Neutral	-4,54	Deleterious	0,72	Neutral	0,46	Deleterious	1,00	Deleterious	0,30	Neutral	0,86	Deleterious	0,61	Deleterious
P49419	T412A	THR	412	ALA	Benign;Likely benign	Neutral	0,23	Deleterious	1,61	Deleterious	-4,86	Deleterious	0,83	Deleterious	0,64	Deleterious	0,28	Neutral	0,54	Deleterious	0,16	Neutral	0,06	Neutral
O14746	H412Y	HIS	412	TYR	Pathogenic	Deleterious	25,21	Neutral	-0,03	Neutral	-2,11	Neutral	0,75	Deleterious	0,28	Neutral	1,00	Deleterious	0,18	Neutral	0,12	Neutral	0,41	Neutral
O76039	I631T	ILE	631	THR	Likely benign	Neutral	10,21	Deleterious	1,83	Deleterious	-0,81	Neutral	0,84	Deleterious	0,30	Neutral	0,00	Neutral	0,46	Neutral	0,19	Neutral	0,65	Deleterious
P53634	W429C	TRP	429	CYS	Pathogenic	Deleterious	22,77	Neutral	2,63	Deleterious	-11,37	Deleterious	0,83	Deleterious	1,22	Deleterious	1,00	Deleterious	0,99	Deleterious	0,94	Deleterious	0,72	Deleterious
Q07889	D1243E	ASP	1243	GLU	Likely benign	Neutral	26,02	Neutral	0,78	Deleterious	-0,40	Neutral	0,62	Neutral	-0,04	Neutral	0,00	Neutral	0,08	Neutral	0,01	Neutral	0,01	Neutral
P51610	S1164P	SER	1164	PRO	Benign;Likely benign	Neutral	69,54	Neutral	0,07	Neutral	2,10	Neutral	0,47	Neutral	-0,47	Neutral	0,00	Neutral	0,11	Neutral	0,03	Neutral	0,01	Neutral
Q71U36	I5L	ILE	5	LEU	Pathogenic	Deleterious	0,00	Deleterious	1,50	Deleterious	-1,02	Neutral	0,82	Deleterious	0,29	Neutral	0,00	Neutral	0,44	Neutral	0,44	Neutral	0,61	Deleterious
P12814	R752Q	ARG	752	GLN	Pathogenic	Deleterious	59,89	Neutral	0,02	Neutral	-3,48	Deleterious	0,45	Neutral	-0,01	Neutral	1,00	Deleterious	0,57	Deleterious	0,96	Deleterious	0,91	Deleterious
Q5JTZ9	R877W	ARG	877	TRP	Benign	Neutral	11,80	Deleterious	-0,79	Neutral	-3,75	Deleterious	0,94	Deleterious	0,70	Deleterious	0,99	Deleterious	0,74	Deleterious	0,95	Deleterious	0,57	Deleterious
Q07889	E424K	GLU	424	LYS	Pathogenic	Deleterious	61,41	Neutral	0,41	Neutral	-3,45	Deleterious	0,35	Neutral	-0,16	Neutral	0,98	Deleterious	0,44	Neutral	0,90	Deleterious	0,45	Neutral
O76039	R444C	ARG	444	CYS	Benign	Neutral	44,74	Neutral	0,16	Neutral	-3,46	Deleterious	0,73	Neutral	0,39	Deleterious	0,31	Neutral	0,21	Neutral	0,86	Deleterious	0,50	Neutral
P00995	N34S	ASN	34	SER	Pathogenic;risk factor	Deleterious	100,00	Neutral	0,07	Neutral	-0,68	Neutral	0,46	Neutral	-0,25	Neutral	0,01	Neutral	0,31	Neutral	0,01	Neutral	0,11	Neutral
O60832	K39E	LYS	39	GLU	Pathogenic	Deleterious	17,18	Deleterious	0,97	Deleterious	-1,77	Neutral	0,57	Neutral	0,00	Neutral	0,00	Neutral	0,35	Neutral	0,36	Neutral	0,26	Neutral
P38398	M1137T	MET	1137	THR	Likely benign;Uncertain significance	Neutral	94,49	Neutral	-0,04	Neutral	-4,04	Deleterious	0,54	Neutral	0,17	Neutral	0,04	Neutral	0,32	Neutral	0,07	Neutral	0,39	Neutral
Q9UM54	M889V	MET	889	VAL	Likely benign	Neutral	47,41	Neutral	0,14	Neutral	-0,34	Neutral	0,43	Neutral	-0,31	Neutral	0,00	Neutral	0,15	Neutral	0,11	Neutral	0,09	Neutral
P08185	L115H	LEU	115	HIS	Pathogenic	Deleterious	8,26	Deleterious	1,14	Deleterious	-4,02	Deleterious	0,55	Neutral	0,18	Neutral	0,88	Deleterious	0,72	Deleterious	0,48	Neutral	0,47	Neutral
P15882	L20F	LEU	20	PHE	Pathogenic	Deleterious	0,00	Deleterious	0,65	Neutral	-2,48	Neutral	0,82	Deleterious	0,42	Deleterious	0,97	Deleterious	0,78	Deleterious	0,40	Neutral	0,72	Deleterious
Q5T481	A150T	ALA	150	THR	Likely benign	Neutral	60,05	Neutral	0,53	Neutral	-0,72	Neutral	0,48	Neutral	-0,22	Neutral	0,00	Neutral	0,27	Neutral	0,01	Neutral	0,09	Neutral
Q9NVC6	E69D	GLU	69	ASP	Benign	Neutral	48,33	Neutral	0,37	Neutral	-0,20	Neutral	0,53	Neutral	-0,18	Neutral	0,00	Neutral	0,09	Neutral	0,16	Neutral	0,03	Neutral
O00300	C87Y	CYS	87	TYR	Pathogenic	Deleterious	22,22	Neutral	1,20	Deleterious	-9,97	Deleterious	0,88	Deleterious	1,16	Deleterious	1,00	Deleterious	0,78	Deleterious	0,66	Deleterious	0,78	Deleterious
P42768	I294T	ILE	294	THR	Pathogenic	Deleterious	0,64	Deleterious	3,12	Deleterious	-4,64	Deleterious	0,98	Deleterious	0,84	Deleterious	1,00	Deleterious	0,89	Deleterious	0,71	Deleterious	0,78	Deleterious
Q6KC79	A2108T	ALA	2108	THR	Likely benign	Neutral	2,46	Deleterious	1,02	Deleterious	-0,33	Neutral	0,93	Deleterious	0,39	Deleterious	0,80	Deleterious	0,16	Neutral	0,69	Deleterious	0,10	Neutral
P38398	R1589H	ARG	1589	HIS	Likely benign;Uncertain significance	Neutral	80,58	Neutral	-0,22	Neutral	0,77	Neutral	0,41	Neutral	-0,43	Neutral	0,00	Neutral	0,03	Neutral	0,08	Neutral	0,01	Neutral
P38398	R1589C	ARG	1589	CYS	Benign;Likely benign;Uncertain significance	Neutral	80,58	Neutral	-0,32	Neutral	-0,40	Neutral	0,29	Neutral	-0,51	Neutral	0,10	Neutral	0,38	Neutral	0,48	Neutral	0,78	Deleterious
O75369	L1431R	LEU	1431	ARG	Pathogenic	Deleterious	15,29	Deleterious	2,15	Deleterious	-5,18	Deleterious	0,71	Neutral	0,50	Deleterious	0,99	Deleterious	0,92	Deleterious	0,92	Deleterious	0,91	Deleterious
Q13351	H299D	HIS	299	ASP	Likely pathogenic	Deleterious	7,55	Deleterious	1,81	Deleterious	-8,69	Deleterious	0,65	Neutral	0,73	Deleterious	1,00	Deleterious	0,90	Deleterious	0,94	Deleterious	0,91	Deleterious
Q9Y4U1	G155E	GLY	155	GLU	Pathogenic	Deleterious	0,00	Deleterious	3,21	Deleterious	-7,17	Deleterious	1,00	Deleterious	1,08	Deleterious	1,00	Deleterious	0,96	Deleterious	0,91	Deleterious	0,68	Deleterious
P00451	S554G	SER	554	GLY	Pathogenic	Deleterious	2,34	Deleterious	1,51	Deleterious	-3,50	Deleterious	0,71	Neutral	0,36	Deleterious	1,00	Deleterious	0,93	Deleterious	0,72	Deleterious	0,91	Deleterious
P01308	C43G	CYS	43	GLY	Likely pathogenic;Pathogenic	Deleterious	28,18	Neutral	1,65	Deleterious	-10,89	Deleterious	0,63	Neutral	0,90	Deleterious	1,00	Deleterious	NA	NA	0,57	Deleterious	0,91	Deleterious
O60315	H1045R	HIS	1045	ARG	Pathogenic	Deleterious	10,34	Deleterious	0,55	Neutral	-7,22	Deleterious	0,63	Neutral	0,57	Deleterious	0,99	Deleterious	0,89	Deleterious	0,66	Deleterious	0,91	Deleterious
P54803	W288R	TRP	288	ARG	Likely pathogenic	Deleterious	7,60	Deleterious	2,71	Deleterious	-10,52	Deleterious	0,99	Deleterious	1,36	Deleterious	1,00	Deleterious	0,82	Deleterious	0,80	Deleterious	0,72	Deleterious
P38398	P1859R	PRO	1859	ARG	Benign;Likely benign;Uncertain significance	Neutral	76,47	Neutral	0,41	Neutral	-1,47	Neutral	0,59	Neutral	0,01	Neutral	0,76	Deleterious	0,72	Deleterious	0,58	Deleterious	0,78	Deleterious
Q4G176	A17P	ALA	17	PRO	Benign	Neutral	45,99	Neutral	0,35	Neutral	-1,76	Neutral	0,32	Neutral	-0,34	Neutral	0,00	Neutral	0,29	Neutral	0,13	Neutral	0,33	Neutral
Q92989	R140H	ARG	140	HIS	Pathogenic	Deleterious	29,26	Neutral	0,66	Neutral	-4,48	Deleterious	0,62	Neutral	0,31	Neutral	1,00	Deleterious	0,19	Neutral	0,87	Deleterious	0,78	Deleterious
Q6VVB1	P111L	PRO	111	LEU	Benign	Neutral	49,77	Neutral	-0,89	Neutral	-2,48	Neutral	0,21	Neutral	-0,42	Neutral	0,16	Neutral	0,31	Neutral	0,35	Neutral	0,45	Neutral
Q8N465	A361V	ALA	361	VAL	Likely benign	Neutral	9,56	Deleterious	0,19	Neutral	0,59	Neutral	0,81	Deleterious	0,13	Neutral	0,01	Neutral	0,25	Neutral	0,03	Neutral	0,01	Neutral
P04181	E318K	GLU	318	LYS	Likely pathogenic	Deleterious	46,55	Neutral	0,34	Neutral	-2,69	Deleterious	0,49	Neutral	-0,02	Neutral	0,79	Deleterious	0,66	Deleterious	0,79	Deleterious	0,50	Neutral
P16278	R457Q	ARG	457	GLN	Pathogenic	Deleterious	13,17	Deleterious	1,35	Deleterious	-3,29	Deleterious	0,66	Neutral	0,27	Neutral	1,00	Deleterious	0,76	Deleterious	0,95	Deleterious	0,72	Deleterious
Q9P267	S677N	SER	677	ASN	Benign;Uncertain significance	Neutral	62,67	Neutral	0,47	Neutral	0,07	Neutral	0,59	Neutral	-0,13	Neutral	0,00	Neutral	0,12	Neutral	0,15	Neutral	0,29	Neutral
P49773	H51R	HIS	51	ARG	Pathogenic	Deleterious	3,94	Deleterious	1,22	Deleterious	-7,85	Deleterious	0,89	Deleterious	0,98	Deleterious	1,00	Deleterious	0,99	Deleterious	0,71	Deleterious	0,56	Deleterious
O60832	P40R	PRO	40	ARG	Pathogenic	Deleterious	17,00	Deleterious	1,14	Deleterious	-7,46	Deleterious	0,70	Neutral	0,69	Deleterious	1,00	Deleterious	0,85	Deleterious	0,78	Deleterious	0,91	Deleterious
Q5T481	S455L	SER	455	LEU	Likely benign;Uncertain significance	Neutral	35,41	Neutral	0,07	Neutral	-2,86	Deleterious	0,55	Neutral	0,07	Neutral	0,61	Deleterious	0,39	Neutral	0,51	Deleterious	0,72	Deleterious
Q7Z4L5	L473F	LEU	473	PHE	Benign;Likely benign	Neutral	0,39	Deleterious	0,15	Neutral	-2,49	Neutral	0,90	Deleterious	0,53	Deleterious	0,00	Neutral	0,33	Neutral	0,29	Neutral	0,37	Neutral
Q9NYJ8	Q230K	GLN	230	LYS	Pathogenic	Deleterious	56,17	Neutral	0,08	Neutral	-0,77	Neutral	0,48	Neutral	-0,21	Neutral	0,00	Neutral	0,38	Neutral	0,07	Neutral	0,30	Neutral
Q8TE73	R577T	ARG	577	THR	Pathogenic	Deleterious	26,37	Neutral	0,98	Deleterious	-3,01	Deleterious	0,59	Neutral	0,15	Neutral	0,11	Neutral	0,24	Neutral	0,44	Neutral	0,53	Deleterious
O60832	S121G	SER	121	GLY	Pathogenic	Deleterious	1,00	Deleterious	1,21	Deleterious	-3,51	Deleterious	0,92	Deleterious	0,65	Deleterious	0,57	Deleterious	0,24	Neutral	0,36	Neutral	0,26	Neutral
Q07889	S548R	SER	548	ARG	Pathogenic	Deleterious	6,70	Deleterious	0,69	Neutral	-4,22	Deleterious	0,79	Deleterious	0,53	Deleterious	1,00	Deleterious	0,29	Neutral	0,53	Deleterious	0,38	Neutral
P12814	V105I	VAL	105	ILE	Pathogenic	Deleterious	1,97	Deleterious	0,74	Neutral	-0,89	Neutral	0,76	Deleterious	0,19	Neutral	0,97	Deleterious	0,18	Neutral	0,95	Deleterious	0,57	Deleterious
P20823	A98V	ALA	98	VAL	Benign	Neutral	47,49	Neutral	0,58	Neutral	-2,23	Neutral	0,35	Neutral	-0,25	Neutral	0,33	Neutral	0,27	Neutral	0,52	Deleterious	0,39	Neutral
Q16795	P294L	PRO	294	LEU	Benign;Likely benign	Neutral	77,01	Neutral	-0,17	Neutral	-5,38	Deleterious	0,51	Neutral	0,25	Neutral	1,00	Deleterious	0,62	Deleterious	0,89	Deleterious	0,60	Deleterious
P16278	R201C	ARG	201	CYS	Pathogenic	Deleterious	47,04	Neutral	1,07	Deleterious	-5,46	Deleterious	0,42	Neutral	0,13	Neutral	1,00	Deleterious	0,86	Deleterious	0,94	Deleterious	0,61	Deleterious
P00451	E1723K	GLU	1723	LYS	Pathogenic	Deleterious	22,36	Neutral	0,55	Neutral	-3,67	Deleterious	0,56	Neutral	0,16	Neutral	1,00	Deleterious	0,71	Deleterious	0,94	Deleterious	0,63	Deleterious
Q5T2R2	G30V	GLY	30	VAL	Benign	Neutral	17,91	Neutral	0,05	Neutral	-0,66	Neutral	0,70	Neutral	0,09	Neutral	0,45	Neutral	0,34	Neutral	0,34	Neutral	0,22	Neutral
O75360	F88S	PHE	88	SER	Pathogenic	Deleterious	11,49	Deleterious	2,93	Deleterious	-7,63	Deleterious	0,76	Deleterious	0,79	Deleterious	1,00	Deleterious	0,97	Deleterious	0,86	Deleterious	0,91	Deleterious
Q9BXM0	V882A	VAL	882	ALA	Likely benign	Neutral	70,62	Neutral	-0,44	Neutral	-0,06	Neutral	0,32	Neutral	-0,49	Neutral	0,00	Neutral	0,15	Neutral	0,01	Neutral	0,11	Neutral
Q07889	P25S	PRO	25	SER	Likely benign	Neutral	58,11	Neutral	-0,67	Neutral	-0,63	Neutral	0,46	Neutral	-0,24	Neutral	0,00	Neutral	0,19	Neutral	0,21	Neutral	0,10	Neutral
Q9NQT5	D132A	ASP	132	ALA	Pathogenic	Deleterious	33,93	Neutral	1,02	Deleterious	-7,43	Deleterious	0,69	Neutral	0,67	Deleterious	0,99	Deleterious	0,57	Deleterious	0,84	Deleterious	0,78	Deleterious
O15357	R401W	ARG	401	TRP	Pathogenic	Deleterious	74,09	Neutral	-0,03	Neutral	-6,90	Deleterious	0,47	Neutral	0,32	Neutral	1,00	Deleterious	0,73	Deleterious	0,94	Deleterious	0,78	Deleterious
P53634	Y347C	TYR	347	CYS	Pathogenic	Deleterious	1,76	Deleterious	2,64	Deleterious	-8,78	Deleterious	0,90	Deleterious	1,09	Deleterious	1,00	Deleterious	0,78	Deleterious	0,85	Deleterious	0,91	Deleterious
Q6P1N0	T580I	THR	580	ILE	Likely benign	Neutral	3,33	Deleterious	0,64	Neutral	-1,26	Neutral	0,89	Deleterious	0,41	Deleterious	0,24	Neutral	0,31	Neutral	0,41	Neutral	0,16	Neutral
O14746	T1110M	THR	1110	MET	Pathogenic	Deleterious	35,71	Neutral	1,03	Deleterious	-0,40	Neutral	0,59	Neutral	-0,09	Neutral	0,96	Deleterious	0,40	Neutral	0,21	Neutral	0,32	Neutral
Q01484	E1602K	GLU	1602	LYS	Pathogenic	Deleterious	18,40	Neutral	0,47	Neutral	-2,06	Neutral	0,68	Neutral	0,19	Neutral	NA	NA	0,56	Deleterious	0,49	Neutral	0,68	Deleterious
P13804	G116R	GLY	116	ARG	Pathogenic	Deleterious	0,00	Deleterious	0,68	Neutral	-6,84	Deleterious	0,98	Deleterious	1,03	Deleterious	1,00	Deleterious	0,98	Deleterious	0,95	Deleterious	0,91	Deleterious
Q9Y252	R102K	ARG	102	LYS	Pathogenic	Deleterious	57,78	Neutral	-0,01	Neutral	-0,08	Neutral	0,49	Neutral	-0,25	Neutral	0,23	Neutral	0,21	Neutral	0,34	Neutral	0,29	Neutral
O43790	E413D	GLU	413	ASP	Pathogenic	Deleterious	5,07	Deleterious	1,41	Deleterious	-2,77	Deleterious	0,92	Deleterious	0,59	Deleterious	1,00	Deleterious	0,40	Neutral	0,64	Deleterious	0,72	Deleterious
P23378	S132W	SER	132	TRP	Likely pathogenic	Deleterious	9,17	Deleterious	0,16	Neutral	-6,57	Deleterious	0,99	Deleterious	1,01	Deleterious	1,00	Deleterious	0,97	Deleterious	0,95	Deleterious	0,91	Deleterious
Q5T481	R1057Q	ARG	1057	GLN	Benign;Likely benign	Neutral	74,73	Neutral	-0,06	Neutral	0,64	Neutral	0,50	Neutral	-0,30	Neutral	0,00	Neutral	0,15	Neutral	0,14	Neutral	0,01	Neutral
P54803	D248N	ASP	248	ASN	Benign	Neutral	38,01	Neutral	0,74	Neutral	-3,36	Deleterious	0,46	Neutral	0,00	Neutral	0,63	Deleterious	0,54	Deleterious	0,83	Deleterious	0,43	Neutral
Q9HC77	M21V	MET	21	VAL	Benign	Neutral	6,78	Deleterious	1,33	Deleterious	-1,47	Neutral	0,67	Neutral	0,13	Neutral	0,81	Deleterious	0,75	Deleterious	0,39	Neutral	0,91	Deleterious
P16278	G123R	GLY	123	ARG	Pathogenic	Deleterious	1,39	Deleterious	2,17	Deleterious	-7,61	Deleterious	0,98	Deleterious	1,09	Deleterious	1,00	Deleterious	1,00	Deleterious	0,92	Deleterious	0,91	Deleterious
P08123	P383H	PRO	383	HIS	Likely pathogenic	Deleterious	14,65	Deleterious	0,49	Neutral	-3,39	Deleterious	0,85	Deleterious	0,54	Deleterious	0,09	Neutral	0,54	Deleterious	0,51	Deleterious	0,61	Deleterious
P07902	S135L	SER	135	LEU	Pathogenic	Deleterious	5,99	Deleterious	0,85	Deleterious	-4,70	Deleterious	0,98	Deleterious	0,83	Deleterious	0,94	Deleterious	0,75	Deleterious	0,94	Deleterious	0,68	Deleterious
P06858	I221T	ILE	221	THR	Pathogenic	Deleterious	0,90	Deleterious	1,93	Deleterious	-4,44	Deleterious	0,95	Deleterious	0,77	Deleterious	1,00	Deleterious	0,79	Deleterious	0,79	Deleterious	0,78	Deleterious
P07902	S135W	SER	135	TRP	Likely pathogenic;Pathogenic	Deleterious	5,99	Deleterious	0,68	Neutral	-5,13	Deleterious	0,99	Deleterious	0,89	Deleterious	1,00	Deleterious	0,98	Deleterious	0,92	Deleterious	0,78	Deleterious
Q9UM54	C442Y	CYS	442	TYR	Pathogenic	Deleterious	27,08	Neutral	0,24	Neutral	-5,53	Deleterious	0,80	Deleterious	0,66	Deleterious	1,00	Deleterious	0,78	Deleterious	0,64	Deleterious	0,61	Deleterious
Q00577	K97E	LYS	97	GLU	Pathogenic	Deleterious	72,27	Neutral	0,12	Neutral	-3,21	Deleterious	0,44	Neutral	-0,05	Neutral	1,00	Deleterious	0,36	Neutral	0,75	Deleterious	0,72	Deleterious
Q07889	F462Y	PHE	462	TYR	Likely pathogenic	Deleterious	1,33	Deleterious	0,72	Neutral	-2,45	Neutral	0,71	Neutral	0,27	Neutral	1,00	Deleterious	0,27	Neutral	0,70	Deleterious	0,28	Neutral
Q3SYG4	L665F	LEU	665	PHE	Benign	Neutral	48,59	Neutral	0,43	Neutral	-2,22	Neutral	0,46	Neutral	-0,10	Neutral	0,95	Deleterious	0,45	Neutral	0,64	Deleterious	0,37	Neutral
Q6KC79	N1512I	ASN	1512	ILE	Likely benign	Neutral	65,15	Neutral	0,94	Deleterious	-1,86	Neutral	0,89	Deleterious	0,46	Deleterious	0,60	Deleterious	0,45	Neutral	0,43	Neutral	0,37	Neutral
P38398	A1279T	ALA	1279	THR	Benign;Likely benign;Uncertain significance	Neutral	70,11	Neutral	-0,24	Neutral	-0,54	Neutral	0,26	Neutral	-0,54	Neutral	0,03	Neutral	0,22	Neutral	0,38	Neutral	0,49	Neutral
P43034	S251R	SER	251	ARG	Likely pathogenic	Deleterious	0,00	Deleterious	1,67	Deleterious	-4,90	Deleterious	0,94	Deleterious	0,81	Deleterious	1,00	Deleterious	0,98	Deleterious	0,80	Deleterious	0,91	Deleterious
Q07889	D309Y	ASP	309	TYR	Pathogenic	Deleterious	62,82	Neutral	0,28	Neutral	-4,22	Deleterious	0,44	Neutral	0,04	Neutral	0,97	Deleterious	0,61	Deleterious	0,89	Deleterious	0,55	Deleterious
Q6KC79	R2298C	ARG	2298	CYS	Pathogenic	Deleterious	0,87	Deleterious	1,68	Deleterious	-7,49	Deleterious	0,99	Deleterious	1,09	Deleterious	1,00	Deleterious	0,86	Deleterious	0,94	Deleterious	0,78	Deleterious
Q6KC79	R2298G	ARG	2298	GLY	Pathogenic	Deleterious	0,87	Deleterious	3,10	Deleterious	-6,55	Deleterious	0,96	Deleterious	0,97	Deleterious	1,00	Deleterious	0,80	Deleterious	0,86	Deleterious	0,65	Deleterious
P38398	R1203Q	ARG	1203	GLN	Benign;Uncertain significance	Neutral	1,56	Deleterious	1,07	Deleterious	1,67	Neutral	0,67	Neutral	-0,16	Neutral	0,00	Neutral	0,17	Neutral	0,01	Neutral	0,01	Neutral
P38398	V1833M	VAL	1833	MET	Likely pathogenic;Pathogenic;Uncertain significance	Deleterious	0,29	Deleterious	1,35	Deleterious	-0,55	Neutral	0,86	Deleterious	0,30	Neutral	1,00	Deleterious	0,92	Deleterious	0,93	Deleterious	0,91	Deleterious
P00451	N2038S	ASN	2038	SER	Pathogenic	Deleterious	31,71	Neutral	0,57	Neutral	-0,15	Neutral	0,66	Neutral	-0,01	Neutral	0,00	Neutral	0,26	Neutral	0,04	Neutral	0,31	Neutral
P43034	S313F	SER	313	PHE	Likely pathogenic	Deleterious	0,00	Deleterious	-0,92	Neutral	-4,99	Deleterious	0,98	Deleterious	0,86	Deleterious	1,00	Deleterious	0,95	Deleterious	0,94	Deleterious	0,91	Deleterious
Q9H2M9	T313I	THR	313	ILE	Likely benign	Neutral	24,48	Neutral	0,44	Neutral	0,26	Neutral	0,70	Neutral	0,01	Neutral	0,07	Neutral	0,08	Neutral	0,29	Neutral	0,07	Neutral
Q99959	R490W	ARG	490	TRP	Likely benign	Neutral	48,71	Neutral	-0,22	Neutral	-0,27	Neutral	0,53	Neutral	-0,17	Neutral	0,90	Deleterious	0,06	Neutral	0,13	Neutral	0,37	Neutral
Q96NR8	T155I	THR	155	ILE	Pathogenic	Deleterious	0,26	Deleterious	0,71	Neutral	-5,62	Deleterious	0,97	Deleterious	0,91	Deleterious	1,00	Deleterious	0,81	Deleterious	0,92	Deleterious	0,60	Deleterious
P07902	D113N	ASP	113	ASN	Pathogenic	Deleterious	100,00	Neutral	0,19	Neutral	-2,10	Neutral	0,21	Neutral	-0,46	Neutral	0,04	Neutral	0,09	Neutral	0,41	Neutral	0,16	Neutral
Q8TE73	N549K	ASN	549	LYS	Benign	Neutral	19,73	Neutral	0,55	Neutral	-1,87	Neutral	0,64	Neutral	0,12	Neutral	0,00	Neutral	0,22	Neutral	0,42	Neutral	0,02	Neutral
P11532	T1245I	THR	1245	ILE	Benign	Neutral	20,91	Neutral	0,65	Neutral	-1,73	Neutral	0,64	Neutral	0,10	Neutral	0,97	Deleterious	0,61	Deleterious	0,25	Neutral	0,41	Neutral
P07902	A81T	ALA	81	THR	Pathogenic	Deleterious	74,78	Neutral	0,21	Neutral	-1,77	Neutral	0,47	Neutral	-0,13	Neutral	0,74	Deleterious	0,11	Neutral	0,82	Deleterious	0,50	Deleterious
P38398	V1247I	VAL	1247	ILE	Benign;Likely benign;Uncertain significance	Neutral	0,00	Deleterious	1,09	Deleterious	-0,05	Neutral	0,75	Deleterious	0,10	Neutral	0,15	Neutral	0,09	Neutral	0,06	Neutral	0,14	Neutral
Q96SN8	E1516G	GLU	1516	GLY	Benign	Neutral	6,43	Deleterious	1,68	Deleterious	-4,18	Deleterious	0,97	Deleterious	0,78	Deleterious	0,99	Deleterious	0,22	Neutral	0,59	Deleterious	0,41	Neutral
P35716	Y116C	TYR	116	CYS	Pathogenic	Deleterious	27,25	Neutral	1,76	Deleterious	-8,53	Deleterious	0,74	Deleterious	0,84	Deleterious	1,00	Deleterious	0,94	Deleterious	0,72	Deleterious	0,91	Deleterious
Q4LDG9	N150S	ASN	150	SER	Pathogenic	Deleterious	3,38	Deleterious	1,12	Deleterious	-4,94	Deleterious	0,80	Deleterious	0,61	Deleterious	1,00	Deleterious	0,92	Deleterious	0,79	Deleterious	0,91	Deleterious
Q15031	T522N	THR	522	ASN	Pathogenic	Deleterious	0,00	Deleterious	1,54	Deleterious	-4,83	Deleterious	0,82	Deleterious	0,63	Deleterious	1,00	Deleterious	0,90	Deleterious	0,91	Deleterious	0,91	Deleterious
O00217	P85L	PRO	85	LEU	Pathogenic	Deleterious	59,75	Neutral	1,68	Deleterious	-9,75	Deleterious	0,91	Deleterious	1,18	Deleterious	1,00	Deleterious	0,95	Deleterious	0,91	Deleterious	0,91	Deleterious
P38398	S1512I	SER	1512	ILE	Benign;Likely benign	Neutral	13,64	Deleterious	-0,29	Neutral	-1,03	Neutral	0,96	Deleterious	0,48	Deleterious	0,34	Neutral	0,72	Deleterious	0,42	Neutral	0,78	Deleterious
P11532	E2890K	GLU	2890	LYS	Pathogenic	Deleterious	95,54	Neutral	0,08	Neutral	-1,15	Neutral	0,54	Neutral	-0,09	Neutral	0,45	Neutral	0,52	Deleterious	0,65	Deleterious	0,34	Neutral
P21549	W108R	TRP	108	ARG	Likely pathogenic	Deleterious	15,93	Deleterious	2,24	Deleterious	-13,33	Deleterious	0,86	Deleterious	1,43	Deleterious	1,00	Deleterious	0,85	Deleterious	0,70	Deleterious	0,91	Deleterious
O43435	H194Q	HIS	194	GLN	Pathogenic	Deleterious	16,35	Deleterious	1,19	Deleterious	-7,89	Deleterious	0,62	Neutral	0,62	Deleterious	1,00	Deleterious	0,73	Deleterious	0,71	Deleterious	0,78	Deleterious
O95455	E90G	GLU	90	GLY	Pathogenic	Deleterious	51,66	Neutral	0,94	Deleterious	-4,94	Deleterious	0,62	Neutral	0,36	Deleterious	1,00	Deleterious	0,50	Deleterious	0,63	Deleterious	0,47	Neutral
Q8TE73	Q1172K	GLN	1172	LYS	Likely benign	Neutral	5,46	Deleterious	0,86	Deleterious	-1,48	Neutral	0,67	Neutral	0,13	Neutral	0,00	Neutral	0,15	Neutral	0,13	Neutral	0,06	Neutral
P42166	S491A	SER	491	ALA	Benign	Neutral	41,43	Neutral	0,34	Neutral	-0,18	Neutral	0,21	Neutral	-0,64	Neutral	0,99	Deleterious	0,27	Neutral	0,47	Neutral	0,40	Neutral
Q9UPM8	C163R	CYS	163	ARG	Likely benign	Neutral	51,16	Neutral	0,05	Neutral	3,38	Neutral	0,69	Neutral	-0,28	Neutral	0,00	Neutral	0,12	Neutral	0,13	Neutral	0,01	Neutral
Q71U36	M377V	MET	377	VAL	Likely pathogenic	Deleterious	1,63	Deleterious	1,06	Deleterious	-3,08	Deleterious	0,73	Neutral	0,35	Deleterious	0,60	Deleterious	0,74	Deleterious	0,54	Deleterious	0,78	Deleterious
O95613	A2549T	ALA	2549	THR	Benign	Neutral	2,71	Deleterious	0,63	Neutral	0,16	Neutral	0,71	Neutral	0,03	Neutral	0,46	Neutral	0,09	Neutral	0,35	Neutral	0,03	Neutral
P51843	Y380D	TYR	380	ASP	Pathogenic	Deleterious	16,41	Deleterious	2,35	Deleterious	-9,19	Deleterious	0,89	Deleterious	1,11	Deleterious	1,00	Deleterious	0,86	Deleterious	0,81	Deleterious	0,91	Deleterious
Q96SN8	A190V	ALA	190	VAL	Benign	Neutral	44,79	Neutral	0,45	Neutral	-1,22	Neutral	0,29	Neutral	-0,43	Neutral	0,23	Neutral	0,20	Neutral	0,38	Neutral	0,28	Neutral
P38398	H1860P	HIS	1860	PRO	Benign	Neutral	81,77	Neutral	-0,11	Neutral	-1,49	Neutral	0,49	Neutral	-0,13	Neutral	0,00	Neutral	0,77	Deleterious	0,13	Neutral	0,78	Deleterious
O14746	R865H	ARG	865	HIS	Pathogenic	Deleterious	13,39	Deleterious	0,57	Neutral	-4,35	Deleterious	0,68	Neutral	0,39	Deleterious	1,00	Deleterious	0,50	Deleterious	0,87	Deleterious	0,91	Deleterious
P12814	Q32K	GLN	32	LYS	Pathogenic	Deleterious	7,89	Deleterious	1,13	Deleterious	-3,20	Deleterious	0,86	Deleterious	0,54	Deleterious	0,73	Deleterious	0,66	Deleterious	0,77	Deleterious	0,61	Deleterious
Q5JTZ9	R592W	ARG	592	TRP	Pathogenic	Deleterious	62,67	Neutral	0,33	Neutral	-3,31	Deleterious	0,64	Neutral	0,24	Neutral	0,99	Deleterious	0,79	Deleterious	0,81	Deleterious	0,72	Deleterious
Q9HC77	D63H	ASP	63	HIS	Benign	Neutral	21,85	Neutral	-0,30	Neutral	-1,02	Neutral	0,82	Deleterious	0,30	Neutral	0,88	Deleterious	0,53	Deleterious	0,43	Neutral	0,59	Deleterious
Q9NVC6	L371P	LEU	371	PRO	Pathogenic	Deleterious	0,59	Deleterious	3,36	Deleterious	-3,51	Deleterious	0,99	Deleterious	0,75	Deleterious	1,00	Deleterious	0,78	Deleterious	0,89	Deleterious	0,78	Deleterious
P02549	R41W	ARG	41	TRP	Pathogenic	Deleterious	70,66	Neutral	0,21	Neutral	-1,33	Neutral	0,34	Neutral	-0,35	Neutral	0,86	Deleterious	0,59	Deleterious	0,79	Deleterious	0,22	Neutral
P00451	D1865Y	ASP	1865	TYR	Pathogenic	Deleterious	0,00	Deleterious	-0,29	Neutral	-8,28	Deleterious	0,98	Deleterious	1,15	Deleterious	1,00	Deleterious	0,99	Deleterious	0,86	Deleterious	0,91	Deleterious
Q6VVB1	I198N	ILE	198	ASN	Pathogenic	Deleterious	3,57	Deleterious	3,14	Deleterious	-6,07	Deleterious	1,00	Deleterious	0,98	Deleterious	0,68	Deleterious	0,90	Deleterious	0,75	Deleterious	0,78	Deleterious
P11532	R2155W	ARG	2155	TRP	Benign	Neutral	33,45	Neutral	0,02	Neutral	-1,37	Neutral	0,46	Neutral	-0,18	Neutral	1,00	Deleterious	0,66	Deleterious	0,69	Deleterious	0,22	Neutral
P38398	H1686R	HIS	1686	ARG	Pathogenic	Deleterious	10,33	Deleterious	1,37	Deleterious	-1,32	Neutral	0,79	Deleterious	0,28	Neutral	1,00	Deleterious	0,96	Deleterious	0,75	Deleterious	0,91	Deleterious
P00451	D1865N	ASP	1865	ASN	Pathogenic	Deleterious	0,00	Deleterious	0,60	Neutral	-4,58	Deleterious	0,77	Deleterious	0,54	Deleterious	1,00	Deleterious	0,93	Deleterious	0,86	Deleterious	0,91	Deleterious
P07902	F95L	PHE	95	LEU	Pathogenic	Deleterious	8,21	Deleterious	1,60	Deleterious	-5,50	Deleterious	0,75	Deleterious	0,59	Deleterious	1,00	Deleterious	0,68	Deleterious	0,71	Deleterious	0,91	Deleterious
P16278	W509C	TRP	509	CYS	Pathogenic	Deleterious	0,55	Deleterious	2,50	Deleterious	-11,81	Deleterious	0,92	Deleterious	1,38	Deleterious	1,00	Deleterious	0,99	Deleterious	0,94	Deleterious	0,91	Deleterious
P06865	D258H	ASP	258	HIS	Pathogenic	Deleterious	0,50	Deleterious	-0,10	Neutral	-6,83	Deleterious	0,97	Deleterious	1,01	Deleterious	1,00	Deleterious	0,95	Deleterious	0,92	Deleterious	0,91	Deleterious
P08123	G907D	GLY	907	ASP	Pathogenic	Deleterious	63,96	Neutral	0,17	Neutral	-6,24	Deleterious	0,52	Neutral	0,34	Deleterious	1,00	Deleterious	0,87	Deleterious	0,69	Deleterious	0,91	Deleterious
Q9BX63	R264W	ARG	264	TRP	Likely benign	Neutral	39,72	Neutral	0,31	Neutral	-5,79	Deleterious	0,75	Deleterious	0,61	Deleterious	1,00	Deleterious	0,38	Neutral	0,91	Deleterious	0,78	Deleterious
P38398	W1718C	TRP	1718	CYS	Likely pathogenic;Uncertain significance	Deleterious	3,96	Deleterious	3,12	Deleterious	-1,91	Neutral	0,97	Deleterious	0,57	Deleterious	0,96	Deleterious	0,99	Deleterious	0,94	Deleterious	0,91	Deleterious
P00451	P1844S	PRO	1844	SER	Pathogenic	Deleterious	3,81	Deleterious	1,98	Deleterious	-7,33	Deleterious	0,94	Deleterious	1,02	Deleterious	1,00	Deleterious	0,87	Deleterious	0,66	Deleterious	0,63	Deleterious
Q9P219	D819G	ASP	819	GLY	Benign	Neutral	44,74	Neutral	0,68	Neutral	-4,22	Deleterious	0,22	Neutral	-0,27	Neutral	0,66	Deleterious	0,51	Deleterious	0,40	Neutral	0,72	Deleterious
P23378	R515S	ARG	515	SER	Pathogenic	Deleterious	2,19	Deleterious	1,57	Deleterious	-5,54	Deleterious	0,97	Deleterious	0,89	Deleterious	1,00	Deleterious	0,96	Deleterious	0,60	Deleterious	0,91	Deleterious
Q86U28	G77S	GLY	77	SER	Likely pathogenic	Deleterious	77,85	Neutral	0,29	Neutral	-5,98	Deleterious	0,36	Neutral	0,08	Neutral	1,00	Deleterious	0,49	Neutral	0,94	Deleterious	0,91	Deleterious
Q96RQ3	E717K	GLU	717	LYS	Benign	Neutral	60,59	Neutral	0,03	Neutral	-1,26	Neutral	0,44	Neutral	-0,22	Neutral	0,88	Deleterious	0,36	Neutral	0,58	Deleterious	0,28	Neutral
O60315	T350A	THR	350	ALA	Likely benign	Neutral	57,28	Neutral	0,09	Neutral	-1,64	Neutral	0,62	Neutral	0,06	Neutral	0,04	Neutral	0,47	Neutral	0,17	Neutral	0,44	Neutral
P40763	Y657C	TYR	657	CYS	Likely pathogenic	Deleterious	4,61	Deleterious	2,29	Deleterious	-7,96	Deleterious	0,92	Deleterious	1,04	Deleterious	1,00	Deleterious	0,66	Deleterious	0,85	Deleterious	0,91	Deleterious
O94906	D184H	ASP	184	HIS	Likely pathogenic	Deleterious	14,26	Deleterious	0,21	Neutral	-6,64	Deleterious	0,80	Deleterious	0,76	Deleterious	1,00	Deleterious	0,86	Deleterious	0,90	Deleterious	0,91	Deleterious
P00995	L12F	LEU	12	PHE	Likely benign	Neutral	92,94	Neutral	0,15	Neutral	-1,52	Neutral	0,61	Neutral	0,04	Neutral	0,64	Deleterious	0,50	Neutral	0,46	Neutral	0,48	Neutral
O00468	P1289L	PRO	1289	LEU	Likely benign	Neutral	67,75	Neutral	0,17	Neutral	0,29	Neutral	0,53	Neutral	-0,22	Neutral	0,00	Neutral	0,19	Neutral	0,05	Neutral	0,10	Neutral
Q9HC78	L621F	LEU	621	PHE	Pathogenic	Deleterious	1,58	Deleterious	1,18	Deleterious	-3,87	Deleterious	0,77	Deleterious	0,47	Deleterious	1,00	Deleterious	0,62	Deleterious	0,65	Deleterious	0,45	Neutral
Q07889	T37A	THR	37	ALA	Likely benign;Uncertain significance	Neutral	53,76	Neutral	0,37	Neutral	-1,17	Neutral	0,59	Neutral	-0,02	Neutral	0,00	Neutral	0,41	Neutral	0,20	Neutral	0,05	Neutral
P07902	R123G	ARG	123	GLY	Pathogenic	Deleterious	36,97	Neutral	0,97	Deleterious	-4,59	Deleterious	0,65	Neutral	0,36	Deleterious	0,03	Neutral	0,58	Deleterious	0,54	Deleterious	0,56	Deleterious
P07902	R123Q	ARG	123	GLN	Pathogenic	Deleterious	36,97	Neutral	0,43	Neutral	-1,82	Neutral	0,43	Neutral	-0,18	Neutral	0,09	Neutral	0,21	Neutral	0,46	Neutral	0,25	Neutral
Q00577	A89P	ALA	89	PRO	Pathogenic	Deleterious	17,53	Deleterious	2,31	Deleterious	-4,14	Deleterious	0,68	Neutral	0,36	Deleterious	1,00	Deleterious	0,71	Deleterious	0,87	Deleterious	0,68	Deleterious
P06858	D231E	ASP	231	GLU	Pathogenic	Deleterious	1,77	Deleterious	0,41	Neutral	-3,91	Deleterious	0,75	Deleterious	0,44	Deleterious	0,99	Deleterious	0,92	Deleterious	0,77	Deleterious	0,78	Deleterious
P15259	R90W	ARG	90	TRP	Pathogenic	Deleterious	3,10	Deleterious	0,08	Neutral	-7,15	Deleterious	0,99	Deleterious	1,06	Deleterious	0,72	Deleterious	0,89	Deleterious	0,82	Deleterious	0,39	Neutral
Q5JTZ9	R678Q	ARG	678	GLN	Benign	Neutral	76,80	Neutral	-0,20	Neutral	-0,18	Neutral	0,35	Neutral	-0,43	Neutral	0,00	Neutral	0,13	Neutral	0,32	Neutral	0,07	Neutral
P15884	T75A	THR	75	ALA	Likely benign	Neutral	6,53	Deleterious	1,78	Deleterious	-0,52	Neutral	0,83	Deleterious	0,26	Neutral	0,00	Neutral	0,22	Neutral	0,21	Neutral	0,09	Neutral
P52732	R944C	ARG	944	CYS	Pathogenic	Deleterious	19,82	Neutral	0,55	Neutral	-3,44	Deleterious	0,90	Deleterious	0,61	Deleterious	1,00	Deleterious	0,59	Deleterious	0,96	Deleterious	0,72	Deleterious
P08123	G280S	GLY	280	SER	Pathogenic	Deleterious	43,64	Neutral	-0,21	Neutral	-5,05	Deleterious	0,43	Neutral	0,10	Neutral	1,00	Deleterious	0,61	Deleterious	0,70	Deleterious	0,78	Deleterious
P11150	T405M	THR	405	MET	Pathogenic	Deleterious	28,15	Neutral	0,38	Neutral	-2,06	Neutral	0,54	Neutral	0,00	Neutral	1,00	Deleterious	0,42	Neutral	0,63	Deleterious	0,41	Neutral
Q9NR23	R274W	ARG	274	TRP	Pathogenic	Deleterious	73,72	Neutral	0,21	Neutral	-5,28	Deleterious	0,47	Neutral	0,18	Neutral	1,00	Deleterious	0,82	Deleterious	0,95	Deleterious	0,72	Deleterious
Q7Z4L5	P463S	PRO	463	SER	Likely benign	Neutral	34,60	Neutral	-0,75	Neutral	-6,77	Deleterious	0,41	Neutral	0,23	Neutral	0,69	Deleterious	0,52	Deleterious	0,55	Deleterious	0,42	Neutral
P00451	L2185S	LEU	2185	SER	Pathogenic	Deleterious	0,24	Deleterious	2,84	Deleterious	-4,91	Deleterious	0,98	Deleterious	0,86	Deleterious	1,00	Deleterious	0,87	Deleterious	0,84	Deleterious	0,91	Deleterious
Q0ZGT2	Y652C	TYR	652	CYS	Pathogenic;Uncertain significance	Deleterious	18,85	Neutral	2,24	Deleterious	-6,84	Deleterious	0,86	Deleterious	0,86	Deleterious	1,00	Deleterious	0,99	Deleterious	0,77	Deleterious	0,91	Deleterious
Q86TH1	G811R	GLY	811	ARG	Pathogenic	Deleterious	21,48	Neutral	1,60	Deleterious	-6,33	Deleterious	0,93	Deleterious	0,91	Deleterious	0,99	Deleterious	0,97	Deleterious	0,91	Deleterious	0,91	Deleterious
O75364	S13N	SER	13	ASN	Pathogenic	Deleterious	62,05	Neutral	0,40	Neutral	-1,00	Neutral	0,50	Neutral	-0,16	Neutral	0,98	Deleterious	0,34	Neutral	0,61	Deleterious	0,11	Neutral
P06858	R270H	ARG	270	HIS	Pathogenic	Deleterious	6,68	Deleterious	0,78	Deleterious	-4,62	Deleterious	0,89	Deleterious	0,71	Deleterious	1,00	Deleterious	0,95	Deleterious	0,95	Deleterious	0,91	Deleterious
P06858	R270C	ARG	270	CYS	Pathogenic	Deleterious	6,68	Deleterious	1,66	Deleterious	-7,39	Deleterious	0,96	Deleterious	1,05	Deleterious	1,00	Deleterious	0,98	Deleterious	0,96	Deleterious	0,91	Deleterious
P31751	E17K	GLU	17	LYS	Pathogenic	Deleterious	36,23	Neutral	0,11	Neutral	-3,48	Deleterious	0,54	Neutral	0,12	Neutral	1,00	Deleterious	0,90	Deleterious	0,70	Deleterious	0,72	Deleterious
P49419	K439Q	LYS	439	GLN	Benign;Likely benign	Neutral	15,26	Deleterious	1,07	Deleterious	-1,17	Neutral	0,61	Neutral	0,01	Neutral	0,00	Neutral	0,37	Neutral	0,32	Neutral	0,20	Neutral
P07902	R67C	ARG	67	CYS	Pathogenic	Deleterious	69,37	Neutral	0,26	Neutral	-3,52	Deleterious	0,54	Neutral	0,12	Neutral	1,00	Deleterious	0,29	Neutral	0,83	Deleterious	0,43	Neutral
P16278	A301T	ALA	301	THR	Likely pathogenic	Deleterious	0,00	Deleterious	1,43	Deleterious	-3,79	Deleterious	0,79	Deleterious	0,49	Deleterious	1,00	Deleterious	0,76	Deleterious	0,95	Deleterious	0,91	Deleterious
O94972	S287N	SER	287	ASN	Likely pathogenic;Pathogenic	Deleterious	37,75	Neutral	0,66	Neutral	-1,86	Neutral	0,49	Neutral	-0,09	Neutral	0,64	Deleterious	0,33	Neutral	0,83	Deleterious	0,52	Deleterious
O75342	H403Y	HIS	403	TYR	Pathogenic	Deleterious	17,13	Deleterious	0,56	Neutral	-5,99	Deleterious	0,69	Neutral	0,55	Deleterious	1,00	Deleterious	0,84	Deleterious	0,67	Deleterious	0,91	Deleterious
P00451	F312S	PHE	312	SER	Pathogenic	Deleterious	22,29	Neutral	2,04	Deleterious	-3,31	Deleterious	0,80	Deleterious	0,46	Deleterious	1,00	Deleterious	0,44	Neutral	0,66	Deleterious	0,20	Neutral
P00451	E30V	GLU	30	VAL	Pathogenic	Deleterious	57,20	Neutral	0,11	Neutral	-4,31	Deleterious	0,51	Neutral	0,14	Neutral	1,00	Deleterious	0,67	Deleterious	0,76	Deleterious	0,78	Deleterious
P02766	L131M	LEU	131	MET	Pathogenic	Deleterious	0,65	Deleterious	1,10	Deleterious	-1,62	Neutral	0,73	Neutral	0,22	Neutral	1,00	Deleterious	0,73	Deleterious	0,76	Deleterious	0,54	Deleterious
Q8NBK3	C336R	CYS	336	ARG	Pathogenic	Deleterious	0,53	Deleterious	2,21	Deleterious	-11,29	Deleterious	0,99	Deleterious	1,43	Deleterious	1,00	Deleterious	0,95	Deleterious	0,84	Deleterious	0,91	Deleterious
P42166	Q602R	GLN	602	ARG	Likely benign	Neutral	66,76	Neutral	-0,02	Neutral	-0,38	Neutral	0,50	Neutral	-0,21	Neutral	0,00	Neutral	0,43	Neutral	0,18	Neutral	0,61	Deleterious
P38398	P1238L	PRO	1238	LEU	Benign;Likely benign;Uncertain significance	Neutral	24,82	Neutral	0,85	Deleterious	-1,46	Neutral	0,85	Deleterious	0,38	Deleterious	0,26	Neutral	0,44	Neutral	0,30	Neutral	0,45	Neutral
P15502	G581R	GLY	581	ARG	Benign	Neutral	31,61	Neutral	-0,15	Neutral	-3,97	Deleterious	0,63	Neutral	0,29	Neutral	1,00	Deleterious	0,66	Deleterious	0,35	Neutral	0,91	Deleterious
Q00577	M157K	MET	157	LYS	Pathogenic	Deleterious	1,58	Deleterious	3,01	Deleterious	-4,22	Deleterious	1,00	Deleterious	0,82	Deleterious	0,95	Deleterious	0,75	Deleterious	0,83	Deleterious	0,78	Deleterious
P31040	D49G	ASP	49	GLY	Likely benign	Neutral	66,98	Neutral	0,67	Neutral	-1,39	Neutral	0,38	Neutral	-0,29	Neutral	0,00	Neutral	0,18	Neutral	0,29	Neutral	0,18	Neutral
P38398	K1690Q	LYS	1690	GLN	Likely benign;Uncertain significance	Neutral	14,57	Deleterious	0,58	Neutral	-0,66	Neutral	0,84	Deleterious	0,29	Neutral	0,73	Deleterious	0,55	Deleterious	0,54	Deleterious	0,91	Deleterious
Q07889	F230V	PHE	230	VAL	Likely benign;Uncertain significance	Neutral	0,18	Deleterious	1,83	Deleterious	-1,72	Neutral	0,72	Neutral	0,21	Neutral	0,51	Deleterious	0,68	Deleterious	0,72	Deleterious	0,42	Neutral
O95613	T539I	THR	539	ILE	Benign	Neutral	60,42	Neutral	0,23	Neutral	-2,55	Deleterious	0,54	Neutral	0,04	Neutral	0,14	Neutral	0,15	Neutral	0,13	Neutral	0,29	Neutral
P11532	T279A	THR	279	ALA	Pathogenic	Deleterious	0,55	Deleterious	1,08	Deleterious	-1,02	Neutral	0,73	Neutral	0,16	Neutral	0,61	Deleterious	0,47	Neutral	0,52	Deleterious	0,24	Neutral
P00451	G164V	GLY	164	VAL	Pathogenic	Deleterious	11,29	Deleterious	-0,13	Neutral	-7,62	Deleterious	0,71	Neutral	0,72	Deleterious	1,00	Deleterious	0,90	Deleterious	0,76	Deleterious	0,78	Deleterious
Q99519	W240R	TRP	240	ARG	Pathogenic	Deleterious	4,75	Deleterious	3,02	Deleterious	-13,13	Deleterious	0,97	Deleterious	1,56	Deleterious	1,00	Deleterious	0,96	Deleterious	0,65	Deleterious	0,91	Deleterious
P15735	G189E	GLY	189	GLU	Pathogenic	Deleterious	23,22	Neutral	2,33	Deleterious	-7,81	Deleterious	0,93	Deleterious	1,05	Deleterious	1,00	Deleterious	0,97	Deleterious	0,84	Deleterious	0,91	Deleterious
P00451	V285G	VAL	285	GLY	Pathogenic	Deleterious	31,13	Neutral	1,90	Deleterious	-6,15	Deleterious	0,74	Deleterious	0,63	Deleterious	1,00	Deleterious	0,82	Deleterious	0,72	Deleterious	0,91	Deleterious
P42768	A56V	ALA	56	VAL	Pathogenic	Deleterious	3,29	Deleterious	0,16	Neutral	-2,81	Deleterious	0,93	Deleterious	0,60	Deleterious	1,00	Deleterious	0,48	Neutral	0,80	Deleterious	0,72	Deleterious
P43034	D129V	ASP	129	VAL	Pathogenic	Deleterious	11,71	Deleterious	1,14	Deleterious	-8,95	Deleterious	0,86	Deleterious	1,04	Deleterious	1,00	Deleterious	0,97	Deleterious	0,82	Deleterious	0,91	Deleterious
P23786	D553N	ASP	553	ASN	Pathogenic	Deleterious	6,27	Deleterious	0,83	Deleterious	-4,24	Deleterious	0,75	Deleterious	0,48	Deleterious	0,99	Deleterious	0,75	Deleterious	0,84	Deleterious	0,63	Deleterious
P00451	T294I	THR	294	ILE	Pathogenic	Deleterious	18,06	Neutral	0,11	Neutral	-3,56	Deleterious	0,84	Deleterious	0,55	Deleterious	1,00	Deleterious	0,55	Deleterious	0,71	Deleterious	0,39	Neutral
Q6KC79	R816H	ARG	816	HIS	Likely benign;Uncertain significance	Neutral	35,46	Neutral	-0,44	Neutral	-0,81	Neutral	0,41	Neutral	-0,30	Neutral	0,99	Deleterious	0,39	Neutral	0,57	Deleterious	0,65	Deleterious
P04196	G103E	GLY	103	GLU	Pathogenic	Deleterious	24,69	Neutral	1,28	Deleterious	-7,98	Deleterious	0,59	Neutral	0,58	Deleterious	1,00	Deleterious	0,86	Deleterious	0,85	Deleterious	0,78	Deleterious
P07686	I207V	ILE	207	VAL	Benign;Likely benign	Neutral	2,30	Deleterious	1,29	Deleterious	-0,96	Neutral	0,65	Neutral	0,05	Neutral	0,28	Neutral	0,29	Neutral	0,31	Neutral	0,18	Neutral
Q99959	A264V	ALA	264	VAL	Benign	Neutral	50,87	Neutral	-0,34	Neutral	-0,65	Neutral	0,60	Neutral	-0,04	Neutral	0,01	Neutral	0,23	Neutral	0,14	Neutral	0,30	Neutral
P05108	R353W	ARG	353	TRP	Pathogenic	Deleterious	2,68	Deleterious	0,89	Deleterious	-7,70	Deleterious	0,91	Deleterious	1,01	Deleterious	1,00	Deleterious	0,97	Deleterious	0,95	Deleterious	0,91	Deleterious
P00451	V104D	VAL	104	ASP	Pathogenic	Deleterious	26,00	Neutral	1,56	Deleterious	-5,39	Deleterious	0,69	Neutral	0,49	Deleterious	1,00	Deleterious	0,78	Deleterious	0,85	Deleterious	0,72	Deleterious
Q18PE1	Q296R	GLN	296	ARG	Benign	Neutral	80,14	Neutral	0,35	Neutral	-1,73	Neutral	0,23	Neutral	-0,47	Neutral	0,00	Neutral	0,28	Neutral	0,04	Neutral	0,19	Neutral
P49638	R59W	ARG	59	TRP	Pathogenic	Deleterious	25,05	Neutral	0,10	Neutral	-6,42	Deleterious	0,83	Deleterious	0,79	Deleterious	0,43	Neutral	0,81	Deleterious	0,75	Deleterious	0,46	Neutral
Q96EX3	K436R	LYS	436	ARG	Pathogenic	Deleterious	52,07	Neutral	-0,20	Neutral	-0,78	Neutral	0,48	Neutral	-0,21	Neutral	0,00	Neutral	0,27	Neutral	0,27	Neutral	0,06	Neutral
Q96L73	A1036P	ALA	1036	PRO	Benign	Neutral	2,56	Deleterious	1,22	Deleterious	0,39	Neutral	0,97	Deleterious	0,37	Deleterious	0,38	Neutral	0,67	Deleterious	0,02	Neutral	0,72	Deleterious
P06865	W420C	TRP	420	CYS	Pathogenic	Deleterious	0,00	Deleterious	2,75	Deleterious	-12,44	Deleterious	0,97	Deleterious	1,50	Deleterious	1,00	Deleterious	0,69	Deleterious	0,95	Deleterious	0,91	Deleterious
P11532	T409S	THR	409	SER	Benign	Neutral	52,42	Neutral	-0,01	Neutral	0,24	Neutral	0,54	Neutral	-0,21	Neutral	0,00	Neutral	0,10	Neutral	0,15	Neutral	0,23	Neutral
Q96L73	L1091I	LEU	1091	ILE	Benign	Neutral	2,72	Deleterious	0,81	Deleterious	-0,33	Neutral	0,65	Neutral	0,00	Neutral	0,65	Deleterious	0,22	Neutral	0,18	Neutral	0,36	Neutral
P23378	T830M	THR	830	MET	Likely pathogenic	Deleterious	0,30	Deleterious	-0,47	Neutral	-4,78	Deleterious	0,92	Deleterious	0,76	Deleterious	1,00	Deleterious	0,82	Deleterious	0,87	Deleterious	0,91	Deleterious
Q71U36	L397P	LEU	397	PRO	Pathogenic	Deleterious	61,00	Neutral	1,07	Deleterious	-5,29	Deleterious	0,65	Neutral	0,43	Deleterious	0,25	Neutral	0,74	Deleterious	0,72	Deleterious	0,91	Deleterious
P35240	F62S	PHE	62	SER	Pathogenic	Deleterious	4,95	Deleterious	3,57	Deleterious	-7,52	Deleterious	0,97	Deleterious	1,08	Deleterious	1,00	Deleterious	0,97	Deleterious	0,90	Deleterious	0,91	Deleterious
Q9HC78	K604T	LYS	604	THR	Pathogenic	Deleterious	50,29	Neutral	-0,33	Neutral	-4,92	Deleterious	0,24	Neutral	-0,18	Neutral	1,00	Deleterious	0,62	Deleterious	0,47	Neutral	0,53	Deleterious
Q07889	P1236T	PRO	1236	THR	Likely benign	Neutral	1,87	Deleterious	-0,52	Neutral	-1,64	Neutral	0,85	Deleterious	0,38	Deleterious	1,00	Deleterious	0,68	Deleterious	0,50	Neutral	0,91	Deleterious
Q6KC79	R1474T	ARG	1474	THR	Likely pathogenic	Deleterious	85,74	Neutral	-0,41	Neutral	-5,14	Deleterious	0,41	Neutral	0,08	Neutral	0,87	Deleterious	0,55	Deleterious	0,82	Deleterious	0,47	Neutral
Q9BZ23	R286C	ARG	286	CYS	Pathogenic	Deleterious	33,81	Neutral	0,00	Neutral	-7,66	Deleterious	0,67	Neutral	0,67	Deleterious	1,00	Deleterious	0,34	Neutral	0,93	Deleterious	0,54	Deleterious
P38398	T1773S	THR	1773	SER	Likely benign;Uncertain significance	Neutral	45,31	Neutral	0,34	Neutral	-0,73	Neutral	0,47	Neutral	-0,23	Neutral	0,62	Deleterious	0,12	Neutral	0,82	Deleterious	0,91	Deleterious
P00451	Y473C	TYR	473	CYS	Pathogenic	Deleterious	34,71	Neutral	1,22	Deleterious	-4,34	Deleterious	0,73	Neutral	0,46	Deleterious	1,00	Deleterious	0,61	Deleterious	0,71	Deleterious	0,41	Neutral
P05129	C77S	CYS	77	SER	Pathogenic	Deleterious	4,94	Deleterious	1,46	Deleterious	-8,19	Deleterious	0,56	Neutral	0,56	Deleterious	1,00	Deleterious	0,92	Deleterious	0,69	Deleterious	0,91	Deleterious
P00451	Y473H	TYR	473	HIS	Pathogenic	Deleterious	34,71	Neutral	1,12	Deleterious	-1,41	Neutral	0,70	Neutral	0,16	Neutral	1,00	Deleterious	0,26	Neutral	0,51	Deleterious	0,22	Neutral
Q17R60	L154P	LEU	154	PRO	Pathogenic	Deleterious	0,78	Deleterious	3,53	Deleterious	-4,83	Deleterious	1,00	Deleterious	0,87	Deleterious	1,00	Deleterious	0,68	Deleterious	0,89	Deleterious	0,72	Deleterious
P21549	G170R	GLY	170	ARG	Pathogenic	Deleterious	0,00	Deleterious	0,61	Neutral	-7,58	Deleterious	0,94	Deleterious	1,04	Deleterious	1,00	Deleterious	0,97	Deleterious	0,75	Deleterious	0,61	Deleterious
O43918	T441M	THR	441	MET	Likely pathogenic	Deleterious	4,46	Deleterious	0,55	Neutral	-1,79	Neutral	0,95	Deleterious	0,55	Deleterious	0,97	Deleterious	0,19	Neutral	0,24	Neutral	0,34	Neutral
Q99959	R101H	ARG	101	HIS	Likely benign	Neutral	19,77	Neutral	0,32	Neutral	-0,53	Neutral	0,66	Neutral	0,02	Neutral	0,01	Neutral	0,16	Neutral	0,38	Neutral	0,48	Neutral
O60315	I739V	ILE	739	VAL	Likely benign	Neutral	3,48	Deleterious	0,89	Deleterious	0,16	Neutral	0,69	Neutral	0,00	Neutral	0,01	Neutral	0,31	Neutral	0,05	Neutral	0,09	Neutral
Q96SN8	I1818M	ILE	1818	MET	Benign	Neutral	76,66	Neutral	-0,07	Neutral	-1,44	Neutral	0,38	Neutral	-0,28	Neutral	0,03	Neutral	0,08	Neutral	0,42	Neutral	0,26	Neutral
Q18PE1	G180A	GLY	180	ALA	Pathogenic	Deleterious	27,94	Neutral	2,29	Deleterious	-4,91	Deleterious	0,78	Deleterious	0,58	Deleterious	0,80	Deleterious	0,82	Deleterious	0,52	Deleterious	0,56	Deleterious
P38398	A1708E	ALA	1708	GLU	Pathogenic	Deleterious	48,50	Neutral	0,94	Deleterious	-0,70	Neutral	0,58	Neutral	-0,07	Neutral	0,99	Deleterious	0,96	Deleterious	0,94	Deleterious	0,91	Deleterious
O00468	E728V	GLU	728	VAL	Benign	Neutral	1,22	Deleterious	-0,71	Neutral	-3,83	Deleterious	1,00	Deleterious	0,79	Deleterious	1,00	Deleterious	0,73	Deleterious	0,72	Deleterious	0,43	Neutral
Q07889	W432R	TRP	432	ARG	Pathogenic	Deleterious	15,63	Deleterious	2,20	Deleterious	-12,95	Deleterious	0,80	Deleterious	1,32	Deleterious	1,00	Deleterious	0,97	Deleterious	0,69	Deleterious	0,91	Deleterious
Q9UJU2	S61P	SER	61	PRO	Pathogenic	Deleterious	74,23	Neutral	0,50	Neutral	-3,11	Deleterious	0,61	Neutral	0,19	Neutral	0,99	Deleterious	0,82	Deleterious	0,69	Deleterious	0,78	Deleterious
Q9UNE7	M240T	MET	240	THR	Pathogenic	Deleterious	1,59	Deleterious	0,81	Deleterious	-4,37	Deleterious	0,72	Neutral	0,45	Deleterious	1,00	Deleterious	0,97	Deleterious	0,62	Deleterious	0,78	Deleterious
P38398	M1689R	MET	1689	ARG	Pathogenic;Uncertain significance	Deleterious	0,00	Deleterious	2,26	Deleterious	-0,98	Neutral	1,00	Deleterious	0,53	Deleterious	0,99	Deleterious	0,95	Deleterious	0,85	Deleterious	0,91	Deleterious
P35625	G189C	GLY	189	CYS	Pathogenic	Deleterious	67,25	Neutral	-0,32	Neutral	-2,64	Deleterious	0,39	Neutral	-0,17	Neutral	0,99	Deleterious	0,63	Deleterious	0,61	Deleterious	0,78	Deleterious
P38398	P1099L	PRO	1099	LEU	Benign;Likely benign	Neutral	56,77	Neutral	0,73	Neutral	-6,68	Deleterious	0,65	Neutral	0,56	Deleterious	0,99	Deleterious	0,55	Deleterious	0,46	Neutral	0,52	Deleterious
Q7Z4L5	V201M	VAL	201	MET	Benign;Likely benign	Neutral	0,00	Deleterious	1,07	Deleterious	-2,08	Neutral	0,76	Deleterious	0,30	Neutral	0,99	Deleterious	0,52	Deleterious	0,74	Deleterious	0,65	Deleterious
Q6ZUT3	R229G	ARG	229	GLY	Pathogenic	Deleterious	25,37	Neutral	1,92	Deleterious	-6,30	Deleterious	0,85	Deleterious	0,79	Deleterious	1,00	Deleterious	0,27	Neutral	0,91	Deleterious	0,78	Deleterious
Q96RQ3	L437P	LEU	437	PRO	Pathogenic	Deleterious	5,39	Deleterious	3,50	Deleterious	-6,86	Deleterious	0,96	Deleterious	0,99	Deleterious	1,00	Deleterious	0,84	Deleterious	0,93	Deleterious	0,91	Deleterious
Q8NFG4	V400I	VAL	400	ILE	Likely benign	Neutral	8,20	Deleterious	0,64	Neutral	-0,27	Neutral	0,56	Neutral	-0,14	Neutral	0,95	Deleterious	0,13	Neutral	0,72	Deleterious	0,36	Neutral
Q5T2R2	D308E	ASP	308	GLU	Pathogenic	Deleterious	25,39	Neutral	0,86	Deleterious	-3,61	Deleterious	0,48	Neutral	0,04	Neutral	1,00	Deleterious	0,89	Deleterious	0,64	Deleterious	0,91	Deleterious
P00451	R1715G	ARG	1715	GLY	Pathogenic	Deleterious	35,87	Neutral	1,11	Deleterious	-4,97	Deleterious	0,55	Neutral	0,27	Neutral	1,00	Deleterious	0,94	Deleterious	0,87	Deleterious	0,78	Deleterious
P56715	G1626R	GLY	1626	ARG	Likely pathogenic	Deleterious	1,44	Deleterious	1,58	Deleterious	-3,77	Deleterious	1,00	Deleterious	0,78	Deleterious	1,00	Deleterious	0,82	Deleterious	0,73	Deleterious	0,91	Deleterious
P01308	G32S	GLY	32	SER	Pathogenic	Deleterious	51,88	Neutral	1,15	Deleterious	-5,36	Deleterious	0,71	Neutral	0,51	Deleterious	1,00	Deleterious	0,81	Deleterious	0,94	Deleterious	0,91	Deleterious
P01308	G32R	GLY	32	ARG	Pathogenic	Deleterious	51,88	Neutral	2,00	Deleterious	-7,15	Deleterious	0,92	Deleterious	0,97	Deleterious	1,00	Deleterious	0,81	Deleterious	0,91	Deleterious	0,91	Deleterious
Q13351	A298P	ALA	298	PRO	Pathogenic	Deleterious	41,18	Neutral	1,96	Deleterious	-4,83	Deleterious	0,73	Neutral	0,51	Deleterious	1,00	Deleterious	0,84	Deleterious	0,95	Deleterious	0,91	Deleterious
P02549	L260P	LEU	260	PRO	Pathogenic	Deleterious	2,32	Deleterious	3,45	Deleterious	-6,32	Deleterious	0,99	Deleterious	0,99	Deleterious	1,00	Deleterious	0,98	Deleterious	0,62	Deleterious	0,91	Deleterious
Q8TE73	M1081V	MET	1081	VAL	Benign	Neutral	54,48	Neutral	0,11	Neutral	-0,69	Neutral	0,29	Neutral	-0,48	Neutral	0,00	Neutral	0,14	Neutral	0,01	Neutral	0,06	Neutral
P38398	G1788D	GLY	1788	ASP	Pathogenic;Uncertain significance	Deleterious	21,83	Neutral	2,63	Deleterious	-1,28	Neutral	0,87	Deleterious	0,38	Deleterious	1,00	Deleterious	0,92	Deleterious	0,91	Deleterious	0,91	Deleterious
P10071	A934P	ALA	934	PRO	Pathogenic	Deleterious	65,12	Neutral	-0,10	Neutral	-4,28	Deleterious	0,31	Neutral	-0,14	Neutral	1,00	Deleterious	0,75	Deleterious	0,93	Deleterious	0,72	Deleterious
P22557	R452C	ARG	452	CYS	Pathogenic	Deleterious	59,58	Neutral	0,81	Deleterious	-4,39	Deleterious	0,42	Neutral	0,03	Neutral	1,00	Deleterious	0,59	Deleterious	0,79	Deleterious	0,60	Deleterious
O15528	T321R	THR	321	ARG	Pathogenic	Deleterious	38,73	Neutral	0,15	Neutral	-5,98	Deleterious	0,50	Neutral	0,28	Neutral	1,00	Deleterious	0,75	Deleterious	0,90	Deleterious	0,91	Deleterious
P16278	R109W	ARG	109	TRP	Likely benign	Neutral	37,95	Neutral	0,98	Deleterious	-3,66	Deleterious	0,57	Neutral	0,17	Neutral	0,99	Deleterious	0,62	Deleterious	0,72	Deleterious	0,68	Deleterious
P01308	F49L	PHE	49	LEU	Pathogenic	Deleterious	79,48	Neutral	0,00	Neutral	-5,00	Deleterious	0,43	Neutral	0,10	Neutral	0,99	Deleterious	NA	NA	0,73	Deleterious	0,78	Deleterious
Q16134	P483L	PRO	483	LEU	Pathogenic	Deleterious	83,21	Neutral	0,52	Neutral	-9,35	Deleterious	0,68	Neutral	0,83	Deleterious	1,00	Deleterious	0,69	Deleterious	0,95	Deleterious	0,91	Deleterious
Q96J92	D564A	ASP	564	ALA	Pathogenic	Deleterious	23,00	Neutral	0,10	Neutral	-7,69	Deleterious	0,80	Deleterious	0,85	Deleterious	1,00	Deleterious	NA	NA	0,52	Deleterious	0,78	Deleterious
O76039	P209R	PRO	209	ARG	Likely pathogenic	Deleterious	14,19	Deleterious	1,57	Deleterious	-8,39	Deleterious	0,81	Deleterious	0,92	Deleterious	1,00	Deleterious	0,97	Deleterious	0,83	Deleterious	0,91	Deleterious
O14746	A202T	ALA	202	THR	Pathogenic	Deleterious	9,31	Deleterious	0,08	Neutral	0,23	Neutral	0,59	Neutral	-0,14	Neutral	0,18	Neutral	0,23	Neutral	0,10	Neutral	0,06	Neutral
Q9H3L0	T182N	THR	182	ASN	Pathogenic	Deleterious	4,18	Deleterious	1,22	Deleterious	-2,90	Deleterious	0,79	Deleterious	0,41	Deleterious	0,83	Deleterious	0,45	Neutral	0,52	Deleterious	0,53	Deleterious
Q2MV58	G466C	GLY	466	CYS	Likely benign	Neutral	35,70	Neutral	0,07	Neutral	-2,95	Deleterious	0,53	Neutral	0,05	Neutral	1,00	Deleterious	0,56	Deleterious	0,62	Deleterious	0,55	Deleterious
O60315	A129T	ALA	129	THR	Likely benign	Neutral	0,32	Deleterious	0,24	Neutral	-0,55	Neutral	0,77	Deleterious	0,17	Neutral	0,00	Neutral	0,30	Neutral	0,18	Neutral	0,04	Neutral
Q9HC77	P55A	PRO	55	ALA	Benign;Likely benign	Neutral	35,39	Neutral	-0,72	Neutral	-1,91	Neutral	0,66	Neutral	0,15	Neutral	0,11	Neutral	0,31	Neutral	0,08	Neutral	0,21	Neutral
P11532	F1388V	PHE	1388	VAL	Benign	Neutral	8,92	Deleterious	1,76	Deleterious	0,02	Neutral	0,89	Deleterious	0,29	Neutral	0,00	Neutral	0,26	Neutral	0,16	Neutral	0,17	Neutral
Q71U36	Q233R	GLN	233	ARG	Likely pathogenic	Deleterious	5,20	Deleterious	0,81	Deleterious	-2,76	Deleterious	0,75	Deleterious	0,35	Deleterious	1,00	Deleterious	0,72	Deleterious	0,59	Deleterious	0,91	Deleterious
P22557	C395Y	CYS	395	TYR	Pathogenic	Deleterious	18,41	Neutral	0,07	Neutral	-3,68	Deleterious	0,84	Deleterious	0,55	Deleterious	0,62	Deleterious	0,89	Deleterious	0,63	Deleterious	0,78	Deleterious
P07902	L74P	LEU	74	PRO	Pathogenic	Deleterious	5,76	Deleterious	2,50	Deleterious	-6,33	Deleterious	0,97	Deleterious	0,97	Deleterious	1,00	Deleterious	0,89	Deleterious	0,77	Deleterious	0,91	Deleterious
P35247	T180A	THR	180	ALA	Benign	Neutral	45,90	Neutral	0,63	Neutral	0,63	Neutral	0,48	Neutral	-0,33	Neutral	0,00	Neutral	0,19	Neutral	0,02	Neutral	0,03	Neutral
P38398	I1858L	ILE	1858	LEU	Benign	Neutral	72,06	Neutral	0,15	Neutral	-0,27	Neutral	0,38	Neutral	-0,40	Neutral	0,00	Neutral	0,17	Neutral	0,25	Neutral	0,43	Neutral
P00451	Y450N	TYR	450	ASN	Pathogenic	Deleterious	20,91	Neutral	1,38	Deleterious	-7,89	Deleterious	0,77	Deleterious	0,83	Deleterious	1,00	Deleterious	0,97	Deleterious	0,81	Deleterious	0,91	Deleterious
P38398	I1405V	ILE	1405	VAL	Benign;Uncertain significance	Neutral	18,52	Neutral	0,71	Neutral	-0,18	Neutral	0,56	Neutral	-0,15	Neutral	0,01	Neutral	0,16	Neutral	0,26	Neutral	0,56	Deleterious
P20823	P112L	PRO	112	LEU	Pathogenic	Deleterious	20,87	Neutral	1,46	Deleterious	-7,56	Deleterious	0,83	Deleterious	0,88	Deleterious	1,00	Deleterious	0,79	Deleterious	0,95	Deleterious	0,78	Deleterious
P38398	I21V	ILE	21	VAL	Likely benign;Uncertain significance	Neutral	66,62	Neutral	0,05	Neutral	-0,08	Neutral	0,52	Neutral	-0,21	Neutral	0,66	Deleterious	0,12	Neutral	0,38	Neutral	0,34	Neutral
Q12768	V1107M	VAL	1107	MET	Likely benign	Neutral	10,24	Deleterious	1,31	Deleterious	-0,87	Neutral	0,75	Deleterious	0,17	Neutral	0,00	Neutral	0,14	Neutral	0,42	Neutral	0,15	Neutral
Q9BX63	R579C	ARG	579	CYS	Likely benign;Uncertain significance	Neutral	53,85	Neutral	0,46	Neutral	-2,58	Deleterious	0,51	Neutral	-0,01	Neutral	0,01	Neutral	0,82	Deleterious	0,70	Deleterious	0,36	Neutral
Q86YC2	E672Q	GLU	672	GLN	Benign	Neutral	37,44	Neutral	0,32	Neutral	-0,93	Neutral	0,43	Neutral	-0,27	Neutral	0,23	Neutral	0,40	Neutral	0,15	Neutral	0,30	Neutral
Q8NBK3	C218Y	CYS	218	TYR	Pathogenic	Deleterious	0,00	Deleterious	1,49	Deleterious	-10,29	Deleterious	0,96	Deleterious	1,31	Deleterious	1,00	Deleterious	0,66	Deleterious	0,75	Deleterious	0,91	Deleterious
Q96L73	A691T	ALA	691	THR	Benign	Neutral	34,59	Neutral	-0,02	Neutral	0,20	Neutral	0,55	Neutral	-0,19	Neutral	0,00	Neutral	0,20	Neutral	0,19	Neutral	0,20	Neutral
P50897	Q279H	GLN	279	HIS	Benign;Likely benign	Neutral	19,16	Neutral	0,41	Neutral	-1,72	Neutral	0,68	Neutral	0,16	Neutral	0,69	Deleterious	0,86	Deleterious	0,66	Deleterious	0,72	Deleterious
P12814	E225K	GLU	225	LYS	Pathogenic	Deleterious	75,80	Neutral	0,15	Neutral	-3,45	Deleterious	0,49	Neutral	0,04	Neutral	0,99	Deleterious	0,42	Neutral	0,96	Deleterious	0,78	Deleterious
P16219	R107C	ARG	107	CYS	Pathogenic	Deleterious	10,69	Deleterious	1,73	Deleterious	-7,78	Deleterious	0,97	Deleterious	1,09	Deleterious	1,00	Deleterious	0,96	Deleterious	0,95	Deleterious	0,91	Deleterious
O43918	P124L	PRO	124	LEU	Likely pathogenic	Deleterious	4,92	Deleterious	-0,14	Neutral	1,25	Neutral	0,95	Deleterious	0,28	Neutral	0,00	Neutral	0,30	Neutral	0,90	Deleterious	0,72	Deleterious
P02549	R45S	ARG	45	SER	Pathogenic	Deleterious	66,25	Neutral	0,37	Neutral	-4,00	Deleterious	0,56	Neutral	0,20	Neutral	0,99	Deleterious	0,61	Deleterious	0,76	Deleterious	0,63	Deleterious
P05129	Q127R	GLN	127	ARG	Pathogenic	Deleterious	2,44	Deleterious	0,74	Neutral	-3,32	Deleterious	0,75	Deleterious	0,39	Deleterious	0,95	Deleterious	0,87	Deleterious	0,80	Deleterious	0,72	Deleterious
Q5TD94	N627H	ASN	627	HIS	Benign	Neutral	16,70	Deleterious	0,40	Neutral	-4,56	Deleterious	0,69	Neutral	0,42	Deleterious	1,00	Deleterious	0,43	Neutral	0,76	Deleterious	0,91	Deleterious
Q9HC77	E1235V	GLU	1235	VAL	Pathogenic	Deleterious	26,33	Neutral	-0,27	Neutral	-6,78	Deleterious	0,89	Deleterious	0,89	Deleterious	1,00	Deleterious	0,90	Deleterious	0,91	Deleterious	0,91	Deleterious
P14598	G192S	GLY	192	SER	Pathogenic	Deleterious	67,27	Neutral	0,95	Deleterious	-5,48	Deleterious	0,73	Neutral	0,56	Deleterious	1,00	Deleterious	0,37	Neutral	0,72	Deleterious	0,78	Deleterious
O60315	I102F	ILE	102	PHE	Likely benign	Neutral	20,79	Neutral	-0,04	Neutral	-0,22	Neutral	0,64	Neutral	-0,04	Neutral	0,42	Neutral	0,37	Neutral	0,32	Neutral	0,52	Deleterious
Q9Y5P6	R185C	ARG	185	CYS	Pathogenic	Deleterious	58,46	Neutral	0,15	Neutral	-7,07	Deleterious	0,52	Neutral	0,41	Deleterious	1,00	Deleterious	0,71	Deleterious	0,87	Deleterious	0,72	Deleterious
Q00534	A197T	ALA	197	THR	Pathogenic	Deleterious	52,00	Neutral	-0,44	Neutral	-2,65	Deleterious	0,20	Neutral	-0,42	Neutral	1,00	Deleterious	0,25	Neutral	0,61	Deleterious	0,39	Neutral
P20933	S72P	SER	72	PRO	Pathogenic	Deleterious	55,69	Neutral	0,53	Neutral	-2,91	Deleterious	0,42	Neutral	-0,10	Neutral	0,92	Deleterious	0,78	Deleterious	0,65	Deleterious	0,72	Deleterious
P35609	T716M	THR	716	MET	Likely pathogenic;Uncertain significance	Deleterious	38,79	Neutral	1,39	Deleterious	-4,52	Deleterious	0,68	Neutral	0,40	Deleterious	0,98	Deleterious	0,60	Deleterious	0,93	Deleterious	0,91	Deleterious
Q13835	P400L	PRO	400	LEU	Likely pathogenic;Uncertain significance	Deleterious	50,14	Neutral	0,40	Neutral	-3,68	Deleterious	0,65	Neutral	0,29	Neutral	1,00	Deleterious	0,49	Neutral	0,94	Deleterious	0,47	Neutral
Q99958	S125L	SER	125	LEU	Pathogenic	Deleterious	70,11	Neutral	0,35	Neutral	-5,65	Deleterious	0,71	Neutral	0,54	Deleterious	1,00	Deleterious	0,77	Deleterious	0,94	Deleterious	0,91	Deleterious
P38398	G1788V	GLY	1788	VAL	Pathogenic	Deleterious	21,83	Neutral	2,92	Deleterious	-1,65	Neutral	0,95	Deleterious	0,52	Deleterious	0,30	Neutral	0,97	Deleterious	0,93	Deleterious	0,91	Deleterious
O95340	T48R	THR	48	ARG	Pathogenic	Deleterious	0,00	Deleterious	1,09	Deleterious	-5,59	Deleterious	0,93	Deleterious	0,85	Deleterious	1,00	Deleterious	0,98	Deleterious	0,86	Deleterious	0,91	Deleterious
P23378	P329T	PRO	329	THR	Likely pathogenic	Deleterious	7,06	Deleterious	1,44	Deleterious	-7,88	Deleterious	0,95	Deleterious	1,08	Deleterious	1,00	Deleterious	0,89	Deleterious	0,67	Deleterious	0,91	Deleterious
P04181	I436N	ILE	436	ASN	Likely pathogenic	Deleterious	1,99	Deleterious	2,78	Deleterious	-6,24	Deleterious	0,99	Deleterious	0,99	Deleterious	1,00	Deleterious	0,84	Deleterious	0,93	Deleterious	0,91	Deleterious
P20933	C163S	CYS	163	SER	Pathogenic	Deleterious	2,69	Deleterious	1,62	Deleterious	-9,25	Deleterious	0,80	Deleterious	0,99	Deleterious	1,00	Deleterious	0,55	Deleterious	0,83	Deleterious	0,61	Deleterious
Q6KC79	D1822G	ASP	1822	GLY	Likely pathogenic	Deleterious	24,13	Neutral	0,61	Neutral	-6,55	Deleterious	0,85	Deleterious	0,82	Deleterious	1,00	Deleterious	0,82	Deleterious	0,90	Deleterious	0,91	Deleterious
P00451	L26R	LEU	26	ARG	Pathogenic	Deleterious	3,39	Deleterious	1,90	Deleterious	-4,05	Deleterious	0,98	Deleterious	0,78	Deleterious	1,00	Deleterious	0,95	Deleterious	0,78	Deleterious	0,91	Deleterious
Q6KC79	N2434S	ASN	2434	SER	Likely pathogenic;Pathogenic	Deleterious	46,22	Neutral	-0,08	Neutral	-4,41	Deleterious	0,49	Neutral	0,13	Neutral	1,00	Deleterious	0,73	Deleterious	0,54	Deleterious	0,50	Neutral
Q13361	W21L	TRP	21	LEU	Pathogenic	Deleterious	82,06	Neutral	-0,05	Neutral	-5,53	Deleterious	0,46	Neutral	0,19	Neutral	0,94	Deleterious	0,76	Deleterious	0,74	Deleterious	0,65	Deleterious
P18074	D681N	ASP	681	ASN	Pathogenic	Deleterious	3,24	Deleterious	0,56	Neutral	-4,67	Deleterious	0,82	Deleterious	0,61	Deleterious	1,00	Deleterious	0,90	Deleterious	0,94	Deleterious	0,78	Deleterious
Q5TD94	R244H	ARG	244	HIS	Benign	Neutral	35,91	Neutral	0,10	Neutral	-4,23	Deleterious	0,40	Neutral	-0,01	Neutral	0,20	Neutral	0,64	Deleterious	0,71	Deleterious	0,78	Deleterious
P04180	M317I	MET	317	ILE	Pathogenic	Deleterious	13,62	Deleterious	0,68	Neutral	-3,18	Deleterious	0,51	Neutral	0,05	Neutral	1,00	Deleterious	0,29	Neutral	0,62	Deleterious	0,57	Deleterious
Q8N490	A9V	ALA	9	VAL	Pathogenic	Deleterious	71,05	Neutral	0,07	Neutral	-0,15	Neutral	0,39	Neutral	-0,38	Neutral	1,00	Deleterious	0,36	Neutral	0,15	Neutral	0,49	Neutral
P04180	L233P	LEU	233	PRO	Pathogenic	Deleterious	4,96	Deleterious	3,04	Deleterious	-5,66	Deleterious	0,98	Deleterious	0,92	Deleterious	1,00	Deleterious	0,55	Deleterious	0,84	Deleterious	0,91	Deleterious
Q5JTZ9	F50C	PHE	50	CYS	Pathogenic	Deleterious	0,00	Deleterious	2,82	Deleterious	-7,06	Deleterious	0,91	Deleterious	0,95	Deleterious	1,00	Deleterious	0,97	Deleterious	0,90	Deleterious	0,91	Deleterious
P01308	L68M	LEU	68	MET	Likely benign	Neutral	20,47	Neutral	0,82	Deleterious	-0,09	Neutral	0,61	Neutral	-0,08	Neutral	0,87	Deleterious	0,54	Deleterious	0,26	Neutral	0,24	Neutral
Q8TE73	I766L	ILE	766	LEU	Benign	Neutral	2,04	Deleterious	0,74	Neutral	-1,15	Neutral	0,72	Neutral	0,16	Neutral	0,00	Neutral	0,15	Neutral	0,28	Neutral	0,14	Neutral
Q96L73	K1631R	LYS	1631	ARG	Likely pathogenic;Uncertain significance	Deleterious	60,47	Neutral	-0,46	Neutral	-0,69	Neutral	0,28	Neutral	-0,49	Neutral	0,12	Neutral	0,06	Neutral	0,35	Neutral	0,28	Neutral
P07320	P24T	PRO	24	THR	Pathogenic	Deleterious	36,93	Neutral	0,19	Neutral	-1,25	Neutral	0,51	Neutral	-0,12	Neutral	0,08	Neutral	0,55	Deleterious	0,17	Neutral	0,36	Neutral
P43034	S169P	SER	169	PRO	Pathogenic	Deleterious	0,00	Deleterious	2,75	Deleterious	-4,98	Deleterious	0,95	Deleterious	0,82	Deleterious	1,00	Deleterious	0,98	Deleterious	0,84	Deleterious	0,78	Deleterious
P07320	P24S	PRO	24	SER	Pathogenic	Deleterious	36,93	Neutral	0,47	Neutral	-0,18	Neutral	0,56	Neutral	-0,15	Neutral	0,00	Neutral	0,22	Neutral	0,05	Neutral	0,03	Neutral
Q9HC77	N1102S	ASN	1102	SER	Benign	Neutral	82,01	Neutral	-0,13	Neutral	-1,05	Neutral	0,42	Neutral	-0,27	Neutral	0,26	Neutral	0,16	Neutral	0,06	Neutral	0,33	Neutral
P16278	Y83H	TYR	83	HIS	Pathogenic	Deleterious	1,46	Deleterious	2,58	Deleterious	-4,56	Deleterious	0,94	Deleterious	0,77	Deleterious	1,00	Deleterious	0,86	Deleterious	0,81	Deleterious	0,91	Deleterious
Q7Z4L5	Q222L	GLN	222	LEU	Likely benign	Neutral	0,00	Deleterious	-0,29	Neutral	-0,75	Neutral	0,98	Deleterious	0,49	Deleterious	0,03	Neutral	0,18	Neutral	0,34	Neutral	0,04	Neutral
P12272	L44P	LEU	44	PRO	Pathogenic	Deleterious	79,19	Neutral	0,15	Neutral	-5,08	Deleterious	0,03	Neutral	-0,45	Neutral	1,00	Deleterious	0,42	Neutral	0,87	Deleterious	0,78	Deleterious
O95613	R1953H	ARG	1953	HIS	Benign	Neutral	97,63	Neutral	-0,07	Neutral	-0,77	Neutral	0,53	Neutral	-0,14	Neutral	0,00	Neutral	0,29	Neutral	0,05	Neutral	0,16	Neutral
Q71U36	I332T	ILE	332	THR	Likely pathogenic	Deleterious	20,29	Neutral	2,35	Deleterious	-3,31	Deleterious	0,68	Neutral	0,29	Neutral	0,96	Deleterious	0,57	Deleterious	0,54	Deleterious	0,91	Deleterious
O60315	P20L	PRO	20	LEU	Pathogenic	Deleterious	18,79	Neutral	1,26	Deleterious	-4,32	Deleterious	0,72	Neutral	0,44	Deleterious	0,99	Deleterious	0,69	Deleterious	0,63	Deleterious	0,91	Deleterious
Q96SN8	S255L	SER	255	LEU	Benign;Uncertain significance	Neutral	54,89	Neutral	0,16	Neutral	-2,63	Deleterious	0,50	Neutral	-0,02	Neutral	0,93	Deleterious	0,15	Neutral	0,51	Deleterious	0,65	Deleterious
P00451	R2169H	ARG	2169	HIS	Pathogenic	Deleterious	12,79	Deleterious	0,16	Neutral	-4,24	Deleterious	0,73	Neutral	0,45	Deleterious	1,00	Deleterious	0,95	Deleterious	0,96	Deleterious	0,91	Deleterious
P38398	R1726G	ARG	1726	GLY	Benign;Uncertain significance	Neutral	78,09	Neutral	-0,54	Neutral	-0,61	Neutral	0,09	Neutral	-0,77	Neutral	0,00	Neutral	0,19	Neutral	0,07	Neutral	0,16	Neutral
O76039	R31G	ARG	31	GLY	Pathogenic	Deleterious	32,80	Neutral	2,02	Deleterious	-4,71	Deleterious	0,81	Deleterious	0,60	Deleterious	0,99	Deleterious	0,92	Deleterious	0,79	Deleterious	0,91	Deleterious
Q9UNE7	N65S	ASN	65	SER	Pathogenic	Deleterious	16,79	Deleterious	1,23	Deleterious	-4,33	Deleterious	0,63	Neutral	0,32	Neutral	1,00	Deleterious	0,93	Deleterious	0,74	Deleterious	0,91	Deleterious
P10644	R335P	ARG	335	PRO	Pathogenic	Deleterious	11,90	Deleterious	-0,03	Neutral	-4,61	Deleterious	0,88	Deleterious	0,69	Deleterious	1,00	Deleterious	0,87	Deleterious	0,95	Deleterious	0,78	Deleterious
P07902	I378V	ILE	378	VAL	Pathogenic	Deleterious	96,46	Neutral	0,01	Neutral	-0,03	Neutral	0,43	Neutral	-0,33	Neutral	0,00	Neutral	0,13	Neutral	0,18	Neutral	0,17	Neutral
P53634	Y412C	TYR	412	CYS	Pathogenic	Deleterious	0,94	Deleterious	3,16	Deleterious	-8,15	Deleterious	0,91	Deleterious	1,05	Deleterious	1,00	Deleterious	0,97	Deleterious	0,74	Deleterious	0,78	Deleterious
P23378	G762R	GLY	762	ARG	Likely pathogenic;Pathogenic	Deleterious	1,00	Deleterious	1,55	Deleterious	-7,58	Deleterious	0,98	Deleterious	1,09	Deleterious	0,99	Deleterious	0,97	Deleterious	0,94	Deleterious	0,91	Deleterious
P23378	A313P	ALA	313	PRO	Likely pathogenic	Deleterious	0,00	Deleterious	3,12	Deleterious	-4,35	Deleterious	0,99	Deleterious	0,83	Deleterious	0,99	Deleterious	0,95	Deleterious	0,87	Deleterious	0,68	Deleterious
Q06210	T15A	THR	15	ALA	Pathogenic	Deleterious	0,00	Deleterious	1,84	Deleterious	-1,71	Neutral	0,89	Deleterious	0,45	Deleterious	0,42	Neutral	0,46	Neutral	0,29	Neutral	0,27	Neutral
P11532	Y231N	TYR	231	ASN	Pathogenic	Deleterious	4,58	Deleterious	2,87	Deleterious	-6,60	Deleterious	0,98	Deleterious	1,01	Deleterious	1,00	Deleterious	0,94	Deleterious	0,72	Deleterious	0,91	Deleterious
P35713	W95R	TRP	95	ARG	Pathogenic	Deleterious	4,02	Deleterious	1,79	Deleterious	-12,53	Deleterious	0,97	Deleterious	1,52	Deleterious	0,99	Deleterious	0,98	Deleterious	0,38	Neutral	0,91	Deleterious
Q9HC77	H96R	HIS	96	ARG	Benign	Neutral	69,24	Neutral	-0,14	Neutral	-1,29	Neutral	0,26	Neutral	-0,46	Neutral	0,01	Neutral	0,39	Neutral	0,01	Neutral	0,04	Neutral
Q7RTU9	V294I	VAL	294	ILE	Benign	Neutral	0,24	Deleterious	0,55	Neutral	-0,02	Neutral	0,71	Neutral	0,05	Neutral	0,00	Neutral	0,22	Neutral	0,01	Neutral	0,01	Neutral
Q9BXM0	P1083R	PRO	1083	ARG	Benign;Likely benign	Neutral	71,61	Neutral	0,59	Neutral	-2,26	Neutral	0,54	Neutral	0,01	Neutral	1,00	Deleterious	0,36	Neutral	0,25	Neutral	0,30	Neutral
P49747	E583K	GLU	583	LYS	Pathogenic	Deleterious	21,86	Neutral	0,63	Neutral	-3,69	Deleterious	0,62	Neutral	0,25	Neutral	1,00	Deleterious	0,69	Deleterious	0,94	Deleterious	0,43	Neutral
Q07889	E108K	GLU	108	LYS	Likely pathogenic;Pathogenic	Deleterious	91,49	Neutral	0,18	Neutral	-2,95	Deleterious	0,37	Neutral	-0,17	Neutral	0,39	Neutral	0,51	Deleterious	0,77	Deleterious	0,56	Deleterious
P01229	W28R	TRP	28	ARG	Benign	Neutral	63,22	Neutral	-0,03	Neutral	0,24	Neutral	0,33	Neutral	-0,50	Neutral	0,00	Neutral	0,23	Neutral	0,03	Neutral	0,11	Neutral
Q86YC2	Y334C	TYR	334	CYS	Likely benign;Uncertain significance	Neutral	16,82	Deleterious	1,98	Deleterious	-2,50	Deleterious	0,82	Deleterious	0,42	Deleterious	0,00	Neutral	0,25	Neutral	0,04	Neutral	0,23	Neutral
Q86YC2	Y334D	TYR	334	ASP	Likely benign;Uncertain significance	Neutral	16,82	Deleterious	2,91	Deleterious	-2,70	Deleterious	0,87	Deleterious	0,50	Deleterious	0,10	Neutral	0,42	Neutral	0,03	Neutral	0,18	Neutral
P07902	Q118H	GLN	118	HIS	Pathogenic	Deleterious	72,81	Neutral	-0,04	Neutral	-2,94	Deleterious	0,25	Neutral	-0,33	Neutral	0,95	Deleterious	0,15	Neutral	0,61	Deleterious	0,63	Deleterious
O60832	A353V	ALA	353	VAL	Pathogenic	Deleterious	53,87	Neutral	0,54	Neutral	-2,29	Neutral	0,34	Neutral	-0,27	Neutral	0,20	Neutral	0,08	Neutral	0,71	Deleterious	0,08	Neutral
P49747	N555K	ASN	555	LYS	Pathogenic	Deleterious	6,79	Deleterious	2,23	Deleterious	-5,53	Deleterious	0,97	Deleterious	0,90	Deleterious	1,00	Deleterious	0,87	Deleterious	0,84	Deleterious	0,68	Deleterious
Q9BX63	I746V	ILE	746	VAL	Benign;Likely benign	Neutral	0,00	Deleterious	1,00	Deleterious	-0,57	Neutral	0,69	Neutral	0,07	Neutral	0,01	Neutral	0,17	Neutral	0,23	Neutral	0,20	Neutral
Q96L73	I899T	ILE	899	THR	Likely benign	Neutral	8,08	Deleterious	1,50	Deleterious	-0,51	Neutral	0,80	Deleterious	0,21	Neutral	0,50	Deleterious	0,54	Deleterious	0,38	Neutral	0,78	Deleterious
P43034	S399T	SER	399	THR	Pathogenic	Deleterious	0,00	Deleterious	1,08	Deleterious	-2,86	Deleterious	0,85	Deleterious	0,49	Deleterious	0,91	Deleterious	0,91	Deleterious	0,69	Deleterious	0,63	Deleterious
P49590	L3V	LEU	3	VAL	Benign	Neutral	100,00	Neutral	-0,12	Neutral	-0,03	Neutral	0,26	Neutral	-0,58	Neutral	0,01	Neutral	0,08	Neutral	0,28	Neutral	0,91	Deleterious
P11532	A168D	ALA	168	ASP	Pathogenic	Deleterious	2,73	Deleterious	1,67	Deleterious	-4,39	Deleterious	0,97	Deleterious	0,80	Deleterious	1,00	Deleterious	0,89	Deleterious	0,87	Deleterious	0,91	Deleterious
P00451	Y133C	TYR	133	CYS	Pathogenic	Deleterious	53,31	Neutral	0,37	Neutral	-8,49	Deleterious	0,65	Neutral	0,70	Deleterious	1,00	Deleterious	0,82	Deleterious	0,65	Deleterious	0,91	Deleterious
Q9H0P0	D137V	ASP	137	VAL	Pathogenic	Deleterious	33,37	Neutral	0,51	Neutral	-7,98	Deleterious	0,68	Neutral	0,71	Deleterious	1,00	Deleterious	0,82	Deleterious	0,91	Deleterious	0,91	Deleterious
P18074	R658C	ARG	658	CYS	Pathogenic	Deleterious	4,45	Deleterious	1,82	Deleterious	-7,29	Deleterious	0,98	Deleterious	1,06	Deleterious	1,00	Deleterious	0,93	Deleterious	0,94	Deleterious	0,91	Deleterious
Q6KC79	K493E	LYS	493	GLU	Likely pathogenic	Deleterious	88,80	Neutral	0,12	Neutral	-1,00	Neutral	0,41	Neutral	-0,29	Neutral	0,99	Deleterious	0,27	Neutral	0,77	Deleterious	0,91	Deleterious
P31040	S509L	SER	509	LEU	Pathogenic	Deleterious	31,67	Neutral	0,52	Neutral	-2,70	Deleterious	0,73	Neutral	0,31	Neutral	0,96	Deleterious	0,63	Deleterious	0,65	Deleterious	0,61	Deleterious
P15516	R41Q	ARG	41	GLN	Benign	Neutral	90,70	Neutral	-0,19	Neutral	-2,68	Deleterious	0,52	Neutral	0,02	Neutral	0,54	Deleterious	0,06	Neutral	0,17	Neutral	0,41	Neutral
O76039	Q791P	GLN	791	PRO	Benign	Neutral	37,16	Neutral	-0,39	Neutral	-1,65	Neutral	0,16	Neutral	-0,57	Neutral	1,00	Deleterious	0,61	Deleterious	0,48	Neutral	0,91	Deleterious
Q9P267	I1104V	ILE	1104	VAL	Benign	Neutral	1,74	Deleterious	1,24	Deleterious	-0,13	Neutral	0,66	Neutral	-0,02	Neutral	0,98	Deleterious	0,25	Neutral	0,43	Neutral	0,91	Deleterious
P23352	S396L	SER	396	LEU	Pathogenic	Deleterious	37,98	Neutral	0,74	Deleterious	-2,40	Neutral	0,67	Neutral	0,20	Neutral	0,62	Deleterious	0,60	Deleterious	0,42	Neutral	0,65	Deleterious
Q9Y4U1	D60H	ASP	60	HIS	Benign	Neutral	54,97	Neutral	0,13	Neutral	-3,59	Deleterious	0,44	Neutral	-0,01	Neutral	1,00	Deleterious	0,47	Neutral	0,85	Deleterious	0,60	Deleterious
O76039	A40V	ALA	40	VAL	Pathogenic	Deleterious	2,74	Deleterious	-0,19	Neutral	-3,68	Deleterious	0,90	Deleterious	0,63	Deleterious	1,00	Deleterious	0,92	Deleterious	0,95	Deleterious	0,91	Deleterious
P35609	M507V	MET	507	VAL	Likely benign	Neutral	1,04	Deleterious	0,98	Deleterious	0,39	Neutral	0,64	Neutral	-0,08	Neutral	0,00	Neutral	0,32	Neutral	0,15	Neutral	0,06	Neutral
O95972	R76C	ARG	76	CYS	Pathogenic	Deleterious	18,30	Neutral	1,12	Deleterious	-2,74	Deleterious	0,88	Deleterious	0,53	Deleterious	1,00	Deleterious	0,83	Deleterious	0,59	Deleterious	0,53	Deleterious
P05062	A338V	ALA	338	VAL	Likely pathogenic	Deleterious	0,00	Deleterious	0,92	Deleterious	-2,83	Deleterious	0,85	Deleterious	0,50	Deleterious	1,00	Deleterious	0,91	Deleterious	0,95	Deleterious	0,91	Deleterious
Q9NQT5	V80F	VAL	80	PHE	Likely pathogenic;Pathogenic	Deleterious	3,64	Deleterious	0,19	Neutral	-3,03	Deleterious	0,85	Deleterious	0,51	Deleterious	0,94	Deleterious	0,68	Deleterious	0,94	Deleterious	0,46	Neutral
Q92562	G104D	GLY	104	ASP	Pathogenic	Deleterious	1,37	Deleterious	2,03	Deleterious	-5,12	Deleterious	1,00	Deleterious	0,90	Deleterious	1,00	Deleterious	0,39	Neutral	0,88	Deleterious	0,78	Deleterious
Q5JTZ9	G965R	GLY	965	ARG	Pathogenic	Deleterious	12,11	Deleterious	0,43	Neutral	-7,19	Deleterious	0,78	Deleterious	0,77	Deleterious	1,00	Deleterious	0,98	Deleterious	0,95	Deleterious	0,91	Deleterious
Q7Z4L5	M280V	MET	280	VAL	Likely benign	Neutral	77,99	Neutral	-0,06	Neutral	-0,82	Neutral	0,46	Neutral	-0,23	Neutral	0,00	Neutral	0,11	Neutral	0,10	Neutral	0,06	Neutral
Q07889	C441Y	CYS	441	TYR	Pathogenic	Deleterious	2,09	Deleterious	0,45	Neutral	-9,87	Deleterious	0,93	Deleterious	1,22	Deleterious	1,00	Deleterious	0,98	Deleterious	0,77	Deleterious	0,91	Deleterious
P38398	S1320P	SER	1320	PRO	Benign	Neutral	7,15	Deleterious	1,87	Deleterious	0,29	Neutral	0,90	Deleterious	0,29	Neutral	0,00	Neutral	0,23	Neutral	0,02	Neutral	0,07	Neutral
P15976	G208R	GLY	208	ARG	Pathogenic	Deleterious	18,64	Neutral	1,97	Deleterious	-7,73	Deleterious	0,85	Deleterious	0,93	Deleterious	1,00	Deleterious	0,63	Deleterious	0,65	Deleterious	0,91	Deleterious
P07902	H114L	HIS	114	LEU	Pathogenic	Deleterious	61,40	Neutral	0,26	Neutral	-5,44	Deleterious	0,48	Neutral	0,21	Neutral	0,80	Deleterious	0,38	Neutral	0,75	Deleterious	0,78	Deleterious
O95343	R257P	ARG	257	PRO	Pathogenic	Deleterious	17,31	Deleterious	2,29	Deleterious	-6,80	Deleterious	0,90	Deleterious	0,91	Deleterious	0,98	Deleterious	0,97	Deleterious	0,65	Deleterious	0,91	Deleterious
P16278	N437I	ASN	437	ILE	Likely pathogenic	Deleterious	26,59	Neutral	1,54	Deleterious	-5,15	Deleterious	0,86	Deleterious	0,71	Deleterious	0,93	Deleterious	0,40	Neutral	0,49	Neutral	0,57	Deleterious
P23760	N47K	ASN	47	LYS	Pathogenic	Deleterious	67,34	Neutral	0,00	Neutral	-4,92	Deleterious	0,45	Neutral	0,12	Neutral	1,00	Deleterious	0,73	Deleterious	0,88	Deleterious	0,91	Deleterious
P23760	N47H	ASN	47	HIS	Pathogenic	Deleterious	67,34	Neutral	-0,02	Neutral	-4,10	Deleterious	0,43	Neutral	0,02	Neutral	1,00	Deleterious	0,64	Deleterious	0,75	Deleterious	0,91	Deleterious
Q5T481	T177I	THR	177	ILE	Likely benign	Neutral	56,40	Neutral	0,20	Neutral	-1,18	Neutral	0,52	Neutral	-0,12	Neutral	0,87	Deleterious	0,46	Neutral	0,37	Neutral	0,65	Deleterious
Q96SN8	F182L	PHE	182	LEU	Benign	Neutral	72,64	Neutral	-0,12	Neutral	-1,80	Neutral	0,30	Neutral	-0,37	Neutral	0,05	Neutral	0,21	Neutral	0,21	Neutral	0,14	Neutral
P51610	S225N	SER	225	ASN	Pathogenic	Deleterious	29,27	Neutral	0,47	Neutral	-2,73	Deleterious	0,58	Neutral	0,10	Neutral	0,35	Neutral	0,15	Neutral	0,86	Deleterious	0,32	Neutral
P04181	G237D	GLY	237	ASP	Likely pathogenic	Deleterious	0,99	Deleterious	2,21	Deleterious	-6,59	Deleterious	0,97	Deleterious	0,99	Deleterious	1,00	Deleterious	0,89	Deleterious	0,91	Deleterious	0,91	Deleterious
O75369	G168S	GLY	168	SER	Pathogenic	Deleterious	0,00	Deleterious	2,70	Deleterious	-4,85	Deleterious	0,87	Deleterious	0,69	Deleterious	1,00	Deleterious	0,90	Deleterious	0,94	Deleterious	0,91	Deleterious
O14746	A1062T	ALA	1062	THR	Pathogenic;risk factor	Deleterious	16,60	Deleterious	0,37	Neutral	0,64	Neutral	0,69	Neutral	-0,03	Neutral	0,34	Neutral	0,09	Neutral	0,10	Neutral	0,06	Neutral
O14746	R486C	ARG	486	CYS	Pathogenic	Deleterious	8,85	Deleterious	1,07	Deleterious	-4,42	Deleterious	0,88	Deleterious	0,67	Deleterious	1,00	Deleterious	0,36	Neutral	0,73	Deleterious	0,78	Deleterious
Q9P219	G1983A	GLY	1983	ALA	Benign	Neutral	30,72	Neutral	-0,32	Neutral	-1,13	Neutral	0,52	Neutral	-0,11	Neutral	0,13	Neutral	0,18	Neutral	0,08	Neutral	0,07	Neutral
Q9Y283	N247S	ASN	247	SER	Benign	Neutral	26,94	Neutral	0,61	Neutral	-2,64	Deleterious	0,62	Neutral	0,15	Neutral	0,25	Neutral	0,50	Neutral	0,36	Neutral	0,35	Neutral
O76039	N461S	ASN	461	SER	Likely benign	Neutral	6,24	Deleterious	1,29	Deleterious	-0,38	Neutral	0,85	Deleterious	0,27	Neutral	0,00	Neutral	0,59	Deleterious	0,06	Neutral	0,06	Neutral
O75360	R99Q	ARG	99	GLN	Pathogenic	Deleterious	14,88	Deleterious	1,05	Deleterious	-3,83	Deleterious	0,66	Neutral	0,32	Neutral	1,00	Deleterious	0,88	Deleterious	0,62	Deleterious	0,91	Deleterious
P00451	V345L	VAL	345	LEU	Pathogenic	Deleterious	5,35	Deleterious	0,94	Deleterious	-2,39	Neutral	0,84	Deleterious	0,44	Deleterious	0,99	Deleterious	0,37	Neutral	0,72	Deleterious	0,72	Deleterious
O43379	D511N	ASP	511	ASN	Pathogenic	Deleterious	4,87	Deleterious	0,70	Neutral	-4,70	Deleterious	0,70	Neutral	0,45	Deleterious	0,83	Deleterious	0,50	Deleterious	0,78	Deleterious	0,47	Neutral
O60315	R957Q	ARG	957	GLN	Likely benign;Uncertain significance	Neutral	52,58	Neutral	-0,15	Neutral	-0,12	Neutral	0,39	Neutral	-0,39	Neutral	1,00	Deleterious	0,37	Neutral	0,67	Deleterious	0,04	Neutral
Q96L73	C1606Y	CYS	1606	TYR	Likely pathogenic	Deleterious	31,76	Neutral	0,64	Neutral	-10,56	Deleterious	0,81	Deleterious	1,12	Deleterious	1,00	Deleterious	0,82	Deleterious	0,89	Deleterious	0,57	Deleterious
P02649	V254E	VAL	254	GLU	Pathogenic	Deleterious	34,58	Neutral	-0,81	Neutral	-2,68	Deleterious	0,40	Neutral	-0,15	Neutral	0,89	Deleterious	0,38	Neutral	0,82	Deleterious	0,56	Deleterious
Q96NR8	T49M	THR	49	MET	Pathogenic	Deleterious	45,90	Neutral	0,93	Deleterious	-5,41	Deleterious	0,66	Neutral	0,45	Deleterious	1,00	Deleterious	0,84	Deleterious	0,95	Deleterious	0,91	Deleterious
P07902	H31N	HIS	31	ASN	Pathogenic	Deleterious	13,30	Deleterious	1,12	Deleterious	-6,19	Deleterious	0,72	Neutral	0,60	Deleterious	1,00	Deleterious	0,92	Deleterious	0,81	Deleterious	0,91	Deleterious
P08123	G805D	GLY	805	ASP	Pathogenic	Deleterious	0,00	Deleterious	2,62	Deleterious	-5,87	Deleterious	1,00	Deleterious	0,96	Deleterious	1,00	Deleterious	0,96	Deleterious	0,69	Deleterious	0,91	Deleterious
P02766	Y134H	TYR	134	HIS	Pathogenic	Deleterious	68,93	Neutral	-0,25	Neutral	-4,01	Deleterious	0,41	Neutral	-0,02	Neutral	1,00	Deleterious	0,57	Deleterious	0,75	Deleterious	0,55	Deleterious
P02766	Y134C	TYR	134	CYS	Pathogenic	Deleterious	68,93	Neutral	0,34	Neutral	-5,72	Deleterious	0,68	Neutral	0,51	Deleterious	1,00	Deleterious	0,89	Deleterious	0,40	Neutral	0,52	Deleterious
O95613	T3005M	THR	3005	MET	Likely benign	Neutral	48,87	Neutral	-0,30	Neutral	-3,28	Deleterious	0,53	Neutral	0,09	Neutral	0,99	Deleterious	0,30	Neutral	0,89	Deleterious	0,56	Deleterious
P56715	A1670T	ALA	1670	THR	Benign;Likely benign	Neutral	2,38	Deleterious	1,04	Deleterious	0,14	Neutral	0,73	Neutral	0,07	Neutral	0,01	Neutral	0,35	Neutral	0,07	Neutral	0,06	Neutral
Q9Y2Z9	A328D	ALA	328	ASP	Pathogenic	Deleterious	10,03	Deleterious	2,04	Deleterious	-1,73	Neutral	0,90	Deleterious	0,46	Deleterious	0,01	Neutral	0,35	Neutral	0,95	Deleterious	0,72	Deleterious
P07686	P417L	PRO	417	LEU	Pathogenic	Deleterious	84,36	Neutral	0,07	Neutral	-6,36	Deleterious	0,77	Deleterious	0,70	Deleterious	0,89	Deleterious	0,62	Deleterious	0,46	Neutral	0,51	Deleterious
P04181	Q104R	GLN	104	ARG	Likely pathogenic	Deleterious	0,96	Deleterious	0,52	Neutral	-3,73	Deleterious	0,85	Deleterious	0,57	Deleterious	1,00	Deleterious	0,82	Deleterious	0,63	Deleterious	0,78	Deleterious
Q9BZ23	G126A	GLY	126	ALA	Benign	Neutral	60,99	Neutral	-0,22	Neutral	0,31	Neutral	0,21	Neutral	-0,68	Neutral	0,00	Neutral	0,07	Neutral	0,17	Neutral	0,01	Neutral
Q6KC79	S509C	SER	509	CYS	Likely benign;Uncertain significance	Neutral	12,21	Deleterious	0,21	Neutral	-1,23	Neutral	0,77	Deleterious	0,23	Neutral	0,98	Deleterious	0,29	Neutral	0,61	Deleterious	0,91	Deleterious
O00116	T568M	THR	568	MET	Pathogenic	Deleterious	0,00	Deleterious	0,43	Neutral	-5,84	Deleterious	0,87	Deleterious	0,79	Deleterious	1,00	Deleterious	0,73	Deleterious	0,95	Deleterious	0,91	Deleterious
P01011	P252A	PRO	252	ALA	Pathogenic	Deleterious	6,35	Deleterious	1,16	Deleterious	-5,64	Deleterious	0,78	Deleterious	0,64	Deleterious	0,03	Neutral	0,24	Neutral	0,23	Neutral	0,32	Neutral
Q96NR8	A126V	ALA	126	VAL	Pathogenic	Deleterious	6,72	Deleterious	0,95	Deleterious	-3,76	Deleterious	0,93	Deleterious	0,68	Deleterious	1,00	Deleterious	0,73	Deleterious	0,96	Deleterious	0,91	Deleterious
O60216	C585R	CYS	585	ARG	Pathogenic	Deleterious	17,04	Deleterious	1,15	Deleterious	-5,60	Deleterious	0,81	Deleterious	0,68	Deleterious	0,99	Deleterious	0,79	Deleterious	0,79	Deleterious	0,78	Deleterious
P20823	Y122C	TYR	122	CYS	Pathogenic	Deleterious	11,33	Deleterious	1,96	Deleterious	-7,97	Deleterious	0,92	Deleterious	1,04	Deleterious	1,00	Deleterious	0,80	Deleterious	0,84	Deleterious	0,91	Deleterious
P04180	T345M	THR	345	MET	Pathogenic	Deleterious	0,57	Deleterious	-0,51	Neutral	-5,47	Deleterious	0,94	Deleterious	0,85	Deleterious	1,00	Deleterious	0,93	Deleterious	0,85	Deleterious	0,91	Deleterious
Q9HC77	N23S	ASN	23	SER	Benign	Neutral	6,01	Deleterious	1,73	Deleterious	-1,15	Neutral	0,80	Deleterious	0,28	Neutral	0,00	Neutral	0,44	Neutral	0,07	Neutral	0,08	Neutral
P20823	P94L	PRO	94	LEU	Likely pathogenic	Deleterious	72,91	Neutral	0,79	Deleterious	-3,59	Deleterious	0,71	Neutral	0,36	Deleterious	0,44	Neutral	0,55	Deleterious	0,87	Deleterious	0,72	Deleterious
P16278	R148C	ARG	148	CYS	Pathogenic	Deleterious	1,08	Deleterious	0,80	Deleterious	-6,57	Deleterious	0,99	Deleterious	1,02	Deleterious	1,00	Deleterious	0,84	Deleterious	0,94	Deleterious	0,91	Deleterious
O00329	N334K	ASN	334	LYS	Pathogenic	Deleterious	26,55	Neutral	0,61	Neutral	-5,13	Deleterious	0,58	Neutral	0,32	Neutral	0,99	Deleterious	0,53	Deleterious	0,64	Deleterious	0,72	Deleterious
P02655	E60K	GLU	60	LYS	Pathogenic	Deleterious	58,88	Neutral	0,15	Neutral	-1,74	Neutral	0,42	Neutral	-0,20	Neutral	0,01	Neutral	0,13	Neutral	0,06	Neutral	0,08	Neutral
P23378	R461Q	ARG	461	GLN	Likely pathogenic	Deleterious	11,59	Deleterious	0,82	Deleterious	-3,95	Deleterious	0,61	Neutral	0,25	Neutral	1,00	Deleterious	0,80	Deleterious	0,96	Deleterious	0,78	Deleterious
O00468	L1088F	LEU	1088	PHE	Likely benign	Neutral	8,39	Deleterious	0,52	Neutral	0,59	Neutral	0,72	Neutral	0,00	Neutral	0,00	Neutral	0,14	Neutral	0,00	Neutral	0,04	Neutral
P40939	L342P	LEU	342	PRO	Pathogenic	Deleterious	13,22	Deleterious	2,14	Deleterious	-6,74	Deleterious	0,96	Deleterious	0,99	Deleterious	1,00	Deleterious	0,92	Deleterious	0,91	Deleterious	0,91	Deleterious
P16278	T500A	THR	500	ALA	Pathogenic	Deleterious	8,50	Deleterious	1,82	Deleterious	-3,25	Deleterious	0,88	Deleterious	0,57	Deleterious	0,74	Deleterious	0,70	Deleterious	0,58	Deleterious	0,27	Neutral
Q5TD94	R556H	ARG	556	HIS	Benign	Neutral	41,23	Neutral	0,22	Neutral	-4,51	Deleterious	0,42	Neutral	0,04	Neutral	0,80	Deleterious	0,26	Neutral	0,91	Deleterious	0,91	Deleterious
P02766	G26S	GLY	26	SER	Benign	Neutral	14,95	Deleterious	0,49	Neutral	0,11	Neutral	0,61	Neutral	-0,10	Neutral	0,00	Neutral	0,14	Neutral	0,09	Neutral	0,01	Neutral
Q96L73	S726P	SER	726	PRO	Benign	Neutral	45,45	Neutral	0,85	Deleterious	-1,15	Neutral	0,60	Neutral	0,00	Neutral	1,00	Deleterious	0,29	Neutral	0,03	Neutral	0,56	Deleterious
P57082	G248V	GLY	248	VAL	Pathogenic	Deleterious	80,94	Neutral	-0,56	Neutral	-8,65	Deleterious	0,72	Neutral	0,82	Deleterious	1,00	Deleterious	0,85	Deleterious	0,87	Deleterious	0,91	Deleterious
Q6KC79	V1441L	VAL	1441	LEU	Pathogenic	Deleterious	33,32	Neutral	0,28	Neutral	-1,48	Neutral	0,51	Neutral	-0,10	Neutral	0,01	Neutral	0,18	Neutral	0,44	Neutral	0,36	Neutral
O60494	I690V	ILE	690	VAL	Likely pathogenic	Deleterious	9,33	Deleterious	1,06	Deleterious	0,28	Neutral	0,65	Neutral	-0,06	Neutral	0,00	Neutral	0,30	Neutral	0,02	Neutral	0,01	Neutral
Q8N159	L430P	LEU	430	PRO	Pathogenic	Deleterious	0,44	Deleterious	4,18	Deleterious	-4,13	Deleterious	0,98	Deleterious	0,79	Deleterious	1,00	Deleterious	0,95	Deleterious	0,59	Deleterious	0,72	Deleterious
O14746	L55Q	LEU	55	GLN	Pathogenic	Deleterious	25,54	Neutral	0,91	Deleterious	-3,15	Deleterious	0,58	Neutral	0,15	Neutral	1,00	Deleterious	0,50	Deleterious	0,53	Deleterious	0,60	Deleterious
P06858	D277N	ASP	277	ASN	Pathogenic	Deleterious	16,18	Deleterious	0,59	Neutral	-4,63	Deleterious	0,56	Neutral	0,25	Neutral	0,66	Deleterious	0,35	Neutral	0,92	Deleterious	0,91	Deleterious
Q13562	R111L	ARG	111	LEU	Pathogenic	Deleterious	39,26	Neutral	-0,03	Neutral	-6,89	Deleterious	0,44	Neutral	0,28	Neutral	1,00	Deleterious	0,91	Deleterious	0,95	Deleterious	0,91	Deleterious
Q99519	F260Y	PHE	260	TYR	Pathogenic	Deleterious	50,36	Neutral	-0,13	Neutral	-2,81	Deleterious	0,41	Neutral	-0,12	Neutral	0,98	Deleterious	0,12	Neutral	0,84	Deleterious	0,91	Deleterious
Q86YC2	P864S	PRO	864	SER	Benign;Likely benign	Neutral	73,18	Neutral	0,20	Neutral	-4,35	Deleterious	0,50	Neutral	0,14	Neutral	0,58	Deleterious	0,37	Neutral	0,34	Neutral	0,31	Neutral
P02749	K38E	LYS	38	GLU	Likely pathogenic	Deleterious	36,76	Neutral	0,27	Neutral	-2,03	Neutral	0,43	Neutral	-0,16	Neutral	0,92	Deleterious	0,33	Neutral	0,50	Deleterious	0,63	Deleterious
O95970	F318C	PHE	318	CYS	Pathogenic	Deleterious	54,32	Neutral	0,38	Neutral	-6,26	Deleterious	0,66	Neutral	0,54	Deleterious	1,00	Deleterious	0,76	Deleterious	0,72	Deleterious	0,91	Deleterious
Q71U36	Y161D	TYR	161	ASP	Pathogenic	Deleterious	2,60	Deleterious	2,68	Deleterious	-7,09	Deleterious	0,92	Deleterious	0,97	Deleterious	1,00	Deleterious	0,90	Deleterious	0,63	Deleterious	0,91	Deleterious
O00189	R271H	ARG	271	HIS	Likely benign	Neutral	25,75	Neutral	0,47	Neutral	-1,58	Neutral	0,52	Neutral	-0,08	Neutral	0,00	Neutral	0,58	Deleterious	0,47	Neutral	0,26	Neutral
Q702N8	E1499K	GLU	1499	LYS	Likely pathogenic	Deleterious	62,87	Neutral	-0,05	Neutral	-1,90	Neutral	0,40	Neutral	-0,21	Neutral	0,45	Neutral	0,72	Deleterious	0,72	Deleterious	0,68	Deleterious
Q9H1R3	E170K	GLU	170	LYS	Likely benign	Neutral	71,15	Neutral	0,16	Neutral	-1,01	Neutral	0,45	Neutral	-0,22	Neutral	0,99	Deleterious	0,56	Deleterious	0,41	Neutral	0,68	Deleterious
O14746	P33S	PRO	33	SER	Pathogenic	Deleterious	56,15	Neutral	-0,69	Neutral	-1,64	Neutral	0,29	Neutral	-0,40	Neutral	0,27	Neutral	0,65	Deleterious	0,05	Neutral	0,09	Neutral
Q96RQ3	D532H	ASP	532	HIS	Pathogenic	Deleterious	54,81	Neutral	0,35	Neutral	-4,27	Deleterious	0,42	Neutral	0,02	Neutral	0,99	Deleterious	0,43	Neutral	0,69	Deleterious	0,78	Deleterious
P23378	R739H	ARG	739	HIS	Pathogenic	Deleterious	7,60	Deleterious	-0,07	Neutral	-4,51	Deleterious	0,87	Deleterious	0,67	Deleterious	1,00	Deleterious	0,76	Deleterious	0,96	Deleterious	0,59	Deleterious
Q9BXM0	I921M	ILE	921	MET	Likely benign	Neutral	2,99	Deleterious	0,88	Deleterious	0,58	Neutral	0,70	Neutral	-0,02	Neutral	0,00	Neutral	0,16	Neutral	0,01	Neutral	0,14	Neutral
Q96L73	R1268Q	ARG	1268	GLN	Likely benign	Neutral	48,37	Neutral	0,06	Neutral	-0,69	Neutral	0,41	Neutral	-0,31	Neutral	0,82	Deleterious	0,32	Neutral	0,45	Neutral	0,63	Deleterious
P01222	G49R	GLY	49	ARG	Pathogenic	Deleterious	38,68	Neutral	2,16	Deleterious	-7,70	Deleterious	0,92	Deleterious	1,02	Deleterious	1,00	Deleterious	0,99	Deleterious	0,89	Deleterious	0,91	Deleterious
P51508	S185L	SER	185	LEU	Benign	Neutral	44,87	Neutral	-0,05	Neutral	-3,45	Deleterious	0,64	Neutral	0,26	Neutral	0,03	Neutral	0,62	Deleterious	0,23	Neutral	0,35	Neutral
P07686	D459Y	ASP	459	TYR	Likely pathogenic	Deleterious	5,78	Deleterious	0,60	Neutral	-8,46	Deleterious	0,91	Deleterious	1,07	Deleterious	1,00	Deleterious	0,83	Deleterious	0,87	Deleterious	0,91	Deleterious
Q86TH1	R72Q	ARG	72	GLN	Pathogenic	Deleterious	25,87	Neutral	1,21	Deleterious	-2,96	Deleterious	0,63	Neutral	0,19	Neutral	1,00	Deleterious	0,90	Deleterious	0,95	Deleterious	0,91	Deleterious
P43034	H337Y	HIS	337	TYR	Pathogenic	Deleterious	14,42	Deleterious	0,64	Neutral	-5,94	Deleterious	0,76	Deleterious	0,64	Deleterious	1,00	Deleterious	0,83	Deleterious	0,88	Deleterious	0,91	Deleterious
P43034	H337D	HIS	337	ASP	Likely pathogenic	Deleterious	14,42	Deleterious	1,47	Deleterious	-8,91	Deleterious	0,80	Deleterious	0,96	Deleterious	1,00	Deleterious	0,91	Deleterious	0,89	Deleterious	0,91	Deleterious
P23378	T187K	THR	187	LYS	Likely pathogenic	Deleterious	0,00	Deleterious	2,71	Deleterious	-5,70	Deleterious	0,99	Deleterious	0,94	Deleterious	1,00	Deleterious	0,97	Deleterious	0,94	Deleterious	0,91	Deleterious
P00451	R550H	ARG	550	HIS	Pathogenic	Deleterious	11,57	Deleterious	0,56	Neutral	-4,19	Deleterious	0,87	Deleterious	0,64	Deleterious	1,00	Deleterious	0,48	Neutral	0,70	Deleterious	0,44	Neutral
P00451	R550G	ARG	550	GLY	Pathogenic	Deleterious	11,57	Deleterious	2,37	Deleterious	-6,04	Deleterious	0,86	Deleterious	0,79	Deleterious	1,00	Deleterious	0,77	Deleterious	0,50	Neutral	0,39	Neutral
P04181	P417L	PRO	417	LEU	Likely pathogenic;Pathogenic	Deleterious	0,00	Deleterious	0,35	Neutral	-9,54	Deleterious	0,99	Deleterious	1,27	Deleterious	1,00	Deleterious	0,96	Deleterious	0,94	Deleterious	0,91	Deleterious
P00451	R550C	ARG	550	CYS	Pathogenic	Deleterious	11,57	Deleterious	0,91	Deleterious	-6,86	Deleterious	0,95	Deleterious	0,98	Deleterious	1,00	Deleterious	0,83	Deleterious	0,59	Deleterious	0,61	Deleterious
O43379	R438C	ARG	438	CYS	Likely pathogenic	Deleterious	0,31	Deleterious	0,70	Neutral	-7,31	Deleterious	0,99	Deleterious	1,08	Deleterious	1,00	Deleterious	0,81	Deleterious	0,95	Deleterious	0,91	Deleterious
P04181	T181M	THR	181	MET	Likely pathogenic	Deleterious	28,73	Neutral	0,81	Deleterious	-4,85	Deleterious	0,67	Neutral	0,41	Deleterious	1,00	Deleterious	0,84	Deleterious	0,91	Deleterious	0,91	Deleterious
O43379	R438H	ARG	438	HIS	Pathogenic	Deleterious	0,31	Deleterious	0,37	Neutral	-4,57	Deleterious	0,88	Deleterious	0,69	Deleterious	1,00	Deleterious	0,32	Neutral	0,95	Deleterious	0,78	Deleterious
P16278	R59H	ARG	59	HIS	Pathogenic	Deleterious	0,92	Deleterious	0,83	Deleterious	-4,59	Deleterious	0,92	Deleterious	0,74	Deleterious	1,00	Deleterious	0,98	Deleterious	0,92	Deleterious	0,65	Deleterious
Q07889	V117G	VAL	117	GLY	Likely pathogenic;Uncertain significance	Deleterious	16,25	Deleterious	2,42	Deleterious	-6,28	Deleterious	0,65	Neutral	0,51	Deleterious	1,00	Deleterious	0,66	Deleterious	0,78	Deleterious	0,91	Deleterious
O76039	L67F	LEU	67	PHE	Pathogenic;Uncertain significance	Deleterious	1,62	Deleterious	0,30	Neutral	-3,66	Deleterious	0,70	Neutral	0,36	Deleterious	1,00	Deleterious	0,81	Deleterious	0,85	Deleterious	0,50	Neutral
P02753	I59N	ILE	59	ASN	Pathogenic	Deleterious	1,40	Deleterious	1,81	Deleterious	-4,79	Deleterious	0,96	Deleterious	0,82	Deleterious	1,00	Deleterious	0,78	Deleterious	0,93	Deleterious	0,78	Deleterious
Q9P219	L1992P	LEU	1992	PRO	Benign	Neutral	1,90	Deleterious	3,10	Deleterious	1,92	Neutral	0,94	Deleterious	0,19	Neutral	0,00	Neutral	0,14	Neutral	0,05	Neutral	0,10	Neutral
Q9NZJ4	N232K	ASN	232	LYS	Likely benign	Neutral	10,63	Deleterious	1,38	Deleterious	-1,13	Neutral	0,92	Deleterious	0,43	Deleterious	0,79	Deleterious	0,42	Neutral	0,45	Neutral	0,19	Neutral
Q5T2R2	F136C	PHE	136	CYS	Benign	Neutral	0,00	Deleterious	2,18	Deleterious	-4,24	Deleterious	0,95	Deleterious	0,76	Deleterious	0,99	Deleterious	0,76	Deleterious	0,90	Deleterious	0,63	Deleterious
Q71U36	T51I	THR	51	ILE	Likely pathogenic	Deleterious	4,23	Deleterious	0,53	Neutral	-3,72	Deleterious	0,93	Deleterious	0,68	Deleterious	0,98	Deleterious	0,70	Deleterious	0,85	Deleterious	0,91	Deleterious
Q9NQX3	D613A	ASP	613	ALA	Pathogenic	Deleterious	64,23	Neutral	-0,82	Neutral	-2,15	Neutral	0,13	Neutral	-0,58	Neutral	0,03	Neutral	0,44	Neutral	0,39	Neutral	0,18	Neutral
P49959	A492D	ALA	492	ASP	Benign;Uncertain significance	Neutral	40,66	Neutral	0,70	Neutral	-2,08	Neutral	0,38	Neutral	-0,23	Neutral	0,95	Deleterious	0,38	Neutral	0,55	Deleterious	0,33	Neutral
Q9P219	A811E	ALA	811	GLU	Benign	Neutral	38,42	Neutral	0,65	Neutral	0,78	Neutral	0,75	Deleterious	0,03	Neutral	0,02	Neutral	0,13	Neutral	0,11	Neutral	0,65	Deleterious
P38398	Y105C	TYR	105	CYS	Benign;Likely benign	Neutral	20,24	Neutral	1,91	Deleterious	-0,93	Neutral	0,81	Deleterious	0,26	Neutral	0,43	Neutral	0,31	Neutral	0,63	Deleterious	0,78	Deleterious
Q86TH1	E114K	GLU	114	LYS	Pathogenic	Deleterious	82,99	Neutral	0,18	Neutral	-2,20	Neutral	0,48	Neutral	-0,08	Neutral	1,00	Deleterious	0,65	Deleterious	0,95	Deleterious	0,60	Deleterious
P13804	T266M	THR	266	MET	Pathogenic	Deleterious	70,15	Neutral	0,43	Neutral	-5,69	Deleterious	0,57	Neutral	0,36	Deleterious	1,00	Deleterious	0,87	Deleterious	0,95	Deleterious	0,91	Deleterious
P20933	A101V	ALA	101	VAL	Pathogenic	Deleterious	10,23	Deleterious	0,07	Neutral	-3,69	Deleterious	0,78	Deleterious	0,47	Deleterious	1,00	Deleterious	0,83	Deleterious	0,94	Deleterious	0,78	Deleterious
P13804	V157G	VAL	157	GLY	Pathogenic	Deleterious	25,93	Neutral	2,07	Deleterious	-5,97	Deleterious	0,84	Deleterious	0,75	Deleterious	1,00	Deleterious	0,85	Deleterious	0,83	Deleterious	0,91	Deleterious
P22557	A172T	ALA	172	THR	Pathogenic	Deleterious	49,37	Neutral	0,47	Neutral	-3,74	Deleterious	0,54	Neutral	0,14	Neutral	0,99	Deleterious	0,31	Neutral	0,91	Deleterious	0,78	Deleterious
P02766	A129V	ALA	129	VAL	Pathogenic	Deleterious	1,98	Deleterious	-0,69	Neutral	0,57	Neutral	0,81	Deleterious	0,14	Neutral	0,41	Neutral	0,21	Neutral	0,27	Neutral	0,07	Neutral
P07686	L72F	LEU	72	PHE	Likely benign	Neutral	0,79	Deleterious	-0,30	Neutral	-2,80	Deleterious	0,91	Deleterious	0,57	Deleterious	0,94	Deleterious	0,54	Deleterious	0,47	Neutral	0,63	Deleterious
P00451	Y1728C	TYR	1728	CYS	Pathogenic	Deleterious	0,00	Deleterious	2,45	Deleterious	-8,05	Deleterious	0,92	Deleterious	1,05	Deleterious	1,00	Deleterious	0,97	Deleterious	0,72	Deleterious	0,91	Deleterious
Q9P212	S1484L	SER	1484	LEU	Pathogenic	Deleterious	1,24	Deleterious	0,08	Neutral	-5,80	Deleterious	0,94	Deleterious	0,88	Deleterious	1,00	Deleterious	0,70	Deleterious	0,95	Deleterious	0,91	Deleterious
P02766	Y136S	TYR	136	SER	Pathogenic	Deleterious	32,73	Neutral	1,58	Deleterious	-7,56	Deleterious	0,89	Deleterious	0,96	Deleterious	1,00	Deleterious	0,94	Deleterious	0,73	Deleterious	0,91	Deleterious
P23378	A283P	ALA	283	PRO	Likely pathogenic	Deleterious	4,02	Deleterious	2,55	Deleterious	-4,33	Deleterious	0,98	Deleterious	0,80	Deleterious	1,00	Deleterious	0,89	Deleterious	0,90	Deleterious	0,68	Deleterious
Q13351	E325K	GLU	325	LYS	Pathogenic	Deleterious	33,04	Neutral	0,39	Neutral	-3,78	Deleterious	0,51	Neutral	0,10	Neutral	1,00	Deleterious	0,83	Deleterious	0,96	Deleterious	0,91	Deleterious
Q9Y2Z4	G46D	GLY	46	ASP	Pathogenic	Deleterious	32,45	Neutral	1,43	Deleterious	-4,46	Deleterious	0,79	Deleterious	0,55	Deleterious	1,00	Deleterious	0,84	Deleterious	0,88	Deleterious	0,41	Neutral
P38398	M1783T	MET	1783	THR	Benign;Likely benign;Uncertain significance	Neutral	9,22	Deleterious	1,77	Deleterious	-1,08	Neutral	0,68	Neutral	0,11	Neutral	0,99	Deleterious	0,83	Deleterious	0,67	Deleterious	0,91	Deleterious
P00451	M1842I	MET	1842	ILE	Pathogenic	Deleterious	0,00	Deleterious	0,79	Deleterious	-2,37	Neutral	0,80	Deleterious	0,38	Deleterious	0,99	Deleterious	0,63	Deleterious	0,65	Deleterious	0,22	Neutral
P01229	Q74R	GLN	74	ARG	Pathogenic	Deleterious	46,03	Neutral	0,34	Neutral	-3,97	Deleterious	0,53	Neutral	0,15	Neutral	1,00	Deleterious	0,69	Deleterious	0,52	Deleterious	0,78	Deleterious
Q8IXQ5	A153T	ALA	153	THR	Pathogenic	Deleterious	0,50	Deleterious	1,21	Deleterious	-3,61	Deleterious	0,74	Deleterious	0,41	Deleterious	0,99	Deleterious	0,82	Deleterious	0,79	Deleterious	0,78	Deleterious
Q8IXQ5	A153V	ALA	153	VAL	Pathogenic	Deleterious	0,50	Deleterious	1,01	Deleterious	-3,72	Deleterious	0,85	Deleterious	0,56	Deleterious	0,99	Deleterious	0,74	Deleterious	0,91	Deleterious	0,78	Deleterious
Q9UM54	A342V	ALA	342	VAL	Likely benign	Neutral	0,33	Deleterious	0,88	Deleterious	-3,80	Deleterious	0,94	Deleterious	0,70	Deleterious	0,96	Deleterious	0,87	Deleterious	0,69	Deleterious	0,78	Deleterious
Q8WVV4	R329Q	ARG	329	GLN	Pathogenic	Deleterious	74,23	Neutral	-0,23	Neutral	-1,87	Neutral	0,30	Neutral	-0,37	Neutral	0,39	Neutral	0,40	Neutral	0,53	Deleterious	0,40	Neutral
P38398	E1250D	GLU	1250	ASP	Likely benign;Uncertain significance	Neutral	53,47	Neutral	-0,71	Neutral	-0,56	Neutral	0,20	Neutral	-0,62	Neutral	0,65	Deleterious	0,36	Neutral	0,17	Neutral	0,61	Deleterious
Q13642	H123Y	HIS	123	TYR	Pathogenic	Deleterious	17,03	Deleterious	0,85	Deleterious	-5,83	Deleterious	0,64	Neutral	0,46	Deleterious	1,00	Deleterious	0,95	Deleterious	0,78	Deleterious	0,91	Deleterious
P38398	E1250K	GLU	1250	LYS	Benign;Likely benign	Neutral	53,47	Neutral	0,06	Neutral	-0,71	Neutral	0,49	Neutral	-0,20	Neutral	0,84	Deleterious	0,50	Deleterious	0,45	Neutral	0,72	Deleterious
Q13642	H123Q	HIS	123	GLN	Pathogenic	Deleterious	17,03	Deleterious	1,76	Deleterious	-7,77	Deleterious	0,62	Neutral	0,60	Deleterious	1,00	Deleterious	0,92	Deleterious	0,63	Deleterious	0,91	Deleterious
Q13642	H123L	HIS	123	LEU	Pathogenic	Deleterious	17,03	Deleterious	0,59	Neutral	-10,68	Deleterious	0,67	Neutral	0,93	Deleterious	1,00	Deleterious	0,98	Deleterious	0,72	Deleterious	0,91	Deleterious
P00451	N1941D	ASN	1941	ASP	Pathogenic	Deleterious	0,55	Deleterious	1,59	Deleterious	-4,67	Deleterious	0,85	Deleterious	0,65	Deleterious	0,69	Deleterious	0,90	Deleterious	0,68	Deleterious	0,91	Deleterious
Q9UM54	Y374H	TYR	374	HIS	Benign	Neutral	19,75	Neutral	1,24	Deleterious	-1,06	Neutral	0,70	Neutral	0,12	Neutral	0,00	Neutral	0,23	Neutral	0,30	Neutral	0,07	Neutral
P00451	N1941S	ASN	1941	SER	Pathogenic	Deleterious	0,55	Deleterious	1,63	Deleterious	-4,67	Deleterious	0,88	Deleterious	0,70	Deleterious	0,99	Deleterious	0,93	Deleterious	0,59	Deleterious	0,91	Deleterious
Q9H3J6	R15Q	ARG	15	GLN	Benign;Likely benign	Neutral	28,12	Neutral	0,75	Deleterious	-1,29	Neutral	0,59	Neutral	0,00	Neutral	0,92	Deleterious	0,71	Deleterious	0,67	Deleterious	0,91	Deleterious
P05062	R46W	ARG	46	TRP	Pathogenic	Deleterious	76,18	Neutral	0,54	Neutral	-2,37	Neutral	0,53	Neutral	0,01	Neutral	0,99	Deleterious	0,45	Neutral	0,79	Deleterious	0,72	Deleterious
P06865	N399D	ASN	399	ASP	Benign	Neutral	47,07	Neutral	-0,11	Neutral	-0,87	Neutral	0,38	Neutral	-0,34	Neutral	0,00	Neutral	0,35	Neutral	0,13	Neutral	0,09	Neutral
Q96J92	Q565E	GLN	565	GLU	Pathogenic	Deleterious	10,67	Deleterious	0,88	Deleterious	-2,89	Deleterious	0,77	Deleterious	0,39	Deleterious	1,00	Deleterious	NA	NA	0,48	Neutral	0,91	Deleterious
Q9BX63	M299I	MET	299	ILE	Pathogenic	Deleterious	4,63	Deleterious	0,97	Deleterious	-1,75	Neutral	0,82	Deleterious	0,36	Deleterious	0,83	Deleterious	0,24	Neutral	0,37	Neutral	0,38	Neutral
P00451	R2016W	ARG	2016	TRP	Pathogenic	Deleterious	55,69	Neutral	0,12	Neutral	-3,52	Deleterious	0,55	Neutral	0,14	Neutral	1,00	Deleterious	0,78	Deleterious	0,95	Deleterious	0,33	Neutral
P50897	L305P	LEU	305	PRO	Likely pathogenic	Deleterious	0,35	Deleterious	4,53	Deleterious	-5,57	Deleterious	0,99	Deleterious	0,93	Deleterious	1,00	Deleterious	0,99	Deleterious	0,78	Deleterious	0,91	Deleterious
Q92743	A321T	ALA	321	THR	Pathogenic	Deleterious	0,00	Deleterious	0,76	Deleterious	-4,00	Deleterious	0,86	Deleterious	0,61	Deleterious	1,00	Deleterious	0,87	Deleterious	0,96	Deleterious	0,91	Deleterious
P00451	D544N	ASP	544	ASN	Pathogenic	Deleterious	7,06	Deleterious	0,33	Neutral	-4,72	Deleterious	0,66	Neutral	0,40	Deleterious	1,00	Deleterious	0,60	Deleterious	0,91	Deleterious	0,48	Neutral
P38398	R1751Q	ARG	1751	GLN	Benign;Likely benign;Uncertain significance	Neutral	34,53	Neutral	0,09	Neutral	-0,73	Neutral	0,35	Neutral	-0,40	Neutral	0,95	Deleterious	0,46	Neutral	0,82	Deleterious	0,91	Deleterious
Q8NCE0	R41L	ARG	41	LEU	Benign	Neutral	79,61	Neutral	0,33	Neutral	-4,66	Deleterious	0,06	Neutral	-0,45	Neutral	0,62	Deleterious	0,50	Deleterious	0,27	Neutral	0,47	Neutral
Q8NCE0	R41H	ARG	41	HIS	Benign	Neutral	79,61	Neutral	0,05	Neutral	-2,42	Neutral	0,13	Neutral	-0,55	Neutral	0,03	Neutral	0,14	Neutral	0,12	Neutral	0,30	Neutral
Q8NCE0	R41P	ARG	41	PRO	Benign	Neutral	79,61	Neutral	0,60	Neutral	-4,42	Deleterious	0,17	Neutral	-0,32	Neutral	0,87	Deleterious	0,61	Deleterious	0,44	Neutral	0,50	Neutral
Q6NXR4	I436N	ILE	436	ASN	Pathogenic	Deleterious	55,62	Neutral	1,19	Deleterious	-2,24	Neutral	0,54	Neutral	0,00	Neutral	0,87	Deleterious	0,57	Deleterious	0,84	Deleterious	0,46	Neutral
P07902	M129L	MET	129	LEU	Likely pathogenic	Deleterious	3,45	Deleterious	0,77	Deleterious	-1,79	Neutral	0,72	Neutral	0,22	Neutral	0,00	Neutral	0,27	Neutral	0,28	Neutral	0,42	Neutral
P49773	H112N	HIS	112	ASN	Pathogenic	Deleterious	8,05	Deleterious	2,17	Deleterious	-6,97	Deleterious	0,89	Deleterious	0,91	Deleterious	1,00	Deleterious	0,98	Deleterious	0,84	Deleterious	0,91	Deleterious
P23769	T354M	THR	354	MET	Pathogenic;risk factor	Deleterious	12,20	Deleterious	0,71	Neutral	-5,29	Deleterious	0,61	Neutral	0,38	Deleterious	1,00	Deleterious	0,74	Deleterious	0,94	Deleterious	0,91	Deleterious
P07902	M129T	MET	129	THR	Pathogenic	Deleterious	3,45	Deleterious	1,43	Deleterious	-4,68	Deleterious	0,92	Deleterious	0,75	Deleterious	0,03	Neutral	0,53	Deleterious	0,64	Deleterious	0,78	Deleterious
Q07889	P112R	PRO	112	ARG	Likely pathogenic	Deleterious	53,37	Neutral	-0,67	Neutral	-2,58	Deleterious	0,48	Neutral	-0,04	Neutral	1,00	Deleterious	0,20	Neutral	0,53	Deleterious	0,20	Neutral
O75771	G289S	GLY	289	SER	Likely benign	Neutral	29,54	Neutral	1,35	Deleterious	0,64	Neutral	0,67	Neutral	-0,06	Neutral	0,01	Neutral	0,37	Neutral	0,07	Neutral	0,01	Neutral
Q7LG56	E194K	GLU	194	LYS	Pathogenic	Deleterious	7,99	Deleterious	0,64	Neutral	-3,89	Deleterious	0,77	Deleterious	0,47	Deleterious	1,00	Deleterious	0,70	Deleterious	0,95	Deleterious	0,91	Deleterious
Q86YC2	K18R	LYS	18	ARG	Benign;Likely benign	Neutral	61,96	Neutral	0,14	Neutral	-1,80	Neutral	0,47	Neutral	-0,13	Neutral	1,00	Deleterious	0,32	Neutral	0,74	Deleterious	0,91	Deleterious
Q12768	L619F	LEU	619	PHE	Pathogenic	Deleterious	8,62	Deleterious	0,43	Neutral	-3,91	Deleterious	0,78	Deleterious	0,49	Deleterious	1,00	Deleterious	0,74	Deleterious	0,86	Deleterious	0,91	Deleterious
O75771	E233G	GLU	233	GLY	Benign	Neutral	12,78	Deleterious	2,34	Deleterious	-3,37	Deleterious	0,97	Deleterious	0,71	Deleterious	0,97	Deleterious	0,48	Neutral	0,61	Deleterious	0,36	Neutral
O95876	V439I	VAL	439	ILE	Likely benign	Neutral	27,31	Neutral	0,42	Neutral	-0,09	Neutral	0,59	Neutral	-0,12	Neutral	0,02	Neutral	0,21	Neutral	0,33	Neutral	0,15	Neutral
O43918	T183N	THR	183	ASN	Benign	Neutral	59,42	Neutral	-0,05	Neutral	-1,92	Neutral	0,43	Neutral	-0,18	Neutral	0,65	Deleterious	0,32	Neutral	0,52	Deleterious	0,46	Neutral
O00305	M219V	MET	219	VAL	Benign	Neutral	0,00	Deleterious	1,06	Deleterious	-3,64	Deleterious	0,72	Neutral	0,39	Deleterious	0,95	Deleterious	0,33	Neutral	0,57	Deleterious	0,54	Deleterious
O60832	T357A	THR	357	ALA	Pathogenic	Deleterious	57,30	Neutral	0,04	Neutral	-3,04	Deleterious	0,45	Neutral	-0,04	Neutral	0,20	Neutral	0,22	Neutral	0,45	Neutral	0,42	Neutral
O60832	K43E	LYS	43	GLU	Pathogenic	Deleterious	25,75	Neutral	0,12	Neutral	-1,01	Neutral	0,61	Neutral	-0,01	Neutral	0,00	Neutral	0,26	Neutral	0,27	Neutral	0,06	Neutral
P41159	R105W	ARG	105	TRP	Pathogenic	Deleterious	16,59	Deleterious	0,86	Deleterious	-5,27	Deleterious	0,86	Deleterious	0,72	Deleterious	1,00	Deleterious	0,98	Deleterious	0,94	Deleterious	0,78	Deleterious
P23378	H651R	HIS	651	ARG	Likely pathogenic	Deleterious	15,43	Deleterious	1,00	Deleterious	-7,18	Deleterious	0,58	Neutral	0,50	Deleterious	1,00	Deleterious	0,94	Deleterious	0,53	Deleterious	0,91	Deleterious
O00305	C104F	CYS	104	PHE	Pathogenic;risk factor	Deleterious	39,94	Neutral	1,04	Deleterious	-2,46	Neutral	0,72	Neutral	0,28	Neutral	0,99	Deleterious	0,67	Deleterious	0,67	Deleterious	0,48	Neutral
O14746	G682D	GLY	682	ASP	Pathogenic	Deleterious	10,33	Deleterious	2,08	Deleterious	-4,89	Deleterious	0,95	Deleterious	0,81	Deleterious	1,00	Deleterious	0,19	Neutral	0,69	Deleterious	0,91	Deleterious
P00451	G92V	GLY	92	VAL	Pathogenic	Deleterious	0,86	Deleterious	0,10	Neutral	-8,31	Deleterious	0,93	Deleterious	1,09	Deleterious	1,00	Deleterious	0,98	Deleterious	0,82	Deleterious	0,91	Deleterious
Q0ZGT2	Q131E	GLN	131	GLU	Pathogenic	Deleterious	71,69	Neutral	0,02	Neutral	-0,78	Neutral	0,39	Neutral	-0,32	Neutral	1,00	Deleterious	0,28	Neutral	0,26	Neutral	0,91	Deleterious
O75489	T145I	THR	145	ILE	Pathogenic	Deleterious	35,16	Neutral	0,23	Neutral	-5,60	Deleterious	0,52	Neutral	0,28	Neutral	0,99	Deleterious	0,21	Neutral	0,92	Deleterious	0,91	Deleterious
Q9P219	L637V	LEU	637	VAL	Benign	Neutral	23,23	Neutral	0,73	Neutral	-1,64	Neutral	0,54	Neutral	-0,05	Neutral	0,04	Neutral	0,11	Neutral	0,16	Neutral	0,18	Neutral
Q01955	G1167R	GLY	1167	ARG	Pathogenic	Deleterious	78,11	Neutral	0,15	Neutral	-6,09	Deleterious	0,55	Neutral	0,36	Deleterious	1,00	Deleterious	0,56	Deleterious	0,78	Deleterious	0,91	Deleterious
O60832	L398P	LEU	398	PRO	Pathogenic	Deleterious	43,48	Neutral	1,54	Deleterious	-5,99	Deleterious	0,84	Deleterious	0,75	Deleterious	1,00	Deleterious	0,79	Deleterious	0,86	Deleterious	0,91	Deleterious
P01008	A416P	ALA	416	PRO	Pathogenic	Deleterious	51,74	Neutral	-0,78	Neutral	-4,43	Deleterious	0,32	Neutral	-0,11	Neutral	1,00	Deleterious	0,77	Deleterious	0,79	Deleterious	0,91	Deleterious
Q6VVB1	C26S	CYS	26	SER	Pathogenic	Deleterious	0,00	Deleterious	1,79	Deleterious	-2,09	Neutral	0,97	Deleterious	0,59	Deleterious	1,00	Deleterious	0,80	Deleterious	0,62	Deleterious	0,91	Deleterious
Q8IXQ5	S150N	SER	150	ASN	Pathogenic	Deleterious	7,26	Deleterious	1,05	Deleterious	0,13	Neutral	0,85	Deleterious	0,23	Neutral	0,80	Deleterious	0,25	Neutral	0,50	Neutral	0,59	Deleterious
Q6ISB3	S125A	SER	125	ALA	Likely benign	Neutral	2,68	Deleterious	0,96	Deleterious	-1,26	Neutral	0,85	Deleterious	0,35	Deleterious	0,85	Deleterious	0,50	Deleterious	0,30	Neutral	0,24	Neutral
P49419	A199V	ALA	199	VAL	Pathogenic	Deleterious	9,09	Deleterious	1,18	Deleterious	-3,92	Deleterious	0,63	Neutral	0,28	Neutral	1,00	Deleterious	0,87	Deleterious	0,80	Deleterious	0,91	Deleterious
O14746	G677C	GLY	677	CYS	Pathogenic	Deleterious	0,72	Deleterious	0,14	Neutral	-7,84	Deleterious	1,00	Deleterious	1,14	Deleterious	1,00	Deleterious	0,50	Deleterious	0,76	Deleterious	0,91	Deleterious
P04181	P199Q	PRO	199	GLN	Pathogenic	Deleterious	87,32	Neutral	0,63	Neutral	-7,58	Deleterious	0,85	Deleterious	0,91	Deleterious	1,00	Deleterious	0,76	Deleterious	0,81	Deleterious	0,91	Deleterious
O75771	R232Q	ARG	232	GLN	Benign	Neutral	56,89	Neutral	-0,10	Neutral	-1,85	Neutral	0,47	Neutral	-0,13	Neutral	0,06	Neutral	0,12	Neutral	0,49	Neutral	0,15	Neutral
P00451	R2182H	ARG	2182	HIS	Pathogenic	Deleterious	8,91	Deleterious	0,07	Neutral	-4,39	Deleterious	0,86	Deleterious	0,65	Deleterious	1,00	Deleterious	0,97	Deleterious	0,96	Deleterious	0,91	Deleterious
Q5JVL4	R159W	ARG	159	TRP	Likely benign	Neutral	83,68	Neutral	-0,03	Neutral	-2,31	Neutral	0,28	Neutral	-0,35	Neutral	0,96	Deleterious	0,34	Neutral	0,48	Neutral	0,22	Neutral
P00451	R2182C	ARG	2182	CYS	Pathogenic	Deleterious	8,91	Deleterious	0,21	Neutral	-7,04	Deleterious	0,99	Deleterious	1,06	Deleterious	1,00	Deleterious	0,98	Deleterious	0,95	Deleterious	0,91	Deleterious
O75342	L426P	LEU	426	PRO	Pathogenic	Deleterious	2,46	Deleterious	2,94	Deleterious	-6,06	Deleterious	1,00	Deleterious	0,98	Deleterious	1,00	Deleterious	0,89	Deleterious	0,77	Deleterious	0,78	Deleterious
Q07889	N1011S	ASN	1011	SER	Benign;Uncertain significance	Neutral	57,94	Neutral	0,03	Neutral	-2,06	Neutral	0,50	Neutral	-0,07	Neutral	0,01	Neutral	0,19	Neutral	0,25	Neutral	0,30	Neutral
O00468	Q1135R	GLN	1135	ARG	Likely benign	Neutral	9,40	Deleterious	0,46	Neutral	-1,59	Neutral	0,60	Neutral	0,04	Neutral	0,98	Deleterious	0,91	Deleterious	0,54	Deleterious	0,55	Deleterious
P00451	L1775V	LEU	1775	VAL	Pathogenic	Deleterious	1,41	Deleterious	1,34	Deleterious	-2,85	Deleterious	0,74	Deleterious	0,34	Deleterious	0,99	Deleterious	0,73	Deleterious	0,59	Deleterious	0,78	Deleterious
P13805	E12G	GLU	12	GLY	Benign	Neutral	92,02	Neutral	0,18	Neutral	-3,14	Deleterious	0,12	Neutral	-0,50	Neutral	0,03	Neutral	0,41	Neutral	0,34	Neutral	0,41	Neutral
Q9Y2Z4	S435G	SER	435	GLY	Pathogenic	Deleterious	14,03	Deleterious	1,15	Deleterious	-1,54	Neutral	0,62	Neutral	0,06	Neutral	0,79	Deleterious	0,37	Neutral	0,29	Neutral	0,19	Neutral
P28799	A9D	ALA	9	ASP	Pathogenic	Deleterious	35,87	Neutral	1,12	Deleterious	-1,85	Neutral	0,59	Neutral	0,04	Neutral	0,95	Deleterious	0,59	Deleterious	0,66	Deleterious	0,37	Neutral
O76039	V999M	VAL	999	MET	Benign	Neutral	55,18	Neutral	0,55	Neutral	-0,22	Neutral	0,55	Neutral	-0,16	Neutral	0,28	Neutral	0,17	Neutral	0,45	Neutral	0,91	Deleterious
Q92562	M364L	MET	364	LEU	Benign	Neutral	16,06	Deleterious	0,90	Deleterious	1,11	Neutral	0,56	Neutral	-0,26	Neutral	0,03	Neutral	0,14	Neutral	0,20	Neutral	0,01	Neutral
O14746	P721R	PRO	721	ARG	Pathogenic	Deleterious	38,77	Neutral	1,00	Deleterious	-5,90	Deleterious	0,61	Neutral	0,43	Deleterious	1,00	Deleterious	0,37	Neutral	0,78	Deleterious	0,91	Deleterious
P07902	H68P	HIS	68	PRO	Likely pathogenic	Deleterious	41,12	Neutral	2,23	Deleterious	-5,66	Deleterious	0,87	Deleterious	0,77	Deleterious	0,98	Deleterious	0,66	Deleterious	0,67	Deleterious	0,72	Deleterious
Q92734	P285L	PRO	285	LEU	Pathogenic	Deleterious	52,17	Neutral	0,50	Neutral	-2,13	Neutral	0,50	Neutral	-0,06	Neutral	0,08	Neutral	0,34	Neutral	0,37	Neutral	0,65	Deleterious
Q06609	R150Q	ARG	150	GLN	Pathogenic	Deleterious	46,42	Neutral	0,20	Neutral	0,93	Neutral	0,41	Neutral	-0,46	Neutral	0,00	Neutral	0,16	Neutral	0,45	Neutral	0,04	Neutral
Q07889	P655L	PRO	655	LEU	Benign	Neutral	51,83	Neutral	0,25	Neutral	-1,72	Neutral	0,40	Neutral	-0,24	Neutral	0,07	Neutral	0,17	Neutral	0,27	Neutral	0,14	Neutral
P56715	S1691P	SER	1691	PRO	Benign	Neutral	26,81	Neutral	0,86	Deleterious	0,37	Neutral	0,65	Neutral	-0,07	Neutral	0,00	Neutral	0,61	Deleterious	0,11	Neutral	0,09	Neutral
P00451	M2257V	MET	2257	VAL	Benign	Neutral	7,68	Deleterious	0,43	Neutral	-1,19	Neutral	0,62	Neutral	0,02	Neutral	0,25	Neutral	0,40	Neutral	0,14	Neutral	0,33	Neutral
Q96SN8	T360I	THR	360	ILE	Likely benign	Neutral	24,95	Neutral	0,64	Neutral	-0,10	Neutral	0,61	Neutral	-0,09	Neutral	0,00	Neutral	0,13	Neutral	0,09	Neutral	0,07	Neutral
O76039	Q770K	GLN	770	LYS	Benign	Neutral	26,51	Neutral	0,35	Neutral	-1,00	Neutral	0,52	Neutral	-0,13	Neutral	0,44	Neutral	0,48	Neutral	0,36	Neutral	0,49	Neutral
Q13976	R177Q	ARG	177	GLN	Pathogenic	Deleterious	7,42	Deleterious	1,21	Deleterious	-3,56	Deleterious	0,68	Neutral	0,31	Neutral	1,00	Deleterious	0,94	Deleterious	0,96	Deleterious	0,78	Deleterious
P09001	P317R	PRO	317	ARG	Pathogenic	Deleterious	32,14	Neutral	1,57	Deleterious	-8,62	Deleterious	0,72	Neutral	0,82	Deleterious	1,00	Deleterious	0,96	Deleterious	0,64	Deleterious	0,78	Deleterious
P06132	M165R	MET	165	ARG	Pathogenic	Deleterious	0,00	Deleterious	2,23	Deleterious	-5,13	Deleterious	0,98	Deleterious	0,88	Deleterious	1,00	Deleterious	0,99	Deleterious	0,85	Deleterious	0,78	Deleterious
O00468	V1727F	VAL	1727	PHE	Pathogenic	Deleterious	6,83	Deleterious	0,79	Deleterious	-3,57	Deleterious	0,75	Deleterious	0,42	Deleterious	1,00	Deleterious	0,67	Deleterious	0,70	Deleterious	0,72	Deleterious
O60832	S280R	SER	280	ARG	Pathogenic	Deleterious	6,94	Deleterious	0,90	Deleterious	-3,61	Deleterious	0,79	Deleterious	0,47	Deleterious	0,17	Neutral	0,29	Neutral	0,47	Neutral	0,48	Neutral
P01308	R55C	ARG	55	CYS	Pathogenic	Deleterious	92,07	Neutral	-0,13	Neutral	-3,55	Deleterious	0,20	Neutral	-0,35	Neutral	1,00	Deleterious	0,79	Deleterious	0,89	Deleterious	0,91	Deleterious
O76039	H467R	HIS	467	ARG	Benign;Likely benign	Neutral	30,51	Neutral	0,57	Neutral	-2,96	Deleterious	0,56	Neutral	0,10	Neutral	1,00	Deleterious	0,33	Neutral	0,39	Neutral	0,78	Deleterious
Q96SN8	R1607S	ARG	1607	SER	Benign	Neutral	47,25	Neutral	0,74	Neutral	-2,95	Deleterious	0,61	Neutral	0,17	Neutral	0,80	Deleterious	0,51	Deleterious	0,42	Neutral	0,72	Deleterious
O76039	R285S	ARG	285	SER	Likely pathogenic	Deleterious	2,38	Deleterious	1,68	Deleterious	-5,99	Deleterious	0,93	Deleterious	0,88	Deleterious	1,00	Deleterious	0,99	Deleterious	0,73	Deleterious	0,91	Deleterious
P16278	A335V	ALA	335	VAL	Likely pathogenic	Deleterious	2,62	Deleterious	0,34	Neutral	-3,87	Deleterious	0,82	Deleterious	0,54	Deleterious	1,00	Deleterious	0,93	Deleterious	0,94	Deleterious	0,78	Deleterious
P04181	P241L	PRO	241	LEU	Pathogenic	Deleterious	8,83	Deleterious	0,55	Neutral	-9,40	Deleterious	0,87	Deleterious	1,09	Deleterious	1,00	Deleterious	0,77	Deleterious	0,87	Deleterious	0,50	Deleterious
Q9BZG8	L234P	LEU	234	PRO	Likely pathogenic	Deleterious	0,65	Deleterious	4,78	Deleterious	-6,33	Deleterious	1,00	Deleterious	1,00	Deleterious	0,90	Deleterious	0,67	Deleterious	0,81	Deleterious	0,91	Deleterious
O76039	N71D	ASN	71	ASP	Likely pathogenic;Pathogenic	Deleterious	5,53	Deleterious	1,37	Deleterious	-4,86	Deleterious	0,85	Deleterious	0,66	Deleterious	1,00	Deleterious	0,90	Deleterious	0,80	Deleterious	0,72	Deleterious
P05062	N335K	ASN	335	LYS	Pathogenic	Deleterious	0,00	Deleterious	1,24	Deleterious	-3,89	Deleterious	0,94	Deleterious	0,71	Deleterious	1,00	Deleterious	0,94	Deleterious	0,77	Deleterious	0,78	Deleterious
P38398	I1044V	ILE	1044	VAL	Benign;Likely benign;Uncertain significance	Neutral	31,07	Neutral	0,63	Neutral	-0,28	Neutral	0,43	Neutral	-0,32	Neutral	0,02	Neutral	0,09	Neutral	0,04	Neutral	0,14	Neutral
P41212	R399C	ARG	399	CYS	Pathogenic	Deleterious	51,10	Neutral	0,85	Deleterious	-6,48	Deleterious	0,63	Neutral	0,51	Deleterious	1,00	Deleterious	0,90	Deleterious	0,95	Deleterious	0,91	Deleterious
Q96EK5	M173T	MET	173	THR	Benign	Neutral	51,66	Neutral	0,25	Neutral	-1,00	Neutral	0,26	Neutral	-0,49	Neutral	0,16	Neutral	0,17	Neutral	0,16	Neutral	0,04	Neutral
P19447	T119P	THR	119	PRO	Pathogenic	Deleterious	0,00	Deleterious	2,67	Deleterious	-5,77	Deleterious	0,91	Deleterious	0,84	Deleterious	1,00	Deleterious	0,95	Deleterious	0,78	Deleterious	0,91	Deleterious
P38398	I1019V	ILE	1019	VAL	Likely benign;Uncertain significance	Neutral	21,72	Neutral	0,78	Deleterious	-0,57	Neutral	0,62	Neutral	-0,03	Neutral	0,01	Neutral	0,13	Neutral	0,04	Neutral	0,19	Neutral
O00217	A159D	ALA	159	ASP	Pathogenic	Deleterious	16,71	Deleterious	1,50	Deleterious	-5,94	Deleterious	0,86	Deleterious	0,77	Deleterious	1,00	Deleterious	0,82	Deleterious	0,93	Deleterious	0,91	Deleterious
P06858	G222E	GLY	222	GLU	Pathogenic	Deleterious	3,80	Deleterious	1,68	Deleterious	-7,85	Deleterious	0,99	Deleterious	1,13	Deleterious	1,00	Deleterious	0,97	Deleterious	0,90	Deleterious	0,91	Deleterious
P10071	R625W	ARG	625	TRP	Pathogenic	Deleterious	28,98	Neutral	-0,48	Neutral	-7,84	Deleterious	0,81	Deleterious	0,87	Deleterious	1,00	Deleterious	0,73	Deleterious	0,95	Deleterious	0,91	Deleterious
P31040	T273I	THR	273	ILE	Likely pathogenic	Deleterious	2,97	Deleterious	0,90	Deleterious	-5,53	Deleterious	0,94	Deleterious	0,85	Deleterious	1,00	Deleterious	0,80	Deleterious	0,77	Deleterious	0,91	Deleterious
P06858	C266W	CYS	266	TRP	Pathogenic	Deleterious	14,01	Deleterious	1,06	Deleterious	-10,13	Deleterious	0,89	Deleterious	1,20	Deleterious	1,00	Deleterious	0,95	Deleterious	0,80	Deleterious	0,91	Deleterious
P14222	V183G	VAL	183	GLY	Pathogenic	Deleterious	3,18	Deleterious	3,22	Deleterious	-5,71	Deleterious	0,94	Deleterious	0,87	Deleterious	0,55	Deleterious	0,61	Deleterious	0,54	Deleterious	0,72	Deleterious
Q96IJ6	G182D	GLY	182	ASP	Pathogenic	Deleterious	21,51	Neutral	1,36	Deleterious	-6,56	Deleterious	0,82	Deleterious	0,77	Deleterious	1,00	Deleterious	0,73	Deleterious	0,82	Deleterious	0,91	Deleterious
Q96EX3	R447W	ARG	447	TRP	Pathogenic	Deleterious	54,97	Neutral	0,19	Neutral	-6,88	Deleterious	0,52	Neutral	0,39	Deleterious	1,00	Deleterious	0,84	Deleterious	0,95	Deleterious	0,68	Deleterious
O75369	A201V	ALA	201	VAL	Pathogenic	Deleterious	0,00	Deleterious	0,97	Deleterious	-3,74	Deleterious	0,95	Deleterious	0,72	Deleterious	1,00	Deleterious	0,88	Deleterious	0,95	Deleterious	0,91	Deleterious
P15735	V106E	VAL	106	GLU	Pathogenic	Deleterious	0,00	Deleterious	3,78	Deleterious	-5,56	Deleterious	1,00	Deleterious	0,94	Deleterious	0,99	Deleterious	0,85	Deleterious	0,91	Deleterious	0,91	Deleterious
P38398	R1347G	ARG	1347	GLY	Benign;Likely benign;Uncertain significance	Neutral	34,68	Neutral	1,99	Deleterious	-0,82	Neutral	0,55	Neutral	-0,10	Neutral	0,26	Neutral	0,37	Neutral	0,35	Neutral	0,24	Neutral
Q92562	L175P	LEU	175	PRO	Pathogenic	Deleterious	66,63	Neutral	0,04	Neutral	-6,29	Deleterious	0,40	Neutral	0,17	Neutral	1,00	Deleterious	0,70	Deleterious	0,88	Deleterious	0,78	Deleterious
P49959	R604P	ARG	604	PRO	Likely benign;Uncertain significance	Neutral	13,76	Deleterious	0,85	Deleterious	-0,76	Neutral	0,56	Neutral	-0,09	Neutral	0,00	Neutral	0,57	Deleterious	0,25	Neutral	0,36	Neutral
O43593	D1012N	ASP	1012	ASN	Pathogenic	Deleterious	7,64	Deleterious	0,48	Neutral	-4,78	Deleterious	0,85	Deleterious	0,66	Deleterious	0,98	Deleterious	0,50	Neutral	0,87	Deleterious	0,72	Deleterious
P22557	S568G	SER	568	GLY	Pathogenic	Deleterious	38,13	Neutral	0,97	Deleterious	-2,47	Neutral	0,42	Neutral	-0,14	Neutral	1,00	Deleterious	0,58	Deleterious	0,64	Deleterious	0,72	Deleterious
Q9Y252	A242T	ALA	242	THR	Pathogenic	Deleterious	67,01	Neutral	0,16	Neutral	-0,36	Neutral	0,49	Neutral	-0,23	Neutral	0,00	Neutral	0,22	Neutral	0,17	Neutral	0,27	Neutral
P12755	G116E	GLY	116	GLU	Pathogenic	Deleterious	85,92	Neutral	0,24	Neutral	-6,53	Deleterious	0,72	Neutral	0,64	Deleterious	1,00	Deleterious	0,27	Neutral	0,57	Deleterious	0,91	Deleterious
O76039	R158P	ARG	158	PRO	Likely pathogenic	Deleterious	15,52	Deleterious	1,59	Deleterious	-6,88	Deleterious	0,86	Deleterious	0,86	Deleterious	1,00	Deleterious	0,99	Deleterious	0,87	Deleterious	0,91	Deleterious
P23378	A841P	ALA	841	PRO	Likely pathogenic	Deleterious	1,63	Deleterious	2,27	Deleterious	-2,96	Deleterious	0,97	Deleterious	0,67	Deleterious	0,92	Deleterious	0,84	Deleterious	0,89	Deleterious	0,68	Deleterious
O60315	I649L	ILE	649	LEU	Likely benign	Neutral	65,68	Neutral	0,11	Neutral	0,09	Neutral	0,49	Neutral	-0,27	Neutral	0,00	Neutral	0,09	Neutral	0,20	Neutral	0,06	Neutral
Q4G176	E359K	GLU	359	LYS	Pathogenic	Deleterious	5,60	Deleterious	0,78	Deleterious	-3,58	Deleterious	0,67	Neutral	0,31	Neutral	1,00	Deleterious	0,95	Deleterious	0,95	Deleterious	0,91	Deleterious
O95299	Q142R	GLN	142	ARG	Pathogenic	Deleterious	15,99	Deleterious	0,50	Neutral	-3,15	Deleterious	0,65	Neutral	0,25	Neutral	1,00	Deleterious	0,62	Deleterious	0,61	Deleterious	0,68	Deleterious
Q8HWS3	G790E	GLY	790	GLU	Likely benign	Neutral	11,23	Deleterious	1,37	Deleterious	-0,37	Neutral	0,96	Deleterious	0,43	Deleterious	0,95	Deleterious	0,58	Deleterious	0,70	Deleterious	0,72	Deleterious
Q07889	I437T	ILE	437	THR	Pathogenic	Deleterious	0,00	Deleterious	2,10	Deleterious	-3,83	Deleterious	0,93	Deleterious	0,69	Deleterious	0,83	Deleterious	0,76	Deleterious	0,68	Deleterious	0,78	Deleterious
Q07889	I437S	ILE	437	SER	Pathogenic	Deleterious	0,00	Deleterious	2,62	Deleterious	-4,88	Deleterious	0,98	Deleterious	0,85	Deleterious	0,98	Deleterious	0,80	Deleterious	0,75	Deleterious	0,91	Deleterious
P00451	V99D	VAL	99	ASP	Pathogenic	Deleterious	10,44	Deleterious	2,46	Deleterious	-5,20	Deleterious	0,90	Deleterious	0,78	Deleterious	1,00	Deleterious	0,92	Deleterious	0,76	Deleterious	0,91	Deleterious
Q9NR23	R266C	ARG	266	CYS	Pathogenic	Deleterious	43,40	Neutral	0,16	Neutral	-4,65	Deleterious	0,65	Neutral	0,37	Deleterious	0,90	Deleterious	0,98	Deleterious	0,78	Deleterious	0,45	Neutral
Q92743	V297M	VAL	297	MET	Pathogenic	Deleterious	0,88	Deleterious	1,49	Deleterious	-2,87	Deleterious	0,89	Deleterious	0,55	Deleterious	1,00	Deleterious	0,84	Deleterious	0,94	Deleterious	0,91	Deleterious
P23786	R631C	ARG	631	CYS	Pathogenic	Deleterious	13,88	Deleterious	0,90	Deleterious	-3,90	Deleterious	0,96	Deleterious	0,74	Deleterious	1,00	Deleterious	0,58	Deleterious	0,85	Deleterious	0,65	Deleterious
P11532	A2395T	ALA	2395	THR	Benign	Neutral	0,00	Deleterious	0,45	Neutral	-0,81	Neutral	0,91	Deleterious	0,39	Deleterious	0,14	Neutral	0,62	Deleterious	0,29	Neutral	0,34	Neutral
O14746	C1015R	CYS	1015	ARG	Pathogenic	Deleterious	3,73	Deleterious	1,03	Deleterious	-7,64	Deleterious	0,95	Deleterious	1,05	Deleterious	1,00	Deleterious	0,71	Deleterious	0,64	Deleterious	0,91	Deleterious
P49419	E427Q	GLU	427	GLN	Pathogenic	Deleterious	49,89	Neutral	-0,06	Neutral	-2,91	Deleterious	0,39	Neutral	-0,14	Neutral	1,00	Deleterious	0,94	Deleterious	0,93	Deleterious	0,54	Deleterious
P08123	G379A	GLY	379	ALA	Pathogenic	Deleterious	88,71	Neutral	0,75	Deleterious	-5,00	Deleterious	0,52	Neutral	0,22	Neutral	1,00	Deleterious	0,83	Deleterious	0,80	Deleterious	0,91	Deleterious
Q99456	L140R	LEU	140	ARG	Pathogenic	Deleterious	35,55	Neutral	0,54	Neutral	-5,45	Deleterious	0,50	Neutral	0,24	Neutral	1,00	Deleterious	0,85	Deleterious	0,72	Deleterious	0,91	Deleterious
P01270	S23P	SER	23	PRO	Pathogenic	Deleterious	74,88	Neutral	0,90	Deleterious	-1,31	Neutral	0,76	Deleterious	0,23	Neutral	0,55	Deleterious	0,75	Deleterious	0,24	Neutral	0,19	Neutral
Q7LG56	R121H	ARG	121	HIS	Pathogenic	Deleterious	20,36	Neutral	1,14	Deleterious	-4,11	Deleterious	0,52	Neutral	0,15	Neutral	0,99	Deleterious	0,84	Deleterious	0,94	Deleterious	0,91	Deleterious
P15882	P252S	PRO	252	SER	Pathogenic	Deleterious	37,53	Neutral	0,91	Deleterious	-6,45	Deleterious	0,62	Neutral	0,49	Deleterious	0,21	Neutral	0,33	Neutral	0,57	Deleterious	0,52	Deleterious
Q13642	C153R	CYS	153	ARG	Pathogenic	Deleterious	7,13	Deleterious	1,06	Deleterious	-11,66	Deleterious	0,85	Deleterious	1,27	Deleterious	1,00	Deleterious	0,98	Deleterious	0,70	Deleterious	0,91	Deleterious
Q13642	C153Y	CYS	153	TYR	Pathogenic	Deleterious	7,13	Deleterious	0,98	Deleterious	-10,68	Deleterious	0,90	Deleterious	1,25	Deleterious	1,00	Deleterious	0,97	Deleterious	0,76	Deleterious	0,91	Deleterious
Q9Y6D9	R59C	ARG	59	CYS	Pathogenic	Deleterious	34,34	Neutral	0,65	Neutral	-2,31	Neutral	0,68	Neutral	0,21	Neutral	1,00	Deleterious	0,75	Deleterious	0,91	Deleterious	0,78	Deleterious
P99999	G42S	GLY	42	SER	Pathogenic	Deleterious	8,53	Deleterious	1,83	Deleterious	-5,90	Deleterious	0,85	Deleterious	0,76	Deleterious	0,88	Deleterious	0,82	Deleterious	0,91	Deleterious	0,60	Deleterious
P05129	V138E	VAL	138	GLU	Pathogenic	Deleterious	0,00	Deleterious	3,20	Deleterious	-5,04	Deleterious	1,00	Deleterious	0,89	Deleterious	0,98	Deleterious	0,65	Deleterious	0,94	Deleterious	0,91	Deleterious
O00217	E63Q	GLU	63	GLN	Pathogenic	Deleterious	72,07	Neutral	-0,07	Neutral	-2,83	Deleterious	0,38	Neutral	-0,17	Neutral	0,99	Deleterious	0,54	Deleterious	0,68	Deleterious	0,78	Deleterious
Q5T481	E1223Q	GLU	1223	GLN	Benign	Neutral	19,49	Neutral	0,17	Neutral	-0,72	Neutral	0,60	Neutral	-0,04	Neutral	0,83	Deleterious	0,45	Neutral	0,75	Deleterious	0,60	Deleterious
P16219	S353L	SER	353	LEU	Pathogenic	Deleterious	0,29	Deleterious	0,51	Neutral	-5,86	Deleterious	0,90	Deleterious	0,83	Deleterious	1,00	Deleterious	0,94	Deleterious	0,92	Deleterious	0,78	Deleterious
P14923	K345N	LYS	345	ASN	Likely benign	Neutral	46,08	Neutral	0,55	Neutral	-4,59	Deleterious	0,64	Neutral	0,35	Deleterious	1,00	Deleterious	0,64	Deleterious	0,94	Deleterious	0,91	Deleterious
O76039	D193N	ASP	193	ASN	Pathogenic	Deleterious	0,74	Deleterious	0,62	Neutral	-4,99	Deleterious	0,85	Deleterious	0,68	Deleterious	1,00	Deleterious	0,93	Deleterious	0,87	Deleterious	0,91	Deleterious
Q07889	K728I	LYS	728	ILE	Pathogenic	Deleterious	21,49	Neutral	0,95	Deleterious	-7,73	Deleterious	0,80	Deleterious	0,85	Deleterious	0,98	Deleterious	0,44	Neutral	0,95	Deleterious	0,91	Deleterious
O76039	D193G	ASP	193	GLY	Pathogenic	Deleterious	0,74	Deleterious	0,75	Deleterious	-6,99	Deleterious	0,98	Deleterious	1,05	Deleterious	1,00	Deleterious	0,98	Deleterious	0,83	Deleterious	0,78	Deleterious
P55809	G324E	GLY	324	GLU	Pathogenic	Deleterious	10,62	Deleterious	2,77	Deleterious	-7,69	Deleterious	0,94	Deleterious	1,04	Deleterious	1,00	Deleterious	0,64	Deleterious	0,95	Deleterious	0,91	Deleterious
O75369	G1691S	GLY	1691	SER	Pathogenic	Deleterious	48,85	Neutral	0,79	Deleterious	-5,73	Deleterious	0,43	Neutral	0,17	Neutral	1,00	Deleterious	0,51	Deleterious	0,95	Deleterious	0,72	Deleterious
P49638	R221W	ARG	221	TRP	Pathogenic	Deleterious	27,57	Neutral	0,17	Neutral	-6,71	Deleterious	0,67	Neutral	0,58	Deleterious	1,00	Deleterious	0,93	Deleterious	0,91	Deleterious	0,91	Deleterious
Q6SJ93	R627G	ARG	627	GLY	Pathogenic	Deleterious	28,18	Neutral	1,05	Deleterious	-5,18	Deleterious	0,69	Neutral	0,48	Deleterious	1,00	Deleterious	0,88	Deleterious	0,62	Deleterious	0,47	Neutral
Q99519	L363P	LEU	363	PRO	Pathogenic	Deleterious	12,73	Deleterious	1,15	Deleterious	-3,88	Deleterious	0,72	Neutral	0,40	Deleterious	0,98	Deleterious	0,84	Deleterious	0,76	Deleterious	0,78	Deleterious
Q96RQ3	M325R	MET	325	ARG	Pathogenic	Deleterious	10,39	Deleterious	1,46	Deleterious	-5,34	Deleterious	0,85	Deleterious	0,71	Deleterious	1,00	Deleterious	0,84	Deleterious	0,85	Deleterious	0,78	Deleterious
O43379	G494R	GLY	494	ARG	Likely pathogenic	Deleterious	11,32	Deleterious	1,97	Deleterious	-7,55	Deleterious	0,92	Deleterious	1,00	Deleterious	1,00	Deleterious	0,84	Deleterious	0,94	Deleterious	0,78	Deleterious
P49959	T481K	THR	481	LYS	Pathogenic	Deleterious	17,38	Deleterious	0,90	Deleterious	-3,67	Deleterious	0,69	Neutral	0,35	Deleterious	1,00	Deleterious	0,62	Deleterious	0,92	Deleterious	0,55	Deleterious
Q07889	W85R	TRP	85	ARG	Pathogenic	Deleterious	44,74	Neutral	0,25	Neutral	-11,87	Deleterious	0,61	Neutral	0,95	Deleterious	1,00	Deleterious	0,69	Deleterious	0,86	Deleterious	0,51	Deleterious
P38398	R1645T	ARG	1645	THR	Likely benign	Neutral	64,14	Neutral	-0,01	Neutral	-0,54	Neutral	0,35	Neutral	-0,41	Neutral	0,20	Neutral	0,64	Deleterious	0,16	Neutral	0,34	Neutral
P07902	D98N	ASP	98	ASN	Pathogenic	Deleterious	25,68	Neutral	0,85	Deleterious	-4,58	Deleterious	0,57	Neutral	0,25	Neutral	1,00	Deleterious	0,78	Deleterious	0,92	Deleterious	0,91	Deleterious
O60315	I744V	ILE	744	VAL	Benign;Likely benign;Uncertain significance	Neutral	1,80	Deleterious	1,01	Deleterious	0,32	Neutral	0,72	Neutral	0,03	Neutral	0,03	Neutral	0,40	Neutral	0,15	Neutral	0,07	Neutral
P54098	P18S	PRO	18	SER	Benign	Neutral	95,11	Neutral	-0,21	Neutral	0,13	Neutral	0,43	Neutral	-0,36	Neutral	0,00	Neutral	0,15	Neutral	0,11	Neutral	0,22	Neutral
Q5T481	G232D	GLY	232	ASP	Benign	Neutral	11,75	Deleterious	0,24	Neutral	-2,50	Deleterious	0,80	Deleterious	0,39	Deleterious	0,97	Deleterious	0,46	Neutral	0,68	Deleterious	0,68	Deleterious
Q5JVL4	R294H	ARG	294	HIS	Benign;Likely benign	Neutral	25,65	Neutral	0,48	Neutral	-4,57	Deleterious	0,49	Neutral	0,15	Neutral	1,00	Deleterious	0,71	Deleterious	0,92	Deleterious	0,78	Deleterious
P10071	E1152D	GLU	1152	ASP	Pathogenic	Deleterious	0,39	Deleterious	0,83	Deleterious	-0,81	Neutral	0,92	Deleterious	0,41	Deleterious	0,00	Neutral	0,21	Neutral	0,07	Neutral	0,19	Neutral
P56715	R872H	ARG	872	HIS	Benign	Neutral	17,61	Deleterious	0,04	Neutral	-0,44	Neutral	0,72	Neutral	0,10	Neutral	0,24	Neutral	0,45	Neutral	0,46	Neutral	0,45	Neutral
P04181	G373E	GLY	373	GLU	Likely pathogenic	Deleterious	13,92	Deleterious	3,39	Deleterious	-7,45	Deleterious	0,99	Deleterious	1,09	Deleterious	1,00	Deleterious	0,99	Deleterious	0,95	Deleterious	0,91	Deleterious
Q96Q11	R190I	ARG	190	ILE	Pathogenic	Deleterious	6,19	Deleterious	0,77	Deleterious	-7,85	Deleterious	0,87	Deleterious	0,96	Deleterious	1,00	Deleterious	0,98	Deleterious	0,95	Deleterious	0,91	Deleterious
O15528	L343F	LEU	343	PHE	Pathogenic	Deleterious	0,40	Deleterious	1,50	Deleterious	-3,46	Deleterious	0,87	Deleterious	0,57	Deleterious	1,00	Deleterious	0,77	Deleterious	0,78	Deleterious	0,68	Deleterious
P38398	T1349M	THR	1349	MET	Benign;Likely benign;Uncertain significance	Neutral	20,55	Neutral	0,39	Neutral	-0,65	Neutral	0,67	Neutral	0,05	Neutral	0,58	Deleterious	0,40	Neutral	0,11	Neutral	0,61	Deleterious
Q13642	C132F	CYS	132	PHE	Pathogenic	Deleterious	36,01	Neutral	0,46	Neutral	-10,67	Deleterious	0,67	Neutral	0,94	Deleterious	1,00	Deleterious	0,93	Deleterious	0,80	Deleterious	0,91	Deleterious
O60494	T1372R	THR	1372	ARG	Likely pathogenic	Deleterious	8,59	Deleterious	1,09	Deleterious	-3,37	Deleterious	0,75	Deleterious	0,39	Deleterious	1,00	Deleterious	0,95	Deleterious	0,61	Deleterious	0,55	Deleterious
P08123	G751S	GLY	751	SER	Pathogenic	Deleterious	19,05	Neutral	-0,38	Neutral	-5,35	Deleterious	0,57	Neutral	0,32	Neutral	1,00	Deleterious	0,68	Deleterious	0,61	Deleterious	0,91	Deleterious
P15169	G178D	GLY	178	ASP	Pathogenic	Deleterious	55,05	Neutral	1,40	Deleterious	-4,19	Deleterious	0,74	Deleterious	0,46	Deleterious	0,86	Deleterious	0,55	Deleterious	0,44	Neutral	0,23	Neutral
Q8N2S1	T787A	THR	787	ALA	Benign	Neutral	46,39	Neutral	0,61	Neutral	1,21	Neutral	0,51	Neutral	-0,34	Neutral	0,00	Neutral	0,11	Neutral	0,44	Neutral	0,38	Neutral
P53634	Q252L	GLN	252	LEU	Pathogenic	Deleterious	8,13	Deleterious	0,04	Neutral	-6,56	Deleterious	0,97	Deleterious	0,99	Deleterious	1,00	Deleterious	0,94	Deleterious	0,93	Deleterious	0,91	Deleterious
Q18PE1	R261H	ARG	261	HIS	Likely benign	Neutral	77,96	Neutral	0,11	Neutral	-2,61	Deleterious	0,31	Neutral	-0,28	Neutral	1,00	Deleterious	0,59	Deleterious	0,77	Deleterious	0,39	Neutral
P23786	E174K	GLU	174	LYS	Pathogenic	Deleterious	22,24	Neutral	0,30	Neutral	-3,16	Deleterious	0,59	Neutral	0,16	Neutral	1,00	Deleterious	0,26	Neutral	0,90	Deleterious	0,61	Deleterious
O60315	H1188R	HIS	1188	ARG	Likely benign	Neutral	36,34	Neutral	0,48	Neutral	-0,95	Neutral	0,40	Neutral	-0,30	Neutral	0,81	Deleterious	0,71	Deleterious	0,44	Neutral	0,60	Deleterious
P14222	R225W	ARG	225	TRP	Pathogenic	Deleterious	25,60	Neutral	0,29	Neutral	-3,18	Deleterious	0,86	Deleterious	0,53	Deleterious	1,00	Deleterious	0,81	Deleterious	0,60	Deleterious	0,47	Neutral
Q6P1N0	A906T	ALA	906	THR	Likely benign	Neutral	48,31	Neutral	0,29	Neutral	-0,63	Neutral	0,41	Neutral	-0,32	Neutral	0,00	Neutral	0,15	Neutral	0,13	Neutral	0,01	Neutral
P38398	P1856S	PRO	1856	SER	Likely benign;Uncertain significance	Neutral	79,98	Neutral	-0,35	Neutral	-1,24	Neutral	0,31	Neutral	-0,40	Neutral	0,82	Deleterious	0,27	Neutral	0,50	Deleterious	0,21	Neutral
P04181	R250P	ARG	250	PRO	Pathogenic	Deleterious	15,20	Deleterious	2,90	Deleterious	-5,01	Deleterious	0,88	Deleterious	0,72	Deleterious	0,44	Neutral	0,94	Deleterious	0,83	Deleterious	0,68	Deleterious
O43918	V80G	VAL	80	GLY	Pathogenic	Deleterious	37,79	Neutral	0,93	Deleterious	-3,71	Deleterious	0,30	Neutral	-0,20	Neutral	1,00	Deleterious	0,68	Deleterious	0,68	Deleterious	0,65	Deleterious
Q07889	S1286F	SER	1286	PHE	Likely benign	Neutral	8,95	Deleterious	-0,55	Neutral	-1,94	Neutral	0,98	Deleterious	0,59	Deleterious	0,15	Neutral	0,33	Neutral	0,26	Neutral	0,59	Deleterious
P31040	R585W	ARG	585	TRP	Pathogenic;Uncertain significance	Deleterious	0,00	Deleterious	0,34	Neutral	-7,02	Deleterious	0,96	Deleterious	1,01	Deleterious	1,00	Deleterious	0,99	Deleterious	0,94	Deleterious	0,91	Deleterious
P16278	R49C	ARG	49	CYS	Pathogenic	Deleterious	19,48	Neutral	1,11	Deleterious	-6,91	Deleterious	0,84	Deleterious	0,83	Deleterious	1,00	Deleterious	0,86	Deleterious	0,96	Deleterious	0,91	Deleterious
P04181	A226V	ALA	226	VAL	Pathogenic	Deleterious	0,00	Deleterious	-0,12	Neutral	-3,61	Deleterious	0,95	Deleterious	0,70	Deleterious	0,83	Deleterious	0,64	Deleterious	0,68	Deleterious	0,78	Deleterious
P31146	V134M	VAL	134	MET	Pathogenic	Deleterious	0,00	Deleterious	1,38	Deleterious	-2,55	Deleterious	0,75	Deleterious	0,32	Deleterious	1,00	Deleterious	0,93	Deleterious	0,80	Deleterious	0,91	Deleterious
Q8TAP9	M144V	MET	144	VAL	Pathogenic	Deleterious	80,25	Neutral	0,05	Neutral	-1,43	Neutral	0,44	Neutral	-0,20	Neutral	0,97	Deleterious	0,48	Neutral	0,42	Neutral	0,91	Deleterious
Q7LG56	C236F	CYS	236	PHE	Pathogenic	Deleterious	5,91	Deleterious	0,75	Deleterious	-9,45	Deleterious	0,80	Deleterious	1,00	Deleterious	1,00	Deleterious	0,70	Deleterious	0,95	Deleterious	0,91	Deleterious
P20823	R203H	ARG	203	HIS	Likely pathogenic	Deleterious	88,43	Neutral	0,14	Neutral	-3,94	Deleterious	0,31	Neutral	-0,17	Neutral	1,00	Deleterious	0,15	Neutral	0,87	Deleterious	0,78	Deleterious
P23378	R966G	ARG	966	GLY	Likely pathogenic	Deleterious	50,35	Neutral	0,98	Deleterious	-6,25	Deleterious	0,14	Neutral	-0,19	Neutral	1,00	Deleterious	0,83	Deleterious	0,84	Deleterious	0,91	Deleterious
P20807	P319L	PRO	319	LEU	Pathogenic	Deleterious	63,45	Neutral	0,27	Neutral	-3,64	Deleterious	0,49	Neutral	0,07	Neutral	0,85	Deleterious	0,17	Neutral	0,42	Neutral	0,65	Deleterious
O60216	P376R	PRO	376	ARG	Pathogenic	Deleterious	16,06	Deleterious	2,63	Deleterious	-6,02	Deleterious	0,80	Deleterious	0,70	Deleterious	1,00	Deleterious	0,83	Deleterious	0,85	Deleterious	0,91	Deleterious
P04181	Q233R	GLN	233	ARG	Likely pathogenic	Deleterious	2,93	Deleterious	0,32	Neutral	-3,77	Deleterious	0,95	Deleterious	0,72	Deleterious	1,00	Deleterious	0,87	Deleterious	0,85	Deleterious	0,91	Deleterious
P07902	N97S	ASN	97	SER	Pathogenic	Deleterious	21,73	Neutral	0,65	Neutral	-4,58	Deleterious	0,76	Deleterious	0,52	Deleterious	1,00	Deleterious	0,88	Deleterious	0,61	Deleterious	0,91	Deleterious
O60832	T408I	THR	408	ILE	Pathogenic	Deleterious	36,32	Neutral	-0,42	Neutral	-4,76	Deleterious	0,45	Neutral	0,11	Neutral	0,97	Deleterious	0,80	Deleterious	0,70	Deleterious	0,91	Deleterious
O15357	P659L	PRO	659	LEU	Pathogenic	Deleterious	0,00	Deleterious	-0,15	Neutral	-8,91	Deleterious	0,99	Deleterious	1,22	Deleterious	1,00	Deleterious	0,96	Deleterious	0,92	Deleterious	0,65	Deleterious
Q96EX3	G393S	GLY	393	SER	Pathogenic	Deleterious	16,12	Deleterious	0,69	Neutral	-5,14	Deleterious	0,70	Neutral	0,49	Deleterious	1,00	Deleterious	0,89	Deleterious	0,83	Deleterious	0,56	Deleterious
O15357	P659S	PRO	659	SER	Pathogenic	Deleterious	0,00	Deleterious	1,52	Deleterious	-7,18	Deleterious	0,93	Deleterious	0,98	Deleterious	1,00	Deleterious	0,89	Deleterious	0,87	Deleterious	0,72	Deleterious
P00451	D2093G	ASP	2093	GLY	Pathogenic	Deleterious	16,89	Deleterious	1,54	Deleterious	-6,28	Deleterious	0,89	Deleterious	0,86	Deleterious	1,00	Deleterious	0,92	Deleterious	0,89	Deleterious	0,72	Deleterious
Q9H3L0	Y249C	TYR	249	CYS	Pathogenic	Deleterious	60,78	Neutral	-0,30	Neutral	-6,45	Deleterious	0,44	Neutral	0,24	Neutral	1,00	Deleterious	0,62	Deleterious	0,80	Deleterious	0,72	Deleterious
P07902	R148Q	ARG	148	GLN	Pathogenic	Deleterious	36,16	Neutral	0,44	Neutral	-1,76	Neutral	0,49	Neutral	-0,11	Neutral	0,71	Deleterious	0,31	Neutral	0,66	Deleterious	0,24	Neutral
P07902	R148G	ARG	148	GLY	Pathogenic	Deleterious	36,16	Neutral	2,20	Deleterious	-4,36	Deleterious	0,64	Neutral	0,34	Deleterious	0,04	Neutral	0,52	Deleterious	0,67	Deleterious	0,33	Neutral
P04181	Y245C	TYR	245	CYS	Pathogenic	Deleterious	1,19	Deleterious	2,51	Deleterious	-8,56	Deleterious	0,92	Deleterious	1,10	Deleterious	0,98	Deleterious	0,88	Deleterious	0,48	Neutral	0,91	Deleterious
O60315	A832D	ALA	832	ASP	Likely benign	Neutral	39,52	Neutral	0,58	Neutral	-0,62	Neutral	0,46	Neutral	-0,25	Neutral	0,85	Deleterious	0,36	Neutral	0,49	Neutral	0,55	Deleterious
P00451	M1791T	MET	1791	THR	Pathogenic	Deleterious	27,14	Neutral	0,50	Neutral	-2,20	Neutral	0,47	Neutral	-0,09	Neutral	0,00	Neutral	0,51	Deleterious	0,18	Neutral	0,17	Neutral
P43034	D317H	ASP	317	HIS	Pathogenic	Deleterious	15,15	Deleterious	0,37	Neutral	-6,70	Deleterious	0,81	Deleterious	0,78	Deleterious	1,00	Deleterious	0,93	Deleterious	0,91	Deleterious	0,91	Deleterious
Q8N490	A33P	ALA	33	PRO	Pathogenic	Deleterious	4,15	Deleterious	2,46	Deleterious	-0,69	Neutral	0,95	Deleterious	0,44	Deleterious	0,94	Deleterious	0,89	Deleterious	0,60	Deleterious	0,68	Deleterious
O15528	R389G	ARG	389	GLY	Pathogenic	Deleterious	18,38	Neutral	1,45	Deleterious	-6,82	Deleterious	0,86	Deleterious	0,85	Deleterious	1,00	Deleterious	0,90	Deleterious	0,81	Deleterious	0,91	Deleterious
O15528	R389H	ARG	389	HIS	Pathogenic	Deleterious	18,38	Neutral	0,75	Deleterious	-4,87	Deleterious	0,60	Neutral	0,32	Deleterious	1,00	Deleterious	0,69	Deleterious	0,95	Deleterious	0,91	Deleterious
O60832	Q31E	GLN	31	GLU	Pathogenic	Deleterious	65,39	Neutral	0,00	Neutral	-1,84	Neutral	0,36	Neutral	-0,27	Neutral	0,10	Neutral	0,43	Neutral	0,32	Neutral	0,47	Neutral
O60832	Q31K	GLN	31	LYS	Pathogenic	Deleterious	65,39	Neutral	0,20	Neutral	-2,43	Neutral	0,39	Neutral	-0,18	Neutral	0,10	Neutral	0,41	Neutral	0,38	Neutral	0,46	Neutral
Q6KC79	A2390T	ALA	2390	THR	Pathogenic	Deleterious	76,85	Neutral	-0,05	Neutral	-2,48	Neutral	0,43	Neutral	-0,12	Neutral	1,00	Deleterious	0,30	Neutral	0,87	Deleterious	0,41	Neutral
Q9BX63	K297R	LYS	297	ARG	Benign;Uncertain significance	Neutral	0,00	Deleterious	-0,84	Neutral	-0,70	Neutral	0,99	Deleterious	0,50	Deleterious	0,66	Deleterious	0,10	Neutral	0,19	Neutral	0,08	Neutral
O76039	G25R	GLY	25	ARG	Pathogenic	Deleterious	13,84	Deleterious	2,06	Deleterious	-6,60	Deleterious	0,94	Deleterious	0,95	Deleterious	1,00	Deleterious	0,96	Deleterious	0,87	Deleterious	0,91	Deleterious
P40763	N646K	ASN	646	LYS	Pathogenic	Deleterious	61,97	Neutral	-0,25	Neutral	-1,38	Neutral	0,46	Neutral	-0,18	Neutral	0,34	Neutral	0,23	Neutral	0,52	Deleterious	0,37	Neutral
P23378	P765S	PRO	765	SER	Likely pathogenic	Deleterious	3,69	Deleterious	1,93	Deleterious	-7,58	Deleterious	0,91	Deleterious	0,99	Deleterious	1,00	Deleterious	0,86	Deleterious	0,88	Deleterious	0,91	Deleterious
Q8TE73	V1101M	VAL	1101	MET	Benign	Neutral	46,69	Neutral	0,19	Neutral	-0,75	Neutral	0,48	Neutral	-0,21	Neutral	0,33	Neutral	0,15	Neutral	0,66	Deleterious	0,19	Neutral
O60832	L317F	LEU	317	PHE	Pathogenic	Deleterious	0,00	Deleterious	0,79	Deleterious	-3,20	Deleterious	0,87	Deleterious	0,55	Deleterious	0,73	Deleterious	0,62	Deleterious	0,91	Deleterious	0,72	Deleterious
Q96SN8	N1330I	ASN	1330	ILE	Benign	Neutral	27,06	Neutral	0,44	Neutral	-4,46	Deleterious	0,69	Neutral	0,41	Deleterious	0,72	Deleterious	0,70	Deleterious	0,63	Deleterious	0,40	Neutral
Q8N335	A280V	ALA	280	VAL	Pathogenic	Deleterious	18,95	Neutral	0,38	Neutral	0,29	Neutral	0,50	Neutral	-0,27	Neutral	0,00	Neutral	0,28	Neutral	0,10	Neutral	0,03	Neutral
O60832	L317V	LEU	317	VAL	Pathogenic	Deleterious	0,00	Deleterious	1,10	Deleterious	-1,59	Neutral	0,74	Deleterious	0,23	Neutral	0,00	Neutral	0,17	Neutral	0,56	Deleterious	0,13	Neutral
Q13642	C104R	CYS	104	ARG	Pathogenic	Deleterious	35,28	Neutral	0,57	Neutral	-11,30	Deleterious	0,77	Deleterious	1,12	Deleterious	1,00	Deleterious	0,96	Deleterious	0,75	Deleterious	0,91	Deleterious
P23786	P50H	PRO	50	HIS	Pathogenic	Deleterious	24,85	Neutral	1,35	Deleterious	-6,78	Deleterious	0,72	Neutral	0,65	Deleterious	1,00	Deleterious	0,85	Deleterious	0,92	Deleterious	0,78	Deleterious
Q86YC2	P210L	PRO	210	LEU	Benign	Neutral	43,61	Neutral	1,03	Deleterious	-3,81	Deleterious	0,66	Neutral	0,31	Neutral	0,02	Neutral	0,36	Neutral	0,11	Neutral	0,27	Neutral
P32929	T67I	THR	67	ILE	Pathogenic	Deleterious	1,94	Deleterious	0,31	Neutral	-5,47	Deleterious	0,97	Deleterious	0,88	Deleterious	1,00	Deleterious	0,93	Deleterious	0,92	Deleterious	0,91	Deleterious
Q99959	N517S	ASN	517	SER	Likely benign	Neutral	53,55	Neutral	0,12	Neutral	-0,63	Neutral	0,47	Neutral	-0,23	Neutral	0,08	Neutral	0,41	Neutral	0,27	Neutral	0,06	Neutral
P22557	R411C	ARG	411	CYS	Pathogenic	Deleterious	34,24	Neutral	0,56	Neutral	-7,84	Deleterious	0,60	Neutral	0,59	Deleterious	1,00	Deleterious	0,93	Deleterious	0,94	Deleterious	0,91	Deleterious
Q6KF10	K424R	LYS	424	ARG	Pathogenic	Deleterious	47,31	Neutral	-0,03	Neutral	-0,96	Neutral	0,37	Neutral	-0,35	Neutral	0,66	Deleterious	0,19	Neutral	0,22	Neutral	0,03	Neutral
P22557	Y199H	TYR	199	HIS	Pathogenic	Deleterious	0,70	Deleterious	2,04	Deleterious	-4,93	Deleterious	0,91	Deleterious	0,76	Deleterious	1,00	Deleterious	0,92	Deleterious	0,75	Deleterious	0,91	Deleterious
P38398	D1778G	ASP	1778	GLY	Benign;Likely benign;Uncertain significance	Neutral	69,48	Neutral	0,54	Neutral	-1,28	Neutral	0,30	Neutral	-0,41	Neutral	0,84	Deleterious	0,30	Neutral	0,21	Neutral	0,26	Neutral
Q6KC79	G2312V	GLY	2312	VAL	Likely pathogenic	Deleterious	46,69	Neutral	2,07	Deleterious	-8,43	Deleterious	0,90	Deleterious	1,05	Deleterious	1,00	Deleterious	0,87	Deleterious	0,87	Deleterious	0,78	Deleterious
Q9NZV5	T137A	THR	137	ALA	Likely benign	Neutral	42,19	Neutral	0,89	Deleterious	-0,42	Neutral	0,39	Neutral	-0,37	Neutral	0,00	Neutral	0,37	Neutral	0,75	Deleterious	0,57	Deleterious
Q07889	Q477R	GLN	477	ARG	Pathogenic	Deleterious	51,68	Neutral	0,21	Neutral	0,64	Neutral	0,51	Neutral	-0,28	Neutral	0,00	Neutral	0,16	Neutral	0,14	Neutral	0,11	Neutral
P02489	R116H	ARG	116	HIS	Pathogenic	Deleterious	14,11	Deleterious	0,37	Neutral	-4,43	Deleterious	0,70	Neutral	0,43	Deleterious	1,00	Deleterious	0,85	Deleterious	0,94	Deleterious	0,91	Deleterious
P02489	R116C	ARG	116	CYS	Pathogenic	Deleterious	14,11	Deleterious	0,32	Neutral	-7,09	Deleterious	0,96	Deleterious	1,02	Deleterious	1,00	Deleterious	0,95	Deleterious	0,95	Deleterious	0,91	Deleterious
P38398	D1692H	ASP	1692	HIS	Pathogenic	Deleterious	39,40	Neutral	-0,06	Neutral	-0,99	Neutral	0,36	Neutral	-0,36	Neutral	0,99	Deleterious	0,88	Deleterious	0,88	Deleterious	0,78	Deleterious
P16278	R68W	ARG	68	TRP	Pathogenic	Deleterious	0,51	Deleterious	-0,13	Neutral	-7,17	Deleterious	0,96	Deleterious	1,02	Deleterious	1,00	Deleterious	0,99	Deleterious	0,95	Deleterious	0,91	Deleterious
P38398	D1692N	ASP	1692	ASN	Likely pathogenic;Pathogenic	Deleterious	39,40	Neutral	0,00	Neutral	-0,66	Neutral	0,37	Neutral	-0,37	Neutral	0,74	Deleterious	0,50	Neutral	0,72	Deleterious	0,72	Deleterious
Q86YC2	D134N	ASP	134	ASN	Likely pathogenic;Uncertain significance	Deleterious	20,64	Neutral	0,41	Neutral	-0,30	Neutral	0,56	Neutral	-0,14	Neutral	0,02	Neutral	0,43	Neutral	0,11	Neutral	0,11	Neutral
P38398	D1692Y	ASP	1692	TYR	Pathogenic	Deleterious	39,40	Neutral	0,26	Neutral	-1,26	Neutral	0,60	Neutral	0,00	Neutral	0,96	Deleterious	0,88	Deleterious	0,77	Deleterious	0,91	Deleterious
O76039	R175S	ARG	175	SER	Pathogenic	Deleterious	13,01	Deleterious	1,62	Deleterious	-5,99	Deleterious	0,85	Deleterious	0,77	Deleterious	1,00	Deleterious	0,92	Deleterious	0,71	Deleterious	0,91	Deleterious
P23769	R361L	ARG	361	LEU	Pathogenic	Deleterious	39,16	Neutral	-0,27	Neutral	-6,63	Deleterious	0,35	Neutral	0,13	Neutral	1,00	Deleterious	0,86	Deleterious	0,96	Deleterious	0,91	Deleterious
Q9Y243	E17K	GLU	17	LYS	Pathogenic	Deleterious	34,71	Neutral	0,36	Neutral	-3,68	Deleterious	0,59	Neutral	0,20	Neutral	1,00	Deleterious	0,76	Deleterious	0,89	Deleterious	0,68	Deleterious
P23378	P700A	PRO	700	ALA	Likely pathogenic	Deleterious	0,00	Deleterious	1,51	Deleterious	-7,72	Deleterious	0,99	Deleterious	1,11	Deleterious	1,00	Deleterious	0,85	Deleterious	0,63	Deleterious	0,91	Deleterious
O15344	L626P	LEU	626	PRO	Pathogenic	Deleterious	18,75	Neutral	1,39	Deleterious	-4,35	Deleterious	0,71	Neutral	0,43	Deleterious	0,55	Deleterious	0,91	Deleterious	0,81	Deleterious	0,78	Deleterious
Q7Z4L5	T276A	THR	276	ALA	Benign;Likely benign	Neutral	68,06	Neutral	-0,24	Neutral	2,34	Neutral	0,48	Neutral	-0,49	Neutral	0,00	Neutral	0,06	Neutral	0,07	Neutral	0,01	Neutral
P23378	S564I	SER	564	ILE	Pathogenic	Deleterious	2,71	Deleterious	0,90	Deleterious	-4,39	Deleterious	0,90	Deleterious	0,69	Deleterious	0,74	Deleterious	0,81	Deleterious	0,75	Deleterious	0,91	Deleterious
P07902	Y34N	TYR	34	ASN	Pathogenic	Deleterious	35,71	Neutral	1,16	Deleterious	-7,28	Deleterious	0,71	Neutral	0,69	Deleterious	1,00	Deleterious	0,83	Deleterious	0,85	Deleterious	0,91	Deleterious
Q6KC79	V2084L	VAL	2084	LEU	Likely pathogenic	Deleterious	11,49	Deleterious	0,10	Neutral	-2,29	Neutral	0,69	Neutral	0,22	Neutral	0,43	Neutral	0,10	Neutral	0,72	Deleterious	0,24	Neutral
P02549	S261P	SER	261	PRO	Pathogenic	Deleterious	28,00	Neutral	1,59	Deleterious	-2,36	Neutral	0,76	Deleterious	0,32	Neutral	0,97	Deleterious	0,86	Deleterious	0,46	Neutral	0,26	Neutral
Q9BX63	V193I	VAL	193	ILE	Benign;Likely benign	Neutral	4,68	Deleterious	0,88	Deleterious	-0,26	Neutral	0,68	Neutral	0,02	Neutral	0,00	Neutral	0,13	Neutral	0,01	Neutral	0,02	Neutral
Q5JVL4	R296H	ARG	296	HIS	Benign	Neutral	11,08	Deleterious	0,28	Neutral	-3,42	Deleterious	0,83	Deleterious	0,52	Deleterious	0,07	Neutral	0,40	Neutral	0,44	Neutral	0,39	Neutral
P19447	F99S	PHE	99	SER	Pathogenic	Deleterious	10,88	Deleterious	2,78	Deleterious	-7,69	Deleterious	0,86	Deleterious	0,93	Deleterious	1,00	Deleterious	0,63	Deleterious	0,85	Deleterious	0,91	Deleterious
P10275	F583Y	PHE	583	TYR	Pathogenic	Deleterious	0,00	Deleterious	0,55	Neutral	-2,28	Neutral	0,88	Deleterious	0,49	Deleterious	1,00	Deleterious	0,39	Neutral	0,82	Deleterious	0,91	Deleterious
P06858	A361T	ALA	361	THR	Pathogenic	Deleterious	0,00	Deleterious	0,13	Neutral	1,43	Neutral	0,95	Deleterious	0,25	Neutral	0,05	Neutral	0,37	Neutral	0,12	Neutral	0,01	Neutral
P14222	G429E	GLY	429	GLU	Pathogenic	Deleterious	9,46	Deleterious	1,67	Deleterious	-7,60	Deleterious	0,89	Deleterious	0,97	Deleterious	1,00	Deleterious	0,70	Deleterious	0,74	Deleterious	0,91	Deleterious
Q96NR8	I51N	ILE	51	ASN	Pathogenic	Deleterious	64,73	Neutral	0,20	Neutral	-6,47	Deleterious	0,53	Neutral	0,37	Deleterious	1,00	Deleterious	0,86	Deleterious	0,92	Deleterious	0,91	Deleterious
P05129	R26G	ARG	26	GLY	Pathogenic	Deleterious	96,23	Neutral	0,75	Deleterious	-4,75	Deleterious	0,04	Neutral	-0,47	Neutral	1,00	Deleterious	0,76	Deleterious	0,74	Deleterious	0,78	Deleterious
Q8N465	N439D	ASN	439	ASP	Pathogenic	Deleterious	3,57	Deleterious	1,35	Deleterious	-4,09	Deleterious	0,86	Deleterious	0,62	Deleterious	0,97	Deleterious	0,70	Deleterious	0,68	Deleterious	0,51	Deleterious
Q6KC79	Y2430C	TYR	2430	CYS	Pathogenic	Deleterious	33,20	Neutral	1,18	Deleterious	-7,34	Deleterious	0,75	Deleterious	0,75	Deleterious	1,00	Deleterious	0,93	Deleterious	0,80	Deleterious	0,91	Deleterious
O60762	G152V	GLY	152	VAL	Pathogenic	Deleterious	8,84	Deleterious	-0,08	Neutral	-8,53	Deleterious	0,90	Deleterious	1,06	Deleterious	0,99	Deleterious	0,85	Deleterious	0,93	Deleterious	0,78	Deleterious
P06858	I252T	ILE	252	THR	Pathogenic	Deleterious	0,00	Deleterious	2,63	Deleterious	-3,53	Deleterious	0,97	Deleterious	0,73	Deleterious	0,64	Deleterious	0,63	Deleterious	0,65	Deleterious	0,78	Deleterious
P00451	R1708C	ARG	1708	CYS	Pathogenic	Deleterious	51,69	Neutral	0,02	Neutral	-5,48	Deleterious	0,45	Neutral	0,16	Neutral	1,00	Deleterious	0,88	Deleterious	0,95	Deleterious	0,91	Deleterious
P00451	R1708H	ARG	1708	HIS	Pathogenic	Deleterious	51,69	Neutral	-0,13	Neutral	-3,07	Deleterious	0,39	Neutral	-0,13	Neutral	1,00	Deleterious	0,73	Deleterious	0,95	Deleterious	0,57	Deleterious
P04181	G91E	GLY	91	GLU	Likely pathogenic	Deleterious	0,80	Deleterious	3,74	Deleterious	-7,60	Deleterious	1,00	Deleterious	1,12	Deleterious	1,00	Deleterious	0,94	Deleterious	0,94	Deleterious	0,91	Deleterious
Q6ZUT3	L231V	LEU	231	VAL	Pathogenic	Deleterious	2,18	Deleterious	1,17	Deleterious	-2,63	Deleterious	0,64	Neutral	0,17	Neutral	1,00	Deleterious	0,30	Neutral	0,55	Deleterious	0,78	Deleterious
P54803	T112A	THR	112	ALA	Pathogenic	Deleterious	50,36	Neutral	-0,01	Neutral	-2,67	Deleterious	0,40	Neutral	-0,16	Neutral	0,99	Deleterious	0,29	Neutral	0,47	Neutral	0,17	Neutral
Q9Y2Z2	R502H	ARG	502	HIS	Pathogenic	Deleterious	4,24	Deleterious	0,05	Neutral	-4,53	Deleterious	0,93	Deleterious	0,75	Deleterious	1,00	Deleterious	0,84	Deleterious	0,95	Deleterious	0,91	Deleterious
P23378	S957P	SER	957	PRO	Likely pathogenic	Deleterious	47,57	Neutral	0,73	Neutral	-2,95	Deleterious	0,51	Neutral	0,03	Neutral	0,86	Deleterious	0,78	Deleterious	0,66	Deleterious	0,43	Neutral
P02768	L90P	LEU	90	PRO	Pathogenic	Deleterious	31,38	Neutral	2,34	Deleterious	-3,48	Deleterious	0,83	Deleterious	0,53	Deleterious	0,95	Deleterious	0,44	Neutral	0,79	Deleterious	0,68	Deleterious
Q9HC78	G602A	GLY	602	ALA	Pathogenic	Deleterious	53,96	Neutral	1,28	Deleterious	-5,78	Deleterious	0,74	Deleterious	0,60	Deleterious	1,00	Deleterious	0,84	Deleterious	0,63	Deleterious	0,91	Deleterious
P11532	R2108C	ARG	2108	CYS	Benign	Neutral	78,80	Neutral	-0,02	Neutral	-2,71	Deleterious	0,16	Neutral	-0,48	Neutral	0,94	Deleterious	0,43	Neutral	0,70	Deleterious	0,51	Deleterious
O95343	A167S	ALA	167	SER	Pathogenic	Deleterious	42,99	Neutral	0,56	Neutral	-2,74	Deleterious	0,41	Neutral	-0,13	Neutral	0,23	Neutral	0,16	Neutral	0,36	Neutral	0,26	Neutral
O75360	F117I	PHE	117	ILE	Likely pathogenic;Pathogenic	Deleterious	0,00	Deleterious	1,23	Deleterious	-5,61	Deleterious	0,83	Deleterious	0,71	Deleterious	1,00	Deleterious	0,96	Deleterious	0,79	Deleterious	0,91	Deleterious
P04181	V332M	VAL	332	MET	Likely pathogenic;Pathogenic	Deleterious	0,00	Deleterious	0,92	Deleterious	-2,81	Deleterious	0,66	Neutral	0,22	Neutral	0,97	Deleterious	0,78	Deleterious	0,74	Deleterious	0,91	Deleterious
P50897	I134T	ILE	134	THR	Benign;Likely benign	Neutral	26,34	Neutral	0,89	Deleterious	0,00	Neutral	0,59	Neutral	-0,13	Neutral	0,02	Neutral	0,61	Deleterious	0,29	Neutral	0,26	Neutral
Q0ZGT2	P611T	PRO	611	THR	Pathogenic	Deleterious	8,49	Deleterious	0,93	Deleterious	-6,46	Deleterious	0,77	Deleterious	0,70	Deleterious	1,00	Deleterious	0,94	Deleterious	0,68	Deleterious	0,78	Deleterious
P35625	S179C	SER	179	CYS	Pathogenic	Deleterious	5,83	Deleterious	0,44	Neutral	-1,84	Neutral	0,93	Deleterious	0,51	Deleterious	0,86	Deleterious	0,68	Deleterious	0,53	Deleterious	0,78	Deleterious
Q14533	E413K	GLU	413	LYS	Pathogenic	Deleterious	38,48	Neutral	0,28	Neutral	-3,73	Deleterious	0,51	Neutral	0,10	Neutral	0,98	Deleterious	0,60	Deleterious	0,96	Deleterious	0,63	Deleterious
O14746	P704S	PRO	704	SER	Pathogenic	Deleterious	44,31	Neutral	0,25	Neutral	-3,37	Deleterious	0,29	Neutral	-0,24	Neutral	1,00	Deleterious	0,66	Deleterious	0,13	Neutral	0,42	Neutral
P10071	P707S	PRO	707	SER	Pathogenic	Deleterious	32,97	Neutral	-0,16	Neutral	-7,84	Deleterious	0,50	Neutral	0,44	Deleterious	1,00	Deleterious	0,75	Deleterious	0,86	Deleterious	0,78	Deleterious
O95455	N298D	ASN	298	ASP	Pathogenic	Deleterious	33,76	Neutral	0,41	Neutral	-4,48	Deleterious	0,43	Neutral	0,06	Neutral	0,90	Deleterious	0,84	Deleterious	0,84	Deleterious	0,63	Deleterious
O75208	K288N	LYS	288	ASN	Benign	Neutral	54,68	Neutral	0,26	Neutral	-1,61	Neutral	0,49	Neutral	-0,12	Neutral	0,01	Neutral	0,09	Neutral	0,36	Neutral	0,42	Neutral
Q9NQ66	P731A	PRO	731	ALA	Likely benign	Neutral	25,65	Neutral	2,04	Deleterious	-3,83	Deleterious	0,56	Neutral	0,17	Neutral	0,00	Neutral	0,19	Neutral	0,33	Neutral	0,35	Neutral
Q99959	M365V	MET	365	VAL	Likely benign	Neutral	39,43	Neutral	0,83	Deleterious	-0,04	Neutral	0,49	Neutral	-0,26	Neutral	0,00	Neutral	0,30	Neutral	0,03	Neutral	0,08	Neutral
O76039	C291Y	CYS	291	TYR	Pathogenic;Uncertain significance	Deleterious	0,00	Deleterious	1,08	Deleterious	-6,11	Deleterious	0,91	Deleterious	0,86	Deleterious	1,00	Deleterious	0,96	Deleterious	0,76	Deleterious	0,78	Deleterious
P20794	R166C	ARG	166	CYS	Likely pathogenic	Deleterious	9,38	Deleterious	1,26	Deleterious	-7,89	Deleterious	0,97	Deleterious	1,11	Deleterious	1,00	Deleterious	0,95	Deleterious	0,95	Deleterious	0,91	Deleterious
Q6VY07	R203W	ARG	203	TRP	Pathogenic	Deleterious	5,65	Deleterious	-0,32	Neutral	-6,85	Deleterious	0,98	Deleterious	1,02	Deleterious	1,00	Deleterious	0,96	Deleterious	0,95	Deleterious	0,91	Deleterious
P20794	R166H	ARG	166	HIS	Pathogenic	Deleterious	9,38	Deleterious	0,85	Deleterious	-4,94	Deleterious	0,81	Deleterious	0,62	Deleterious	1,00	Deleterious	0,83	Deleterious	0,96	Deleterious	0,91	Deleterious
Q6ZUT3	C271Y	CYS	271	TYR	Pathogenic	Deleterious	1,42	Deleterious	0,73	Neutral	-10,51	Deleterious	0,88	Deleterious	1,21	Deleterious	1,00	Deleterious	0,97	Deleterious	0,88	Deleterious	0,91	Deleterious
P38398	Q1273R	GLN	1273	ARG	Likely benign	Neutral	35,29	Neutral	0,36	Neutral	-0,58	Neutral	0,49	Neutral	-0,20	Neutral	0,16	Neutral	0,61	Deleterious	0,23	Neutral	0,78	Deleterious
Q5JVL4	E357K	GLU	357	LYS	Benign	Neutral	79,39	Neutral	-0,24	Neutral	-0,84	Neutral	0,47	Neutral	-0,21	Neutral	0,02	Neutral	0,10	Neutral	0,43	Neutral	0,14	Neutral
P02649	E31K	GLU	31	LYS	Pathogenic	Deleterious	37,45	Neutral	0,55	Neutral	-0,99	Neutral	0,61	Neutral	0,00	Neutral	0,01	Neutral	0,30	Neutral	0,22	Neutral	0,39	Neutral
Q6SJ93	S628N	SER	628	ASN	Pathogenic	Deleterious	86,05	Neutral	0,38	Neutral	-2,50	Deleterious	0,57	Neutral	0,08	Neutral	1,00	Deleterious	0,35	Neutral	0,72	Deleterious	0,68	Deleterious
Q0ZLH3	G292R	GLY	292	ARG	Benign	Neutral	39,08	Neutral	2,14	Deleterious	-1,49	Neutral	0,90	Deleterious	0,44	Deleterious	0,88	Deleterious	0,68	Deleterious	0,45	Neutral	0,60	Deleterious
Q9UM54	L292S	LEU	292	SER	Likely benign	Neutral	45,31	Neutral	-0,01	Neutral	1,38	Neutral	0,14	Neutral	-0,87	Neutral	0,42	Neutral	0,15	Neutral	0,28	Neutral	0,04	Neutral
Q9BX63	A144T	ALA	144	THR	Benign;Likely benign	Neutral	0,00	Deleterious	1,06	Deleterious	-1,21	Neutral	0,81	Deleterious	0,29	Neutral	1,00	Deleterious	0,39	Neutral	0,67	Deleterious	0,28	Neutral
Q99959	L366P	LEU	366	PRO	Benign	Neutral	49,29	Neutral	0,11	Neutral	1,04	Neutral	0,22	Neutral	-0,73	Neutral	0,00	Neutral	0,36	Neutral	0,10	Neutral	0,14	Neutral
P05129	G128D	GLY	128	ASP	Pathogenic	Deleterious	0,00	Deleterious	1,06	Deleterious	-6,16	Deleterious	0,97	Deleterious	0,95	Deleterious	0,43	Neutral	0,93	Deleterious	0,85	Deleterious	0,59	Deleterious
Q9Y283	S242L	SER	242	LEU	Benign	Neutral	49,22	Neutral	0,36	Neutral	-3,13	Deleterious	0,69	Neutral	0,30	Neutral	0,98	Deleterious	0,41	Neutral	0,94	Deleterious	0,61	Deleterious
Q6KC79	K2049E	LYS	2049	GLU	Likely benign	Neutral	48,00	Neutral	0,02	Neutral	-1,26	Neutral	0,51	Neutral	-0,12	Neutral	0,23	Neutral	0,25	Neutral	0,66	Deleterious	0,17	Neutral
P50053	G40R	GLY	40	ARG	Pathogenic	Deleterious	0,00	Deleterious	0,76	Deleterious	-7,08	Deleterious	0,97	Deleterious	1,03	Deleterious	1,00	Deleterious	0,97	Deleterious	0,87	Deleterious	0,91	Deleterious
P23378	R59T	ARG	59	THR	Likely pathogenic	Deleterious	64,96	Neutral	-0,28	Neutral	-1,10	Neutral	0,28	Neutral	-0,45	Neutral	0,05	Neutral	0,09	Neutral	0,60	Deleterious	0,03	Neutral
P15259	E89A	GLU	89	ALA	Pathogenic	Deleterious	8,09	Deleterious	1,00	Deleterious	-5,59	Deleterious	0,98	Deleterious	0,92	Deleterious	0,98	Deleterious	0,96	Deleterious	0,80	Deleterious	0,78	Deleterious
O43918	K83E	LYS	83	GLU	Pathogenic	Deleterious	28,97	Neutral	0,32	Neutral	-2,65	Deleterious	0,59	Neutral	0,11	Neutral	1,00	Deleterious	0,32	Neutral	0,80	Deleterious	0,31	Neutral
Q15165	A148G	ALA	148	GLY	Benign	Neutral	71,65	Neutral	0,55	Neutral	-0,79	Neutral	0,12	Neutral	-0,70	Neutral	0,01	Neutral	0,07	Neutral	0,11	Neutral	0,45	Neutral
P17735	G362V	GLY	362	VAL	Pathogenic	Deleterious	1,60	Deleterious	1,59	Deleterious	-7,94	Deleterious	0,97	Deleterious	1,10	Deleterious	1,00	Deleterious	0,70	Deleterious	0,91	Deleterious	0,57	Deleterious
P00451	G41C	GLY	41	CYS	Pathogenic	Deleterious	50,52	Neutral	0,29	Neutral	-0,84	Neutral	0,69	Neutral	0,09	Neutral	0,99	Deleterious	0,55	Deleterious	0,35	Neutral	0,65	Deleterious
P38398	T1561I	THR	1561	ILE	Benign;Likely benign;Uncertain significance	Neutral	5,52	Deleterious	0,10	Neutral	-0,93	Neutral	0,78	Deleterious	0,23	Neutral	0,94	Deleterious	0,66	Deleterious	0,39	Neutral	0,91	Deleterious
P04180	N155D	ASN	155	ASP	Pathogenic	Deleterious	46,42	Neutral	0,25	Neutral	-1,27	Neutral	0,53	Neutral	-0,09	Neutral	0,99	Deleterious	0,20	Neutral	0,24	Neutral	0,11	Neutral
P04180	T371M	THR	371	MET	Pathogenic	Deleterious	15,63	Deleterious	0,91	Deleterious	-5,43	Deleterious	0,77	Deleterious	0,61	Deleterious	1,00	Deleterious	0,51	Deleterious	0,74	Deleterious	0,91	Deleterious
P08603	R1210C	ARG	1210	CYS	Pathogenic;risk factor	Deleterious	44,71	Neutral	0,17	Neutral	-0,75	Neutral	0,55	Neutral	-0,11	Neutral	0,02	Neutral	0,14	Neutral	0,21	Neutral	0,37	Neutral
P21549	G41V	GLY	41	VAL	Likely pathogenic	Deleterious	39,49	Neutral	-0,66	Neutral	-3,31	Deleterious	0,50	Neutral	0,05	Neutral	1,00	Deleterious	0,60	Deleterious	0,34	Neutral	0,18	Neutral
P21549	G41R	GLY	41	ARG	Pathogenic	Deleterious	39,49	Neutral	-0,12	Neutral	-3,53	Deleterious	0,75	Deleterious	0,41	Deleterious	1,00	Deleterious	0,68	Deleterious	0,47	Neutral	0,39	Neutral
O60494	P1297L	PRO	1297	LEU	Likely pathogenic;Pathogenic	Deleterious	49,22	Neutral	1,45	Deleterious	-9,71	Deleterious	0,85	Deleterious	1,10	Deleterious	1,00	Deleterious	0,91	Deleterious	0,93	Deleterious	0,91	Deleterious
O00116	R419H	ARG	419	HIS	Pathogenic	Deleterious	0,54	Deleterious	0,45	Neutral	-4,91	Deleterious	0,85	Deleterious	0,68	Deleterious	1,00	Deleterious	0,69	Deleterious	0,96	Deleterious	0,78	Deleterious
Q8IVV2	R1675C	ARG	1675	CYS	Likely benign	Neutral	45,36	Neutral	0,09	Neutral	-5,26	Deleterious	0,61	Neutral	0,37	Deleterious	1,00	Deleterious	0,45	Neutral	0,38	Neutral	0,31	Neutral
Q13231	G102S	GLY	102	SER	Pathogenic	Deleterious	31,02	Neutral	1,33	Deleterious	-5,41	Deleterious	0,72	Neutral	0,54	Deleterious	1,00	Deleterious	0,57	Deleterious	0,90	Deleterious	0,72	Deleterious
O43379	N409D	ASN	409	ASP	Likely benign	Neutral	5,25	Deleterious	1,30	Deleterious	-1,91	Neutral	0,78	Deleterious	0,31	Neutral	0,75	Deleterious	0,14	Neutral	0,37	Neutral	0,09	Neutral
Q9UM54	R991Q	ARG	991	GLN	Likely benign	Neutral	64,65	Neutral	0,10	Neutral	-0,78	Neutral	0,47	Neutral	-0,21	Neutral	0,80	Deleterious	0,27	Neutral	0,27	Neutral	0,23	Neutral
O60832	A386T	ALA	386	THR	Pathogenic	Deleterious	46,54	Neutral	0,59	Neutral	-3,12	Deleterious	0,62	Neutral	0,19	Neutral	0,90	Deleterious	0,54	Deleterious	0,70	Deleterious	0,50	Neutral
P23378	Y161C	TYR	161	CYS	Likely pathogenic	Deleterious	4,59	Deleterious	2,28	Deleterious	-8,55	Deleterious	0,94	Deleterious	1,13	Deleterious	1,00	Deleterious	0,97	Deleterious	0,84	Deleterious	0,91	Deleterious
O60220	C66W	CYS	66	TRP	Pathogenic	Deleterious	6,76	Deleterious	1,01	Deleterious	-10,69	Deleterious	0,95	Deleterious	1,32	Deleterious	1,00	Deleterious	0,85	Deleterious	0,73	Deleterious	0,91	Deleterious
P05121	A15T	ALA	15	THR	Pathogenic	Deleterious	1,51	Deleterious	0,28	Neutral	-0,30	Neutral	0,75	Deleterious	0,12	Neutral	0,28	Neutral	0,36	Neutral	0,25	Neutral	0,15	Neutral
P00451	R2326L	ARG	2326	LEU	Pathogenic	Deleterious	18,43	Neutral	0,15	Neutral	-6,11	Deleterious	0,86	Deleterious	0,80	Deleterious	1,00	Deleterious	0,98	Deleterious	0,79	Deleterious	0,91	Deleterious
Q9BQ52	E622V	GLU	622	VAL	Pathogenic	Deleterious	70,56	Neutral	0,13	Neutral	-2,68	Deleterious	0,09	Neutral	-0,59	Neutral	0,14	Neutral	0,53	Deleterious	0,31	Neutral	0,45	Neutral
P00451	R2326Q	ARG	2326	GLN	Pathogenic	Deleterious	18,43	Neutral	1,27	Deleterious	-3,49	Deleterious	0,72	Neutral	0,37	Deleterious	1,00	Deleterious	0,92	Deleterious	0,80	Deleterious	0,91	Deleterious
P38398	P1315R	PRO	1315	ARG	Likely benign;Uncertain significance	Neutral	39,50	Neutral	0,20	Neutral	-1,72	Neutral	0,62	Neutral	0,07	Neutral	0,94	Deleterious	0,75	Deleterious	0,54	Deleterious	0,35	Neutral
Q99959	F424S	PHE	424	SER	Likely pathogenic	Deleterious	35,27	Neutral	0,79	Deleterious	-6,34	Deleterious	0,60	Neutral	0,45	Deleterious	1,00	Deleterious	0,79	Deleterious	0,90	Deleterious	0,91	Deleterious
Q9Y6K9	E315A	GLU	315	ALA	Pathogenic	Deleterious	68,94	Neutral	-0,47	Neutral	-5,49	Deleterious	0,10	Neutral	-0,31	Neutral	1,00	Deleterious	0,70	Deleterious	0,68	Deleterious	NA	NA
O75569	P222L	PRO	222	LEU	Pathogenic	Deleterious	49,92	Neutral	0,92	Deleterious	-0,75	Neutral	0,56	Neutral	-0,09	Neutral	0,00	Neutral	0,25	Neutral	0,40	Neutral	0,40	Neutral
P11532	E1357D	GLU	1357	ASP	Pathogenic	Deleterious	20,48	Neutral	0,78	Deleterious	-1,49	Neutral	0,61	Neutral	0,03	Neutral	0,97	Deleterious	0,11	Neutral	0,70	Deleterious	0,15	Neutral
P06132	E167K	GLU	167	LYS	Pathogenic	Deleterious	16,91	Deleterious	0,57	Neutral	-3,50	Deleterious	0,57	Neutral	0,16	Neutral	1,00	Deleterious	0,85	Deleterious	0,93	Deleterious	0,78	Deleterious
Q8N465	I147S	ILE	147	SER	Pathogenic	Deleterious	0,46	Deleterious	2,20	Deleterious	-5,61	Deleterious	0,97	Deleterious	0,90	Deleterious	1,00	Deleterious	0,65	Deleterious	0,85	Deleterious	0,91	Deleterious
Q8N335	E83K	GLU	83	LYS	Pathogenic	Deleterious	68,24	Neutral	0,27	Neutral	-2,39	Neutral	0,46	Neutral	-0,09	Neutral	0,01	Neutral	0,29	Neutral	0,48	Neutral	0,23	Neutral
Q6VVB1	P69A	PRO	69	ALA	Pathogenic	Deleterious	47,32	Neutral	0,45	Neutral	-3,11	Deleterious	0,63	Neutral	0,21	Neutral	1,00	Deleterious	0,71	Deleterious	0,60	Deleterious	0,48	Neutral
P52732	S235C	SER	235	CYS	Pathogenic	Deleterious	4,51	Deleterious	0,02	Neutral	-4,99	Deleterious	0,94	Deleterious	0,81	Deleterious	1,00	Deleterious	0,90	Deleterious	0,83	Deleterious	0,91	Deleterious
P07902	V125A	VAL	125	ALA	Pathogenic	Deleterious	18,14	Neutral	2,23	Deleterious	-0,82	Neutral	0,73	Neutral	0,14	Neutral	0,06	Neutral	0,19	Neutral	0,19	Neutral	0,15	Neutral
O14926	H138Y	HIS	138	TYR	Benign	Neutral	2,10	Deleterious	0,97	Deleterious	-4,35	Deleterious	0,95	Deleterious	0,76	Deleterious	1,00	Deleterious	0,85	Deleterious	0,72	Deleterious	0,72	Deleterious
Q96L73	S1636F	SER	1636	PHE	Pathogenic	Deleterious	68,22	Neutral	0,14	Neutral	-3,63	Deleterious	0,64	Neutral	0,27	Neutral	0,90	Deleterious	0,48	Neutral	0,94	Deleterious	0,57	Deleterious
P20933	T257I	THR	257	ILE	Likely pathogenic	Deleterious	19,96	Neutral	-0,15	Neutral	-5,72	Deleterious	0,89	Deleterious	0,80	Deleterious	1,00	Deleterious	0,66	Deleterious	0,74	Deleterious	0,91	Deleterious
P43034	G398D	GLY	398	ASP	Likely pathogenic	Deleterious	0,00	Deleterious	1,97	Deleterious	-6,18	Deleterious	0,99	Deleterious	0,98	Deleterious	1,00	Deleterious	0,97	Deleterious	0,76	Deleterious	0,65	Deleterious
O75360	G51A	GLY	51	ALA	Benign	Neutral	86,31	Neutral	-0,27	Neutral	1,16	Neutral	0,77	Deleterious	0,03	Neutral	0,00	Neutral	0,15	Neutral	0,00	Neutral	0,01	Neutral
P49959	E600Q	GLU	600	GLN	Likely benign	Neutral	39,73	Neutral	0,08	Neutral	-0,60	Neutral	0,44	Neutral	-0,28	Neutral	0,11	Neutral	0,22	Neutral	0,12	Neutral	0,26	Neutral
Q9Y6Y1	N1177K	ASN	1177	LYS	Likely benign	Neutral	49,10	Neutral	0,39	Neutral	-1,54	Neutral	0,57	Neutral	-0,02	Neutral	0,01	Neutral	0,41	Neutral	0,19	Neutral	0,21	Neutral
P20807	T184M	THR	184	MET	Likely benign	Neutral	1,60	Deleterious	0,54	Neutral	-4,64	Deleterious	0,86	Deleterious	0,67	Deleterious	1,00	Deleterious	0,52	Deleterious	0,94	Deleterious	0,56	Deleterious
Q01955	G985V	GLY	985	VAL	Pathogenic	Deleterious	59,38	Neutral	-0,35	Neutral	-7,47	Deleterious	0,32	Neutral	0,16	Neutral	1,00	Deleterious	0,89	Deleterious	0,50	Deleterious	0,91	Deleterious
P05129	G360S	GLY	360	SER	Pathogenic	Deleterious	29,37	Neutral	0,66	Neutral	-5,38	Deleterious	0,60	Neutral	0,36	Deleterious	1,00	Deleterious	0,81	Deleterious	0,94	Deleterious	0,91	Deleterious
P43034	K64N	LYS	64	ASN	Pathogenic	Deleterious	35,61	Neutral	0,84	Deleterious	-4,81	Deleterious	0,54	Neutral	0,23	Neutral	1,00	Deleterious	0,50	Neutral	0,87	Deleterious	0,78	Deleterious
Q13885	A248V	ALA	248	VAL	Pathogenic	Deleterious	15,85	Deleterious	0,68	Neutral	-3,03	Deleterious	0,76	Deleterious	0,38	Deleterious	0,01	Neutral	0,35	Neutral	0,54	Deleterious	NA	NA
P04181	H319Y	HIS	319	TYR	Pathogenic	Deleterious	22,71	Neutral	0,41	Neutral	-5,77	Deleterious	0,77	Deleterious	0,64	Deleterious	1,00	Deleterious	0,90	Deleterious	0,60	Deleterious	0,91	Deleterious
P15884	A315V	ALA	315	VAL	Benign	Neutral	53,97	Neutral	0,10	Neutral	-1,90	Neutral	0,64	Neutral	0,12	Neutral	0,16	Neutral	0,26	Neutral	0,70	Deleterious	0,72	Deleterious
O60832	S304N	SER	304	ASN	Pathogenic	Deleterious	42,27	Neutral	0,61	Neutral	-2,85	Deleterious	0,61	Neutral	0,16	Neutral	0,99	Deleterious	0,19	Neutral	0,88	Deleterious	0,56	Deleterious
P08123	G1012R	GLY	1012	ARG	Pathogenic	Deleterious	32,78	Neutral	0,14	Neutral	-7,08	Deleterious	0,69	Neutral	0,64	Deleterious	1,00	Deleterious	0,80	Deleterious	0,65	Deleterious	0,91	Deleterious
O76039	I41F	ILE	41	PHE	Likely pathogenic	Deleterious	1,10	Deleterious	1,05	Deleterious	-3,68	Deleterious	0,79	Deleterious	0,48	Deleterious	0,98	Deleterious	0,96	Deleterious	0,79	Deleterious	0,91	Deleterious
P18074	L485P	LEU	485	PRO	Pathogenic	Deleterious	8,69	Deleterious	0,78	Deleterious	-6,87	Deleterious	0,64	Neutral	0,56	Deleterious	0,06	Neutral	0,60	Deleterious	0,86	Deleterious	0,91	Deleterious
P23378	C644F	CYS	644	PHE	Likely pathogenic	Deleterious	0,00	Deleterious	0,84	Deleterious	-9,88	Deleterious	0,84	Deleterious	1,10	Deleterious	1,00	Deleterious	0,97	Deleterious	0,94	Deleterious	0,91	Deleterious
P10644	I327T	ILE	327	THR	Pathogenic	Deleterious	43,70	Neutral	0,07	Neutral	-3,71	Deleterious	0,49	Neutral	0,07	Neutral	1,00	Deleterious	0,69	Deleterious	0,69	Deleterious	0,91	Deleterious
O60762	R92G	ARG	92	GLY	Pathogenic	Deleterious	28,16	Neutral	1,52	Deleterious	-6,72	Deleterious	0,76	Deleterious	0,70	Deleterious	1,00	Deleterious	0,67	Deleterious	0,70	Deleterious	0,51	Deleterious
P49747	N386D	ASN	386	ASP	Benign	Neutral	20,63	Neutral	0,84	Deleterious	-4,79	Deleterious	0,54	Neutral	0,23	Neutral	1,00	Deleterious	0,35	Neutral	0,64	Deleterious	0,68	Deleterious
Q8TE73	N751K	ASN	751	LYS	Likely benign	Neutral	23,37	Neutral	0,18	Neutral	-0,59	Neutral	0,65	Neutral	0,02	Neutral	0,00	Neutral	0,24	Neutral	0,39	Neutral	0,02	Neutral
O14746	V1090M	VAL	1090	MET	Pathogenic	Deleterious	40,64	Neutral	0,28	Neutral	0,65	Neutral	0,45	Neutral	-0,38	Neutral	0,99	Deleterious	0,40	Neutral	0,39	Neutral	0,59	Deleterious
Q96SN8	A137S	ALA	137	SER	Benign	Neutral	64,92	Neutral	0,01	Neutral	-0,20	Neutral	0,41	Neutral	-0,36	Neutral	0,01	Neutral	0,40	Neutral	0,19	Neutral	0,30	Neutral
P00451	V181M	VAL	181	MET	Pathogenic	Deleterious	14,05	Deleterious	0,93	Deleterious	-1,94	Neutral	0,66	Neutral	0,15	Neutral	1,00	Deleterious	0,67	Deleterious	0,70	Deleterious	0,78	Deleterious
O76039	L141F	LEU	141	PHE	Likely pathogenic	Deleterious	0,20	Deleterious	0,23	Neutral	-3,80	Deleterious	0,80	Deleterious	0,50	Deleterious	0,98	Deleterious	0,93	Deleterious	0,92	Deleterious	0,72	Deleterious
P38398	S1715C	SER	1715	CYS	Likely pathogenic;Uncertain significance	Deleterious	8,64	Deleterious	0,39	Neutral	-0,70	Neutral	0,91	Deleterious	0,39	Deleterious	0,99	Deleterious	0,83	Deleterious	0,87	Deleterious	0,91	Deleterious
Q9H9Q4	C123R	CYS	123	ARG	Pathogenic	Deleterious	1,84	Deleterious	1,79	Deleterious	-8,66	Deleterious	0,99	Deleterious	1,20	Deleterious	1,00	Deleterious	0,96	Deleterious	0,86	Deleterious	0,91	Deleterious
P04181	L402P	LEU	402	PRO	Pathogenic	Deleterious	0,00	Deleterious	4,53	Deleterious	-6,68	Deleterious	0,98	Deleterious	1,02	Deleterious	1,00	Deleterious	0,91	Deleterious	0,94	Deleterious	0,91	Deleterious
P15976	D218G	ASP	218	GLY	Pathogenic	Deleterious	23,76	Neutral	1,67	Deleterious	-6,76	Deleterious	0,76	Deleterious	0,71	Deleterious	1,00	Deleterious	0,67	Deleterious	0,51	Deleterious	0,78	Deleterious
P23760	S84F	SER	84	PHE	Pathogenic	Deleterious	46,54	Neutral	0,63	Neutral	-4,96	Deleterious	0,68	Neutral	0,44	Deleterious	1,00	Deleterious	0,55	Deleterious	0,91	Deleterious	0,91	Deleterious
O60315	P735S	PRO	735	SER	Likely benign;Uncertain significance	Neutral	12,85	Deleterious	1,59	Deleterious	-0,65	Neutral	0,76	Deleterious	0,17	Neutral	0,00	Neutral	0,33	Neutral	0,14	Neutral	0,07	Neutral
O95972	Y235C	TYR	235	CYS	Pathogenic	Deleterious	14,80	Deleterious	1,97	Deleterious	-8,04	Deleterious	0,88	Deleterious	0,99	Deleterious	1,00	Deleterious	0,98	Deleterious	0,38	Neutral	0,52	Deleterious
P41212	R369Q	ARG	369	GLN	Pathogenic	Deleterious	32,94	Neutral	0,59	Neutral	-3,16	Deleterious	0,54	Neutral	0,09	Neutral	1,00	Deleterious	0,53	Deleterious	0,96	Deleterious	0,63	Deleterious
Q92562	V654A	VAL	654	ALA	Benign	Neutral	2,48	Deleterious	2,36	Deleterious	0,95	Neutral	0,90	Deleterious	0,23	Neutral	0,00	Neutral	0,17	Neutral	0,10	Neutral	0,03	Neutral
P18074	S541R	SER	541	ARG	Pathogenic	Deleterious	26,05	Neutral	1,12	Deleterious	-4,76	Deleterious	0,64	Neutral	0,38	Deleterious	0,93	Deleterious	0,91	Deleterious	0,66	Deleterious	0,78	Deleterious
Q5TD94	L589P	LEU	589	PRO	Benign	Neutral	8,78	Deleterious	1,86	Deleterious	7,94	Neutral	0,93	Deleterious	-0,34	Neutral	0,00	Neutral	0,13	Neutral	0,15	Neutral	0,01	Neutral
P43034	E41K	GLU	41	LYS	Likely pathogenic	Deleterious	61,42	Neutral	0,29	Neutral	-0,79	Neutral	0,53	Neutral	-0,13	Neutral	0,00	Neutral	0,19	Neutral	0,39	Neutral	0,06	Neutral
Q99959	S169G	SER	169	GLY	Likely benign;Uncertain significance	Neutral	22,72	Neutral	1,24	Deleterious	-0,91	Neutral	0,71	Neutral	0,13	Neutral	0,00	Neutral	0,11	Neutral	0,13	Neutral	0,17	Neutral
Q9BZ23	R278C	ARG	278	CYS	Pathogenic	Deleterious	55,96	Neutral	0,27	Neutral	-6,82	Deleterious	0,70	Neutral	0,64	Deleterious	1,00	Deleterious	0,37	Neutral	0,95	Deleterious	0,78	Deleterious
P49588	R329H	ARG	329	HIS	Pathogenic	Deleterious	5,57	Deleterious	0,99	Deleterious	-4,93	Deleterious	0,86	Deleterious	0,69	Deleterious	1,00	Deleterious	0,90	Deleterious	0,96	Deleterious	0,91	Deleterious
O76039	V718M	VAL	718	MET	Likely pathogenic;Pathogenic	Deleterious	50,88	Neutral	0,39	Neutral	-0,77	Neutral	0,38	Neutral	-0,35	Neutral	1,00	Deleterious	0,45	Neutral	0,62	Deleterious	0,91	Deleterious
O76039	P138L	PRO	138	LEU	Pathogenic	Deleterious	6,48	Deleterious	0,84	Deleterious	-9,37	Deleterious	0,78	Deleterious	0,97	Deleterious	0,99	Deleterious	0,89	Deleterious	0,93	Deleterious	0,65	Deleterious
P61626	D67H	ASP	67	HIS	Pathogenic	Deleterious	32,85	Neutral	-0,22	Neutral	-5,01	Deleterious	0,39	Neutral	0,05	Neutral	1,00	Deleterious	0,83	Deleterious	0,48	Neutral	0,78	Deleterious
P10644	R74C	ARG	74	CYS	Pathogenic;Uncertain significance	Deleterious	42,05	Neutral	0,24	Neutral	-1,68	Neutral	0,49	Neutral	-0,11	Neutral	0,00	Neutral	0,32	Neutral	0,81	Deleterious	0,44	Neutral
Q9Y5P6	P22S	PRO	22	SER	Pathogenic	Deleterious	13,27	Deleterious	1,43	Deleterious	-7,23	Deleterious	0,91	Deleterious	0,96	Deleterious	1,00	Deleterious	0,77	Deleterious	0,69	Deleterious	0,47	Neutral
O15520	R80S	ARG	80	SER	Pathogenic	Deleterious	9,10	Deleterious	1,71	Deleterious	-4,75	Deleterious	0,85	Deleterious	0,66	Deleterious	1,00	Deleterious	0,90	Deleterious	0,65	Deleterious	0,91	Deleterious
P38398	C1697R	CYS	1697	ARG	Likely pathogenic;Uncertain significance	Deleterious	20,63	Neutral	0,33	Neutral	-1,69	Neutral	0,88	Deleterious	0,43	Deleterious	0,92	Deleterious	0,97	Deleterious	0,82	Deleterious	0,91	Deleterious
Q01484	T1750N	THR	1750	ASN	Pathogenic	Deleterious	14,35	Deleterious	1,02	Deleterious	-0,64	Neutral	0,72	Neutral	0,11	Neutral	NA	NA	0,51	Deleterious	0,15	Neutral	0,32	Neutral
Q6P1N0	T339P	THR	339	PRO	Likely benign	Neutral	84,73	Neutral	-0,26	Neutral	1,64	Neutral	0,29	Neutral	-0,68	Neutral	0,00	Neutral	0,27	Neutral	0,09	Neutral	0,01	Neutral
P07902	G55C	GLY	55	CYS	Pathogenic	Deleterious	42,25	Neutral	0,16	Neutral	-8,13	Deleterious	0,62	Neutral	0,64	Deleterious	1,00	Deleterious	0,68	Deleterious	0,84	Deleterious	0,91	Deleterious
P04181	C93F	CYS	93	PHE	Pathogenic	Deleterious	40,69	Neutral	0,72	Neutral	-9,88	Deleterious	0,64	Neutral	0,82	Deleterious	1,00	Deleterious	0,61	Deleterious	0,94	Deleterious	0,91	Deleterious
Q9NQT5	Y225H	TYR	225	HIS	Likely benign	Neutral	78,25	Neutral	0,11	Neutral	-2,68	Deleterious	0,32	Neutral	-0,25	Neutral	1,00	Deleterious	0,51	Deleterious	0,57	Deleterious	0,25	Neutral
P42768	L270P	LEU	270	PRO	Pathogenic	Deleterious	44,71	Neutral	1,85	Deleterious	-6,09	Deleterious	0,84	Deleterious	0,76	Deleterious	1,00	Deleterious	0,95	Deleterious	0,69	Deleterious	0,72	Deleterious
O43790	N114D	ASN	114	ASP	Pathogenic	Deleterious	42,37	Neutral	0,24	Neutral	-4,29	Deleterious	0,48	Neutral	0,10	Neutral	1,00	Deleterious	0,50	Deleterious	0,74	Deleterious	0,78	Deleterious
Q0ZGT2	G245R	GLY	245	ARG	Benign	Neutral	50,28	Neutral	0,49	Neutral	-1,82	Neutral	0,70	Neutral	0,19	Neutral	1,00	Deleterious	0,70	Deleterious	0,74	Deleterious	0,55	Deleterious
P37840	G51D	GLY	51	ASP	Pathogenic	Deleterious	53,13	Neutral	-0,46	Neutral	-2,30	Neutral	0,49	Neutral	-0,05	Neutral	1,00	Deleterious	0,61	Deleterious	0,57	Deleterious	0,72	Deleterious
Q96SN8	Q1555H	GLN	1555	HIS	Benign;Uncertain significance	Neutral	60,47	Neutral	0,41	Neutral	-3,54	Deleterious	0,49	Neutral	0,05	Neutral	0,11	Neutral	0,16	Neutral	0,59	Deleterious	0,31	Neutral
O00469	G601V	GLY	601	VAL	Pathogenic	Deleterious	58,86	Neutral	1,45	Deleterious	-8,38	Deleterious	0,88	Deleterious	1,02	Deleterious	1,00	Deleterious	0,50	Neutral	0,94	Deleterious	0,91	Deleterious
Q96RQ3	V426A	VAL	426	ALA	Likely pathogenic	Deleterious	15,45	Deleterious	1,87	Deleterious	-4,00	Deleterious	0,78	Deleterious	0,49	Deleterious	1,00	Deleterious	0,71	Deleterious	0,91	Deleterious	0,91	Deleterious
P38398	F1231L	PHE	1231	LEU	Benign;Likely benign;Uncertain significance	Neutral	8,73	Deleterious	1,72	Deleterious	-1,25	Neutral	0,74	Deleterious	0,21	Neutral	0,63	Deleterious	0,40	Neutral	0,47	Neutral	0,91	Deleterious
O75880	P174L	PRO	174	LEU	Pathogenic	Deleterious	19,79	Neutral	-0,30	Neutral	-9,54	Deleterious	0,68	Neutral	0,85	Deleterious	1,00	Deleterious	0,95	Deleterious	0,94	Deleterious	0,56	Deleterious
Q9H211	T262A	THR	262	ALA	Likely benign	Neutral	71,90	Neutral	-0,09	Neutral	-0,41	Neutral	0,35	Neutral	-0,42	Neutral	0,00	Neutral	0,23	Neutral	0,03	Neutral	0,04	Neutral
P14923	R142H	ARG	142	HIS	Benign	Neutral	68,40	Neutral	0,05	Neutral	-3,95	Deleterious	0,45	Neutral	0,04	Neutral	1,00	Deleterious	0,60	Deleterious	0,95	Deleterious	0,68	Deleterious
O15528	T409I	THR	409	ILE	Pathogenic	Deleterious	43,50	Neutral	0,29	Neutral	-0,86	Neutral	0,42	Neutral	-0,28	Neutral	0,00	Neutral	0,17	Neutral	0,58	Deleterious	0,25	Neutral
O43379	K289R	LYS	289	ARG	Benign	Neutral	66,89	Neutral	-0,20	Neutral	-2,59	Deleterious	0,41	Neutral	-0,14	Neutral	0,60	Deleterious	0,10	Neutral	0,76	Deleterious	0,48	Neutral
Q9NRG9	S263P	SER	263	PRO	Pathogenic	Deleterious	0,00	Deleterious	2,22	Deleterious	-4,12	Deleterious	0,89	Deleterious	0,66	Deleterious	1,00	Deleterious	0,88	Deleterious	0,88	Deleterious	0,59	Deleterious
P00451	T2173I	THR	2173	ILE	Pathogenic	Deleterious	32,22	Neutral	0,14	Neutral	-2,71	Deleterious	0,71	Neutral	0,29	Neutral	0,99	Deleterious	0,31	Neutral	0,85	Deleterious	0,35	Neutral
P38398	G1706E	GLY	1706	GLU	Likely pathogenic;Uncertain significance	Deleterious	49,64	Neutral	2,32	Deleterious	-1,12	Neutral	0,91	Deleterious	0,42	Deleterious	0,88	Deleterious	0,98	Deleterious	0,93	Deleterious	0,91	Deleterious
P38398	G1706A	GLY	1706	ALA	Benign;Likely benign;Uncertain significance	Neutral	49,64	Neutral	1,29	Deleterious	-0,84	Neutral	0,72	Neutral	0,13	Neutral	0,86	Deleterious	0,47	Neutral	0,82	Deleterious	0,91	Deleterious
Q9BZI7	Y160D	TYR	160	ASP	Pathogenic	Deleterious	19,75	Neutral	2,60	Deleterious	-8,68	Deleterious	0,85	Deleterious	1,01	Deleterious	1,00	Deleterious	0,96	Deleterious	0,70	Deleterious	0,91	Deleterious
O14936	D710G	ASP	710	GLY	Pathogenic	Deleterious	93,20	Neutral	0,41	Neutral	-4,90	Deleterious	0,01	Neutral	-0,49	Neutral	0,11	Neutral	0,17	Neutral	0,47	Neutral	0,28	Neutral
O60315	M736V	MET	736	VAL	Benign;Likely benign	Neutral	32,15	Neutral	0,01	Neutral	0,12	Neutral	0,40	Neutral	-0,39	Neutral	0,00	Neutral	0,18	Neutral	0,07	Neutral	0,15	Neutral
O76039	E21G	GLU	21	GLY	Likely pathogenic;Pathogenic	Deleterious	46,99	Neutral	0,44	Neutral	-5,59	Deleterious	0,48	Neutral	0,22	Neutral	1,00	Deleterious	0,91	Deleterious	0,82	Deleterious	0,91	Deleterious
P00995	Y54H	TYR	54	HIS	Pathogenic	Deleterious	10,06	Deleterious	1,84	Deleterious	-5,00	Deleterious	0,84	Deleterious	0,67	Deleterious	1,00	Deleterious	0,77	Deleterious	0,58	Deleterious	0,91	Deleterious
Q99519	L91R	LEU	91	ARG	Pathogenic	Deleterious	1,55	Deleterious	1,96	Deleterious	-5,03	Deleterious	0,99	Deleterious	0,88	Deleterious	1,00	Deleterious	0,94	Deleterious	0,87	Deleterious	0,72	Deleterious
P00451	K444R	LYS	444	ARG	Pathogenic	Deleterious	4,56	Deleterious	0,03	Neutral	-2,71	Deleterious	0,93	Deleterious	0,59	Deleterious	1,00	Deleterious	0,76	Deleterious	0,72	Deleterious	0,91	Deleterious
Q99519	P80L	PRO	80	LEU	Pathogenic	Deleterious	9,09	Deleterious	0,66	Neutral	-9,04	Deleterious	0,95	Deleterious	1,17	Deleterious	1,00	Deleterious	0,85	Deleterious	0,95	Deleterious	0,91	Deleterious
P20794	N130H	ASN	130	HIS	Pathogenic	Deleterious	1,75	Deleterious	0,63	Neutral	-4,80	Deleterious	0,80	Deleterious	0,59	Deleterious	1,00	Deleterious	0,87	Deleterious	0,78	Deleterious	0,91	Deleterious
O60494	G1390S	GLY	1390	SER	Likely pathogenic	Deleterious	17,73	Neutral	1,58	Deleterious	-4,98	Deleterious	0,82	Deleterious	0,64	Deleterious	1,00	Deleterious	0,73	Deleterious	0,88	Deleterious	0,55	Deleterious
Q16134	L127H	LEU	127	HIS	Pathogenic	Deleterious	2,75	Deleterious	1,56	Deleterious	-6,79	Deleterious	0,91	Deleterious	0,92	Deleterious	1,00	Deleterious	0,96	Deleterious	0,83	Deleterious	0,91	Deleterious
P00451	Y1699F	TYR	1699	PHE	Pathogenic	Deleterious	48,30	Neutral	0,06	Neutral	-1,93	Neutral	0,48	Neutral	-0,11	Neutral	1,00	Deleterious	0,23	Neutral	0,80	Deleterious	0,43	Neutral
Q8NBK3	A279V	ALA	279	VAL	Pathogenic	Deleterious	0,00	Deleterious	-0,16	Neutral	-3,04	Deleterious	0,97	Deleterious	0,67	Deleterious	0,98	Deleterious	0,65	Deleterious	0,94	Deleterious	0,61	Deleterious
P38398	C44Y	CYS	44	TYR	Pathogenic;Uncertain significance	Deleterious	10,17	Deleterious	1,31	Deleterious	-1,63	Neutral	0,90	Deleterious	0,45	Deleterious	0,99	Deleterious	0,72	Deleterious	0,59	Deleterious	0,91	Deleterious
P38398	C44F	CYS	44	PHE	Pathogenic;Uncertain significance	Deleterious	10,17	Deleterious	1,31	Deleterious	-1,63	Neutral	0,88	Deleterious	0,43	Deleterious	0,99	Deleterious	0,96	Deleterious	0,66	Deleterious	0,91	Deleterious
Q99456	Y429D	TYR	429	ASP	Pathogenic	Deleterious	59,37	Neutral	1,02	Deleterious	-9,34	Deleterious	0,56	Neutral	0,67	Deleterious	1,00	Deleterious	0,95	Deleterious	0,90	Deleterious	0,91	Deleterious
P54886	R84Q	ARG	84	GLN	Pathogenic	Deleterious	69,07	Neutral	-0,08	Neutral	-3,39	Deleterious	0,49	Neutral	0,04	Neutral	1,00	Deleterious	0,33	Neutral	0,95	Deleterious	0,65	Deleterious
P14923	R637H	ARG	637	HIS	Likely benign	Neutral	81,41	Neutral	-0,01	Neutral	-2,85	Deleterious	0,49	Neutral	-0,01	Neutral	0,42	Neutral	0,54	Deleterious	0,62	Deleterious	0,55	Deleterious
Q4G176	R471W	ARG	471	TRP	Pathogenic	Deleterious	26,56	Neutral	-0,04	Neutral	-6,95	Deleterious	0,81	Deleterious	0,80	Deleterious	1,00	Deleterious	0,94	Deleterious	0,96	Deleterious	0,91	Deleterious
Q9UJU2	E45K	GLU	45	LYS	Pathogenic	Deleterious	83,08	Neutral	-0,09	Neutral	-0,50	Neutral	0,41	Neutral	-0,33	Neutral	0,98	Deleterious	0,33	Neutral	0,82	Deleterious	0,52	Deleterious
Q9Y4Z2	G167R	GLY	167	ARG	Benign	Neutral	35,44	Neutral	0,34	Neutral	-1,52	Neutral	0,68	Neutral	0,14	Neutral	0,15	Neutral	0,71	Deleterious	0,92	Deleterious	0,65	Deleterious
P38398	S1448G	SER	1448	GLY	Benign;Uncertain significance	Neutral	23,68	Neutral	1,07	Deleterious	-0,36	Neutral	0,68	Neutral	0,03	Neutral	0,15	Neutral	0,43	Neutral	0,25	Neutral	0,60	Deleterious
P07902	Q38P	GLN	38	PRO	Pathogenic	Deleterious	32,02	Neutral	1,36	Deleterious	-1,75	Neutral	0,73	Neutral	0,23	Neutral	0,40	Neutral	0,83	Deleterious	0,67	Deleterious	0,45	Neutral
O60494	W1193G	TRP	1193	GLY	Likely pathogenic	Deleterious	0,36	Deleterious	4,31	Deleterious	-12,32	Deleterious	0,97	Deleterious	1,49	Deleterious	1,00	Deleterious	0,98	Deleterious	0,83	Deleterious	0,91	Deleterious
Q9UNE7	L165F	LEU	165	PHE	Pathogenic	Deleterious	24,59	Neutral	0,62	Neutral	-3,62	Deleterious	0,66	Neutral	0,30	Neutral	1,00	Deleterious	0,17	Neutral	0,75	Deleterious	0,68	Deleterious
P51460	P93L	PRO	93	LEU	Pathogenic	Deleterious	38,86	Neutral	0,67	Neutral	-1,92	Neutral	0,48	Neutral	-0,11	Neutral	0,01	Neutral	0,38	Neutral	0,05	Neutral	0,16	Neutral
Q8IVH4	Y207C	TYR	207	CYS	Pathogenic	Deleterious	12,29	Deleterious	2,10	Deleterious	-7,43	Deleterious	0,97	Deleterious	1,07	Deleterious	1,00	Deleterious	0,90	Deleterious	0,76	Deleterious	0,78	Deleterious
P04181	G375A	GLY	375	ALA	Pathogenic	Deleterious	0,86	Deleterious	2,20	Deleterious	-5,59	Deleterious	0,96	Deleterious	0,89	Deleterious	1,00	Deleterious	0,90	Deleterious	0,87	Deleterious	0,91	Deleterious
P01308	V92L	VAL	92	LEU	Pathogenic	Deleterious	60,26	Neutral	0,29	Neutral	-2,14	Neutral	0,65	Neutral	0,15	Neutral	1,00	Deleterious	0,23	Neutral	0,51	Deleterious	0,91	Deleterious
P12814	R46Q	ARG	46	GLN	Pathogenic	Deleterious	42,17	Neutral	0,28	Neutral	-3,45	Deleterious	0,48	Neutral	0,03	Neutral	0,99	Deleterious	0,21	Neutral	0,96	Deleterious	0,52	Deleterious
P53701	E159K	GLU	159	LYS	Pathogenic	Deleterious	13,78	Deleterious	0,56	Neutral	-3,86	Deleterious	0,67	Neutral	0,33	Deleterious	0,99	Deleterious	0,71	Deleterious	0,95	Deleterious	0,72	Deleterious
P42166	Q599E	GLN	599	GLU	Benign	Neutral	38,34	Neutral	0,43	Neutral	-0,13	Neutral	0,51	Neutral	-0,22	Neutral	0,92	Deleterious	0,12	Neutral	0,29	Neutral	0,30	Neutral
P40763	K591M	LYS	591	MET	Likely pathogenic	Deleterious	48,26	Neutral	0,23	Neutral	-4,95	Deleterious	0,41	Neutral	0,06	Neutral	0,07	Neutral	0,60	Deleterious	0,94	Deleterious	0,91	Deleterious
P16219	R46W	ARG	46	TRP	Likely pathogenic;Pathogenic	Deleterious	24,41	Neutral	1,53	Deleterious	-6,78	Deleterious	0,66	Neutral	0,57	Deleterious	1,00	Deleterious	0,96	Deleterious	0,95	Deleterious	0,91	Deleterious
P38398	V1534M	VAL	1534	MET	Benign;Uncertain significance	Neutral	9,48	Deleterious	0,83	Deleterious	-0,32	Neutral	0,71	Neutral	0,07	Neutral	0,07	Neutral	0,08	Neutral	0,21	Neutral	0,24	Neutral
P14222	T435M	THR	435	MET	Pathogenic	Deleterious	0,50	Deleterious	0,99	Deleterious	-5,26	Deleterious	0,92	Deleterious	0,81	Deleterious	1,00	Deleterious	0,71	Deleterious	0,59	Deleterious	0,78	Deleterious
P04198	R394H	ARG	394	HIS	Pathogenic	Deleterious	47,59	Neutral	0,44	Neutral	-4,52	Deleterious	0,38	Neutral	-0,01	Neutral	1,00	Deleterious	0,78	Deleterious	0,94	Deleterious	0,91	Deleterious
P38398	I1766S	ILE	1766	SER	Pathogenic;Uncertain significance	Deleterious	2,41	Deleterious	3,56	Deleterious	-1,04	Neutral	0,99	Deleterious	0,53	Deleterious	0,88	Deleterious	0,92	Deleterious	0,89	Deleterious	0,91	Deleterious
O95970	L232P	LEU	232	PRO	Pathogenic	Deleterious	15,79	Deleterious	1,83	Deleterious	-5,11	Deleterious	0,68	Neutral	0,46	Deleterious	1,00	Deleterious	0,66	Deleterious	0,82	Deleterious	0,78	Deleterious
P11532	D46V	ASP	46	VAL	Pathogenic	Deleterious	30,52	Neutral	0,81	Deleterious	-6,53	Deleterious	0,77	Deleterious	0,70	Deleterious	1,00	Deleterious	0,92	Deleterious	0,83	Deleterious	0,91	Deleterious
P00451	P2319S	PRO	2319	SER	Pathogenic	Deleterious	40,47	Neutral	0,98	Deleterious	-6,98	Deleterious	0,54	Neutral	0,43	Deleterious	1,00	Deleterious	0,69	Deleterious	0,62	Deleterious	0,78	Deleterious
P06858	A203T	ALA	203	THR	Pathogenic	Deleterious	0,75	Deleterious	0,50	Neutral	-3,90	Deleterious	0,80	Deleterious	0,51	Deleterious	1,00	Deleterious	0,92	Deleterious	0,91	Deleterious	0,78	Deleterious
P00451	P2319L	PRO	2319	LEU	Pathogenic	Deleterious	40,47	Neutral	0,82	Deleterious	-8,72	Deleterious	0,60	Neutral	0,66	Deleterious	1,00	Deleterious	0,86	Deleterious	0,75	Deleterious	0,91	Deleterious
Q9BXM0	D651N	ASP	651	ASN	Pathogenic	Deleterious	37,45	Neutral	-0,08	Neutral	-2,91	Deleterious	0,32	Neutral	-0,24	Neutral	0,91	Deleterious	0,28	Neutral	0,51	Deleterious	0,61	Deleterious
Q96T60	Y196N	TYR	196	ASN	Benign	Neutral	14,30	Deleterious	1,40	Deleterious	-6,73	Deleterious	0,76	Deleterious	0,70	Deleterious	1,00	Deleterious	0,29	Neutral	0,61	Deleterious	0,91	Deleterious
P38398	A1584S	ALA	1584	SER	Likely benign;Uncertain significance	Neutral	48,66	Neutral	0,33	Neutral	-0,46	Neutral	0,35	Neutral	-0,42	Neutral	0,17	Neutral	0,45	Neutral	0,25	Neutral	0,50	Neutral
P42166	R274K	ARG	274	LYS	Likely benign	Neutral	37,07	Neutral	0,68	Neutral	0,30	Neutral	0,54	Neutral	-0,22	Neutral	0,00	Neutral	0,14	Neutral	0,06	Neutral	0,03	Neutral
P07902	T138M	THR	138	MET	Pathogenic	Deleterious	11,59	Deleterious	1,08	Deleterious	-5,27	Deleterious	0,71	Neutral	0,51	Deleterious	1,00	Deleterious	0,79	Deleterious	0,91	Deleterious	0,91	Deleterious
P02766	P133S	PRO	133	SER	Likely pathogenic	Deleterious	17,65	Deleterious	1,81	Deleterious	-6,14	Deleterious	0,63	Neutral	0,47	Deleterious	1,00	Deleterious	0,88	Deleterious	0,85	Deleterious	0,61	Deleterious
P20807	G21E	GLY	21	GLU	Benign;Likely benign	Neutral	76,41	Neutral	0,44	Neutral	-1,38	Neutral	0,55	Neutral	-0,05	Neutral	0,70	Deleterious	0,37	Neutral	0,43	Neutral	0,61	Deleterious
P05129	C114Y	CYS	114	TYR	Pathogenic	Deleterious	9,67	Deleterious	1,31	Deleterious	-10,17	Deleterious	0,87	Deleterious	1,17	Deleterious	1,00	Deleterious	0,99	Deleterious	0,85	Deleterious	0,91	Deleterious
P04259	E472K	GLU	472	LYS	Pathogenic	Deleterious	56,44	Neutral	0,02	Neutral	-3,69	Deleterious	0,46	Neutral	0,03	Neutral	1,00	Deleterious	0,49	Neutral	0,84	Deleterious	0,91	Deleterious
P02649	R242Q	ARG	242	GLN	Pathogenic	Deleterious	78,91	Neutral	-0,27	Neutral	0,11	Neutral	0,46	Neutral	-0,30	Neutral	0,34	Neutral	0,09	Neutral	0,22	Neutral	0,06	Neutral
P00451	I494T	ILE	494	THR	Pathogenic	Deleterious	1,52	Deleterious	2,51	Deleterious	-4,12	Deleterious	0,98	Deleterious	0,78	Deleterious	1,00	Deleterious	0,76	Deleterious	0,77	Deleterious	0,91	Deleterious
P35609	D475N	ASP	475	ASN	Benign	Neutral	50,34	Neutral	0,13	Neutral	-2,81	Deleterious	0,48	Neutral	-0,03	Neutral	1,00	Deleterious	0,20	Neutral	0,83	Deleterious	0,26	Neutral
P16219	R325W	ARG	325	TRP	Pathogenic	Deleterious	12,44	Deleterious	0,44	Neutral	-7,82	Deleterious	0,77	Deleterious	0,83	Deleterious	1,00	Deleterious	0,98	Deleterious	0,96	Deleterious	0,91	Deleterious
Q9Y6K9	R173G	ARG	173	GLY	Pathogenic	Deleterious	73,67	Neutral	1,27	Deleterious	-2,88	Deleterious	0,57	Neutral	0,10	Neutral	0,80	Deleterious	0,60	Deleterious	0,65	Deleterious	0,72	Deleterious
P07686	A543T	ALA	543	THR	Benign	Neutral	7,57	Deleterious	0,94	Deleterious	-3,59	Deleterious	0,61	Neutral	0,22	Neutral	1,00	Deleterious	0,63	Deleterious	0,95	Deleterious	0,91	Deleterious
Q9H257	G72S	GLY	72	SER	Pathogenic	Deleterious	14,82	Deleterious	0,45	Neutral	-5,77	Deleterious	0,64	Neutral	0,46	Deleterious	1,00	Deleterious	0,72	Deleterious	0,80	Deleterious	0,91	Deleterious
P07902	V44M	VAL	44	MET	Pathogenic	Deleterious	0,24	Deleterious	1,44	Deleterious	-2,65	Deleterious	0,87	Deleterious	0,51	Deleterious	1,00	Deleterious	0,32	Neutral	0,85	Deleterious	0,91	Deleterious
P07902	V44L	VAL	44	LEU	Pathogenic	Deleterious	0,24	Deleterious	1,28	Deleterious	-2,65	Deleterious	0,79	Deleterious	0,39	Deleterious	0,99	Deleterious	0,54	Deleterious	0,84	Deleterious	0,48	Neutral
P43034	D387Y	ASP	387	TYR	Pathogenic	Deleterious	18,81	Neutral	-0,63	Neutral	-6,01	Deleterious	0,86	Deleterious	0,79	Deleterious	0,28	Neutral	0,72	Deleterious	0,90	Deleterious	0,42	Neutral
Q9HC78	V626M	VAL	626	MET	Pathogenic	Deleterious	13,44	Deleterious	0,34	Neutral	-1,05	Neutral	0,60	Neutral	-0,01	Neutral	1,00	Deleterious	0,16	Neutral	0,76	Deleterious	0,40	Neutral
P23378	N732K	ASN	732	LYS	Likely pathogenic	Deleterious	0,92	Deleterious	1,44	Deleterious	-5,78	Deleterious	0,97	Deleterious	0,92	Deleterious	1,00	Deleterious	0,93	Deleterious	0,65	Deleterious	0,91	Deleterious
P01308	H34D	HIS	34	ASP	Pathogenic	Deleterious	55,99	Neutral	0,14	Neutral	-6,73	Deleterious	0,58	Neutral	0,46	Deleterious	0,57	Deleterious	0,44	Neutral	0,69	Deleterious	0,51	Deleterious
O60832	T49M	THR	49	MET	Pathogenic	Deleterious	56,05	Neutral	0,69	Neutral	-4,47	Deleterious	0,58	Neutral	0,26	Neutral	1,00	Deleterious	0,64	Deleterious	0,73	Deleterious	0,78	Deleterious
Q6KC79	N2236I	ASN	2236	ILE	Pathogenic	Deleterious	1,40	Deleterious	-0,76	Neutral	-8,26	Deleterious	0,99	Deleterious	1,16	Deleterious	1,00	Deleterious	0,27	Neutral	0,79	Deleterious	0,34	Neutral
P49638	D64G	ASP	64	GLY	Pathogenic	Deleterious	75,26	Neutral	0,78	Deleterious	-3,93	Deleterious	0,16	Neutral	-0,38	Neutral	0,01	Neutral	0,46	Neutral	0,46	Neutral	0,59	Deleterious
P38398	K1109N	LYS	1109	ASN	Benign	Neutral	47,72	Neutral	0,27	Neutral	-3,72	Deleterious	0,46	Neutral	0,02	Neutral	0,99	Deleterious	0,44	Neutral	0,43	Neutral	0,54	Deleterious
P06858	D207E	ASP	207	GLU	Pathogenic	Deleterious	0,00	Deleterious	1,00	Deleterious	-3,90	Deleterious	0,87	Deleterious	0,61	Deleterious	1,00	Deleterious	0,47	Neutral	0,40	Neutral	0,91	Deleterious
Q13351	H357Q	HIS	357	GLN	Pathogenic	Deleterious	12,99	Deleterious	0,47	Neutral	-7,52	Deleterious	0,52	Neutral	0,44	Deleterious	1,00	Deleterious	0,85	Deleterious	0,87	Deleterious	0,91	Deleterious
P11532	S666L	SER	666	LEU	Benign	Neutral	50,89	Neutral	-0,30	Neutral	-2,52	Deleterious	0,66	Neutral	0,19	Neutral	1,00	Deleterious	0,36	Neutral	0,87	Deleterious	0,63	Deleterious
O14746	V144M	VAL	144	MET	Pathogenic	Deleterious	45,31	Neutral	0,66	Neutral	-0,93	Neutral	0,40	Neutral	-0,30	Neutral	0,63	Deleterious	0,34	Neutral	0,57	Deleterious	0,61	Deleterious
Q96PV0	P562L	PRO	562	LEU	Pathogenic	Deleterious	10,79	Deleterious	1,96	Deleterious	-9,95	Deleterious	0,91	Deleterious	1,20	Deleterious	1,00	Deleterious	0,91	Deleterious	0,94	Deleterious	0,78	Deleterious
Q3SYG4	G141R	GLY	141	ARG	Pathogenic	Deleterious	0,00	Deleterious	0,61	Neutral	-7,57	Deleterious	0,99	Deleterious	1,10	Deleterious	1,00	Deleterious	0,96	Deleterious	0,87	Deleterious	0,91	Deleterious
Q5JTZ9	V730M	VAL	730	MET	Benign	Neutral	61,77	Neutral	0,65	Neutral	-2,74	Deleterious	0,47	Neutral	-0,05	Neutral	1,00	Deleterious	0,26	Neutral	0,86	Deleterious	0,78	Deleterious
P38398	N1468H	ASN	1468	HIS	Benign;Uncertain significance	Neutral	46,11	Neutral	-0,13	Neutral	-0,76	Neutral	0,44	Neutral	-0,27	Neutral	0,64	Deleterious	0,44	Neutral	0,55	Deleterious	0,78	Deleterious
P38398	C39R	CYS	39	ARG	Pathogenic;Uncertain significance	Deleterious	23,30	Neutral	0,55	Neutral	-1,81	Neutral	0,80	Deleterious	0,34	Deleterious	0,99	Deleterious	0,97	Deleterious	0,78	Deleterious	0,91	Deleterious
P08603	R1078S	ARG	1078	SER	Pathogenic	Deleterious	54,06	Neutral	0,08	Neutral	0,04	Neutral	0,57	Neutral	-0,15	Neutral	0,04	Neutral	0,36	Neutral	0,07	Neutral	0,09	Neutral
P43034	G162S	GLY	162	SER	Pathogenic	Deleterious	3,88	Deleterious	2,04	Deleterious	-5,97	Deleterious	0,74	Deleterious	0,62	Deleterious	1,00	Deleterious	0,54	Deleterious	0,94	Deleterious	0,47	Neutral
Q92743	G295R	GLY	295	ARG	Pathogenic	Deleterious	9,81	Deleterious	0,18	Neutral	-7,83	Deleterious	0,82	Deleterious	0,89	Deleterious	1,00	Deleterious	0,97	Deleterious	0,94	Deleterious	0,78	Deleterious
P38398	C39Y	CYS	39	TYR	Pathogenic;Uncertain significance	Deleterious	23,30	Neutral	-0,09	Neutral	-1,66	Neutral	0,88	Deleterious	0,43	Deleterious	1,00	Deleterious	0,97	Deleterious	0,92	Deleterious	0,91	Deleterious
Q9H9Q4	A14T	ALA	14	THR	Benign	Neutral	11,76	Deleterious	0,16	Neutral	-1,52	Neutral	0,59	Neutral	0,01	Neutral	1,00	Deleterious	0,51	Deleterious	0,68	Deleterious	0,35	Neutral
P49638	H101Q	HIS	101	GLN	Pathogenic	Deleterious	8,73	Deleterious	1,29	Deleterious	-2,26	Neutral	0,75	Deleterious	0,30	Neutral	0,04	Neutral	0,43	Neutral	0,48	Neutral	0,34	Neutral
P49590	L200V	LEU	200	VAL	Pathogenic	Deleterious	8,88	Deleterious	1,11	Deleterious	-2,96	Deleterious	0,73	Neutral	0,33	Deleterious	1,00	Deleterious	0,41	Neutral	0,66	Deleterious	0,72	Deleterious
O43918	A21V	ALA	21	VAL	Likely pathogenic	Deleterious	63,83	Neutral	-0,13	Neutral	-2,55	Deleterious	0,42	Neutral	-0,13	Neutral	1,00	Deleterious	0,45	Neutral	0,90	Deleterious	0,63	Deleterious
P54803	A21P	ALA	21	PRO	Benign	Neutral	41,18	Neutral	1,17	Deleterious	0,02	Neutral	0,73	Neutral	0,07	Neutral	1,00	Deleterious	0,65	Deleterious	0,89	Deleterious	0,41	Neutral
Q99456	V143L	VAL	143	LEU	Pathogenic;not provided	Deleterious	25,26	Neutral	0,40	Neutral	-2,73	Deleterious	0,64	Neutral	0,19	Neutral	1,00	Deleterious	0,58	Deleterious	0,90	Deleterious	0,91	Deleterious
P08123	G865S	GLY	865	SER	Pathogenic	Deleterious	4,99	Deleterious	0,81	Deleterious	-5,29	Deleterious	0,85	Deleterious	0,70	Deleterious	1,00	Deleterious	0,29	Neutral	0,67	Deleterious	0,91	Deleterious
P00451	H1867R	HIS	1867	ARG	Pathogenic	Deleterious	3,37	Deleterious	0,55	Neutral	-6,48	Deleterious	0,83	Deleterious	0,78	Deleterious	0,86	Deleterious	0,88	Deleterious	0,63	Deleterious	0,72	Deleterious
P00451	S2138Y	SER	2138	TYR	Pathogenic	Deleterious	60,27	Neutral	0,87	Deleterious	-4,26	Deleterious	0,79	Deleterious	0,53	Deleterious	1,00	Deleterious	0,42	Neutral	0,84	Deleterious	0,91	Deleterious
Q00577	L100P	LEU	100	PRO	Pathogenic	Deleterious	1,27	Deleterious	4,48	Deleterious	-5,79	Deleterious	0,99	Deleterious	0,94	Deleterious	1,00	Deleterious	0,89	Deleterious	0,74	Deleterious	0,78	Deleterious
Q5T481	R1182H	ARG	1182	HIS	Likely pathogenic	Deleterious	74,33	Neutral	-0,20	Neutral	-2,30	Neutral	0,38	Neutral	-0,21	Neutral	1,00	Deleterious	0,37	Neutral	0,95	Deleterious	0,91	Deleterious
P22557	G291S	GLY	291	SER	Pathogenic	Deleterious	0,67	Deleterious	0,91	Deleterious	-5,93	Deleterious	0,55	Neutral	0,35	Deleterious	1,00	Deleterious	0,91	Deleterious	0,92	Deleterious	0,91	Deleterious
P42768	R86L	ARG	86	LEU	Pathogenic	Deleterious	16,99	Deleterious	-0,20	Neutral	-6,77	Deleterious	0,78	Deleterious	0,75	Deleterious	1,00	Deleterious	0,87	Deleterious	0,81	Deleterious	0,78	Deleterious
P38398	N1236K	ASN	1236	LYS	Benign;Likely benign;Uncertain significance	Neutral	55,06	Neutral	0,21	Neutral	-0,71	Neutral	0,49	Neutral	-0,20	Neutral	0,03	Neutral	0,45	Neutral	0,05	Neutral	0,34	Neutral
P42768	R86H	ARG	86	HIS	Pathogenic	Deleterious	16,99	Deleterious	0,55	Neutral	-4,80	Deleterious	0,56	Neutral	0,27	Neutral	1,00	Deleterious	0,79	Deleterious	0,83	Deleterious	0,78	Deleterious
O75369	W148R	TRP	148	ARG	Pathogenic	Deleterious	4,99	Deleterious	1,89	Deleterious	-13,20	Deleterious	0,91	Deleterious	1,49	Deleterious	1,00	Deleterious	0,99	Deleterious	0,81	Deleterious	0,91	Deleterious
Q9Y2Z2	T436I	THR	436	ILE	Pathogenic	Deleterious	9,61	Deleterious	-0,02	Neutral	-5,96	Deleterious	0,95	Deleterious	0,91	Deleterious	1,00	Deleterious	0,87	Deleterious	0,94	Deleterious	0,91	Deleterious
O14936	P396S	PRO	396	SER	Pathogenic	Deleterious	2,45	Deleterious	0,03	Neutral	-0,35	Neutral	0,94	Deleterious	0,40	Deleterious	0,01	Neutral	0,28	Neutral	0,32	Neutral	0,11	Neutral
Q7RTU9	H1298R	HIS	1298	ARG	Benign	Neutral	45,92	Neutral	0,44	Neutral	-0,35	Neutral	0,41	Neutral	-0,34	Neutral	0,00	Neutral	0,33	Neutral	0,07	Neutral	0,19	Neutral
P38398	S1101N	SER	1101	ASN	Benign;Likely benign;Uncertain significance	Neutral	25,83	Neutral	1,13	Deleterious	-1,79	Neutral	0,61	Neutral	0,07	Neutral	0,77	Deleterious	0,30	Neutral	0,13	Neutral	0,36	Neutral
O95343	W113C	TRP	113	CYS	Pathogenic	Deleterious	67,01	Neutral	0,15	Neutral	-12,05	Deleterious	0,55	Neutral	0,88	Deleterious	0,55	Deleterious	0,47	Neutral	0,51	Deleterious	0,32	Neutral
Q9Y252	G244D	GLY	244	ASP	Pathogenic	Deleterious	30,99	Neutral	0,55	Neutral	0,09	Neutral	0,60	Neutral	-0,12	Neutral	0,02	Neutral	0,25	Neutral	0,33	Neutral	0,78	Deleterious
Q7Z4L5	P209L	PRO	209	LEU	Pathogenic	Deleterious	49,57	Neutral	0,68	Neutral	-6,37	Deleterious	0,58	Neutral	0,43	Deleterious	1,00	Deleterious	0,76	Deleterious	0,92	Deleterious	0,59	Deleterious
P08603	S1191L	SER	1191	LEU	Pathogenic;risk factor	Deleterious	0,29	Deleterious	0,27	Neutral	-4,34	Deleterious	0,94	Deleterious	0,75	Deleterious	0,10	Neutral	0,66	Deleterious	0,35	Neutral	0,47	Neutral
Q9NVC6	R191W	ARG	191	TRP	Likely pathogenic	Deleterious	53,73	Neutral	0,45	Neutral	-6,34	Deleterious	0,70	Neutral	0,60	Deleterious	1,00	Deleterious	0,71	Deleterious	0,83	Deleterious	0,91	Deleterious
P00451	P1873R	PRO	1873	ARG	Pathogenic	Deleterious	0,00	Deleterious	-0,49	Neutral	-8,25	Deleterious	0,92	Deleterious	1,07	Deleterious	1,00	Deleterious	0,95	Deleterious	0,75	Deleterious	0,91	Deleterious
P23760	P50L	PRO	50	LEU	Pathogenic	Deleterious	27,85	Neutral	1,04	Deleterious	-8,20	Deleterious	0,71	Neutral	0,77	Deleterious	1,00	Deleterious	0,87	Deleterious	0,95	Deleterious	0,91	Deleterious
P23786	Y120C	TYR	120	CYS	Pathogenic	Deleterious	13,95	Deleterious	1,93	Deleterious	-8,58	Deleterious	0,83	Deleterious	0,98	Deleterious	1,00	Deleterious	0,74	Deleterious	0,71	Deleterious	0,91	Deleterious
Q05655	R614W	ARG	614	TRP	Pathogenic	Deleterious	42,92	Neutral	0,45	Neutral	-7,24	Deleterious	0,66	Neutral	0,61	Deleterious	1,00	Deleterious	0,90	Deleterious	0,95	Deleterious	0,91	Deleterious
P37840	H50Q	HIS	50	GLN	Pathogenic	Deleterious	69,32	Neutral	0,12	Neutral	0,90	Neutral	0,47	Neutral	-0,37	Neutral	0,02	Neutral	0,19	Neutral	0,03	Neutral	0,01	Neutral
Q0ZLH3	D65E	ASP	65	GLU	Likely benign	Neutral	26,32	Neutral	1,04	Deleterious	-1,17	Neutral	0,67	Neutral	0,09	Neutral	0,01	Neutral	0,16	Neutral	0,26	Neutral	0,14	Neutral
Q6KC79	R1856G	ARG	1856	GLY	Likely pathogenic;Pathogenic	Deleterious	8,96	Deleterious	2,52	Deleterious	-6,58	Deleterious	0,95	Deleterious	0,95	Deleterious	1,00	Deleterious	0,83	Deleterious	0,79	Deleterious	0,63	Deleterious
P40939	I305N	ILE	305	ASN	Pathogenic	Deleterious	1,56	Deleterious	2,96	Deleterious	-5,57	Deleterious	1,00	Deleterious	0,94	Deleterious	0,99	Deleterious	0,97	Deleterious	0,93	Deleterious	0,78	Deleterious
Q9UM54	T845I	THR	845	ILE	Benign	Neutral	41,37	Neutral	0,32	Neutral	-2,47	Neutral	0,61	Neutral	0,13	Neutral	0,55	Deleterious	0,44	Neutral	0,51	Deleterious	0,42	Neutral
P18074	R112H	ARG	112	HIS	Pathogenic	Deleterious	9,64	Deleterious	0,56	Neutral	-4,53	Deleterious	0,87	Deleterious	0,67	Deleterious	1,00	Deleterious	0,48	Neutral	0,95	Deleterious	0,91	Deleterious
Q5TEU4	L229P	LEU	229	PRO	Pathogenic	Deleterious	12,09	Deleterious	2,97	Deleterious	-5,92	Deleterious	0,97	Deleterious	0,93	Deleterious	1,00	Deleterious	0,94	Deleterious	0,82	Deleterious	0,91	Deleterious
O14958	L167H	LEU	167	HIS	Pathogenic	Deleterious	0,40	Deleterious	2,54	Deleterious	-4,93	Deleterious	0,98	Deleterious	0,85	Deleterious	1,00	Deleterious	0,78	Deleterious	0,81	Deleterious	0,91	Deleterious
Q86YC2	D219G	ASP	219	GLY	Likely benign;Uncertain significance	Neutral	43,10	Neutral	0,80	Deleterious	0,81	Neutral	0,63	Neutral	-0,14	Neutral	0,00	Neutral	0,11	Neutral	0,03	Neutral	0,09	Neutral
Q9Y620	D418Y	ASP	418	TYR	Pathogenic	Deleterious	60,34	Neutral	0,37	Neutral	-5,57	Deleterious	0,55	Neutral	0,31	Neutral	1,00	Deleterious	0,49	Neutral	0,94	Deleterious	0,68	Deleterious
P07902	H132Q	HIS	132	GLN	Pathogenic	Deleterious	16,12	Deleterious	1,63	Deleterious	-5,19	Deleterious	0,78	Deleterious	0,60	Deleterious	1,00	Deleterious	0,85	Deleterious	0,74	Deleterious	0,46	Neutral
P05108	A359V	ALA	359	VAL	Pathogenic	Deleterious	2,88	Deleterious	0,62	Neutral	-3,79	Deleterious	0,82	Deleterious	0,54	Deleterious	1,00	Deleterious	0,23	Neutral	0,93	Deleterious	0,72	Deleterious
O14958	D307H	ASP	307	HIS	Pathogenic	Deleterious	8,79	Deleterious	0,01	Neutral	-6,25	Deleterious	0,91	Deleterious	0,87	Deleterious	1,00	Deleterious	0,85	Deleterious	0,94	Deleterious	0,91	Deleterious
P00451	E291G	GLU	291	GLY	Pathogenic	Deleterious	45,95	Neutral	0,47	Neutral	-4,33	Deleterious	0,54	Neutral	0,19	Neutral	1,00	Deleterious	0,50	Deleterious	0,82	Deleterious	0,39	Neutral
P38398	T1310K	THR	1310	LYS	Benign;Likely benign;Uncertain significance	Neutral	33,42	Neutral	1,11	Deleterious	-1,35	Neutral	0,73	Neutral	0,19	Neutral	0,92	Deleterious	0,42	Neutral	0,59	Deleterious	0,78	Deleterious
P49638	E141K	GLU	141	LYS	Pathogenic	Deleterious	11,29	Deleterious	0,88	Deleterious	-3,74	Deleterious	0,62	Neutral	0,25	Neutral	1,00	Deleterious	0,77	Deleterious	0,95	Deleterious	0,72	Deleterious
P00451	I405S	ILE	405	SER	Pathogenic	Deleterious	7,34	Deleterious	2,42	Deleterious	-5,35	Deleterious	0,93	Deleterious	0,83	Deleterious	1,00	Deleterious	0,79	Deleterious	0,82	Deleterious	0,91	Deleterious
O94972	C109S	CYS	109	SER	Pathogenic	Deleterious	44,87	Neutral	-0,07	Neutral	-8,29	Deleterious	0,56	Neutral	0,57	Deleterious	1,00	Deleterious	0,74	Deleterious	0,73	Deleterious	0,65	Deleterious
O75369	G181V	GLY	181	VAL	Pathogenic	Deleterious	59,54	Neutral	1,95	Deleterious	-8,03	Deleterious	0,94	Deleterious	1,07	Deleterious	1,00	Deleterious	0,93	Deleterious	0,89	Deleterious	0,91	Deleterious
P31040	A524V	ALA	524	VAL	Pathogenic	Deleterious	15,81	Deleterious	1,07	Deleterious	-3,37	Deleterious	0,66	Neutral	0,27	Neutral	0,99	Deleterious	0,64	Deleterious	0,92	Deleterious	0,78	Deleterious
Q9Y6D5	P57S	PRO	57	SER	Likely benign	Neutral	49,63	Neutral	-0,48	Neutral	-2,98	Deleterious	0,30	Neutral	-0,26	Neutral	0,31	Neutral	0,27	Neutral	0,39	Neutral	0,16	Neutral
O60832	R158W	ARG	158	TRP	Pathogenic;Uncertain significance	Deleterious	36,12	Neutral	0,04	Neutral	-6,95	Deleterious	0,71	Neutral	0,66	Deleterious	1,00	Deleterious	0,35	Neutral	0,73	Deleterious	0,91	Deleterious
Q68DK2	S1893I	SER	1893	ILE	Likely benign	Neutral	48,70	Neutral	0,27	Neutral	-0,90	Neutral	0,50	Neutral	-0,16	Neutral	0,99	Deleterious	0,52	Deleterious	0,26	Neutral	0,27	Neutral
P04181	R180T	ARG	180	THR	Pathogenic	Deleterious	56,98	Neutral	0,01	Neutral	-5,64	Deleterious	0,43	Neutral	0,15	Neutral	0,99	Deleterious	0,82	Deleterious	0,92	Deleterious	0,91	Deleterious
O00469	T608I	THR	608	ILE	Pathogenic	Deleterious	0,00	Deleterious	0,80	Deleterious	-5,73	Deleterious	0,90	Deleterious	0,81	Deleterious	1,00	Deleterious	0,82	Deleterious	0,85	Deleterious	0,91	Deleterious
Q9BW83	C100Y	CYS	100	TYR	Pathogenic	Deleterious	12,04	Deleterious	1,06	Deleterious	-8,90	Deleterious	0,84	Deleterious	1,02	Deleterious	1,00	Deleterious	0,79	Deleterious	0,83	Deleterious	0,91	Deleterious
P38398	C61Y	CYS	61	TYR	Pathogenic;Uncertain significance	Deleterious	1,00	Deleterious	1,39	Deleterious	-1,58	Neutral	0,93	Deleterious	0,49	Deleterious	1,00	Deleterious	1,00	Deleterious	0,85	Deleterious	0,91	Deleterious
P48436	H165Y	HIS	165	TYR	Pathogenic	Deleterious	3,68	Deleterious	0,33	Neutral	-5,45	Deleterious	0,64	Neutral	0,43	Deleterious	0,96	Deleterious	0,91	Deleterious	0,89	Deleterious	0,91	Deleterious
P38398	E1219D	GLU	1219	ASP	Likely benign;Uncertain significance	Neutral	34,34	Neutral	0,38	Neutral	-1,51	Neutral	0,54	Neutral	-0,05	Neutral	0,01	Neutral	0,20	Neutral	0,71	Deleterious	0,91	Deleterious
P38398	C1787S	CYS	1787	SER	Pathogenic;Uncertain significance	Deleterious	0,26	Deleterious	1,56	Deleterious	-1,83	Neutral	0,95	Deleterious	0,54	Deleterious	0,55	Deleterious	0,34	Neutral	0,61	Deleterious	0,91	Deleterious
P23786	R503C	ARG	503	CYS	Pathogenic	Deleterious	6,24	Deleterious	0,95	Deleterious	-7,27	Deleterious	0,94	Deleterious	1,01	Deleterious	1,00	Deleterious	0,97	Deleterious	0,91	Deleterious	0,60	Deleterious
P38398	C61G	CYS	61	GLY	Pathogenic	Deleterious	1,00	Deleterious	2,07	Deleterious	-1,75	Neutral	0,91	Deleterious	0,49	Deleterious	0,12	Neutral	0,97	Deleterious	0,62	Deleterious	0,91	Deleterious
Q9H0P0	N229S	ASN	229	SER	Pathogenic	Deleterious	2,68	Deleterious	0,94	Deleterious	-4,80	Deleterious	0,83	Deleterious	0,64	Deleterious	1,00	Deleterious	0,93	Deleterious	0,78	Deleterious	0,91	Deleterious
Q8IVL5	G508V	GLY	508	VAL	Pathogenic	Deleterious	85,42	Neutral	-0,24	Neutral	-7,46	Deleterious	0,86	Deleterious	0,91	Deleterious	1,00	Deleterious	0,49	Neutral	0,95	Deleterious	0,91	Deleterious
P18074	R683W	ARG	683	TRP	Pathogenic	Deleterious	30,79	Neutral	0,41	Neutral	-7,31	Deleterious	0,87	Deleterious	0,91	Deleterious	1,00	Deleterious	0,91	Deleterious	0,95	Deleterious	0,91	Deleterious
Q9NRG9	L430F	LEU	430	PHE	Pathogenic	Deleterious	0,31	Deleterious	-0,04	Neutral	-2,27	Neutral	0,85	Deleterious	0,44	Deleterious	0,74	Deleterious	0,74	Deleterious	0,55	Deleterious	0,55	Deleterious
Q99959	L360P	LEU	360	PRO	Likely pathogenic	Deleterious	1,75	Deleterious	3,92	Deleterious	-3,87	Deleterious	1,00	Deleterious	0,79	Deleterious	1,00	Deleterious	0,78	Deleterious	0,70	Deleterious	0,78	Deleterious
Q96T60	P20S	PRO	20	SER	Benign	Neutral	57,69	Neutral	0,87	Deleterious	-0,96	Neutral	0,68	Neutral	0,08	Neutral	0,44	Neutral	0,37	Neutral	0,15	Neutral	0,28	Neutral
P38398	L52I	LEU	52	ILE	Likely benign	Neutral	8,95	Deleterious	0,82	Deleterious	-0,29	Neutral	0,72	Neutral	0,09	Neutral	1,00	Deleterious	0,13	Neutral	0,67	Deleterious	0,91	Deleterious
P23378	A389V	ALA	389	VAL	Pathogenic	Deleterious	0,00	Deleterious	0,88	Deleterious	-3,96	Deleterious	0,96	Deleterious	0,74	Deleterious	1,00	Deleterious	0,91	Deleterious	0,95	Deleterious	0,91	Deleterious
O76039	F995C	PHE	995	CYS	Likely benign	Neutral	51,12	Neutral	0,42	Neutral	-0,31	Neutral	0,61	Neutral	-0,07	Neutral	0,00	Neutral	0,34	Neutral	0,34	Neutral	0,91	Deleterious
P06858	C445Y	CYS	445	TYR	Pathogenic	Deleterious	62,99	Neutral	0,44	Neutral	-7,21	Deleterious	0,71	Neutral	0,69	Deleterious	1,00	Deleterious	0,96	Deleterious	0,92	Deleterious	0,91	Deleterious
O15520	C106F	CYS	106	PHE	Pathogenic	Deleterious	15,59	Deleterious	0,79	Deleterious	-2,32	Neutral	0,85	Deleterious	0,44	Deleterious	0,85	Deleterious	0,80	Deleterious	0,68	Deleterious	0,44	Neutral
P02489	R54C	ARG	54	CYS	Pathogenic	Deleterious	58,01	Neutral	0,10	Neutral	-2,92	Deleterious	0,51	Neutral	0,02	Neutral	1,00	Deleterious	0,53	Deleterious	0,90	Deleterious	0,61	Deleterious
P00451	K185T	LYS	185	THR	Pathogenic	Deleterious	53,52	Neutral	0,33	Neutral	-4,00	Deleterious	0,46	Neutral	0,05	Neutral	1,00	Deleterious	0,65	Deleterious	0,55	Deleterious	0,72	Deleterious
O76039	T288I	THR	288	ILE	Pathogenic	Deleterious	1,71	Deleterious	0,17	Neutral	-1,56	Neutral	0,92	Deleterious	0,48	Deleterious	0,78	Deleterious	0,77	Deleterious	0,46	Neutral	0,54	Deleterious
Q96T60	E326K	GLU	326	LYS	Pathogenic	Deleterious	20,61	Neutral	0,78	Deleterious	-3,00	Deleterious	0,59	Neutral	0,15	Neutral	1,00	Deleterious	0,74	Deleterious	0,90	Deleterious	0,56	Deleterious
P00451	L1808F	LEU	1808	PHE	Pathogenic	Deleterious	2,85	Deleterious	0,67	Neutral	-1,50	Neutral	0,90	Deleterious	0,45	Deleterious	0,05	Neutral	0,81	Deleterious	0,37	Neutral	0,23	Neutral
Q92743	P285L	PRO	285	LEU	Pathogenic	Deleterious	7,64	Deleterious	0,62	Neutral	-9,59	Deleterious	0,94	Deleterious	1,22	Deleterious	1,00	Deleterious	0,92	Deleterious	0,96	Deleterious	0,52	Deleterious
Q6KC79	A2436T	ALA	2436	THR	Likely pathogenic	Deleterious	0,00	Deleterious	0,67	Neutral	-3,01	Deleterious	0,89	Deleterious	0,56	Deleterious	1,00	Deleterious	0,62	Deleterious	0,93	Deleterious	0,78	Deleterious
O15357	F722I	PHE	722	ILE	Pathogenic	Deleterious	0,00	Deleterious	1,63	Deleterious	-5,80	Deleterious	0,87	Deleterious	0,78	Deleterious	1,00	Deleterious	0,50	Deleterious	0,91	Deleterious	0,91	Deleterious
Q6P1N0	T801M	THR	801	MET	Likely benign	Neutral	11,57	Deleterious	0,56	Neutral	-1,99	Neutral	0,63	Neutral	0,10	Neutral	1,00	Deleterious	0,13	Neutral	0,76	Deleterious	0,24	Neutral
P14923	I687V	ILE	687	VAL	Benign	Neutral	21,48	Neutral	0,98	Deleterious	0,24	Neutral	0,59	Neutral	-0,15	Neutral	0,00	Neutral	0,11	Neutral	0,23	Neutral	0,10	Neutral
Q96RQ3	S535F	SER	535	PHE	Pathogenic	Deleterious	17,00	Deleterious	0,71	Neutral	-3,66	Deleterious	0,82	Deleterious	0,52	Deleterious	1,00	Deleterious	0,81	Deleterious	0,85	Deleterious	0,78	Deleterious
Q99959	S140F	SER	140	PHE	Likely benign;Uncertain significance	Neutral	34,46	Neutral	0,31	Neutral	-2,42	Neutral	0,77	Deleterious	0,34	Deleterious	0,01	Neutral	0,26	Neutral	0,42	Neutral	0,40	Neutral
O00116	T309I	THR	309	ILE	Pathogenic	Deleterious	1,05	Deleterious	0,74	Neutral	-4,31	Deleterious	0,95	Deleterious	0,77	Deleterious	0,45	Neutral	0,86	Deleterious	0,92	Deleterious	0,52	Deleterious
P43034	V124D	VAL	124	ASP	Pathogenic	Deleterious	0,23	Deleterious	4,13	Deleterious	-5,13	Deleterious	1,00	Deleterious	0,90	Deleterious	1,00	Deleterious	0,77	Deleterious	0,87	Deleterious	0,78	Deleterious
Q9BQ52	R781H	ARG	781	HIS	Pathogenic	Deleterious	58,69	Neutral	-0,37	Neutral	-3,37	Deleterious	0,21	Neutral	-0,35	Neutral	1,00	Deleterious	0,43	Neutral	0,96	Deleterious	0,72	Deleterious
P02649	E262K	GLU	262	LYS	Pathogenic	Deleterious	73,71	Neutral	0,20	Neutral	-1,89	Neutral	0,44	Neutral	-0,16	Neutral	0,97	Deleterious	0,24	Neutral	0,77	Deleterious	0,34	Neutral
P51508	A213E	ALA	213	GLU	Likely benign	Neutral	29,58	Neutral	0,42	Neutral	-2,09	Neutral	0,74	Deleterious	0,28	Neutral	0,08	Neutral	0,67	Deleterious	0,19	Neutral	0,26	Neutral
P05129	C131Y	CYS	131	TYR	Pathogenic	Deleterious	0,47	Deleterious	0,91	Deleterious	-9,82	Deleterious	0,94	Deleterious	1,24	Deleterious	1,00	Deleterious	1,00	Deleterious	0,85	Deleterious	0,78	Deleterious
P05129	C131R	CYS	131	ARG	Pathogenic	Deleterious	0,47	Deleterious	1,73	Deleterious	-10,63	Deleterious	0,97	Deleterious	1,34	Deleterious	0,99	Deleterious	1,00	Deleterious	0,85	Deleterious	0,91	Deleterious
O60315	P714L	PRO	714	LEU	Benign	Neutral	48,47	Neutral	-0,13	Neutral	-0,89	Neutral	0,59	Neutral	-0,05	Neutral	0,00	Neutral	0,27	Neutral	0,30	Neutral	0,61	Deleterious
Q96IJ6	T334P	THR	334	PRO	Pathogenic	Deleterious	38,42	Neutral	1,64	Deleterious	-2,44	Neutral	0,72	Neutral	0,27	Neutral	0,90	Deleterious	0,95	Deleterious	0,47	Neutral	0,59	Deleterious
P42768	I481N	ILE	481	ASN	Pathogenic	Deleterious	66,93	Neutral	0,00	Neutral	-5,93	Deleterious	0,46	Neutral	0,22	Neutral	1,00	Deleterious	0,52	Deleterious	0,65	Deleterious	0,68	Deleterious
Q9Y215	S312G	SER	312	GLY	Benign	Neutral	68,05	Neutral	0,01	Neutral	0,14	Neutral	0,19	Neutral	-0,69	Neutral	0,00	Neutral	0,16	Neutral	0,26	Neutral	0,20	Neutral
Q9BY32	P32T	PRO	32	THR	Pathogenic	Deleterious	6,29	Deleterious	0,98	Deleterious	-5,63	Deleterious	0,61	Neutral	0,41	Deleterious	0,00	Neutral	0,36	Neutral	0,52	Deleterious	0,11	Neutral
Q6KC79	N1921S	ASN	1921	SER	Likely benign	Neutral	45,28	Neutral	0,01	Neutral	-0,68	Neutral	0,49	Neutral	-0,20	Neutral	0,00	Neutral	0,11	Neutral	0,17	Neutral	0,08	Neutral
P40763	R335W	ARG	335	TRP	Likely pathogenic	Deleterious	7,27	Deleterious	-0,01	Neutral	-5,82	Deleterious	0,93	Deleterious	0,86	Deleterious	1,00	Deleterious	0,56	Deleterious	0,96	Deleterious	0,91	Deleterious
P41091	K125R	LYS	125	ARG	Likely benign	Neutral	61,12	Neutral	-0,02	Neutral	-0,21	Neutral	0,44	Neutral	-0,31	Neutral	0,00	Neutral	0,12	Neutral	0,21	Neutral	0,08	Neutral
Q7LG56	R110H	ARG	110	HIS	Pathogenic	Deleterious	22,38	Neutral	0,66	Neutral	-4,44	Deleterious	0,67	Neutral	0,38	Deleterious	0,98	Deleterious	0,31	Neutral	0,65	Deleterious	0,63	Deleterious
P43304	F635S	PHE	635	SER	Pathogenic	Deleterious	15,85	Deleterious	2,97	Deleterious	-2,89	Deleterious	0,85	Deleterious	0,50	Deleterious	0,89	Deleterious	0,88	Deleterious	0,69	Deleterious	0,60	Deleterious
P07686	K121R	LYS	121	ARG	Benign	Neutral	0,00	Deleterious	0,29	Neutral	-0,35	Neutral	0,94	Deleterious	0,40	Deleterious	0,00	Neutral	0,38	Neutral	0,00	Neutral	0,05	Neutral
Q8NBK3	S155P	SER	155	PRO	Pathogenic	Deleterious	2,03	Deleterious	1,64	Deleterious	-4,50	Deleterious	0,86	Deleterious	0,65	Deleterious	1,00	Deleterious	0,87	Deleterious	0,93	Deleterious	0,91	Deleterious
Q9H3J6	K138R	LYS	138	ARG	Benign	Neutral	78,52	Neutral	0,00	Neutral	-1,38	Neutral	0,29	Neutral	-0,42	Neutral	1,00	Deleterious	0,23	Neutral	0,42	Neutral	0,34	Neutral
Q01484	S1824P	SER	1824	PRO	Benign	Neutral	4,65	Deleterious	1,94	Deleterious	-0,62	Neutral	0,95	Deleterious	0,44	Deleterious	NA	NA	0,75	Deleterious	0,43	Neutral	0,72	Deleterious
P11678	R286H	ARG	286	HIS	Pathogenic	Deleterious	31,12	Neutral	0,35	Neutral	-4,63	Deleterious	0,58	Neutral	0,27	Neutral	0,99	Deleterious	0,95	Deleterious	0,94	Deleterious	0,78	Deleterious
P16278	R590H	ARG	590	HIS	Pathogenic	Deleterious	1,38	Deleterious	0,30	Neutral	-4,46	Deleterious	0,81	Deleterious	0,58	Deleterious	1,00	Deleterious	0,95	Deleterious	0,96	Deleterious	0,91	Deleterious
Q01955	G1015E	GLY	1015	GLU	Pathogenic	Deleterious	7,69	Deleterious	2,04	Deleterious	-7,16	Deleterious	0,97	Deleterious	1,04	Deleterious	1,00	Deleterious	0,95	Deleterious	0,48	Neutral	0,91	Deleterious
P00451	A723T	ALA	723	THR	Pathogenic	Deleterious	0,00	Deleterious	0,99	Deleterious	-1,99	Neutral	0,88	Deleterious	0,46	Deleterious	1,00	Deleterious	0,47	Neutral	0,79	Deleterious	0,30	Neutral
Q9UPM8	Y362C	TYR	362	CYS	Likely benign	Neutral	65,48	Neutral	0,22	Neutral	-1,72	Neutral	0,58	Neutral	0,02	Neutral	0,08	Neutral	0,13	Neutral	0,34	Neutral	0,21	Neutral
Q5FBB7	K23E	LYS	23	GLU	Pathogenic	Deleterious	25,87	Neutral	0,06	Neutral	-2,74	Deleterious	0,48	Neutral	-0,03	Neutral	1,00	Deleterious	0,64	Deleterious	0,80	Deleterious	0,68	Deleterious
P48436	K173E	LYS	173	GLU	Pathogenic	Deleterious	77,84	Neutral	-0,08	Neutral	-3,64	Deleterious	0,46	Neutral	0,02	Neutral	0,99	Deleterious	0,74	Deleterious	0,64	Deleterious	0,91	Deleterious
Q96L73	N748D	ASN	748	ASP	Benign	Neutral	32,11	Neutral	0,63	Neutral	-1,17	Neutral	0,45	Neutral	-0,21	Neutral	1,00	Deleterious	0,48	Neutral	0,47	Neutral	0,68	Deleterious
O75360	R120C	ARG	120	CYS	Likely pathogenic;Pathogenic	Deleterious	11,52	Deleterious	1,44	Deleterious	-7,48	Deleterious	0,90	Deleterious	0,97	Deleterious	1,00	Deleterious	0,97	Deleterious	0,94	Deleterious	0,91	Deleterious
P08123	R432Q	ARG	432	GLN	Likely pathogenic	Deleterious	45,80	Neutral	0,33	Neutral	-1,58	Neutral	0,52	Neutral	-0,08	Neutral	0,94	Deleterious	0,21	Neutral	0,62	Deleterious	0,35	Neutral
P23378	H371D	HIS	371	ASP	Likely pathogenic	Deleterious	23,64	Neutral	1,31	Deleterious	-8,90	Deleterious	0,66	Neutral	0,76	Deleterious	1,00	Deleterious	0,92	Deleterious	0,89	Deleterious	0,78	Deleterious
P17900	C138R	CYS	138	ARG	Pathogenic	Deleterious	14,20	Deleterious	2,01	Deleterious	-12,00	Deleterious	0,90	Deleterious	1,37	Deleterious	1,00	Deleterious	0,87	Deleterious	0,90	Deleterious	0,91	Deleterious
Q92743	R274Q	ARG	274	GLN	Pathogenic	Deleterious	67,75	Neutral	-0,32	Neutral	-3,60	Deleterious	0,31	Neutral	-0,19	Neutral	1,00	Deleterious	0,24	Neutral	0,96	Deleterious	0,49	Neutral
P51610	G1190S	GLY	1190	SER	Likely benign	Neutral	47,45	Neutral	-0,63	Neutral	-0,48	Neutral	0,34	Neutral	-0,43	Neutral	0,00	Neutral	0,46	Neutral	0,03	Neutral	0,17	Neutral
Q99959	A236S	ALA	236	SER	Likely benign	Neutral	87,83	Neutral	0,16	Neutral	0,22	Neutral	0,43	Neutral	-0,36	Neutral	0,01	Neutral	0,30	Neutral	0,19	Neutral	0,30	Neutral
Q6ISB3	S230N	SER	230	ASN	Likely benign	Neutral	48,80	Neutral	0,39	Neutral	-0,73	Neutral	0,59	Neutral	-0,05	Neutral	0,48	Neutral	0,61	Deleterious	0,40	Neutral	0,23	Neutral
P23378	G771R	GLY	771	ARG	Likely pathogenic	Deleterious	5,39	Deleterious	0,55	Neutral	-6,81	Deleterious	0,94	Deleterious	0,96	Deleterious	1,00	Deleterious	0,99	Deleterious	0,96	Deleterious	0,78	Deleterious
Q8TE73	E895K	GLU	895	LYS	Benign	Neutral	72,02	Neutral	0,18	Neutral	-0,24	Neutral	0,59	Neutral	-0,10	Neutral	0,00	Neutral	0,09	Neutral	0,11	Neutral	0,03	Neutral
P61626	I74T	ILE	74	THR	Pathogenic	Deleterious	0,60	Deleterious	2,34	Deleterious	-4,84	Deleterious	0,96	Deleterious	0,82	Deleterious	1,00	Deleterious	0,91	Deleterious	0,80	Deleterious	0,68	Deleterious
P16278	Q408P	GLN	408	PRO	Pathogenic	Deleterious	39,63	Neutral	1,42	Deleterious	-2,96	Deleterious	0,75	Deleterious	0,36	Deleterious	0,69	Deleterious	0,78	Deleterious	0,69	Deleterious	0,29	Neutral
P43034	G224D	GLY	224	ASP	Pathogenic	Deleterious	16,81	Deleterious	2,11	Deleterious	-6,31	Deleterious	0,83	Deleterious	0,77	Deleterious	1,00	Deleterious	0,68	Deleterious	0,84	Deleterious	0,91	Deleterious
P38398	R1495M	ARG	1495	MET	Pathogenic	Deleterious	69,70	Neutral	0,12	Neutral	-1,09	Neutral	0,30	Neutral	-0,43	Neutral	0,47	Neutral	0,80	Deleterious	0,62	Deleterious	0,91	Deleterious
P38398	R1495K	ARG	1495	LYS	Pathogenic;Uncertain significance	Deleterious	69,70	Neutral	0,04	Neutral	-0,54	Neutral	0,57	Neutral	-0,10	Neutral	0,17	Neutral	0,51	Deleterious	0,54	Deleterious	0,91	Deleterious
P02649	R246C	ARG	246	CYS	Pathogenic	Deleterious	42,01	Neutral	0,77	Deleterious	-3,00	Deleterious	0,68	Neutral	0,27	Neutral	1,00	Deleterious	0,42	Neutral	0,87	Deleterious	0,78	Deleterious
P08123	G859S	GLY	859	SER	Pathogenic	Deleterious	5,59	Deleterious	0,66	Neutral	-5,28	Deleterious	0,81	Deleterious	0,65	Deleterious	1,00	Deleterious	0,56	Deleterious	0,64	Deleterious	0,91	Deleterious
P35609	A119T	ALA	119	THR	Pathogenic	Deleterious	4,13	Deleterious	1,27	Deleterious	-3,63	Deleterious	0,86	Deleterious	0,58	Deleterious	1,00	Deleterious	0,36	Neutral	0,92	Deleterious	0,78	Deleterious
P16219	R171W	ARG	171	TRP	Likely pathogenic;Pathogenic	Deleterious	53,78	Neutral	0,36	Neutral	-4,32	Deleterious	0,70	Neutral	0,41	Deleterious	0,99	Deleterious	0,63	Deleterious	0,55	Deleterious	0,46	Neutral
O60315	T752R	THR	752	ARG	Likely benign	Neutral	20,19	Neutral	1,09	Deleterious	-1,26	Neutral	0,76	Deleterious	0,23	Neutral	0,00	Neutral	0,37	Neutral	0,18	Neutral	0,59	Deleterious
O60315	T752M	THR	752	MET	Benign;Likely benign	Neutral	20,19	Neutral	0,97	Deleterious	-1,14	Neutral	0,73	Neutral	0,18	Neutral	0,61	Deleterious	0,33	Neutral	0,35	Neutral	0,72	Deleterious
Q0ZGT2	E332A	GLU	332	ALA	Likely benign	Neutral	54,08	Neutral	-0,04	Neutral	-1,84	Neutral	0,45	Neutral	-0,15	Neutral	0,00	Neutral	0,80	Deleterious	0,24	Neutral	0,44	Neutral
P23378	T532R	THR	532	ARG	Likely pathogenic	Deleterious	48,13	Neutral	0,18	Neutral	-4,65	Deleterious	0,68	Neutral	0,41	Deleterious	0,85	Deleterious	0,63	Deleterious	0,81	Deleterious	0,63	Deleterious
Q9H173	L457P	LEU	457	PRO	Pathogenic	Deleterious	13,68	Deleterious	3,13	Deleterious	-2,21	Neutral	0,94	Deleterious	0,56	Deleterious	0,96	Deleterious	0,85	Deleterious	0,84	Deleterious	0,68	Deleterious
Q16795	R321P	ARG	321	PRO	Pathogenic	Deleterious	30,92	Neutral	0,59	Neutral	-5,06	Deleterious	0,52	Neutral	0,23	Neutral	1,00	Deleterious	0,77	Deleterious	0,94	Deleterious	0,68	Deleterious
Q8WTS1	E7K	GLU	7	LYS	Pathogenic	Deleterious	68,90	Neutral	0,11	Neutral	-0,48	Neutral	0,42	Neutral	-0,31	Neutral	0,04	Neutral	0,38	Neutral	0,04	Neutral	0,12	Neutral
Q7RTU9	R1521W	ARG	1521	TRP	Likely benign	Neutral	41,75	Neutral	0,80	Deleterious	-2,27	Neutral	0,71	Neutral	0,24	Neutral	0,99	Deleterious	0,56	Deleterious	0,86	Deleterious	0,63	Deleterious
O75369	L171R	LEU	171	ARG	Pathogenic	Deleterious	0,43	Deleterious	2,52	Deleterious	-5,45	Deleterious	0,98	Deleterious	0,90	Deleterious	1,00	Deleterious	0,99	Deleterious	0,84	Deleterious	0,91	Deleterious
Q7RTU9	R1521Q	ARG	1521	GLN	Benign	Neutral	41,75	Neutral	0,50	Neutral	0,16	Neutral	0,27	Neutral	-0,58	Neutral	0,00	Neutral	0,11	Neutral	0,43	Neutral	0,14	Neutral
O75369	L171Q	LEU	171	GLN	Pathogenic	Deleterious	0,43	Deleterious	2,72	Deleterious	-5,35	Deleterious	0,99	Deleterious	0,91	Deleterious	1,00	Deleterious	0,90	Deleterious	0,84	Deleterious	0,91	Deleterious
P11532	T1136S	THR	1136	SER	Benign	Neutral	15,05	Deleterious	1,27	Deleterious	-0,57	Neutral	0,60	Neutral	-0,06	Neutral	0,01	Neutral	0,12	Neutral	0,02	Neutral	0,05	Neutral
P05108	L141W	LEU	141	TRP	Pathogenic	Deleterious	11,34	Deleterious	0,35	Neutral	-4,55	Deleterious	0,81	Deleterious	0,59	Deleterious	1,00	Deleterious	0,70	Deleterious	0,62	Deleterious	0,91	Deleterious
Q9C0J9	P384R	PRO	384	ARG	Pathogenic	Deleterious	45,23	Neutral	-0,31	Neutral	-2,32	Neutral	0,51	Neutral	-0,02	Neutral	0,99	Deleterious	0,58	Deleterious	0,47	Neutral	0,72	Deleterious
Q92734	G269V	GLY	269	VAL	Pathogenic	Deleterious	49,59	Neutral	-0,07	Neutral	-2,58	Deleterious	0,55	Neutral	0,05	Neutral	0,91	Deleterious	0,53	Deleterious	0,81	Deleterious	0,63	Deleterious
Q9P267	N772H	ASN	772	HIS	Likely benign	Neutral	17,51	Deleterious	0,34	Neutral	-0,61	Neutral	0,76	Deleterious	0,17	Neutral	0,00	Neutral	0,55	Deleterious	0,26	Neutral	0,59	Deleterious
Q12882	D974V	ASP	974	VAL	Pathogenic	Deleterious	42,82	Neutral	0,94	Deleterious	-7,84	Deleterious	0,55	Neutral	0,51	Deleterious	1,00	Deleterious	0,67	Deleterious	0,65	Deleterious	0,51	Deleterious
O76039	K42R	LYS	42	ARG	Pathogenic	Deleterious	1,15	Deleterious	0,10	Neutral	-2,69	Deleterious	0,95	Deleterious	0,62	Deleterious	0,99	Deleterious	0,88	Deleterious	0,77	Deleterious	0,78	Deleterious
P01011	A9T	ALA	9	THR	Benign	Neutral	93,64	Neutral	0,12	Neutral	-2,11	Neutral	0,28	Neutral	-0,36	Neutral	0,12	Neutral	0,50	Neutral	0,16	Neutral	0,34	Neutral
P00451	P165S	PRO	165	SER	Pathogenic	Deleterious	15,95	Deleterious	0,91	Deleterious	-7,66	Deleterious	0,66	Neutral	0,66	Deleterious	1,00	Deleterious	0,86	Deleterious	0,74	Deleterious	0,91	Deleterious
Q13351	C341Y	CYS	341	TYR	Likely pathogenic	Deleterious	1,37	Deleterious	1,26	Deleterious	-10,41	Deleterious	0,93	Deleterious	1,27	Deleterious	1,00	Deleterious	0,99	Deleterious	0,94	Deleterious	0,91	Deleterious
P43243	F115C	PHE	115	CYS	Pathogenic	Deleterious	49,41	Neutral	0,47	Neutral	-1,28	Neutral	0,57	Neutral	-0,04	Neutral	1,00	Deleterious	0,68	Deleterious	0,68	Deleterious	0,91	Deleterious
Q9Y243	N229S	ASN	229	SER	Pathogenic	Deleterious	3,92	Deleterious	0,87	Deleterious	-4,42	Deleterious	0,89	Deleterious	0,69	Deleterious	0,99	Deleterious	0,43	Neutral	0,67	Deleterious	0,68	Deleterious
Q8NCE0	R126H	ARG	126	HIS	Benign	Neutral	19,31	Neutral	0,81	Deleterious	0,64	Neutral	0,77	Deleterious	0,07	Neutral	0,00	Neutral	0,37	Neutral	0,05	Neutral	0,12	Neutral
P23786	F448L	PHE	448	LEU	Pathogenic	Deleterious	0,00	Deleterious	1,92	Deleterious	-3,88	Deleterious	0,82	Deleterious	0,54	Deleterious	0,99	Deleterious	0,65	Deleterious	0,64	Deleterious	0,46	Neutral
Q9Y617	A99V	ALA	99	VAL	Pathogenic	Deleterious	0,00	Deleterious	-0,57	Neutral	-3,38	Deleterious	0,93	Deleterious	0,66	Deleterious	1,00	Deleterious	0,70	Deleterious	0,75	Deleterious	0,38	Neutral
O60663	R223Q	ARG	223	GLN	Pathogenic	Deleterious	51,42	Neutral	0,11	Neutral	-3,91	Deleterious	0,47	Neutral	0,05	Neutral	1,00	Deleterious	0,81	Deleterious	0,93	Deleterious	0,91	Deleterious
O14746	V867M	VAL	867	MET	Pathogenic	Deleterious	27,94	Neutral	0,79	Deleterious	-2,24	Neutral	0,60	Neutral	0,09	Neutral	1,00	Deleterious	0,15	Neutral	0,53	Deleterious	0,72	Deleterious
P15882	A223V	ALA	223	VAL	Pathogenic	Deleterious	0,00	Deleterious	1,21	Deleterious	-3,37	Deleterious	0,95	Deleterious	0,68	Deleterious	1,00	Deleterious	0,56	Deleterious	0,95	Deleterious	0,78	Deleterious
Q9Y620	N593S	ASN	593	SER	Pathogenic	Deleterious	1,76	Deleterious	0,90	Deleterious	-5,00	Deleterious	0,97	Deleterious	0,85	Deleterious	1,00	Deleterious	0,79	Deleterious	0,70	Deleterious	0,91	Deleterious
P08603	C959Y	CYS	959	TYR	Pathogenic	Deleterious	34,08	Neutral	0,47	Neutral	-7,47	Deleterious	0,68	Neutral	0,66	Deleterious	0,98	Deleterious	0,96	Deleterious	0,61	Deleterious	0,91	Deleterious
P00451	A663V	ALA	663	VAL	Pathogenic	Deleterious	35,80	Neutral	0,01	Neutral	-2,12	Neutral	0,61	Neutral	0,10	Neutral	1,00	Deleterious	0,51	Deleterious	0,84	Deleterious	0,52	Deleterious
P11532	N797K	ASN	797	LYS	Benign	Neutral	45,98	Neutral	0,10	Neutral	-0,77	Neutral	0,54	Neutral	-0,13	Neutral	0,20	Neutral	0,51	Deleterious	0,42	Neutral	0,03	Neutral
P08603	V1197A	VAL	1197	ALA	Pathogenic	Deleterious	1,99	Deleterious	2,46	Deleterious	-3,38	Deleterious	0,92	Deleterious	0,64	Deleterious	0,96	Deleterious	0,76	Deleterious	0,36	Neutral	0,57	Deleterious
Q9C040	E227V	GLU	227	VAL	Pathogenic	Deleterious	62,57	Neutral	-0,61	Neutral	-4,66	Deleterious	0,09	Neutral	-0,41	Neutral	1,00	Deleterious	0,44	Neutral	0,90	Deleterious	0,72	Deleterious
P07902	S45L	SER	45	LEU	Pathogenic;Uncertain significance	Deleterious	3,43	Deleterious	0,97	Deleterious	-5,00	Deleterious	0,88	Deleterious	0,72	Deleterious	1,00	Deleterious	0,87	Deleterious	0,92	Deleterious	0,91	Deleterious
P22557	K299Q	LYS	299	GLN	Pathogenic	Deleterious	51,42	Neutral	-0,14	Neutral	-3,76	Deleterious	0,38	Neutral	-0,08	Neutral	0,99	Deleterious	0,69	Deleterious	0,72	Deleterious	0,78	Deleterious
Q07889	I663V	ILE	663	VAL	Likely benign	Neutral	47,41	Neutral	0,22	Neutral	0,06	Neutral	0,48	Neutral	-0,28	Neutral	0,00	Neutral	0,08	Neutral	0,11	Neutral	0,15	Neutral
Q9H3L0	L259P	LEU	259	PRO	Pathogenic	Deleterious	19,86	Neutral	2,44	Deleterious	-5,34	Deleterious	0,85	Deleterious	0,72	Deleterious	1,00	Deleterious	0,54	Deleterious	0,87	Deleterious	0,65	Deleterious
P38398	D1123Y	ASP	1123	TYR	Likely benign;Uncertain significance	Neutral	67,99	Neutral	0,39	Neutral	-7,28	Deleterious	0,67	Neutral	0,64	Deleterious	0,98	Deleterious	0,36	Neutral	0,59	Deleterious	0,72	Deleterious
Q5TBB1	V185G	VAL	185	GLY	Pathogenic	Deleterious	9,72	Deleterious	2,52	Deleterious	-5,16	Deleterious	0,71	Neutral	0,50	Deleterious	1,00	Deleterious	0,65	Deleterious	0,62	Deleterious	0,68	Deleterious
Q14781	R443P	ARG	443	PRO	Pathogenic	Deleterious	22,71	Neutral	1,72	Deleterious	0,37	Neutral	0,77	Deleterious	0,10	Neutral	0,00	Neutral	0,62	Deleterious	0,06	Neutral	0,59	Deleterious
P38398	M1775R	MET	1775	ARG	Pathogenic;Uncertain significance	Deleterious	57,52	Neutral	0,26	Neutral	-1,10	Neutral	0,52	Neutral	-0,12	Neutral	1,00	Deleterious	0,81	Deleterious	0,88	Deleterious	0,91	Deleterious
P38398	M1775K	MET	1775	LYS	Likely pathogenic;Pathogenic	Deleterious	57,52	Neutral	0,28	Neutral	-1,10	Neutral	0,50	Neutral	-0,15	Neutral	0,99	Deleterious	0,78	Deleterious	0,90	Deleterious	0,91	Deleterious
Q92743	A252T	ALA	252	THR	Pathogenic	Deleterious	0,00	Deleterious	0,65	Neutral	-3,51	Deleterious	0,90	Deleterious	0,62	Deleterious	1,00	Deleterious	0,90	Deleterious	0,85	Deleterious	0,78	Deleterious
P14222	S388I	SER	388	ILE	Pathogenic	Deleterious	27,85	Neutral	0,90	Deleterious	-4,40	Deleterious	0,70	Neutral	0,42	Deleterious	0,99	Deleterious	0,43	Neutral	0,44	Neutral	0,68	Deleterious
O76039	D153G	ASP	153	GLY	Pathogenic	Deleterious	1,60	Deleterious	2,09	Deleterious	-6,76	Deleterious	0,95	Deleterious	0,97	Deleterious	0,99	Deleterious	0,82	Deleterious	0,89	Deleterious	0,78	Deleterious
Q71U36	M425K	MET	425	LYS	Likely pathogenic	Deleterious	1,11	Deleterious	2,27	Deleterious	-2,91	Deleterious	1,00	Deleterious	0,70	Deleterious	0,03	Neutral	0,77	Deleterious	0,51	Deleterious	0,91	Deleterious
Q5TEU4	L159F	LEU	159	PHE	Pathogenic	Deleterious	34,69	Neutral	0,28	Neutral	-3,72	Deleterious	0,55	Neutral	0,15	Neutral	0,99	Deleterious	0,14	Neutral	0,77	Deleterious	0,72	Deleterious
P02549	L207P	LEU	207	PRO	Pathogenic	Deleterious	59,58	Neutral	0,42	Neutral	-4,99	Deleterious	0,37	Neutral	0,01	Neutral	1,00	Deleterious	0,77	Deleterious	0,80	Deleterious	0,78	Deleterious
O95630	F100Y	PHE	100	TYR	Pathogenic	Deleterious	33,55	Neutral	0,46	Neutral	-2,34	Neutral	0,58	Neutral	0,07	Neutral	1,00	Deleterious	0,69	Deleterious	0,93	Deleterious	0,72	Deleterious
Q86UR5	R820H	ARG	820	HIS	Pathogenic	Deleterious	42,61	Neutral	0,33	Neutral	-4,57	Deleterious	0,45	Neutral	0,09	Neutral	0,98	Deleterious	0,29	Neutral	0,92	Deleterious	0,53	Deleterious
P15735	H145Y	HIS	145	TYR	Pathogenic	Deleterious	8,49	Deleterious	0,67	Neutral	-5,95	Deleterious	0,80	Deleterious	0,70	Deleterious	1,00	Deleterious	0,94	Deleterious	0,84	Deleterious	0,91	Deleterious
Q6KC79	N1994S	ASN	1994	SER	Benign	Neutral	16,95	Deleterious	0,77	Deleterious	-1,13	Neutral	0,76	Deleterious	0,22	Neutral	0,00	Neutral	0,19	Neutral	0,25	Neutral	0,12	Neutral
P05108	A189V	ALA	189	VAL	Pathogenic	Deleterious	46,34	Neutral	0,74	Deleterious	-1,97	Neutral	0,53	Neutral	-0,03	Neutral	0,63	Deleterious	0,33	Neutral	0,33	Neutral	0,54	Deleterious
Q9Y4U1	R161Q	ARG	161	GLN	Pathogenic	Deleterious	6,82	Deleterious	1,04	Deleterious	-3,73	Deleterious	0,73	Neutral	0,40	Deleterious	1,00	Deleterious	0,80	Deleterious	0,95	Deleterious	0,91	Deleterious
P23378	I440N	ILE	440	ASN	Likely pathogenic	Deleterious	0,22	Deleterious	3,79	Deleterious	-6,08	Deleterious	1,00	Deleterious	0,98	Deleterious	0,71	Deleterious	0,78	Deleterious	0,90	Deleterious	0,91	Deleterious
P38398	L22S	LEU	22	SER	Likely pathogenic;Pathogenic;Uncertain significance	Deleterious	19,64	Neutral	1,94	Deleterious	-0,91	Neutral	0,78	Deleterious	0,23	Neutral	0,98	Deleterious	0,83	Deleterious	0,79	Deleterious	0,91	Deleterious
P08123	G1090D	GLY	1090	ASP	Pathogenic	Deleterious	46,64	Neutral	0,51	Neutral	-6,21	Deleterious	0,53	Neutral	0,34	Deleterious	1,00	Deleterious	0,60	Deleterious	0,50	Neutral	0,91	Deleterious
P04180	T147I	THR	147	ILE	Pathogenic	Deleterious	39,00	Neutral	0,28	Neutral	-3,64	Deleterious	0,50	Neutral	0,07	Neutral	1,00	Deleterious	0,35	Neutral	0,62	Deleterious	0,51	Deleterious
Q8NFD5	I560V	ILE	560	VAL	Likely benign	Neutral	7,37	Deleterious	1,22	Deleterious	0,01	Neutral	0,63	Neutral	-0,06	Neutral	0,00	Neutral	0,21	Neutral	0,01	Neutral	0,28	Neutral
P20933	G60D	GLY	60	ASP	Pathogenic	Deleterious	8,68	Deleterious	1,67	Deleterious	-6,44	Deleterious	0,96	Deleterious	0,96	Deleterious	1,00	Deleterious	0,92	Deleterious	0,81	Deleterious	0,78	Deleterious
P42768	P58R	PRO	58	ARG	Pathogenic	Deleterious	59,20	Neutral	0,55	Neutral	-2,97	Deleterious	0,31	Neutral	-0,25	Neutral	1,00	Deleterious	0,25	Neutral	0,58	Deleterious	0,20	Neutral
P23760	G81A	GLY	81	ALA	Pathogenic	Deleterious	42,37	Neutral	-0,50	Neutral	-4,76	Deleterious	0,39	Neutral	0,02	Neutral	1,00	Deleterious	0,52	Deleterious	0,85	Deleterious	0,91	Deleterious
Q9P219	R735H	ARG	735	HIS	Benign	Neutral	26,36	Neutral	0,69	Neutral	-2,30	Neutral	0,51	Neutral	-0,03	Neutral	0,08	Neutral	0,39	Neutral	0,29	Neutral	0,42	Neutral
P00451	H1980Y	HIS	1980	TYR	Pathogenic	Deleterious	4,96	Deleterious	-0,04	Neutral	-2,13	Neutral	0,95	Deleterious	0,58	Deleterious	0,98	Deleterious	0,77	Deleterious	0,58	Deleterious	0,44	Neutral
O76039	L227R	LEU	227	ARG	Likely pathogenic	Deleterious	73,46	Neutral	-0,32	Neutral	-5,36	Deleterious	0,28	Neutral	-0,08	Neutral	1,00	Deleterious	0,93	Deleterious	0,67	Deleterious	0,91	Deleterious
O43379	W224S	TRP	224	SER	Pathogenic	Deleterious	0,00	Deleterious	4,31	Deleterious	-12,56	Deleterious	0,99	Deleterious	1,54	Deleterious	1,00	Deleterious	1,00	Deleterious	0,92	Deleterious	0,91	Deleterious
Q9NQT5	G191C	GLY	191	CYS	Pathogenic	Deleterious	51,35	Neutral	-0,63	Neutral	-8,84	Deleterious	0,50	Neutral	0,54	Deleterious	1,00	Deleterious	0,60	Deleterious	0,95	Deleterious	0,91	Deleterious
O95972	R68W	ARG	68	TRP	Pathogenic	Deleterious	78,37	Neutral	-0,02	Neutral	-4,55	Deleterious	0,48	Neutral	0,13	Neutral	1,00	Deleterious	0,74	Deleterious	0,59	Deleterious	0,78	Deleterious
Q9Y6K9	R319Q	ARG	319	GLN	Pathogenic	Deleterious	70,21	Neutral	-0,04	Neutral	-3,58	Deleterious	0,46	Neutral	0,02	Neutral	1,00	Deleterious	0,67	Deleterious	0,88	Deleterious	NA	NA
P00451	S392L	SER	392	LEU	Pathogenic	Deleterious	41,58	Neutral	0,12	Neutral	-3,44	Deleterious	0,64	Neutral	0,26	Neutral	1,00	Deleterious	0,43	Neutral	0,88	Deleterious	0,54	Deleterious
Q8NBK3	R345C	ARG	345	CYS	Pathogenic	Deleterious	1,98	Deleterious	0,57	Neutral	-7,34	Deleterious	0,99	Deleterious	1,09	Deleterious	1,00	Deleterious	0,98	Deleterious	0,96	Deleterious	0,91	Deleterious
Q86YC2	I676T	ILE	676	THR	Likely benign;Uncertain significance	Neutral	11,37	Deleterious	2,11	Deleterious	-0,97	Neutral	0,83	Deleterious	0,30	Neutral	0,01	Neutral	0,14	Neutral	0,06	Neutral	0,19	Neutral
P38398	L1844R	LEU	1844	ARG	Likely benign;Uncertain significance	Neutral	49,74	Neutral	0,32	Neutral	-1,04	Neutral	0,24	Neutral	-0,52	Neutral	1,00	Deleterious	0,40	Neutral	0,78	Deleterious	0,68	Deleterious
P00451	S392P	SER	392	PRO	Pathogenic	Deleterious	41,58	Neutral	0,31	Neutral	-3,21	Deleterious	0,37	Neutral	-0,15	Neutral	1,00	Deleterious	0,47	Neutral	0,81	Deleterious	0,48	Neutral
P02549	R28C	ARG	28	CYS	Pathogenic	Deleterious	67,31	Neutral	-0,09	Neutral	-6,94	Deleterious	0,32	Neutral	0,11	Neutral	1,00	Deleterious	0,18	Neutral	0,93	Deleterious	0,91	Deleterious
P02549	R28L	ARG	28	LEU	Pathogenic	Deleterious	67,31	Neutral	-0,34	Neutral	-6,08	Deleterious	0,31	Neutral	0,03	Neutral	1,00	Deleterious	0,32	Neutral	0,95	Deleterious	0,46	Neutral
P08123	A1119P	ALA	1119	PRO	Likely pathogenic	Deleterious	15,74	Deleterious	2,05	Deleterious	-2,77	Deleterious	0,89	Deleterious	0,55	Deleterious	1,00	Deleterious	0,28	Neutral	0,46	Neutral	0,61	Deleterious
Q99519	V217M	VAL	217	MET	Pathogenic	Deleterious	2,83	Deleterious	1,30	Deleterious	-2,00	Neutral	0,82	Deleterious	0,38	Deleterious	0,97	Deleterious	0,32	Neutral	0,87	Deleterious	0,63	Deleterious
P02549	R28H	ARG	28	HIS	Pathogenic	Deleterious	67,31	Neutral	-0,06	Neutral	-4,34	Deleterious	0,26	Neutral	-0,20	Neutral	1,00	Deleterious	0,64	Deleterious	0,95	Deleterious	0,78	Deleterious
P31040	R589W	ARG	589	TRP	Pathogenic	Deleterious	0,16	Deleterious	-0,82	Neutral	-6,99	Deleterious	0,98	Deleterious	1,04	Deleterious	1,00	Deleterious	1,00	Deleterious	0,71	Deleterious	0,91	Deleterious
P07902	F131C	PHE	131	CYS	Pathogenic	Deleterious	1,81	Deleterious	2,61	Deleterious	-7,58	Deleterious	0,87	Deleterious	0,94	Deleterious	1,00	Deleterious	0,94	Deleterious	0,82	Deleterious	0,91	Deleterious
P02549	R28S	ARG	28	SER	Pathogenic	Deleterious	67,31	Neutral	-0,06	Neutral	-5,21	Deleterious	0,31	Neutral	-0,06	Neutral	1,00	Deleterious	0,33	Neutral	0,86	Deleterious	0,78	Deleterious
Q07889	M269T	MET	269	THR	Pathogenic	Deleterious	7,65	Deleterious	1,42	Deleterious	-4,72	Deleterious	0,71	Neutral	0,46	Deleterious	0,01	Neutral	0,65	Deleterious	0,70	Deleterious	0,78	Deleterious
O75369	G363E	GLY	363	GLU	Pathogenic	Deleterious	0,00	Deleterious	1,81	Deleterious	-7,81	Deleterious	0,99	Deleterious	1,13	Deleterious	1,00	Deleterious	0,99	Deleterious	0,92	Deleterious	0,91	Deleterious
Q07889	M269R	MET	269	ARG	Pathogenic	Deleterious	7,65	Deleterious	1,09	Deleterious	-5,15	Deleterious	0,80	Deleterious	0,63	Deleterious	0,37	Neutral	0,76	Deleterious	0,77	Deleterious	0,91	Deleterious
P55809	V221M	VAL	221	MET	Pathogenic	Deleterious	0,00	Deleterious	1,21	Deleterious	0,19	Neutral	0,77	Deleterious	0,11	Neutral	0,99	Deleterious	0,62	Deleterious	0,84	Deleterious	0,55	Deleterious
O43790	E413K	GLU	413	LYS	Pathogenic	Deleterious	5,07	Deleterious	0,91	Deleterious	-3,66	Deleterious	0,55	Neutral	0,15	Neutral	1,00	Deleterious	0,36	Neutral	0,94	Deleterious	0,60	Deleterious
P51508	G117V	GLY	117	VAL	Likely benign	Neutral	23,21	Neutral	0,25	Neutral	-1,12	Neutral	0,85	Deleterious	0,34	Deleterious	0,23	Neutral	0,56	Deleterious	0,07	Neutral	0,11	Neutral
P15976	D218Y	ASP	218	TYR	Pathogenic	Deleterious	23,76	Neutral	0,16	Neutral	-8,72	Deleterious	0,81	Deleterious	0,96	Deleterious	1,00	Deleterious	0,94	Deleterious	0,78	Deleterious	0,91	Deleterious
Q7RTU9	F60S	PHE	60	SER	Benign	Neutral	6,88	Deleterious	2,81	Deleterious	1,64	Neutral	0,89	Deleterious	0,15	Neutral	0,00	Neutral	0,21	Neutral	0,02	Neutral	0,01	Neutral
Q96EK5	G66S	GLY	66	SER	Benign	Neutral	1,47	Deleterious	0,43	Neutral	-0,03	Neutral	0,93	Deleterious	0,36	Deleterious	0,00	Neutral	0,25	Neutral	0,06	Neutral	0,07	Neutral
P21549	G161C	GLY	161	CYS	Likely pathogenic	Deleterious	2,14	Deleterious	1,62	Deleterious	-7,99	Deleterious	0,96	Deleterious	1,10	Deleterious	1,00	Deleterious	0,93	Deleterious	0,89	Deleterious	0,78	Deleterious
P31040	G555E	GLY	555	GLU	Pathogenic	Deleterious	36,94	Neutral	0,70	Neutral	-2,59	Deleterious	0,74	Neutral	0,31	Neutral	0,99	Deleterious	0,69	Deleterious	0,66	Deleterious	0,78	Deleterious
Q12768	N471D	ASN	471	ASP	Pathogenic	Deleterious	0,72	Deleterious	1,43	Deleterious	-2,13	Neutral	0,72	Neutral	0,25	Neutral	0,28	Neutral	0,24	Neutral	0,31	Neutral	0,40	Neutral
P01229	G56D	GLY	56	ASP	Pathogenic	Deleterious	38,77	Neutral	2,35	Deleterious	-6,73	Deleterious	0,88	Deleterious	0,87	Deleterious	1,00	Deleterious	0,99	Deleterious	0,75	Deleterious	0,91	Deleterious
Q08499	E590A	GLU	590	ALA	Pathogenic	Deleterious	81,95	Neutral	-0,44	Neutral	-5,80	Deleterious	0,21	Neutral	-0,14	Neutral	0,88	Deleterious	0,31	Neutral	0,69	Deleterious	0,91	Deleterious
P40763	K392R	LYS	392	ARG	Pathogenic	Deleterious	27,49	Neutral	-0,30	Neutral	-2,57	Deleterious	0,62	Neutral	0,15	Neutral	0,96	Deleterious	0,29	Neutral	0,88	Deleterious	0,68	Deleterious
O60806	S128F	SER	128	PHE	Pathogenic	Deleterious	18,21	Neutral	-0,20	Neutral	-5,95	Deleterious	0,86	Deleterious	0,78	Deleterious	1,00	Deleterious	0,99	Deleterious	0,90	Deleterious	0,91	Deleterious
Q96RQ3	I460M	ILE	460	MET	Pathogenic	Deleterious	0,91	Deleterious	1,52	Deleterious	-2,62	Deleterious	0,79	Deleterious	0,39	Deleterious	1,00	Deleterious	0,66	Deleterious	0,61	Deleterious	0,78	Deleterious
P51843	R425I	ARG	425	ILE	Pathogenic	Deleterious	6,45	Deleterious	1,00	Deleterious	-6,89	Deleterious	0,86	Deleterious	0,87	Deleterious	1,00	Deleterious	0,99	Deleterious	0,71	Deleterious	0,91	Deleterious
P23378	P769L	PRO	769	LEU	Likely pathogenic	Deleterious	1,35	Deleterious	-1,21	Neutral	-9,47	Deleterious	0,99	Deleterious	1,27	Deleterious	1,00	Deleterious	0,87	Deleterious	0,94	Deleterious	0,91	Deleterious
P00451	G224W	GLY	224	TRP	Pathogenic	Deleterious	42,80	Neutral	1,03	Deleterious	-5,33	Deleterious	0,85	Deleterious	0,71	Deleterious	1,00	Deleterious	0,35	Neutral	0,94	Deleterious	0,91	Deleterious
Q12882	R886H	ARG	886	HIS	Pathogenic	Deleterious	9,40	Deleterious	1,11	Deleterious	-3,85	Deleterious	0,65	Neutral	0,30	Neutral	1,00	Deleterious	0,65	Deleterious	0,95	Deleterious	0,49	Neutral
P20933	S147P	SER	147	PRO	Likely pathogenic	Deleterious	22,27	Neutral	1,56	Deleterious	-2,65	Deleterious	0,82	Deleterious	0,43	Deleterious	0,97	Deleterious	0,70	Deleterious	0,68	Deleterious	0,44	Neutral
P02649	S314R	SER	314	ARG	Pathogenic	Deleterious	35,39	Neutral	0,74	Neutral	-0,78	Neutral	0,59	Neutral	-0,05	Neutral	0,02	Neutral	0,43	Neutral	0,31	Neutral	0,14	Neutral
P18074	R722W	ARG	722	TRP	Pathogenic	Deleterious	65,87	Neutral	0,17	Neutral	-6,66	Deleterious	0,43	Neutral	0,25	Neutral	1,00	Deleterious	0,76	Deleterious	0,85	Deleterious	0,91	Deleterious
P43034	H379Y	HIS	379	TYR	Pathogenic	Deleterious	4,62	Deleterious	-0,07	Neutral	-5,94	Deleterious	0,97	Deleterious	0,93	Deleterious	0,42	Neutral	0,97	Deleterious	0,89	Deleterious	0,55	Deleterious
P01229	I35T	ILE	35	THR	Benign	Neutral	37,27	Neutral	0,72	Neutral	4,50	Neutral	0,58	Neutral	-0,53	Neutral	0,00	Neutral	0,10	Neutral	0,02	Neutral	0,01	Neutral
O00217	R102H	ARG	102	HIS	Pathogenic	Deleterious	30,02	Neutral	0,04	Neutral	-4,85	Deleterious	0,62	Neutral	0,35	Deleterious	1,00	Deleterious	0,23	Neutral	0,73	Deleterious	0,91	Deleterious
P23378	L296R	LEU	296	ARG	Likely pathogenic	Deleterious	0,42	Deleterious	2,21	Deleterious	-5,53	Deleterious	0,98	Deleterious	0,91	Deleterious	1,00	Deleterious	0,88	Deleterious	0,82	Deleterious	0,91	Deleterious
P22557	T388S	THR	388	SER	Pathogenic	Deleterious	5,47	Deleterious	1,21	Deleterious	-3,80	Deleterious	0,75	Deleterious	0,44	Deleterious	1,00	Deleterious	0,47	Neutral	0,73	Deleterious	0,91	Deleterious
Q6KC79	N1897S	ASN	1897	SER	Likely benign	Neutral	50,34	Neutral	0,43	Neutral	-4,13	Deleterious	0,56	Neutral	0,20	Neutral	0,78	Deleterious	0,14	Neutral	0,64	Deleterious	0,28	Neutral
P04198	R382H	ARG	382	HIS	Pathogenic	Deleterious	96,27	Neutral	-0,12	Neutral	-3,55	Deleterious	0,37	Neutral	-0,11	Neutral	1,00	Deleterious	0,53	Deleterious	0,92	Deleterious	0,68	Deleterious
Q9H0P0	G280R	GLY	280	ARG	Pathogenic	Deleterious	16,11	Deleterious	0,18	Neutral	-6,75	Deleterious	0,86	Deleterious	0,85	Deleterious	1,00	Deleterious	0,86	Deleterious	0,94	Deleterious	0,78	Deleterious
O60832	G402R	GLY	402	ARG	Pathogenic	Deleterious	58,21	Neutral	1,29	Deleterious	-6,84	Deleterious	0,85	Deleterious	0,84	Deleterious	1,00	Deleterious	0,83	Deleterious	0,73	Deleterious	0,91	Deleterious
Q8N465	R15G	ARG	15	GLY	Likely benign	Neutral	41,31	Neutral	0,98	Deleterious	-1,03	Neutral	0,63	Neutral	0,02	Neutral	0,00	Neutral	0,73	Deleterious	0,34	Neutral	0,40	Neutral
P07902	H132Y	HIS	132	TYR	Pathogenic	Deleterious	16,12	Deleterious	0,76	Deleterious	-4,19	Deleterious	0,76	Deleterious	0,49	Deleterious	0,69	Deleterious	0,64	Deleterious	0,81	Deleterious	0,46	Neutral
P00451	M110V	MET	110	VAL	Pathogenic	Deleterious	36,87	Neutral	0,36	Neutral	-2,60	Deleterious	0,50	Neutral	-0,02	Neutral	1,00	Deleterious	0,61	Deleterious	0,58	Deleterious	0,59	Deleterious
Q96T60	T323M	THR	323	MET	Likely pathogenic	Deleterious	0,91	Deleterious	1,33	Deleterious	-5,40	Deleterious	0,85	Deleterious	0,71	Deleterious	1,00	Deleterious	0,74	Deleterious	0,85	Deleterious	0,78	Deleterious
P23378	H753P	HIS	753	PRO	Likely pathogenic	Deleterious	0,90	Deleterious	3,19	Deleterious	-9,47	Deleterious	0,97	Deleterious	1,25	Deleterious	1,00	Deleterious	0,98	Deleterious	0,82	Deleterious	0,91	Deleterious
P35713	A104P	ALA	104	PRO	Pathogenic	Deleterious	38,78	Neutral	1,82	Deleterious	-4,57	Deleterious	0,76	Deleterious	0,52	Deleterious	1,00	Deleterious	0,93	Deleterious	0,51	Deleterious	0,72	Deleterious
O76039	I72N	ILE	72	ASN	Pathogenic	Deleterious	0,26	Deleterious	1,88	Deleterious	-6,96	Deleterious	0,97	Deleterious	1,02	Deleterious	1,00	Deleterious	0,92	Deleterious	0,91	Deleterious	0,91	Deleterious
Q5T481	E916K	GLU	916	LYS	Likely pathogenic	Deleterious	84,35	Neutral	0,08	Neutral	-1,23	Neutral	0,42	Neutral	-0,25	Neutral	1,00	Deleterious	0,27	Neutral	0,89	Deleterious	0,48	Neutral
O76039	I72T	ILE	72	THR	Likely pathogenic;Pathogenic;Uncertain significance	Deleterious	0,26	Deleterious	1,82	Deleterious	-4,93	Deleterious	0,92	Deleterious	0,77	Deleterious	1,00	Deleterious	0,81	Deleterious	0,77	Deleterious	0,91	Deleterious
Q8N465	D375Y	ASP	375	TYR	Pathogenic	Deleterious	59,16	Neutral	0,49	Neutral	-7,98	Deleterious	0,66	Neutral	0,68	Deleterious	1,00	Deleterious	0,85	Deleterious	0,78	Deleterious	0,91	Deleterious
P38398	E1346K	GLU	1346	LYS	Benign;Likely benign;Uncertain significance	Neutral	18,45	Neutral	0,43	Neutral	-0,69	Neutral	0,56	Neutral	-0,10	Neutral	0,00	Neutral	0,34	Neutral	0,68	Deleterious	0,46	Neutral
P38398	V1713A	VAL	1713	ALA	Likely pathogenic;Uncertain significance	Deleterious	3,33	Deleterious	2,27	Deleterious	-0,56	Neutral	0,92	Deleterious	0,38	Deleterious	0,82	Deleterious	0,66	Deleterious	0,93	Deleterious	0,91	Deleterious
P00451	D561G	ASP	561	GLY	Pathogenic	Deleterious	0,71	Deleterious	1,79	Deleterious	-6,30	Deleterious	0,99	Deleterious	0,99	Deleterious	1,00	Deleterious	0,90	Deleterious	0,81	Deleterious	0,78	Deleterious
O95455	Y234H	TYR	234	HIS	Pathogenic	Deleterious	1,65	Deleterious	2,06	Deleterious	-3,90	Deleterious	0,91	Deleterious	0,67	Deleterious	1,00	Deleterious	0,23	Neutral	0,59	Deleterious	0,19	Neutral
P15882	G228S	GLY	228	SER	Pathogenic	Deleterious	2,97	Deleterious	2,12	Deleterious	-5,76	Deleterious	0,82	Deleterious	0,71	Deleterious	1,00	Deleterious	0,64	Deleterious	0,95	Deleterious	0,91	Deleterious
P11509	S224P	SER	224	PRO	Pathogenic	Deleterious	14,01	Deleterious	1,87	Deleterious	1,85	Neutral	0,91	Deleterious	0,16	Neutral	0,01	Neutral	0,16	Neutral	0,10	Neutral	0,01	Neutral
P12814	R738W	ARG	738	TRP	Pathogenic	Deleterious	47,92	Neutral	0,38	Neutral	-6,73	Deleterious	0,65	Neutral	0,55	Deleterious	1,00	Deleterious	0,80	Deleterious	0,95	Deleterious	0,91	Deleterious
P49588	T562I	THR	562	ILE	Benign	Neutral	31,01	Neutral	0,50	Neutral	-2,18	Neutral	0,65	Neutral	0,16	Neutral	0,01	Neutral	0,13	Neutral	0,48	Neutral	0,21	Neutral
P38398	D1818G	ASP	1818	GLY	Pathogenic;Uncertain significance	Deleterious	78,57	Neutral	0,78	Deleterious	-1,25	Neutral	0,07	Neutral	-0,73	Neutral	0,14	Neutral	0,54	Deleterious	0,40	Neutral	0,72	Deleterious
P38398	R1028H	ARG	1028	HIS	Benign;Likely benign;Uncertain significance	Neutral	95,27	Neutral	-0,40	Neutral	0,12	Neutral	0,21	Neutral	-0,67	Neutral	0,00	Neutral	0,08	Neutral	0,22	Neutral	0,15	Neutral
P40939	E510Q	GLU	510	GLN	Pathogenic	Deleterious	0,49	Deleterious	0,07	Neutral	-2,85	Deleterious	0,94	Deleterious	0,62	Deleterious	1,00	Deleterious	0,77	Deleterious	0,92	Deleterious	0,91	Deleterious
P38398	R1028C	ARG	1028	CYS	Likely benign;Uncertain significance	Neutral	95,27	Neutral	0,02	Neutral	-2,92	Deleterious	0,19	Neutral	-0,42	Neutral	0,59	Deleterious	0,12	Neutral	0,71	Deleterious	0,29	Neutral
P16278	R208C	ARG	208	CYS	Pathogenic	Deleterious	21,98	Neutral	1,32	Deleterious	-6,44	Deleterious	0,84	Deleterious	0,79	Deleterious	1,00	Deleterious	0,81	Deleterious	0,84	Deleterious	0,78	Deleterious
Q9NWS8	R417Q	ARG	417	GLN	Pathogenic	Deleterious	27,93	Neutral	0,64	Neutral	-1,06	Neutral	0,56	Neutral	-0,07	Neutral	1,00	Deleterious	0,28	Neutral	0,94	Deleterious	0,50	Deleterious
P06858	D36N	ASP	36	ASN	Pathogenic;risk factor	Deleterious	84,43	Neutral	-0,10	Neutral	-1,44	Neutral	0,38	Neutral	-0,28	Neutral	0,07	Neutral	0,45	Neutral	0,32	Neutral	0,37	Neutral
O43593	V1136D	VAL	1136	ASP	Pathogenic	Deleterious	0,46	Deleterious	3,84	Deleterious	-6,38	Deleterious	1,00	Deleterious	1,01	Deleterious	1,00	Deleterious	0,79	Deleterious	0,86	Deleterious	0,91	Deleterious
P06858	P234L	PRO	234	LEU	Pathogenic	Deleterious	0,00	Deleterious	-0,62	Neutral	-9,82	Deleterious	0,99	Deleterious	1,30	Deleterious	1,00	Deleterious	0,90	Deleterious	0,95	Deleterious	0,91	Deleterious
P35716	S60P	SER	60	PRO	Pathogenic	Deleterious	6,84	Deleterious	1,53	Deleterious	-4,52	Deleterious	0,84	Deleterious	0,63	Deleterious	0,60	Deleterious	0,96	Deleterious	0,76	Deleterious	0,78	Deleterious
Q07889	L550P	LEU	550	PRO	Pathogenic	Deleterious	4,79	Deleterious	3,43	Deleterious	-6,46	Deleterious	1,00	Deleterious	1,02	Deleterious	1,00	Deleterious	0,72	Deleterious	0,73	Deleterious	0,91	Deleterious
Q9HC77	T97A	THR	97	ALA	Benign;Uncertain significance	Neutral	52,08	Neutral	0,75	Deleterious	-0,35	Neutral	0,29	Neutral	-0,51	Neutral	0,00	Neutral	0,27	Neutral	0,00	Neutral	0,05	Neutral
P02655	W48R	TRP	48	ARG	Pathogenic	Deleterious	64,84	Neutral	0,38	Neutral	-11,54	Deleterious	0,47	Neutral	0,72	Deleterious	1,00	Deleterious	0,80	Deleterious	0,61	Deleterious	0,91	Deleterious
Q9UNE7	N130I	ASN	130	ILE	Pathogenic	Deleterious	87,58	Neutral	0,19	Neutral	-8,07	Deleterious	0,58	Neutral	0,57	Deleterious	1,00	Deleterious	0,44	Neutral	0,66	Deleterious	0,91	Deleterious
Q9H211	R462Q	ARG	462	GLN	Pathogenic	Deleterious	29,18	Neutral	0,81	Deleterious	-3,61	Deleterious	0,55	Neutral	0,14	Neutral	1,00	Deleterious	0,70	Deleterious	0,87	Deleterious	0,68	Deleterious
Q9Y5P6	P32L	PRO	32	LEU	Pathogenic	Deleterious	9,74	Deleterious	1,38	Deleterious	-8,20	Deleterious	0,63	Neutral	0,66	Deleterious	1,00	Deleterious	0,81	Deleterious	0,77	Deleterious	0,91	Deleterious
Q99519	P316S	PRO	316	SER	Pathogenic	Deleterious	23,94	Neutral	-0,51	Neutral	-6,48	Deleterious	0,72	Neutral	0,63	Deleterious	1,00	Deleterious	0,67	Deleterious	0,65	Deleterious	0,29	Neutral
P16278	I51T	ILE	51	THR	Pathogenic	Deleterious	0,00	Deleterious	2,65	Deleterious	-4,20	Deleterious	0,97	Deleterious	0,78	Deleterious	1,00	Deleterious	0,78	Deleterious	0,82	Deleterious	0,78	Deleterious
P07902	Q30H	GLN	30	HIS	Pathogenic	Deleterious	68,21	Neutral	-0,06	Neutral	-2,70	Deleterious	0,42	Neutral	-0,12	Neutral	1,00	Deleterious	0,70	Deleterious	0,65	Deleterious	0,78	Deleterious
P11226	G57E	GLY	57	GLU	Pathogenic;risk factor	Deleterious	6,27	Deleterious	2,79	Deleterious	-7,43	Deleterious	1,00	Deleterious	1,10	Deleterious	0,99	Deleterious	1,00	Deleterious	0,80	Deleterious	0,91	Deleterious
O75558	L58P	LEU	58	PRO	Pathogenic	Deleterious	3,01	Deleterious	3,49	Deleterious	-5,97	Deleterious	0,99	Deleterious	0,96	Deleterious	1,00	Deleterious	0,91	Deleterious	0,58	Deleterious	0,72	Deleterious
P06858	D183G	ASP	183	GLY	Pathogenic	Deleterious	0,00	Deleterious	0,11	Neutral	-6,70	Deleterious	1,00	Deleterious	1,04	Deleterious	1,00	Deleterious	0,92	Deleterious	0,85	Deleterious	0,91	Deleterious
Q6KC79	G2381S	GLY	2381	SER	Likely pathogenic	Deleterious	64,66	Neutral	0,22	Neutral	-4,92	Deleterious	0,52	Neutral	0,22	Neutral	1,00	Deleterious	0,55	Deleterious	0,93	Deleterious	0,48	Neutral
O95613	Q2468H	GLN	2468	HIS	Benign	Neutral	69,44	Neutral	0,00	Neutral	-0,72	Neutral	0,36	Neutral	-0,38	Neutral	0,37	Neutral	0,51	Deleterious	0,23	Neutral	0,68	Deleterious
Q0ZLH3	R265G	ARG	265	GLY	Benign	Neutral	69,02	Neutral	0,82	Deleterious	0,38	Neutral	0,42	Neutral	-0,40	Neutral	0,27	Neutral	0,56	Deleterious	0,51	Deleterious	0,44	Neutral
O60832	G402E	GLY	402	GLU	Pathogenic	Deleterious	58,21	Neutral	1,31	Deleterious	-6,77	Deleterious	0,87	Deleterious	0,87	Deleterious	1,00	Deleterious	0,83	Deleterious	0,72	Deleterious	0,91	Deleterious
P00451	R546W	ARG	546	TRP	Pathogenic	Deleterious	43,71	Neutral	0,10	Neutral	-5,65	Deleterious	0,51	Neutral	0,27	Neutral	1,00	Deleterious	0,66	Deleterious	0,90	Deleterious	0,78	Deleterious
Q86YC2	I309V	ILE	309	VAL	Benign	Neutral	40,30	Neutral	0,21	Neutral	0,19	Neutral	0,44	Neutral	-0,35	Neutral	0,00	Neutral	0,07	Neutral	0,00	Neutral	0,01	Neutral
Q9UNE7	A79D	ALA	79	ASP	Pathogenic	Deleterious	0,00	Deleterious	1,55	Deleterious	-4,29	Deleterious	0,93	Deleterious	0,73	Deleterious	1,00	Deleterious	0,95	Deleterious	0,92	Deleterious	0,68	Deleterious
Q6KC79	Q1776L	GLN	1776	LEU	Likely pathogenic	Deleterious	16,85	Deleterious	0,61	Neutral	-4,91	Deleterious	0,93	Deleterious	0,78	Deleterious	0,98	Deleterious	0,16	Neutral	0,63	Deleterious	0,12	Neutral
P20807	A236T	ALA	236	THR	Benign	Neutral	3,87	Deleterious	1,19	Deleterious	1,32	Neutral	0,83	Deleterious	0,09	Neutral	0,00	Neutral	0,17	Neutral	0,28	Neutral	0,03	Neutral
O75208	L209V	LEU	209	VAL	Benign	Neutral	35,27	Neutral	0,57	Neutral	-2,27	Neutral	0,50	Neutral	-0,04	Neutral	1,00	Deleterious	0,48	Neutral	0,82	Deleterious	0,54	Deleterious
Q9UNE7	A79T	ALA	79	THR	Pathogenic	Deleterious	0,00	Deleterious	1,00	Deleterious	-2,18	Neutral	0,84	Deleterious	0,42	Deleterious	0,97	Deleterious	0,72	Deleterious	0,49	Neutral	0,46	Neutral
P04181	Y55H	TYR	55	HIS	Pathogenic	Deleterious	72,12	Neutral	-0,03	Neutral	-4,72	Deleterious	0,33	Neutral	-0,07	Neutral	1,00	Deleterious	0,69	Deleterious	0,74	Deleterious	0,91	Deleterious
O75369	G361S	GLY	361	SER	Pathogenic	Deleterious	25,95	Neutral	1,65	Deleterious	-5,87	Deleterious	0,79	Deleterious	0,67	Deleterious	1,00	Deleterious	0,95	Deleterious	0,93	Deleterious	0,91	Deleterious
Q6KC79	R1789Q	ARG	1789	GLN	Likely pathogenic;Pathogenic	Deleterious	8,73	Deleterious	0,83	Deleterious	-3,73	Deleterious	0,74	Neutral	0,42	Deleterious	1,00	Deleterious	0,83	Deleterious	0,95	Deleterious	0,78	Deleterious
P53701	A72V	ALA	72	VAL	Likely benign	Neutral	30,78	Neutral	0,16	Neutral	-0,69	Neutral	0,36	Neutral	-0,39	Neutral	0,01	Neutral	0,20	Neutral	0,11	Neutral	0,14	Neutral
P18074	A725P	ALA	725	PRO	Pathogenic	Deleterious	67,74	Neutral	0,78	Deleterious	-4,10	Deleterious	0,73	Neutral	0,44	Deleterious	1,00	Deleterious	0,50	Deleterious	0,94	Deleterious	0,78	Deleterious
O60494	S829L	SER	829	LEU	Likely pathogenic	Deleterious	1,28	Deleterious	-0,33	Neutral	-5,30	Deleterious	0,92	Deleterious	0,81	Deleterious	1,00	Deleterious	0,94	Deleterious	0,91	Deleterious	0,47	Neutral
P23760	H80D	HIS	80	ASP	Pathogenic	Deleterious	68,01	Neutral	-0,18	Neutral	-7,34	Deleterious	0,33	Neutral	0,16	Neutral	0,99	Deleterious	0,72	Deleterious	0,88	Deleterious	0,91	Deleterious
O60315	A53D	ALA	53	ASP	Likely benign	Neutral	7,51	Deleterious	1,78	Deleterious	-0,88	Neutral	0,90	Deleterious	0,39	Deleterious	0,27	Neutral	0,59	Deleterious	0,40	Neutral	0,55	Deleterious
P38398	G1738E	GLY	1738	GLU	Likely pathogenic;Uncertain significance	Deleterious	0,00	Deleterious	4,27	Deleterious	-1,45	Neutral	1,00	Deleterious	0,58	Deleterious	0,27	Neutral	0,97	Deleterious	0,73	Deleterious	0,91	Deleterious
Q9P267	V869I	VAL	869	ILE	Benign	Neutral	26,63	Neutral	0,36	Neutral	-0,36	Neutral	0,53	Neutral	-0,17	Neutral	1,00	Deleterious	0,14	Neutral	0,34	Neutral	0,91	Deleterious
P05108	L222P	LEU	222	PRO	Pathogenic	Deleterious	6,08	Deleterious	3,11	Deleterious	-6,05	Deleterious	0,96	Deleterious	0,93	Deleterious	1,00	Deleterious	0,92	Deleterious	0,76	Deleterious	0,78	Deleterious
P38398	F1662S	PHE	1662	SER	Benign;Uncertain significance	Neutral	29,28	Neutral	2,04	Deleterious	-0,41	Neutral	0,82	Deleterious	0,24	Neutral	0,33	Neutral	0,42	Neutral	0,14	Neutral	0,13	Neutral
O60481	W255G	TRP	255	GLY	Pathogenic	Deleterious	12,17	Deleterious	3,47	Deleterious	-12,60	Deleterious	0,94	Deleterious	1,48	Deleterious	1,00	Deleterious	0,99	Deleterious	0,75	Deleterious	0,91	Deleterious
P49419	I125V	ILE	125	VAL	Benign;Likely benign	Neutral	13,89	Deleterious	1,20	Deleterious	-0,27	Neutral	0,59	Neutral	-0,10	Neutral	0,00	Neutral	0,48	Neutral	0,25	Neutral	0,38	Neutral
P35609	M604V	MET	604	VAL	Benign	Neutral	68,63	Neutral	-0,14	Neutral	-0,06	Neutral	0,34	Neutral	-0,47	Neutral	0,00	Neutral	0,22	Neutral	0,17	Neutral	0,07	Neutral
P00451	Y35C	TYR	35	CYS	Pathogenic	Deleterious	11,95	Deleterious	2,00	Deleterious	-7,02	Deleterious	0,88	Deleterious	0,91	Deleterious	1,00	Deleterious	0,98	Deleterious	0,54	Deleterious	0,91	Deleterious
Q13233	L189R	LEU	189	ARG	Pathogenic	Deleterious	22,95	Neutral	0,31	Neutral	-0,86	Neutral	0,65	Neutral	0,04	Neutral	0,99	Deleterious	0,60	Deleterious	0,87	Deleterious	0,91	Deleterious
Q13233	L189P	LEU	189	PRO	Pathogenic	Deleterious	22,95	Neutral	1,51	Deleterious	-1,12	Neutral	0,50	Neutral	-0,14	Neutral	1,00	Deleterious	0,60	Deleterious	0,83	Deleterious	0,91	Deleterious
P78411	A150P	ALA	150	PRO	Pathogenic	Deleterious	7,74	Deleterious	1,87	Deleterious	-4,95	Deleterious	0,97	Deleterious	0,84	Deleterious	1,00	Deleterious	0,96	Deleterious	0,25	Neutral	0,46	Neutral
Q6SJ93	Y621D	TYR	621	ASP	Pathogenic	Deleterious	54,40	Neutral	1,05	Deleterious	-3,63	Deleterious	0,77	Deleterious	0,44	Deleterious	0,18	Neutral	0,60	Deleterious	0,13	Neutral	0,26	Neutral
O00469	R598H	ARG	598	HIS	Pathogenic	Deleterious	35,34	Neutral	0,14	Neutral	-4,80	Deleterious	0,48	Neutral	0,15	Neutral	1,00	Deleterious	0,35	Neutral	0,95	Deleterious	0,91	Deleterious
Q13351	L326R	LEU	326	ARG	Pathogenic	Deleterious	8,24	Deleterious	1,81	Deleterious	-5,68	Deleterious	0,91	Deleterious	0,83	Deleterious	1,00	Deleterious	0,81	Deleterious	0,93	Deleterious	0,91	Deleterious
P38398	D1546Y	ASP	1546	TYR	Benign;Uncertain significance	Neutral	30,11	Neutral	0,49	Neutral	-1,04	Neutral	0,82	Deleterious	0,29	Neutral	0,98	Deleterious	0,59	Deleterious	0,32	Neutral	0,68	Deleterious
P38398	D1546E	ASP	1546	GLU	Benign	Neutral	30,11	Neutral	0,75	Deleterious	-0,42	Neutral	0,54	Neutral	-0,16	Neutral	0,03	Neutral	0,21	Neutral	0,12	Neutral	0,39	Neutral
P16219	A192V	ALA	192	VAL	Pathogenic	Deleterious	8,73	Deleterious	0,12	Neutral	-3,33	Deleterious	0,82	Deleterious	0,49	Deleterious	1,00	Deleterious	0,78	Deleterious	0,94	Deleterious	0,78	Deleterious
P38398	D1546N	ASP	1546	ASN	Benign;Uncertain significance	Neutral	30,11	Neutral	0,51	Neutral	-0,44	Neutral	0,52	Neutral	-0,17	Neutral	0,82	Deleterious	0,21	Neutral	0,13	Neutral	0,13	Neutral
P38398	V1736A	VAL	1736	ALA	Likely pathogenic;Pathogenic;Uncertain significance	Deleterious	57,63	Neutral	0,64	Neutral	-0,73	Neutral	0,65	Neutral	0,03	Neutral	0,80	Deleterious	0,48	Neutral	0,63	Deleterious	0,91	Deleterious
Q86YC2	D498Y	ASP	498	TYR	Benign;Uncertain significance	Neutral	55,23	Neutral	0,39	Neutral	-3,01	Deleterious	0,54	Neutral	0,08	Neutral	0,90	Deleterious	0,52	Deleterious	0,60	Deleterious	0,50	Deleterious
Q9H2M9	G1052C	GLY	1052	CYS	Pathogenic	Deleterious	15,40	Deleterious	1,62	Deleterious	-7,70	Deleterious	0,87	Deleterious	0,95	Deleterious	1,00	Deleterious	0,62	Deleterious	0,95	Deleterious	0,91	Deleterious
Q9BXM0	A244V	ALA	244	VAL	Benign	Neutral	9,25	Deleterious	0,35	Neutral	-0,09	Neutral	0,73	Neutral	0,08	Neutral	0,10	Neutral	0,20	Neutral	0,24	Neutral	0,11	Neutral
Q9NRG9	Q15K	GLN	15	LYS	Pathogenic	Deleterious	74,62	Neutral	-0,04	Neutral	-0,83	Neutral	0,42	Neutral	-0,29	Neutral	0,78	Deleterious	0,19	Neutral	0,27	Neutral	0,05	Neutral
P38398	G1515E	GLY	1515	GLU	Likely benign	Neutral	0,33	Deleterious	2,00	Deleterious	-0,60	Neutral	0,98	Deleterious	0,48	Deleterious	0,02	Neutral	0,51	Deleterious	0,19	Neutral	0,39	Neutral
P07902	S143L	SER	143	LEU	Pathogenic	Deleterious	39,95	Neutral	1,11	Deleterious	-3,82	Deleterious	0,80	Deleterious	0,51	Deleterious	0,82	Deleterious	0,50	Neutral	0,78	Deleterious	0,51	Deleterious
P05129	S119F	SER	119	PHE	Pathogenic	Deleterious	33,16	Neutral	0,29	Neutral	-5,03	Deleterious	0,82	Deleterious	0,64	Deleterious	0,95	Deleterious	0,77	Deleterious	0,93	Deleterious	0,91	Deleterious
O95630	E42G	GLU	42	GLY	Pathogenic	Deleterious	78,81	Neutral	1,02	Deleterious	-6,01	Deleterious	0,00	Neutral	-0,41	Neutral	1,00	Deleterious	0,73	Deleterious	0,90	Deleterious	0,91	Deleterious
O95972	A180T	ALA	180	THR	Pathogenic	Deleterious	11,90	Deleterious	0,26	Neutral	-0,01	Neutral	0,53	Neutral	-0,21	Neutral	0,12	Neutral	0,26	Neutral	0,05	Neutral	0,16	Neutral
P05129	S119P	SER	119	PRO	Pathogenic	Deleterious	33,16	Neutral	0,91	Deleterious	-4,25	Deleterious	0,61	Neutral	0,28	Neutral	0,91	Deleterious	0,95	Deleterious	0,80	Deleterious	0,72	Deleterious
Q5JTZ9	L155R	LEU	155	ARG	Pathogenic	Deleterious	0,00	Deleterious	1,75	Deleterious	-5,01	Deleterious	0,98	Deleterious	0,87	Deleterious	1,00	Deleterious	0,94	Deleterious	0,88	Deleterious	0,91	Deleterious
Q07889	K170E	LYS	170	GLU	Pathogenic	Deleterious	11,32	Deleterious	0,31	Neutral	-2,52	Deleterious	0,63	Neutral	0,16	Neutral	1,00	Deleterious	0,23	Neutral	0,61	Deleterious	0,51	Deleterious
Q07889	K170T	LYS	170	THR	Pathogenic	Deleterious	11,32	Deleterious	0,71	Neutral	-3,61	Deleterious	0,86	Deleterious	0,58	Deleterious	1,00	Deleterious	0,31	Neutral	0,62	Deleterious	0,34	Neutral
P20807	A160G	ALA	160	GLY	Benign;Likely benign	Neutral	6,37	Deleterious	0,61	Neutral	-3,75	Deleterious	0,68	Neutral	0,34	Deleterious	0,43	Neutral	0,76	Deleterious	0,66	Deleterious	0,78	Deleterious
Q9HC78	H596R	HIS	596	ARG	Pathogenic	Deleterious	20,19	Neutral	0,14	Neutral	-7,97	Deleterious	0,61	Neutral	0,61	Deleterious	0,99	Deleterious	0,93	Deleterious	0,45	Neutral	0,91	Deleterious
Q96L73	R1188S	ARG	1188	SER	Benign	Neutral	85,26	Neutral	-0,17	Neutral	0,61	Neutral	0,10	Neutral	-0,85	Neutral	0,00	Neutral	0,31	Neutral	0,34	Neutral	0,63	Deleterious
O14746	P923L	PRO	923	LEU	Pathogenic	Deleterious	36,46	Neutral	0,55	Neutral	-5,43	Deleterious	0,58	Neutral	0,34	Deleterious	1,00	Deleterious	0,23	Neutral	0,73	Deleterious	0,91	Deleterious
P10275	R608Q	ARG	608	GLN	Pathogenic	Deleterious	18,54	Neutral	1,09	Deleterious	-3,10	Deleterious	0,55	Neutral	0,09	Neutral	1,00	Deleterious	0,77	Deleterious	0,95	Deleterious	0,91	Deleterious
P04181	N326K	ASN	326	LYS	Likely pathogenic	Deleterious	4,75	Deleterious	1,42	Deleterious	-5,62	Deleterious	0,97	Deleterious	0,91	Deleterious	1,00	Deleterious	0,90	Deleterious	0,44	Neutral	0,78	Deleterious
Q07889	V171A	VAL	171	ALA	Likely pathogenic	Deleterious	18,77	Neutral	0,68	Neutral	-2,80	Deleterious	0,57	Neutral	0,09	Neutral	1,00	Deleterious	0,20	Neutral	0,56	Deleterious	0,21	Neutral
P49638	L183P	LEU	183	PRO	Pathogenic	Deleterious	26,72	Neutral	2,73	Deleterious	-5,19	Deleterious	0,81	Deleterious	0,65	Deleterious	0,96	Deleterious	0,87	Deleterious	0,90	Deleterious	0,78	Deleterious
Q8N465	H356Y	HIS	356	TYR	Likely benign	Neutral	53,73	Neutral	0,17	Neutral	-1,19	Neutral	0,39	Neutral	-0,29	Neutral	0,00	Neutral	0,25	Neutral	0,07	Neutral	0,53	Deleterious
Q96L73	V614L	VAL	614	LEU	Benign	Neutral	29,69	Neutral	0,79	Deleterious	-0,48	Neutral	0,65	Neutral	0,00	Neutral	0,00	Neutral	0,13	Neutral	0,00	Neutral	0,15	Neutral
Q9HC77	P85T	PRO	85	THR	Benign	Neutral	6,73	Deleterious	1,43	Deleterious	-2,47	Neutral	0,75	Deleterious	0,32	Deleterious	0,05	Neutral	0,48	Neutral	0,04	Neutral	0,36	Neutral
Q96L73	S817F	SER	817	PHE	Benign;Uncertain significance	Neutral	56,81	Neutral	0,19	Neutral	-1,71	Neutral	0,55	Neutral	-0,03	Neutral	0,99	Deleterious	0,65	Deleterious	0,70	Deleterious	0,91	Deleterious
Q96J92	R1185C	ARG	1185	CYS	Pathogenic	Deleterious	13,45	Deleterious	1,51	Deleterious	-3,41	Deleterious	0,89	Deleterious	0,60	Deleterious	1,00	Deleterious	0,44	Neutral	0,95	Deleterious	0,91	Deleterious
P48436	A158T	ALA	158	THR	Pathogenic	Deleterious	13,20	Deleterious	1,10	Deleterious	-3,63	Deleterious	0,67	Neutral	0,31	Neutral	0,90	Deleterious	0,85	Deleterious	0,94	Deleterious	0,60	Deleterious
P49638	R192H	ARG	192	HIS	Pathogenic	Deleterious	10,68	Deleterious	0,68	Neutral	-3,17	Deleterious	0,86	Deleterious	0,53	Deleterious	1,00	Deleterious	0,33	Neutral	0,96	Deleterious	0,65	Deleterious
Q8N335	R273C	ARG	273	CYS	Pathogenic	Deleterious	13,02	Deleterious	0,88	Deleterious	-6,33	Deleterious	0,96	Deleterious	0,96	Deleterious	0,99	Deleterious	0,80	Deleterious	0,87	Deleterious	0,34	Neutral
Q14032	M76V	MET	76	VAL	Pathogenic	Deleterious	9,56	Deleterious	1,04	Deleterious	-3,74	Deleterious	0,81	Deleterious	0,52	Deleterious	1,00	Deleterious	0,72	Deleterious	0,61	Deleterious	0,78	Deleterious
Q6JEL2	A313T	ALA	313	THR	Pathogenic	Deleterious	20,96	Neutral	0,49	Neutral	3,16	Neutral	0,65	Neutral	-0,32	Neutral	0,01	Neutral	0,20	Neutral	0,26	Neutral	0,01	Neutral
Q6KC79	Q1911P	GLN	1911	PRO	Likely pathogenic	Deleterious	29,65	Neutral	1,98	Deleterious	-4,84	Deleterious	0,79	Deleterious	0,59	Deleterious	1,00	Deleterious	0,63	Deleterious	0,79	Deleterious	0,59	Deleterious
O60762	S248P	SER	248	PRO	Pathogenic	Deleterious	46,97	Neutral	1,29	Deleterious	-1,78	Neutral	0,69	Neutral	0,17	Neutral	0,26	Neutral	0,82	Deleterious	0,31	Neutral	0,31	Neutral
Q7LG56	G273S	GLY	273	SER	Pathogenic;Uncertain significance	Deleterious	38,50	Neutral	-0,32	Neutral	0,78	Neutral	0,23	Neutral	-0,69	Neutral	0,01	Neutral	0,49	Neutral	0,35	Neutral	0,03	Neutral
Q9Y2Z2	A453T	ALA	453	THR	Pathogenic	Deleterious	0,00	Deleterious	0,57	Neutral	-3,43	Deleterious	0,87	Deleterious	0,57	Deleterious	1,00	Deleterious	0,79	Deleterious	0,95	Deleterious	0,78	Deleterious
P08185	D389N	ASP	389	ASN	Pathogenic	Deleterious	9,03	Deleterious	0,73	Neutral	-3,38	Deleterious	0,69	Neutral	0,31	Neutral	0,98	Deleterious	0,82	Deleterious	0,56	Deleterious	0,12	Neutral
Q719H9	G62D	GLY	62	ASP	Pathogenic	Deleterious	80,88	Neutral	-0,07	Neutral	-6,46	Deleterious	0,16	Neutral	-0,16	Neutral	1,00	Deleterious	0,50	Deleterious	0,93	Deleterious	0,78	Deleterious
P54803	E130K	GLU	130	LYS	Likely pathogenic	Deleterious	46,39	Neutral	0,01	Neutral	-3,77	Deleterious	0,33	Neutral	-0,15	Neutral	1,00	Deleterious	0,56	Deleterious	0,92	Deleterious	0,72	Deleterious
Q99519	R225P	ARG	225	PRO	Pathogenic	Deleterious	28,72	Neutral	1,91	Deleterious	-1,08	Neutral	0,88	Deleterious	0,38	Deleterious	0,80	Deleterious	0,46	Neutral	0,64	Deleterious	0,16	Neutral
Q9UKX2	T178I	THR	178	ILE	Pathogenic	Deleterious	6,02	Deleterious	0,04	Neutral	-4,62	Deleterious	0,94	Deleterious	0,78	Deleterious	1,00	Deleterious	0,81	Deleterious	0,91	Deleterious	0,91	Deleterious
Q6KC79	E655D	GLU	655	ASP	Benign;Uncertain significance	Neutral	46,90	Neutral	0,53	Neutral	-0,32	Neutral	0,53	Neutral	-0,18	Neutral	0,00	Neutral	0,12	Neutral	0,12	Neutral	0,30	Neutral
Q13231	E74K	GLU	74	LYS	Pathogenic	Deleterious	51,17	Neutral	0,18	Neutral	-2,04	Neutral	0,46	Neutral	-0,12	Neutral	0,06	Neutral	0,30	Neutral	0,23	Neutral	0,11	Neutral
P20823	F268S	PHE	268	SER	Likely pathogenic	Deleterious	1,49	Deleterious	3,24	Deleterious	-6,37	Deleterious	0,94	Deleterious	0,93	Deleterious	1,00	Deleterious	0,83	Deleterious	0,87	Deleterious	0,91	Deleterious
P22557	Y586F	TYR	586	PHE	Pathogenic	Deleterious	5,29	Deleterious	0,72	Neutral	-0,89	Neutral	0,81	Deleterious	0,27	Neutral	0,02	Neutral	0,35	Neutral	0,14	Neutral	0,33	Neutral
P23786	S113L	SER	113	LEU	Pathogenic	Deleterious	11,50	Deleterious	-0,12	Neutral	-4,89	Deleterious	0,86	Deleterious	0,68	Deleterious	1,00	Deleterious	0,42	Neutral	0,95	Deleterious	0,78	Deleterious
Q8IVH4	Q363H	GLN	363	HIS	Benign	Neutral	42,66	Neutral	0,43	Neutral	-0,87	Neutral	0,37	Neutral	-0,35	Neutral	0,00	Neutral	0,19	Neutral	0,33	Neutral	0,09	Neutral
O75342	I67F	ILE	67	PHE	Pathogenic	Deleterious	7,54	Deleterious	1,23	Deleterious	-2,84	Deleterious	0,90	Deleterious	0,56	Deleterious	0,87	Deleterious	0,70	Deleterious	0,70	Deleterious	0,63	Deleterious
P23769	C373R	CYS	373	ARG	Pathogenic	Deleterious	1,19	Deleterious	2,02	Deleterious	-11,37	Deleterious	0,99	Deleterious	1,44	Deleterious	1,00	Deleterious	0,98	Deleterious	0,83	Deleterious	0,91	Deleterious
P07902	P36L	PRO	36	LEU	Pathogenic	Deleterious	17,39	Deleterious	0,88	Deleterious	-8,84	Deleterious	0,67	Neutral	0,77	Deleterious	1,00	Deleterious	0,65	Deleterious	0,39	Neutral	0,16	Neutral
P23378	D880V	ASP	880	VAL	Likely pathogenic	Deleterious	5,96	Deleterious	0,93	Deleterious	-8,35	Deleterious	0,96	Deleterious	1,12	Deleterious	1,00	Deleterious	0,97	Deleterious	0,93	Deleterious	0,91	Deleterious
P13804	T171I	THR	171	ILE	Benign	Neutral	31,97	Neutral	0,44	Neutral	-5,91	Deleterious	0,80	Deleterious	0,69	Deleterious	1,00	Deleterious	0,82	Deleterious	0,89	Deleterious	0,91	Deleterious
Q9BX63	R173C	ARG	173	CYS	Benign;Likely benign	Neutral	50,24	Neutral	0,10	Neutral	-2,54	Deleterious	0,68	Neutral	0,23	Neutral	1,00	Deleterious	0,69	Deleterious	0,82	Deleterious	0,78	Deleterious
Q71U36	S419L	SER	419	LEU	Pathogenic	Deleterious	49,92	Neutral	0,19	Neutral	-3,51	Deleterious	0,54	Neutral	0,12	Neutral	0,00	Neutral	0,38	Neutral	0,58	Deleterious	0,91	Deleterious
P38398	G1763V	GLY	1763	VAL	Likely pathogenic;Uncertain significance	Deleterious	31,02	Neutral	1,46	Deleterious	-1,65	Neutral	0,96	Deleterious	0,54	Deleterious	0,04	Neutral	0,91	Deleterious	0,87	Deleterious	0,91	Deleterious
P00451	T314A	THR	314	ALA	Pathogenic	Deleterious	21,02	Neutral	1,98	Deleterious	-4,42	Deleterious	0,64	Neutral	0,34	Deleterious	1,00	Deleterious	0,62	Deleterious	0,70	Deleterious	0,63	Deleterious
P38398	D1733G	ASP	1733	GLY	Likely benign;Uncertain significance	Neutral	59,27	Neutral	0,86	Deleterious	-1,23	Neutral	0,31	Neutral	-0,40	Neutral	0,73	Deleterious	0,51	Deleterious	0,58	Deleterious	0,78	Deleterious
Q7RTU9	R1391G	ARG	1391	GLY	Likely pathogenic	Deleterious	71,39	Neutral	0,28	Neutral	-2,03	Neutral	0,25	Neutral	-0,41	Neutral	1,00	Deleterious	0,64	Deleterious	0,74	Deleterious	0,43	Neutral
Q9P219	G108S	GLY	108	SER	Benign	Neutral	21,99	Neutral	0,37	Neutral	-3,80	Deleterious	0,66	Neutral	0,31	Neutral	0,94	Deleterious	0,23	Neutral	0,79	Deleterious	0,31	Neutral
P15882	E313K	GLU	313	LYS	Pathogenic	Deleterious	53,30	Neutral	0,33	Neutral	-3,52	Deleterious	0,50	Neutral	0,07	Neutral	0,98	Deleterious	0,25	Neutral	0,95	Deleterious	0,63	Deleterious
Q9UPM8	T810I	THR	810	ILE	Benign	Neutral	61,91	Neutral	-0,62	Neutral	-0,85	Neutral	0,31	Neutral	-0,43	Neutral	0,01	Neutral	0,15	Neutral	0,18	Neutral	0,19	Neutral
Q9UPM8	M919V	MET	919	VAL	Likely benign	Neutral	34,95	Neutral	0,58	Neutral	0,02	Neutral	0,63	Neutral	-0,07	Neutral	0,00	Neutral	0,21	Neutral	0,00	Neutral	0,01	Neutral
P00451	L431F	LEU	431	PHE	Pathogenic	Deleterious	3,70	Deleterious	0,72	Neutral	-2,78	Deleterious	0,74	Deleterious	0,33	Deleterious	0,99	Deleterious	0,25	Neutral	0,27	Neutral	0,14	Neutral
P04181	N89K	ASN	89	LYS	Likely pathogenic	Deleterious	0,23	Deleterious	1,08	Deleterious	-5,62	Deleterious	0,98	Deleterious	0,92	Deleterious	0,99	Deleterious	0,89	Deleterious	0,81	Deleterious	0,91	Deleterious
P23378	A694P	ALA	694	PRO	Likely pathogenic	Deleterious	0,00	Deleterious	3,18	Deleterious	-3,89	Deleterious	0,99	Deleterious	0,77	Deleterious	0,99	Deleterious	0,96	Deleterious	0,76	Deleterious	0,72	Deleterious
O00468	A1514T	ALA	1514	THR	Likely benign	Neutral	45,52	Neutral	0,31	Neutral	-0,10	Neutral	0,60	Neutral	-0,10	Neutral	0,00	Neutral	0,12	Neutral	0,03	Neutral	0,06	Neutral
P14222	C279Y	CYS	279	TYR	Pathogenic	Deleterious	10,84	Deleterious	0,79	Deleterious	-10,11	Deleterious	0,78	Deleterious	1,04	Deleterious	1,00	Deleterious	0,97	Deleterious	0,70	Deleterious	0,91	Deleterious
P23378	V611G	VAL	611	GLY	Likely pathogenic	Deleterious	1,92	Deleterious	3,77	Deleterious	-6,26	Deleterious	0,98	Deleterious	0,97	Deleterious	0,74	Deleterious	0,85	Deleterious	0,46	Neutral	0,91	Deleterious
Q96J92	E562K	GLU	562	LYS	Pathogenic	Deleterious	0,00	Deleterious	0,47	Neutral	-3,81	Deleterious	0,91	Deleterious	0,66	Deleterious	1,00	Deleterious	NA	NA	0,68	Deleterious	0,78	Deleterious
P38398	S1722F	SER	1722	PHE	Pathogenic;Uncertain significance	Deleterious	13,95	Deleterious	-0,48	Neutral	-1,10	Neutral	0,93	Deleterious	0,45	Deleterious	1,00	Deleterious	0,99	Deleterious	0,93	Deleterious	0,91	Deleterious
Q8NFG4	S79W	SER	79	TRP	Pathogenic	Deleterious	61,34	Neutral	0,27	Neutral	-2,63	Deleterious	0,52	Neutral	0,01	Neutral	0,95	Deleterious	0,51	Deleterious	0,90	Deleterious	0,72	Deleterious
Q6KC79	R2298H	ARG	2298	HIS	Pathogenic	Deleterious	0,87	Deleterious	1,66	Deleterious	-4,68	Deleterious	0,89	Deleterious	0,71	Deleterious	1,00	Deleterious	0,76	Deleterious	0,90	Deleterious	0,72	Deleterious
O43593	T1022A	THR	1022	ALA	Pathogenic	Deleterious	42,41	Neutral	1,10	Deleterious	0,58	Neutral	0,35	Neutral	-0,51	Neutral	0,00	Neutral	0,12	Neutral	0,02	Neutral	0,01	Neutral
Q6KC79	V2089G	VAL	2089	GLY	Likely pathogenic	Deleterious	6,78	Deleterious	2,22	Deleterious	-6,01	Deleterious	0,86	Deleterious	0,79	Deleterious	1,00	Deleterious	0,77	Deleterious	0,88	Deleterious	0,91	Deleterious
O60481	C253S	CYS	253	SER	Pathogenic	Deleterious	0,00	Deleterious	2,19	Deleterious	-9,67	Deleterious	0,93	Deleterious	1,20	Deleterious	1,00	Deleterious	0,90	Deleterious	0,68	Deleterious	0,91	Deleterious
Q6KC79	R1819Q	ARG	1819	GLN	Likely pathogenic;Pathogenic	Deleterious	63,50	Neutral	0,01	Neutral	-1,75	Neutral	0,46	Neutral	-0,15	Neutral	1,00	Deleterious	0,58	Deleterious	0,95	Deleterious	0,52	Deleterious
Q0ZGT2	M317L	MET	317	LEU	Likely benign	Neutral	28,39	Neutral	0,36	Neutral	0,30	Neutral	0,54	Neutral	-0,22	Neutral	0,00	Neutral	0,08	Neutral	0,11	Neutral	0,01	Neutral
O75342	R548W	ARG	548	TRP	Pathogenic	Deleterious	11,41	Deleterious	0,02	Neutral	-5,64	Deleterious	0,96	Deleterious	0,89	Deleterious	1,00	Deleterious	0,85	Deleterious	0,87	Deleterious	0,72	Deleterious
P51610	A73V	ALA	73	VAL	Pathogenic	Deleterious	11,83	Deleterious	0,08	Neutral	-2,60	Deleterious	0,73	Neutral	0,30	Neutral	0,99	Deleterious	0,14	Neutral	0,67	Deleterious	0,35	Neutral
P51610	A73T	ALA	73	THR	Pathogenic	Deleterious	11,83	Deleterious	0,33	Neutral	-2,63	Deleterious	0,69	Neutral	0,25	Neutral	0,73	Deleterious	0,17	Neutral	0,91	Deleterious	0,48	Neutral
P37840	E46K	GLU	46	LYS	Pathogenic	Deleterious	100,00	Neutral	-0,10	Neutral	-3,48	Deleterious	0,35	Neutral	-0,15	Neutral	0,89	Deleterious	0,17	Neutral	0,76	Deleterious	0,65	Deleterious
P51843	L365P	LEU	365	PRO	Likely pathogenic	Deleterious	2,33	Deleterious	3,43	Deleterious	-6,22	Deleterious	1,00	Deleterious	1,00	Deleterious	1,00	Deleterious	0,64	Deleterious	0,73	Deleterious	0,78	Deleterious
P38398	I1529V	ILE	1529	VAL	Likely benign;Uncertain significance	Neutral	4,69	Deleterious	0,99	Deleterious	-0,06	Neutral	0,68	Neutral	0,01	Neutral	0,00	Neutral	0,17	Neutral	0,03	Neutral	0,15	Neutral
O15259	P39T	PRO	39	THR	Benign;Likely benign	Neutral	21,77	Neutral	-0,70	Neutral	-0,81	Neutral	0,49	Neutral	-0,19	Neutral	0,01	Neutral	0,47	Neutral	0,20	Neutral	0,36	Neutral
Q16134	P456L	PRO	456	LEU	Pathogenic	Deleterious	3,94	Deleterious	0,41	Neutral	-9,08	Deleterious	0,90	Deleterious	1,11	Deleterious	0,99	Deleterious	0,86	Deleterious	0,93	Deleterious	0,56	Deleterious
P23786	M647V	MET	647	VAL	Benign	Neutral	0,61	Deleterious	0,90	Deleterious	1,15	Neutral	0,75	Deleterious	0,00	Neutral	0,00	Neutral	0,47	Neutral	0,47	Neutral	0,49	Neutral
P06132	R292G	ARG	292	GLY	Pathogenic	Deleterious	15,65	Deleterious	2,90	Deleterious	-5,96	Deleterious	0,89	Deleterious	0,83	Deleterious	1,00	Deleterious	0,93	Deleterious	0,70	Deleterious	0,38	Neutral
O15528	P382S	PRO	382	SER	Pathogenic	Deleterious	7,55	Deleterious	2,21	Deleterious	-7,81	Deleterious	0,62	Neutral	0,60	Deleterious	1,00	Deleterious	0,56	Deleterious	0,80	Deleterious	0,91	Deleterious
Q5T481	R634Q	ARG	634	GLN	Pathogenic	Deleterious	64,77	Neutral	0,00	Neutral	-1,52	Neutral	0,51	Neutral	-0,10	Neutral	1,00	Deleterious	0,49	Neutral	0,80	Deleterious	0,91	Deleterious
P38398	N1819S	ASN	1819	SER	Benign;Uncertain significance	Neutral	79,32	Neutral	0,14	Neutral	-0,30	Neutral	0,36	Neutral	-0,42	Neutral	0,00	Neutral	0,16	Neutral	0,05	Neutral	0,01	Neutral
O60315	Q1119R	GLN	1119	ARG	Pathogenic	Deleterious	22,44	Neutral	0,40	Neutral	-0,69	Neutral	0,63	Neutral	-0,01	Neutral	0,01	Neutral	0,45	Neutral	0,30	Neutral	0,47	Neutral
Q5JTZ9	N399S	ASN	399	SER	Benign	Neutral	59,61	Neutral	0,06	Neutral	-1,21	Neutral	0,46	Neutral	-0,20	Neutral	0,00	Neutral	0,18	Neutral	0,02	Neutral	0,20	Neutral
[truncated: 511 more rows]
