# Supplementary material for: Prediction and interpretation of deleterious coding variants in terms of protein structural stability
Source: Sci Rep. 2018 Mar 14;8:4480. doi: 10.1038/s41598-018-22531-2 (PMC5852127; doi:10.1038/s41598-018-22531-2)
Supplement: Supplementary file 6 — Table S5 - Simon Simplex dataset [file 41598_2018_22531_MOESM6_ESM.txt]

UniProt ID	GeneID	ID	wildtype	mut pos	mutant	Phenotype	Class	Sift (>0.50)		Polyphen-2 (>0.50)		VIPUR (>0.50)		BLOSUM62 (>0.50)		CADD (>0.50)		PROVEAN (< -2.5)		ANN (>0.739)		SNPMuSiC (>0.319)
Q9BYR3	KRTAP4-4	Q9BYR3_1-Y25C	Y	25	C	pM	deleterious	0,03	neutral	0,03	neutral	0,10	neutral	0,75	deleterious	0,01	neutral	9,98	Neutral	0,59	Neutral	-0,99	Neutral
Q9BYD9	AC078802.1	Q9BYD9_1-G285D	G	285	D	pM	deleterious	0,88	deleterious	0,03	neutral	0,05	neutral	0,63	deleterious	0,07	neutral	5,95	Neutral	0,34	Neutral	-0,99	Neutral
D6RGY6	SLC45A2	D6RGY6_1-R135G	R	135	G	sM	neutral	0,22	neutral	0,09	neutral	0,14	neutral	0,75	deleterious	0,18	neutral	-0,13	Neutral	0,03	Neutral	-0,89	Neutral
P0C7P3	SLFN14	P0C7P3_1-E887G	E	887	G	sF	neutral	0,51	neutral	0,53	deleterious	0,42	neutral	0,75	deleterious	0,55	deleterious	-1,50	Neutral	0,01	Neutral	-0,80	Neutral
O95714	HERC2	O95714_1-R746C	R	746	C	pM	deleterious	0,38	neutral	0,53	deleterious	0,17	neutral	0,88	deleterious	0,48	neutral	-0,99	Neutral	0,04	Neutral	-0,80	Neutral
P54277	PMS1	P54277_1-T303P	T	303	P	pM	deleterious	0,13	neutral	0,16	neutral	0,08	neutral	0,63	deleterious	0,12	neutral	0,61	Neutral	0,14	Neutral	-0,80	Neutral
B7ZAA0	PMS1	B7ZAA0_1-T127P	T	127	P	pM	deleterious	0,13	neutral	0,16	neutral	0,08	neutral	0,63	deleterious	0,12	neutral	0,44	Neutral	0,15	Neutral	-0,77	Neutral
E9PAL0	PRB4	E9PAL0_1-P50T	P	50	T	pM	deleterious	0,44	neutral	0,61	deleterious	0,19	neutral	0,63	deleterious	0,07	neutral	-0,56	Neutral	0,12	Neutral	-0,72	Neutral
E9PC65	PMS1	E9PC65_1-T242P	T	242	P	pM	deleterious	0,13	neutral	0,16	neutral	0,09	neutral	0,63	deleterious	0,12	neutral	0,74	Neutral	0,22	Neutral	-0,70	Neutral
P05014	IFNA4	P05014_1-A42G	A	42	G	pF	deleterious	0,11	neutral	0,03	neutral	0,09	neutral	0,50	neutral	0,05	neutral	0,38	Neutral	0,22	Neutral	-0,67	Neutral
E7EXA8	PRB4	E7EXA8_1-P50T	P	50	T	pM	deleterious	0,44	neutral	0,61	deleterious	0,29	neutral	0,63	deleterious	0,07	neutral	-2,07	Neutral	0,06	Neutral	-0,67	Neutral
Q5T5S1	KIAA1984	Q5T5S1_1-M293I	M	293	I	pM	deleterious	0,38	neutral	0,03	neutral	0,15	neutral	0,45	neutral	0,31	neutral	-0,31	Neutral	0,17	Neutral	-0,67	Neutral
Q5XKP0	C19orf70	Q5XKP0_1-R103H	R	103	H	pM	deleterious	0,15	neutral	0,38	neutral	0,25	neutral	0,50	neutral	0,17	neutral	-0,29	Neutral	0,19	Neutral	-0,65	Neutral
Q8WXC7	PRR21	Q8WXC7_1-A100G	A	100	G	pM	deleterious	0,22	neutral	0,13	neutral	0,07	neutral	0,50	neutral	0,01	neutral	-0,70	Neutral	0,16	Neutral	-0,65	Neutral
Q9HBM6	TAF9B	Q9HBM6_1-T231P	T	231	P	pF	deleterious	0,45	neutral	0,33	neutral	0,82	deleterious	0,63	deleterious	0,06	neutral	0,00	Neutral	0,21	Neutral	-0,65	Neutral
Q9NRM1	ENAM	Q9NRM1_1-Q918H	Q	918	H	sF	neutral	0,03	neutral	0,03	neutral	0,06	neutral	0,50	neutral	0,00	neutral	5,75	Neutral	0,58	Neutral	-0,65	Neutral
Q86YR7	MCF2L2	Q86YR7_1-M354V	M	354	V	pM	deleterious	0,62	deleterious	0,10	neutral	0,21	neutral	0,45	neutral	0,07	neutral	-0,08	Neutral	0,22	Neutral	-0,63	Neutral
Q8N485	LIX1	Q8N485_1-R215Q	R	215	Q	pM	deleterious	0,03	neutral	0,03	neutral	0,06	neutral	0,45	neutral	0,06	neutral	1,53	Neutral	0,32	Neutral	-0,63	Neutral
G3XAI7	MYBPC1	G3XAI7_1-P19L	P	19	L	pM	deleterious	0,66	deleterious	0,42	neutral	0,74	deleterious	0,88	deleterious	0,49	neutral	-2,60	Deleterious	0,07	Neutral	-0,61	Neutral
P43361	MAGEA8	P43361_1-R218C	R	218	C	pM	deleterious	0,11	neutral	0,03	neutral	0,23	neutral	0,88	deleterious	0,00	neutral	6,41	Neutral	0,64	Neutral	-0,61	Neutral
Q08AM6	VAC14	Q08AM6_1-A127S	A	127	S	sF	neutral	0,11	neutral	0,13	neutral	0,17	neutral	0,45	neutral	0,14	neutral	-0,51	Neutral	0,20	Neutral	-0,61	Neutral
Q9Y234	LIPT1	Q9Y234_1-T172P	T	172	P	pM	deleterious	0,35	neutral	0,10	neutral	0,30	neutral	0,63	deleterious	0,16	neutral	1,56	Neutral	0,34	Neutral	-0,61	Neutral
Q86UU5	GGN	Q86UU5_1-E550A	E	550	A	sM	neutral	0,66	deleterious	0,11	neutral	0,32	neutral	0,63	deleterious	0,51	deleterious	-3,32	Deleterious	0,04	Neutral	-0,60	Neutral
O43159	RRP8	O43159_1-E111D	E	111	D	pM	deleterious	0,13	neutral	0,35	neutral	0,19	neutral	0,41	neutral	0,18	neutral	-0,32	Neutral	0,23	Neutral	-0,60	Neutral
Q9UFE4	CCDC39	Q9UFE4_1-S116N	S	116	N	sF	neutral	0,09	neutral	0,03	neutral	0,05	neutral	0,45	neutral	0,01	neutral	2,87	Neutral	0,43	Neutral	-0,60	Neutral
H0Y8G3	IL7R	H0Y8G3_1-A145T	A	145	T	pM	deleterious	0,07	neutral	0,18	neutral	0,14	neutral	0,50	neutral	0,04	neutral	-0,01	Neutral	0,25	Neutral	-0,59	Neutral
F5H4A3	HMHA1	F5H4A3_1-M366T	M	366	T	pF	deleterious	0,03	neutral	0,13	neutral	0,10	neutral	0,63	deleterious	0,09	neutral	2,14	Neutral	0,39	Neutral	-0,59	Neutral
Q9Y265	RUVBL1	Q9Y265_1-L365Q	L	365	Q	pM	deleterious	0,66	deleterious	0,10	neutral	0,13	neutral	0,75	deleterious	0,65	deleterious	1,21	Neutral	0,34	Neutral	-0,58	Neutral
E7EUV1	MUC2	E7EUV1_1-P1642A	P	1642	A	pM	deleterious	0,06	neutral	0,38	neutral	0,47	neutral	0,63	deleterious	0,08	neutral	-1,57	Neutral	0,17	Neutral	-0,57	Neutral
E9PDY4	CR1	E9PDY4_1-R2418C	R	2418	C	pM	deleterious	0,38	neutral	0,90	deleterious	0,91	deleterious	0,88	deleterious	0,47	neutral	-1,58	Neutral	0,17	Neutral	-0,57	Neutral
Q15935	ZNF77	Q15935_1-A533S	A	533	S	sM	neutral	0,03	neutral	0,03	neutral	0,04	neutral	0,45	neutral	0,02	neutral	1,01	Neutral	0,33	Neutral	-0,57	Neutral
E9PLX2	RNF141	E9PLX2_1-R162Q	R	162	Q	sM	neutral	0,29	neutral	0,26	neutral	0,20	neutral	0,45	neutral	0,57	deleterious	-0,42	Neutral	0,24	Neutral	-0,57	Neutral
Q92619	HMHA1	Q92619_1-M526T	M	526	T	pF	deleterious	0,03	neutral	0,13	neutral	0,12	neutral	0,63	deleterious	0,09	neutral	1,90	Neutral	0,39	Neutral	-0,57	Neutral
Q5JPB2	ZNF831	Q5JPB2_1-L1022V	L	1022	V	pM	deleterious	0,41	neutral	0,07	neutral	0,11	neutral	0,45	neutral	0,02	neutral	-0,10	Neutral	0,27	Neutral	-0,56	Neutral
Q6UY14	ADAMTSL4	Q6UY14_1-P616S	P	616	S	pM	deleterious	0,08	neutral	0,42	neutral	0,15	neutral	0,63	deleterious	0,13	neutral	-1,10	Neutral	0,21	Neutral	-0,56	Neutral
F5H1R4	HMHA1	F5H1R4_1-M409T	M	409	T	pF	deleterious	0,03	neutral	0,13	neutral	0,10	neutral	0,63	deleterious	0,09	neutral	1,77	Neutral	0,39	Neutral	-0,55	Neutral
P51888	PRELP	P51888_1-M224V	M	224	V	sM	neutral	0,14	neutral	0,20	neutral	0,16	neutral	0,45	neutral	0,19	neutral	-0,44	Neutral	0,25	Neutral	-0,55	Neutral
E9PMZ8	TIAM2	E9PMZ8_1-T1019P	T	1019	P	pF	deleterious	0,20	neutral	0,11	neutral	0,45	neutral	0,63	deleterious	0,50	deleterious	0,39	Neutral	0,30	Neutral	-0,55	Neutral
Q8NAM6	ZSCAN4	Q8NAM6_1-S126G	S	126	G	pM	deleterious	0,23	neutral	0,03	neutral	0,19	neutral	0,50	neutral	0,03	neutral	-1,31	Neutral	0,20	Neutral	-0,55	Neutral
Q8N531	FBXL6	Q8N531_1-R311H	R	311	H	pM	deleterious	0,15	neutral	0,10	neutral	0,20	neutral	0,50	neutral	0,05	neutral	0,17	Neutral	0,29	Neutral	-0,55	Neutral
H0Y5B5	PBRM1	H0Y5B5_1-D754G	D	754	G	pM	deleterious	0,35	neutral	0,45	neutral	0,61	deleterious	0,63	deleterious	0,88	deleterious	-4,46	Deleterious	0,00	Neutral	-0,55	Neutral
Q96KP1	EXOC2	Q96KP1_1-Q879E	Q	879	E	sF	neutral	0,08	neutral	0,10	neutral	0,24	neutral	0,41	neutral	0,14	neutral	1,21	Neutral	0,36	Neutral	-0,55	Neutral
Q9Y577	TRIM17	Q9Y577_1-R159T	R	159	T	sM	neutral	0,72	deleterious	0,09	neutral	0,20	neutral	0,63	deleterious	0,07	neutral	-1,02	Neutral	0,22	Neutral	-0,55	Neutral
Q7Z7A1	CNTRL	Q7Z7A1_1-E601D	E	601	D	sF	neutral	0,15	neutral	0,14	neutral	0,05	neutral	0,41	neutral	0,27	neutral	0,45	Neutral	0,31	Neutral	-0,54	Neutral
Q15788	NCOA1	Q15788_1-A282G	A	282	G	pM	deleterious	0,66	deleterious	0,57	deleterious	0,51	deleterious	0,50	neutral	0,94	deleterious	-2,66	Deleterious	0,12	Neutral	-0,54	Neutral
E7EVG2	PBRM1	E7EVG2_1-D795G	D	795	G	pM	deleterious	0,35	neutral	0,45	neutral	0,54	deleterious	0,63	deleterious	0,88	deleterious	-4,46	Deleterious	0,01	Neutral	-0,54	Neutral
O95155	UBE4B	O95155_1-A357T	A	357	T	sM	neutral	0,18	neutral	0,03	neutral	0,50	neutral	0,50	neutral	0,22	neutral	-0,24	Neutral	0,28	Neutral	-0,54	Neutral
O76031	CLPX	O76031_1-K90T	K	90	T	sF	neutral	0,28	neutral	0,09	neutral	0,25	neutral	0,63	deleterious	0,26	neutral	0,69	Neutral	0,34	Neutral	-0,53	Neutral
Q7Z745	HEATR7B2	Q7Z745_1-R552G	R	552	G	sM	neutral	0,32	neutral	0,26	neutral	0,58	deleterious	0,75	deleterious	0,23	neutral	-1,32	Neutral	0,21	Neutral	-0,53	Neutral
A6NHH0	PTGES2	A6NHH0_1-E24V	E	24	V	sF	neutral	0,57	deleterious	0,35	neutral	0,60	deleterious	0,75	deleterious	0,66	deleterious	-2,64	Deleterious	0,13	Neutral	-0,53	Neutral
E5RHX4	ENDOV	E5RHX4_1-M36I	M	36	I	sM	neutral	0,34	neutral	0,19	neutral	0,30	neutral	0,45	neutral	0,34	neutral	-1,52	Neutral	0,20	Neutral	-0,53	Neutral
Q6Q788	APOA5	Q6Q788_1-E116Q	E	116	Q	pM	deleterious	0,03	neutral	0,17	neutral	0,05	neutral	0,41	neutral	0,05	neutral	1,07	Neutral	0,37	Neutral	-0,53	Neutral
Q9P2N5	RBM27	Q9P2N5_1-G348D	G	348	D	pM	deleterious	0,13	neutral	0,76	deleterious	0,21	neutral	0,63	deleterious	0,62	deleterious	-0,12	Neutral	0,29	Neutral	-0,52	Neutral
P15621	ZNF44	P15621_1-D149N	D	149	N	pM	deleterious	0,45	neutral	0,21	neutral	0,17	neutral	0,45	neutral	0,10	neutral	0,08	Neutral	0,31	Neutral	-0,52	Neutral
C9JZZ0	APOA5	C9JZZ0_1-E116Q	E	116	Q	pM	deleterious	0,03	neutral	0,17	neutral	0,06	neutral	0,41	neutral	0,05	neutral	0,97	Neutral	0,36	Neutral	-0,52	Neutral
Q92990	GLMN	Q92990_1-R436H	R	436	H	pF	deleterious	0,11	neutral	0,03	neutral	0,24	neutral	0,50	neutral	0,14	neutral	0,15	Neutral	0,31	Neutral	-0,52	Neutral
E7EQN9	INPP4B	E7EQN9_1-R126Q	R	126	Q	sF	neutral	0,13	neutral	0,13	neutral	0,15	neutral	0,45	neutral	0,52	deleterious	-0,10	Neutral	0,30	Neutral	-0,52	Neutral
O76015	KRT38	O76015_1-D306A	D	306	A	pM	deleterious	0,47	neutral	0,03	neutral	0,28	neutral	0,75	deleterious	0,46	neutral	2,15	Neutral	0,44	Neutral	-0,52	Neutral
O75123	ZNF623	O75123_1-N322S	N	322	S	sF	neutral	0,29	neutral	0,11	neutral	0,38	neutral	0,45	neutral	0,17	neutral	-2,09	Neutral	0,18	Neutral	-0,51	Neutral
Q96RT8	TUBGCP5	Q96RT8_1-L1015S	L	1015	S	pM	deleterious	0,16	neutral	0,44	neutral	0,59	deleterious	0,75	deleterious	0,52	deleterious	-0,80	Neutral	0,26	Neutral	-0,51	Neutral
P07225	PROS1	P07225_1-D223N	D	223	N	pM	deleterious	0,37	neutral	0,35	neutral	0,34	neutral	0,45	neutral	0,59	deleterious	0,13	Neutral	0,32	Neutral	-0,51	Neutral
E9PKS4	GATA4	E9PKS4_1-V61M	V	61	M	pF	deleterious	0,47	neutral	0,33	neutral	0,17	neutral	0,45	neutral	0,77	deleterious	-1,09	Neutral	0,24	Neutral	-0,51	Neutral
P25440	BRD2	P25440_1-L39F	L	39	F	sF	neutral	0,53	neutral	0,76	deleterious	0,09	neutral	0,50	neutral	0,65	deleterious	-1,60	Neutral	0,21	Neutral	-0,51	Neutral
Q0P6D6	CCDC15	Q0P6D6_1-Y444C	Y	444	C	sM	neutral	0,48	neutral	0,12	neutral	0,06	neutral	0,75	deleterious	0,13	neutral	-0,25	Neutral	0,30	Neutral	-0,51	Neutral
Q9ULU8	CADPS	Q9ULU8_1-N1022S	N	1022	S	sM	neutral	0,44	neutral	0,53	deleterious	0,16	neutral	0,45	neutral	0,15	neutral	-0,63	Neutral	0,27	Neutral	-0,50	Neutral
Q9NQ36	SCUBE2	Q9NQ36_1-R513Q	R	513	Q	pM	deleterious	0,24	neutral	0,13	neutral	0,19	neutral	0,45	neutral	0,40	neutral	-0,54	Neutral	0,28	Neutral	-0,50	Neutral
B4DJ85	GLMN	B4DJ85_1-R422H	R	422	H	pF	deleterious	0,11	neutral	0,03	neutral	0,17	neutral	0,50	neutral	0,14	neutral	0,15	Neutral	0,33	Neutral	-0,50	Neutral
Q5T6W5	HNRNPK	Q5T6W5_1-R342H	R	342	H	sM	neutral	0,15	neutral	0,24	neutral	0,22	neutral	0,50	neutral	0,74	deleterious	-1,53	Neutral	0,22	Neutral	-0,50	Neutral
Q9P2Y4	ZNF219	Q9P2Y4_1-A469S	A	469	S	pM	deleterious	0,51	neutral	0,09	neutral	0,13	neutral	0,45	neutral	0,09	neutral	0,08	Neutral	0,32	Neutral	-0,50	Neutral
B5MCN7	NCOA1	B5MCN7_1-A131G	A	131	G	pM	deleterious	0,66	deleterious	0,57	deleterious	0,25	neutral	0,50	neutral	0,94	deleterious	-2,66	Deleterious	0,15	Neutral	-0,50	Neutral
Q01433	AMPD2	Q01433_1-R246Q	R	246	Q	pM	deleterious	0,47	neutral	0,33	neutral	0,26	neutral	0,45	neutral	0,49	neutral	0,62	Neutral	0,36	Neutral	-0,49	Neutral
Q5VXI4	ARHGEF10L	Q5VXI4_1-V288M	V	288	M	sM	neutral	0,35	neutral	0,23	neutral	0,11	neutral	0,45	neutral	0,26	neutral	0,76	Neutral	0,37	Neutral	-0,49	Neutral
Q9Y2K7	KDM2A	Q9Y2K7_1-R449K	R	449	K	pM	deleterious	0,03	neutral	0,03	neutral	0,09	neutral	0,41	neutral	0,11	neutral	0,20	Neutral	0,34	Neutral	-0,49	Neutral
C9JUU5	LIPT1	C9JUU5_1-T172P	T	172	P	pM	deleterious	0,35	neutral	0,10	neutral	0,55	deleterious	0,63	deleterious	0,16	neutral	1,00	Neutral	0,39	Neutral	-0,49	Neutral
Q4G0S4	CYP27C1	Q4G0S4_1-M99I	M	99	I	sM	neutral	0,29	neutral	0,26	neutral	0,23	neutral	0,45	neutral	0,49	neutral	-0,61	Neutral	0,29	Neutral	-0,48	Neutral
Q5TH30	NDRG3	Q5TH30_1-R380G	R	380	G	pM	deleterious	0,21	neutral	0,07	neutral	0,41	neutral	0,75	deleterious	0,19	neutral	0,98	Neutral	0,39	Neutral	-0,48	Neutral
O60383	GDF9	O60383_1-M401V	M	401	V	sF	neutral	0,27	neutral	0,14	neutral	0,31	neutral	0,45	neutral	0,32	neutral	-0,59	Neutral	0,30	Neutral	-0,48	Neutral
P19419	ELK1	P19419_1-R242Q	R	242	Q	pM	deleterious	0,26	neutral	0,21	neutral	0,33	neutral	0,45	neutral	0,05	neutral	-0,17	Neutral	0,33	Neutral	-0,47	Neutral
Q15468	STIL	Q15468_1-I436T	I	436	T	pM	deleterious	0,08	neutral	0,07	neutral	0,15	neutral	0,63	deleterious	0,04	neutral	-0,11	Neutral	0,34	Neutral	-0,47	Neutral
E9PG39	AGK	E9PG39_1-E183K	E	183	K	pF	deleterious	0,08	neutral	0,22	neutral	0,12	neutral	0,45	neutral	0,74	deleterious	0,07	Neutral	0,35	Neutral	-0,47	Neutral
Q8IYM2	SLFN12	Q8IYM2_1-L371I	L	371	I	sM	neutral	0,32	neutral	0,03	neutral	0,08	neutral	0,41	neutral	0,05	neutral	0,70	Neutral	0,39	Neutral	-0,46	Neutral
E9PD50	SMG7	E9PD50_2-T1097M	T	1097	M	sF	neutral	0,72	deleterious	0,60	deleterious	0,21	neutral	0,63	deleterious	0,60	deleterious	-1,12	Neutral	0,27	Neutral	-0,46	Neutral
O60285	NUAK1	O60285_1-A653V	A	653	V	pM	deleterious	0,88	deleterious	0,90	deleterious	0,16	neutral	0,50	neutral	0,95	deleterious	-1,49	Neutral	0,25	Neutral	-0,46	Neutral
G5E9F8	PROS1	G5E9F8_1-D92N	D	92	N	pM	deleterious	0,37	neutral	0,35	neutral	0,30	neutral	0,45	neutral	0,59	deleterious	0,13	Neutral	0,35	Neutral	-0,46	Neutral
E5RHH8	KIAA1967	E5RHH8_1-T24A	T	24	A	pM	deleterious	0,32	neutral	0,26	neutral	0,25	neutral	0,50	neutral	0,47	neutral	0,10	Neutral	0,35	Neutral	-0,46	Neutral
P08237	PFKM	P08237_1-D238N	D	238	N	pMsM	deleterious	0,28	neutral	0,25	neutral	0,16	neutral	0,45	neutral	0,53	deleterious	-1,31	Neutral	0,26	Neutral	-0,46	Neutral
Q9NX45	CCDC169-SOHLH2;SOHLH2	Q9NX45_1-S192A	S	192	A	pM	deleterious	0,12	neutral	0,29	neutral	0,18	neutral	0,45	neutral	0,07	neutral	-0,82	Neutral	0,30	Neutral	-0,45	Neutral
Q9C099	LRRCC1	Q9C099_1-A395T	A	395	T	pF	deleterious	0,14	neutral	0,39	neutral	0,14	neutral	0,50	neutral	0,13	neutral	0,24	Neutral	0,37	Neutral	-0,45	Neutral
P53355	DAPK1	P53355_1-R509Q	R	509	Q	pM	deleterious	0,35	neutral	0,59	deleterious	0,12	neutral	0,45	neutral	0,73	deleterious	-1,17	Neutral	0,28	Neutral	-0,45	Neutral
Q5TZA2	CROCC	Q5TZA2_1-E354K	E	354	K	pM	deleterious	0,08	neutral	0,42	neutral	0,23	neutral	0,45	neutral	0,03	neutral	-0,47	Neutral	0,32	Neutral	-0,45	Neutral
O95163	IKBKAP	O95163_1-P1308S	P	1308	S	pM	deleterious	0,26	neutral	0,16	neutral	0,57	deleterious	0,63	deleterious	0,35	neutral	-1,57	Neutral	0,25	Neutral	-0,45	Neutral
Q86U86	PBRM1	Q86U86_1-D795G	D	795	G	pM	deleterious	0,35	neutral	0,45	neutral	0,63	deleterious	0,63	deleterious	0,88	deleterious	-4,39	Deleterious	0,08	Neutral	-0,45	Neutral
Q9H112	CST11	Q9H112_1-M38V	M	38	V	sM	neutral	0,50	neutral	0,03	neutral	0,56	deleterious	0,45	neutral	0,12	neutral	-0,35	Neutral	0,33	Neutral	-0,45	Neutral
O60479	DLX3	O60479_1-G53S	G	53	S	pM	deleterious	0,06	neutral	0,12	neutral	0,43	neutral	0,50	neutral	0,22	neutral	-0,38	Neutral	0,33	Neutral	-0,45	Neutral
E7ER32	MKL1	E7ER32_1-T313A	T	313	A	pF	deleterious	0,06	neutral	0,03	neutral	0,14	neutral	0,50	neutral	0,20	neutral	-0,89	Neutral	0,30	Neutral	-0,45	Neutral
P12270	TPR	P12270_1-G38D	G	38	D	pM	deleterious	0,29	neutral	0,07	neutral	0,18	neutral	0,63	deleterious	0,35	neutral	0,37	Neutral	0,38	Neutral	-0,44	Neutral
Q9UL17	TBX21	Q9UL17_1-L219V	L	219	V	sM	neutral	0,09	neutral	0,07	neutral	0,07	neutral	0,45	neutral	0,13	neutral	0,67	Neutral	0,40	Neutral	-0,44	Neutral
C9JAQ6	GPR146	C9JAQ6_1-T190A	T	190	A	pM	deleterious	0,30	neutral	0,09	neutral	0,30	neutral	0,50	neutral	0,23	neutral	-0,94	Neutral	0,30	Neutral	-0,44	Neutral
Q1KMD3	HNRNPUL2	Q1KMD3_1-R324H	R	324	H	pM	deleterious	0,53	neutral	0,40	neutral	0,25	neutral	0,50	neutral	0,54	deleterious	-0,25	Neutral	0,35	Neutral	-0,44	Neutral
P13533	MYH6	P13533_1-E1677D	E	1677	D	sM	neutral	0,53	neutral	0,12	neutral	0,18	neutral	0,41	neutral	0,46	neutral	-1,71	Neutral	0,25	Neutral	-0,44	Neutral
C9JZV7	AHCYL2	C9JZV7_1-M15V	M	15	V	sM	neutral	0,29	neutral	0,03	neutral	0,31	neutral	0,45	neutral	0,20	neutral	0,02	Neutral	0,36	Neutral	-0,44	Neutral
A8WI61	BRPF3	A8WI61_1-A35T	A	35	T	pF	deleterious	0,62	deleterious	0,33	neutral	0,36	neutral	0,50	neutral	0,49	neutral	-3,82	Deleterious	0,12	Neutral	-0,44	Neutral
E7EUP4	VCX3B	E7EUP4_1-V186M	V	186	M	pM	deleterious	0,88	deleterious	0,53	deleterious	0,17	neutral	0,45	neutral	0,09	neutral	0,13	Neutral	0,37	Neutral	-0,44	Neutral
Q9Y4F9	FAM65B	Q9Y4F9_1-A787T	A	787	T	sM	neutral	0,08	neutral	0,40	neutral	0,21	neutral	0,50	neutral	0,39	neutral	-1,28	Neutral	0,28	Neutral	-0,44	Neutral
P48200	IREB2	P48200_1-I732V	I	732	V	pM	deleterious	0,29	neutral	0,03	neutral	0,05	neutral	0,36	neutral	0,19	neutral	0,78	Neutral	0,41	Neutral	-0,43	Neutral
O60290	ZNF862	O60290_1-R129K	R	129	K	pM	deleterious	0,06	neutral	0,03	neutral	0,08	neutral	0,41	neutral	0,11	neutral	-0,19	Neutral	0,36	Neutral	-0,43	Neutral
F5GXN9	FBXO10	F5GXN9_1-E54K	E	54	K	pM	deleterious	0,72	deleterious	0,07	neutral	0,20	neutral	0,45	neutral	0,75	deleterious	-1,88	Neutral	0,25	Neutral	-0,43	Neutral
Q9Y5S9	RBM8A	Q9Y5S9_1-M17T	M	17	T	pM	deleterious	0,47	neutral	0,15	neutral	0,43	neutral	0,63	deleterious	0,60	deleterious	-0,93	Neutral	0,31	Neutral	-0,43	Neutral
E9PHM6	DST	E9PHM6_1-E4254D	E	4254	D	pM	deleterious	0,11	neutral	0,40	neutral	0,09	neutral	0,41	neutral	0,54	deleterious	0,45	Neutral	0,40	Neutral	-0,43	Neutral
Q9GZU8	FAM192A	Q9GZU8_1-K134N	K	134	N	sM	neutral	0,26	neutral	0,53	deleterious	0,22	neutral	0,50	neutral	0,41	neutral	-0,94	Neutral	0,31	Neutral	-0,43	Neutral
Q9UKV3	ACIN1	Q9UKV3_1-R642H	R	642	H	sM	neutral	0,59	deleterious	0,67	deleterious	0,43	neutral	0,50	neutral	0,46	neutral	-1,11	Neutral	0,30	Neutral	-0,42	Neutral
Q9BVP2	GNL3	Q9BVP2_1-E471G	E	471	G	pMsM	deleterious	0,45	neutral	0,13	neutral	0,69	deleterious	0,75	deleterious	0,34	neutral	-3,18	Deleterious	0,17	Neutral	-0,42	Neutral
Q53S99	C2orf83	Q53S99_1-T102N	T	102	N	sM	neutral	0,72	deleterious	0,18	neutral	0,14	neutral	0,50	neutral	0,17	neutral	0,01	Neutral	0,38	Neutral	-0,42	Neutral
Q9UJP4	KLHL21	Q9UJP4_1-R538H	R	538	H	sF	neutral	0,59	deleterious	0,72	deleterious	0,30	neutral	0,50	neutral	0,64	deleterious	-0,68	Neutral	0,33	Neutral	-0,42	Neutral
P15814	IGLL1	P15814_1-T95K	T	95	K	pM	deleterious	0,26	neutral	0,17	neutral	0,20	neutral	0,63	deleterious	0,14	neutral	-0,02	Neutral	0,38	Neutral	-0,41	Neutral
Q8NA75	DCAF4L2	Q8NA75_1-M235V	M	235	V	pM	deleterious	0,43	neutral	0,14	neutral	0,18	neutral	0,45	neutral	0,05	neutral	-1,58	Neutral	0,28	Neutral	-0,41	Neutral
E7ERU0	DST	E7ERU0_1-E4145D	E	4145	D	pM	deleterious	0,11	neutral	0,40	neutral	0,09	neutral	0,41	neutral	0,54	deleterious	0,19	Neutral	0,39	Neutral	-0,41	Neutral
Q5T6W2	HNRNPK	Q5T6W2_1-R353H	R	353	H	sM	neutral	0,15	neutral	0,24	neutral	0,17	neutral	0,50	neutral	0,74	deleterious	-1,25	Neutral	0,30	Neutral	-0,41	Neutral
B5MD38	HADHB	B5MD38_1-R323Q	R	323	Q	pM	deleterious	0,23	neutral	0,13	neutral	0,12	neutral	0,45	neutral	0,39	neutral	0,13	Neutral	0,39	Neutral	-0,41	Neutral
Q92793	CREBBP	Q92793_1-T1569A	T	1569	A	pM	deleterious	0,13	neutral	0,36	neutral	0,09	neutral	0,50	neutral	0,43	neutral	-2,12	Neutral	0,25	Neutral	-0,41	Neutral
O75971	SNAPC5	O75971_1-I71V	I	71	V	pF	deleterious	0,88	deleterious	0,57	deleterious	0,37	neutral	0,36	neutral	0,40	neutral	-0,46	Neutral	0,35	Neutral	-0,41	Neutral
O14777	NDC80	O14777_1-K288E	K	288	E	sF	neutral	0,07	neutral	0,15	neutral	0,13	neutral	0,45	neutral	0,26	neutral	0,21	Neutral	0,40	Neutral	-0,41	Neutral
E2QRD4	MMS22L	E2QRD4_1-L761R	L	761	R	pM	deleterious	0,47	neutral	0,72	deleterious	0,37	neutral	0,75	deleterious	0,50	neutral	-2,87	Deleterious	0,20	Neutral	-0,41	Neutral
O60732	MAGEC1	O60732_1-L316V	L	316	V	pM	deleterious	0,37	neutral	0,47	neutral	0,37	neutral	0,45	neutral	0,05	neutral	-0,28	Neutral	0,37	Neutral	-0,41	Neutral
Q9C0H6	KLHL4	Q9C0H6_1-Q125E	Q	125	E	pM	deleterious	0,03	neutral	0,09	neutral	0,18	neutral	0,41	neutral	0,04	neutral	-0,30	Neutral	0,37	Neutral	-0,41	Neutral
E9PS96	RGS5	E9PS96_1-R25H	R	25	H	sF	neutral	0,72	deleterious	0,57	deleterious	0,19	neutral	0,50	neutral	0,95	deleterious	-1,39	Neutral	0,30	Neutral	-0,40	Neutral
Q5THR3	EFCAB6	Q5THR3_1-V1337M	V	1337	M	pM	deleterious	0,51	neutral	0,53	deleterious	0,32	neutral	0,45	neutral	0,30	neutral	-0,29	Neutral	0,37	Neutral	-0,40	Neutral
Q5JVD2	CNTRL	Q5JVD2_1-E83D	E	83	D	sF	neutral	0,15	neutral	0,14	neutral	0,04	neutral	0,41	neutral	0,27	neutral	0,23	Neutral	0,40	Neutral	-0,40	Neutral
E7ETR0	RUVBL1	E7ETR0_1-L305Q	L	305	Q	pM	deleterious	0,66	deleterious	0,10	neutral	0,34	neutral	0,75	deleterious	0,65	deleterious	1,06	Neutral	0,46	Neutral	-0,40	Neutral
Q5JVD1	CNTRL	Q5JVD1_1-E49D	E	49	D	sF	neutral	0,15	neutral	0,14	neutral	0,05	neutral	0,41	neutral	0,27	neutral	0,22	Neutral	0,40	Neutral	-0,40	Neutral
D6RA28	RERE	D6RA28_1-K87N	K	87	N	sF	neutral	0,41	neutral	0,90	deleterious	0,36	neutral	0,50	neutral	0,70	deleterious	-0,61	Neutral	0,35	Neutral	-0,40	Neutral
C9J3I4	TPST1	C9J3I4_1-I35V	I	35	V	pM	deleterious	0,34	neutral	0,14	neutral	0,30	neutral	0,36	neutral	0,36	neutral	-0,10	Neutral	0,39	Neutral	-0,40	Neutral
C9JDY4	IAH1	C9JDY4_1-T21I	T	21	I	sM	neutral	0,88	deleterious	0,13	neutral	0,78	deleterious	0,63	deleterious	0,51	deleterious	-2,37	Neutral	0,24	Neutral	-0,39	Neutral
Q4G163	FBXO43	Q4G163_1-A411G	A	411	G	pM	deleterious	0,22	neutral	0,11	neutral	0,39	neutral	0,50	neutral	0,03	neutral	-1,41	Neutral	0,30	Neutral	-0,39	Neutral
B7Z1J3	FDFT1	B7Z1J3_1-E135K	E	135	K	pF	deleterious	0,11	neutral	0,15	neutral	0,12	neutral	0,45	neutral	0,21	neutral	-0,42	Neutral	0,37	Neutral	-0,39	Neutral
D6RJC3	INPP4B	D6RJC3_1-R126Q	R	126	Q	sF	neutral	0,13	neutral	0,13	neutral	0,11	neutral	0,45	neutral	0,52	deleterious	-0,08	Neutral	0,39	Neutral	-0,39	Neutral
Q8TF50	ZNF526	Q8TF50_1-M624I	M	624	I	sF	neutral	0,51	neutral	0,47	neutral	0,45	neutral	0,45	neutral	0,74	deleterious	-0,82	Neutral	0,35	Neutral	-0,39	Neutral
O95208	EPN2	O95208_1-T470A	T	470	A	sF	neutral	0,29	neutral	0,25	neutral	0,18	neutral	0,50	neutral	0,26	neutral	-0,96	Neutral	0,34	Neutral	-0,39	Neutral
Q6IQ23	PLEKHA7	Q6IQ23_1-S288A	S	288	A	sM	neutral	0,16	neutral	0,22	neutral	0,38	neutral	0,45	neutral	0,21	neutral	-0,08	Neutral	0,39	Neutral	-0,39	Neutral
H7C5L0	PTK7	H7C5L0_1-R29H	R	29	H	pM	deleterious	0,45	neutral	0,90	deleterious	0,24	neutral	0,50	neutral	0,59	deleterious	1,10	Neutral	0,47	Neutral	-0,39	Neutral
F8W9J4	DST	F8W9J4_1-E6231D	E	6231	D	pM	deleterious	0,11	neutral	0,40	neutral	0,10	neutral	0,41	neutral	0,54	deleterious	-0,12	Neutral	0,39	Neutral	-0,38	Neutral
B3KUS5	USP30	B3KUS5_1-P169S	P	169	S	pM	deleterious	0,26	neutral	0,16	neutral	0,37	neutral	0,63	deleterious	0,47	neutral	-0,34	Neutral	0,38	Neutral	-0,38	Neutral
E9PQV2	RNF141	E9PQV2_1-R162Q	R	162	Q	sM	neutral	0,29	neutral	0,26	neutral	0,07	neutral	0,45	neutral	0,57	deleterious	-0,42	Neutral	0,38	Neutral	-0,38	Neutral
B5ME49	MUC16	B5ME49_1-R4312S	R	4312	S	pM	deleterious	0,88	deleterious	0,19	neutral	0,13	neutral	0,63	deleterious	0,03	neutral	-1,44	Neutral	0,31	Neutral	-0,38	Neutral
F5H8D3	USP30	F5H8D3_1-P169S	P	169	S	pM	deleterious	0,26	neutral	0,16	neutral	0,34	neutral	0,63	deleterious	0,47	neutral	-0,27	Neutral	0,39	Neutral	-0,38	Neutral
Q5TIG5	MLLT4	Q5TIG5_1-R197Q	R	197	Q	sF	neutral	0,13	neutral	0,29	neutral	0,20	neutral	0,45	neutral	0,30	neutral	-0,40	Neutral	0,38	Neutral	-0,38	Neutral
Q7L2J0	MEPCE	Q7L2J0_1-R377K	R	377	K	sM	neutral	0,05	neutral	0,58	deleterious	0,13	neutral	0,41	neutral	0,88	deleterious	0,26	Neutral	0,42	Neutral	-0,38	Neutral
Q96JF6	ZNF594	Q96JF6_1-R691Q	R	691	Q	pM	deleterious	0,18	neutral	0,27	neutral	0,07	neutral	0,45	neutral	0,01	neutral	0,67	Neutral	0,45	Neutral	-0,38	Neutral
Q9NSB4	KRT82	Q9NSB4_1-L399Q	L	399	Q	pM	deleterious	0,13	neutral	0,44	neutral	0,14	neutral	0,75	deleterious	0,32	neutral	-1,91	Neutral	0,28	Neutral	-0,38	Neutral
B5MDU3	PLEKHA8	B5MDU3_2-N375D	N	375	D	pM	deleterious	0,03	neutral	0,67	deleterious	0,11	neutral	0,45	neutral	0,15	neutral	0,58	Neutral	0,44	Neutral	-0,38	Neutral
Q9NPA5	ZFP64	Q9NPA5_1-D227E	D	227	E	pM	deleterious	0,88	deleterious	0,49	neutral	0,36	neutral	0,41	neutral	0,82	deleterious	-1,28	Neutral	0,33	Neutral	-0,38	Neutral
Q9UGV2	NDRG3	Q9UGV2_1-R367G	R	367	G	pM	deleterious	0,21	neutral	0,07	neutral	0,41	neutral	0,75	deleterious	0,19	neutral	0,98	Neutral	0,47	Neutral	-0,37	Neutral
F5GZQ3	HADHB	F5GZQ3_1-R431Q	R	431	Q	pM	deleterious	0,23	neutral	0,13	neutral	0,15	neutral	0,45	neutral	0,39	neutral	0,14	Neutral	0,42	Neutral	-0,37	Neutral
E5RHF3	LAMA4	E5RHF3_1-E90K	E	90	K	pM	deleterious	0,13	neutral	0,46	neutral	0,34	neutral	0,45	neutral	0,28	neutral	0,10	Neutral	0,42	Neutral	-0,37	Neutral
C9J5J2	IAH1	C9J5J2_1-T21I	T	21	I	sM	neutral	0,88	deleterious	0,13	neutral	0,82	deleterious	0,63	deleterious	0,51	deleterious	-2,13	Neutral	0,28	Neutral	-0,37	Neutral
Q9Y259	CHKB	Q9Y259_1-D337G	D	337	G	pF	deleterious	0,26	neutral	0,03	neutral	0,24	neutral	0,63	deleterious	0,29	neutral	-2,09	Neutral	0,28	Neutral	-0,37	Neutral
Q13087	PDIA2	Q13087_1-R128C	R	128	C	pM	deleterious	0,66	deleterious	0,76	deleterious	0,39	neutral	0,88	deleterious	0,39	neutral	-2,90	Deleterious	0,23	Neutral	-0,37	Neutral
H7C4G5	RUVBL1	H7C4G5_1-L176Q	L	176	Q	pM	deleterious	0,66	deleterious	0,10	neutral	0,10	neutral	0,75	deleterious	0,65	deleterious	0,59	Neutral	0,45	Neutral	-0,37	Neutral
E9PNM1	FDFT1	E9PNM1_1-E192K	E	192	K	pF	deleterious	0,11	neutral	0,15	neutral	0,16	neutral	0,45	neutral	0,21	neutral	-0,36	Neutral	0,39	Neutral	-0,37	Neutral
Q8WVD5	RNF141	Q8WVD5_1-R162Q	R	162	Q	sM	neutral	0,29	neutral	0,26	neutral	0,35	neutral	0,45	neutral	0,57	deleterious	-0,66	Neutral	0,37	Neutral	-0,37	Neutral
O75533	SF3B1	O75533_1-I360V	I	360	V	sF	neutral	0,09	neutral	0,03	neutral	0,06	neutral	0,36	neutral	0,05	neutral	0,26	Neutral	0,43	Neutral	-0,37	Neutral
E9PRN7	HSD3B1	E9PRN7_1-I79V	I	79	V	pM	deleterious	0,03	neutral	0,03	neutral	0,08	neutral	0,36	neutral	0,00	neutral	0,70	Neutral	0,46	Neutral	-0,36	Neutral
E5RJW6	TRIM17	E5RJW6_1-R132T	R	132	T	sM	neutral	0,72	deleterious	0,09	neutral	0,58	deleterious	0,63	deleterious	0,07	neutral	-1,40	Neutral	0,33	Neutral	-0,36	Neutral
Q6UN15	FIP1L1	Q6UN15_1-E526Q	E	526	Q	sF	neutral	0,55	neutral	0,42	neutral	0,31	neutral	0,41	neutral	0,41	neutral	-1,10	Neutral	0,35	Neutral	-0,36	Neutral
Q9H974	QTRTD1	Q9H974_1-V108M	V	108	M	pM	deleterious	0,62	deleterious	0,90	deleterious	0,21	neutral	0,45	neutral	0,91	deleterious	0,06	Neutral	0,42	Neutral	-0,36	Neutral
P41229	KDM5C	P41229_1-D1300V	D	1300	V	sF	neutral	0,88	deleterious	0,52	deleterious	0,71	deleterious	0,88	deleterious	0,31	neutral	-4,25	Deleterious	0,15	Neutral	-0,36	Neutral
Q86X91	PTK7	Q86X91_1-R276H	R	276	H	pM	deleterious	0,45	neutral	0,90	deleterious	0,10	neutral	0,50	neutral	0,59	deleterious	-0,98	Neutral	0,36	Neutral	-0,36	Neutral
F5H2C9	NAA40	F5H2C9_1-K12Q	K	12	Q	pM	deleterious	0,48	neutral	0,58	deleterious	0,26	neutral	0,45	neutral	0,59	deleterious	-1,10	Neutral	0,35	Neutral	-0,36	Neutral
F8W8S3	TLE3	F8W8S3_1-K280R	K	280	R	sM	neutral	0,22	neutral	0,31	neutral	0,14	neutral	0,41	neutral	0,31	neutral	-1,17	Neutral	0,34	Neutral	-0,36	Neutral
O60225	SSX5	O60225_1-K54R	K	54	R	sF	neutral	0,88	deleterious	0,41	neutral	0,45	neutral	0,41	neutral	0,21	neutral	-0,91	Neutral	0,36	Neutral	-0,36	Neutral
Q86SG2	ANKRD23	Q86SG2_1-R93G	R	93	G	pM	deleterious	0,26	neutral	0,31	neutral	0,51	deleterious	0,75	deleterious	0,34	neutral	-2,27	Neutral	0,28	Neutral	-0,36	Neutral
Q15485	FCN2	Q15485_1-T283S	T	283	S	sF	neutral	0,07	neutral	0,03	neutral	0,16	neutral	0,45	neutral	0,01	neutral	0,49	Neutral	0,45	Neutral	-0,36	Neutral
Q8NAT2	TDRD5	Q8NAT2_1-I481V	I	481	V	sM	neutral	0,21	neutral	0,23	neutral	0,07	neutral	0,36	neutral	0,05	neutral	0,15	Neutral	0,43	Neutral	-0,36	Neutral
E9PKN4	CSDE1	E9PKN4_1-A22G	A	22	G	sF	neutral	0,42	neutral	0,39	neutral	0,43	neutral	0,50	neutral	0,64	deleterious	-1,95	Neutral	0,30	Neutral	-0,36	Neutral
E7ETA6	PCM1	E7ETA6_1-A702T	A	702	T	sM	neutral	0,20	neutral	0,41	neutral	0,35	neutral	0,50	neutral	0,30	neutral	-0,72	Neutral	0,38	Neutral	-0,36	Neutral
Q7L2E3	DHX30	Q7L2E3_1-E478K	E	478	K	sM	neutral	0,07	neutral	0,26	neutral	0,14	neutral	0,45	neutral	0,33	neutral	0,23	Neutral	0,44	Neutral	-0,35	Neutral
H7BXY3	DHX30	H7BXY3_1-E450K	E	450	K	sM	neutral	0,07	neutral	0,26	neutral	0,15	neutral	0,45	neutral	0,33	neutral	0,23	Neutral	0,44	Neutral	-0,35	Neutral
Q15643	TRIP11	Q15643_1-H193N	H	193	N	pM	deleterious	0,38	neutral	0,32	neutral	0,21	neutral	0,45	neutral	0,34	neutral	-0,85	Neutral	0,37	Neutral	-0,35	Neutral
Q9UBC9	SPRR3	Q9UBC9_1-C74S	C	74	S	sF	neutral	0,17	neutral	0,14	neutral	0,07	neutral	0,63	deleterious	0,08	neutral	0,76	Neutral	0,47	Neutral	-0,35	Neutral
P02771	AFP	P02771_1-A544V	A	544	V	pM	deleterious	0,72	deleterious	0,65	deleterious	0,46	neutral	0,50	neutral	0,42	neutral	-1,43	Neutral	0,33	Neutral	-0,35	Neutral
E7EV56	PCM1	E7EV56_1-A703T	A	703	T	sM	neutral	0,20	neutral	0,41	neutral	0,34	neutral	0,50	neutral	0,30	neutral	-0,77	Neutral	0,38	Neutral	-0,35	Neutral
P14923	JUP	P14923_1-N690S	N	690	S	pM	deleterious	0,10	neutral	0,24	neutral	0,18	neutral	0,45	neutral	0,05	neutral	-0,43	Neutral	0,40	Neutral	-0,35	Neutral
B7Z896	KIFC3	B7Z896_1-E103K	E	103	K	pM	deleterious	0,34	neutral	0,65	deleterious	0,30	neutral	0,45	neutral	0,83	deleterious	-0,56	Neutral	0,39	Neutral	-0,35	Neutral
P43686	PSMC4	P43686_1-A75V	A	75	V	pM	deleterious	0,66	deleterious	0,62	deleterious	0,27	neutral	0,50	neutral	0,95	deleterious	-2,94	Deleterious	0,24	Neutral	-0,35	Neutral
Q92828	CORO2A	Q92828_1-E447Q	E	447	Q	sM	neutral	0,16	neutral	0,34	neutral	0,27	neutral	0,41	neutral	0,21	neutral	-0,31	Neutral	0,41	Neutral	-0,35	Neutral
Q6PCD5	RFWD3	Q6PCD5_1-R756H	R	756	H	pM	deleterious	0,32	neutral	0,03	neutral	0,10	neutral	0,50	neutral	0,28	neutral	0,11	Neutral	0,43	Neutral	-0,35	Neutral
Q96T91	GPHA2	Q96T91_1-E25K	E	25	K	sF	neutral	0,32	neutral	0,03	neutral	0,36	neutral	0,45	neutral	0,29	neutral	-0,33	Neutral	0,41	Neutral	-0,35	Neutral
J3KQ09	POLI	J3KQ09_1-M26T	M	26	T	sF	neutral	0,39	neutral	0,21	neutral	0,59	deleterious	0,63	deleterious	0,10	neutral	-0,93	Neutral	0,37	Neutral	-0,35	Neutral
B7WPF5	CAPN10	B7WPF5_1-R395Q	R	395	Q	pM	deleterious	0,13	neutral	0,33	neutral	0,18	neutral	0,45	neutral	0,21	neutral	-1,08	Neutral	0,36	Neutral	-0,34	Neutral
P78539	SRPX	P78539_1-N266S	N	266	S	sF	neutral	0,09	neutral	0,12	neutral	0,16	neutral	0,45	neutral	0,19	neutral	0,77	Neutral	0,48	Neutral	-0,34	Neutral
Q9H582	ZNF644	Q9H582_1-E537K	E	537	K	pF	deleterious	0,26	neutral	0,42	neutral	0,10	neutral	0,45	neutral	0,42	neutral	0,02	Neutral	0,43	Neutral	-0,34	Neutral
B4DG00	DDB1	B4DG00_1-D427N	D	427	N	pMsM	deleterious	0,17	neutral	0,19	neutral	0,12	neutral	0,45	neutral	0,70	deleterious	-1,67	Neutral	0,32	Neutral	-0,34	Neutral
C9JUT4	LPP	C9JUT4_1-P71S	P	71	S	sF	neutral	0,22	neutral	0,60	deleterious	0,56	deleterious	0,63	deleterious	0,57	deleterious	-3,63	Deleterious	0,20	Neutral	-0,34	Neutral
Q9Y597	KCTD3	Q9Y597_1-R117H	R	117	H	pM	deleterious	0,39	neutral	0,90	deleterious	0,22	neutral	0,50	neutral	0,69	deleterious	-1,85	Neutral	0,32	Neutral	-0,34	Neutral
J3KQS5	PLEKHA8	J3KQS5_2-N401D	N	401	D	pM	deleterious	0,03	neutral	0,67	deleterious	0,09	neutral	0,45	neutral	0,15	neutral	0,28	Neutral	0,45	Neutral	-0,34	Neutral
Q96JA3	PLEKHA8	Q96JA3_2-N375D	N	375	D	pM	deleterious	0,03	neutral	0,67	deleterious	0,13	neutral	0,45	neutral	0,15	neutral	0,28	Neutral	0,45	Neutral	-0,34	Neutral
Q8TBB7	DCAF5	Q8TBB7_1-Q85K	Q	85	K	pF	deleterious	0,10	neutral	0,14	neutral	0,11	neutral	0,45	neutral	0,39	neutral	-0,99	Neutral	0,37	Neutral	-0,34	Neutral
Q5XPI4	RNF123	Q5XPI4_1-N777S	N	777	S	pF	deleterious	0,10	neutral	0,43	neutral	0,36	neutral	0,45	neutral	0,40	neutral	0,33	Neutral	0,46	Neutral	-0,34	Neutral
O75112	LDB3	O75112_1-A638S	A	638	S	sF	neutral	0,31	neutral	0,72	deleterious	0,09	neutral	0,45	neutral	0,91	deleterious	-1,96	Neutral	0,31	Neutral	-0,34	Neutral
Q5SRE5	NUP188	Q5SRE5_1-P52T	P	52	T	pM	deleterious	0,17	neutral	0,46	neutral	0,54	deleterious	0,63	deleterious	0,93	deleterious	-3,54	Deleterious	0,21	Neutral	-0,34	Neutral
Q8N2E2	VWDE	Q8N2E2_1-A1310V	A	1310	V	sF	neutral	0,44	neutral	0,45	neutral	0,46	neutral	0,50	neutral	0,39	neutral	-1,52	Neutral	0,34	Neutral	-0,34	Neutral
Q6ZSB9	ZBTB49	Q6ZSB9_1-D88V	D	88	V	pM	deleterious	0,88	deleterious	0,55	deleterious	0,15	neutral	0,88	deleterious	0,83	deleterious	-3,42	Deleterious	0,22	Neutral	-0,33	Neutral
Q96DN2	VWCE	Q96DN2_1-R874H	R	874	H	pM	deleterious	0,28	neutral	0,46	neutral	0,15	neutral	0,50	neutral	0,24	neutral	-0,68	Neutral	0,40	Neutral	-0,33	Neutral
Q9Y5Q9	GTF3C3	Q9Y5Q9_1-L485M	L	485	M	sF	neutral	0,29	neutral	0,33	neutral	0,18	neutral	0,41	neutral	0,26	neutral	-0,09	Neutral	0,43	Neutral	-0,33	Neutral
E9PKW4	SULT1A2	E9PKW4_1-L189F	L	189	F	sM	neutral	0,50	neutral	0,03	neutral	0,30	neutral	0,50	neutral	0,09	neutral	-0,81	Neutral	0,39	Neutral	-0,33	Neutral
Q8N5H7	SH2D3C	Q8N5H7_1-R227Q	R	227	Q	pM	deleterious	0,62	deleterious	0,76	deleterious	0,67	deleterious	0,45	neutral	0,93	deleterious	-2,52	Deleterious	0,28	Neutral	-0,33	Neutral
Q53H12	AGK	Q53H12_1-E186K	E	186	K	pF	deleterious	0,08	neutral	0,22	neutral	0,10	neutral	0,45	neutral	0,74	deleterious	0,03	Neutral	0,44	Neutral	-0,33	Neutral
Q8IWY4	SCUBE1	Q8IWY4_1-R755H	R	755	H	pM	deleterious	0,66	deleterious	0,90	deleterious	0,37	neutral	0,50	neutral	0,91	deleterious	-3,49	Deleterious	0,22	Neutral	-0,33	Neutral
Q9NSE2	CISH	Q9NSE2_1-T168S	T	168	S	pM	deleterious	0,10	neutral	0,10	neutral	0,09	neutral	0,45	neutral	0,23	neutral	0,27	Neutral	0,46	Neutral	-0,33	Neutral
Q9BRJ7	NUDT16L1	Q9BRJ7_1-S2T	S	2	T	sM	neutral	0,72	deleterious	0,37	neutral	0,16	neutral	0,45	neutral	0,57	deleterious	-0,44	Neutral	0,41	Neutral	-0,33	Neutral
C9J266	RNF123	C9J266_1-N631S	N	631	S	pF	deleterious	0,10	neutral	0,43	neutral	0,42	neutral	0,45	neutral	0,40	neutral	0,32	Neutral	0,46	Neutral	-0,33	Neutral
P36222	CHI3L1	P36222_1-R144Q	R	144	Q	sF	neutral	0,23	neutral	0,25	neutral	0,10	neutral	0,45	neutral	0,23	neutral	0,15	Neutral	0,45	Neutral	-0,33	Neutral
H7C1N2	COBL	H7C1N2_1-E785K	E	785	K	pM	deleterious	0,19	neutral	0,62	deleterious	0,43	neutral	0,45	neutral	0,57	deleterious	-1,27	Neutral	0,36	Neutral	-0,33	Neutral
Q5VU43	PDE4DIP	Q5VU43_1-R194Q	R	194	Q	sF	neutral	0,07	neutral	0,27	neutral	0,08	neutral	0,45	neutral	0,03	neutral	0,18	Neutral	0,45	Neutral	-0,32	Neutral
Q6NSJ2	PHLDB3	Q6NSJ2_1-R173H	R	173	H	sF	neutral	0,41	neutral	0,07	neutral	0,18	neutral	0,50	neutral	0,47	neutral	-0,62	Neutral	0,40	Neutral	-0,32	Neutral
F5H3Q5	COL4A6	F5H3Q5_1-I1152T	I	1152	T	sF	neutral	0,13	neutral	0,20	neutral	0,17	neutral	0,63	deleterious	0,02	neutral	1,35	Neutral	0,53	Neutral	-0,32	Neutral
E5RFQ2	LAMA4	E5RFQ2_1-E90K	E	90	K	pM	deleterious	0,13	neutral	0,46	neutral	0,58	deleterious	0,45	neutral	0,28	neutral	-0,37	Neutral	0,42	Neutral	-0,32	Neutral
C9JQE8	NCOR2	C9JQE8_1-K527R	K	527	R	sF	neutral	0,57	deleterious	0,67	deleterious	0,38	neutral	0,41	neutral	0,34	neutral	-1,82	Neutral	0,33	Neutral	-0,32	Neutral
E7EPJ2	ITSN2	E7EPJ2_1-V550I	V	550	I	pM	deleterious	0,36	neutral	0,29	neutral	0,05	neutral	0,36	neutral	0,31	neutral	-0,35	Neutral	0,42	Neutral	-0,32	Neutral
Q6NV74	C2orf55	Q6NV74_1-E865K	E	865	K	pM	deleterious	0,38	neutral	0,65	deleterious	0,53	deleterious	0,45	neutral	0,42	neutral	-2,41	Neutral	0,29	Neutral	-0,32	Neutral
D6RJ00	ZBTB49	D6RJ00_1-D88V	D	88	V	pM	deleterious	0,88	deleterious	0,55	deleterious	0,26	neutral	0,88	deleterious	0,83	deleterious	-3,82	Deleterious	0,20	Neutral	-0,32	Neutral
E7ETP9	LAMP3	E7ETP9_1-Q159P	Q	159	P	pM	deleterious	0,51	neutral	0,15	neutral	0,80	deleterious	0,63	deleterious	0,62	deleterious	-2,84	Deleterious	0,27	Neutral	-0,32	Neutral
Q8IWX7	UNC45B	Q8IWX7_1-D879N	D	879	N	pF	deleterious	0,23	neutral	0,55	deleterious	0,18	neutral	0,45	neutral	0,59	deleterious	-1,26	Neutral	0,37	Neutral	-0,32	Neutral
Q9H501	ESF1	Q9H501_1-R799Q	R	799	Q	sF	neutral	0,03	neutral	0,03	neutral	0,16	neutral	0,45	neutral	0,06	neutral	0,61	Neutral	0,48	Neutral	-0,32	Neutral
C9J1B1	NAP1L4	C9J1B1_1-T24I	T	24	I	sM	neutral	0,47	neutral	0,24	neutral	0,22	neutral	0,63	deleterious	0,25	neutral	-1,30	Neutral	0,36	Neutral	-0,32	Neutral
B5MCR8	SLC30A6	B5MCR8_1-P306R	P	306	R	sM	neutral	0,66	deleterious	0,59	deleterious	0,50	neutral	0,75	deleterious	0,54	deleterious	-2,15	Neutral	0,31	Neutral	-0,32	Neutral
O95243	MBD4	O95243_1-R432H	R	432	H	pF	deleterious	0,47	neutral	0,90	deleterious	0,12	neutral	0,50	neutral	0,58	deleterious	-2,14	Neutral	0,31	Neutral	-0,32	Neutral
Q9H0W5	CCDC8	Q9H0W5_1-G317S	G	317	S	sF	neutral	0,09	neutral	0,28	neutral	0,43	neutral	0,50	neutral	0,25	neutral	0,54	Neutral	0,48	Neutral	-0,32	Neutral
G5EA06	MRPS27	G5EA06_1-K102R	K	102	R	sM	neutral	0,32	neutral	0,40	neutral	0,07	neutral	0,41	neutral	0,64	deleterious	-0,21	Neutral	0,44	Neutral	-0,32	Neutral
O43897	TLL1	O43897_1-T748M	T	748	M	sF	neutral	0,59	deleterious	0,90	deleterious	0,30	neutral	0,63	deleterious	0,68	deleterious	-4,55	Deleterious	0,16	Neutral	-0,32	Neutral
F8W9I4	MLLT4	F8W9I4_1-R198Q	R	198	Q	sF	neutral	0,13	neutral	0,29	neutral	0,18	neutral	0,45	neutral	0,30	neutral	-0,64	Neutral	0,41	Neutral	-0,32	Neutral
Q5VSF9	GRIN1	Q5VSF9_1-Q530K	Q	530	K	sM	neutral	0,23	neutral	0,14	neutral	0,14	neutral	0,45	neutral	0,50	neutral	-0,31	Neutral	0,43	Neutral	-0,32	Neutral
Q14160	SCRIB	Q14160_1-L382F	L	382	F	sM	neutral	0,88	deleterious	0,90	deleterious	0,53	deleterious	0,50	neutral	0,42	neutral	-3,78	Deleterious	0,21	Neutral	-0,32	Neutral
Q92794	KAT6A	Q92794_1-R1131H	R	1131	H	sM	neutral	0,43	neutral	0,03	neutral	0,12	neutral	0,50	neutral	0,19	neutral	-0,44	Neutral	0,42	Neutral	-0,32	Neutral
F8VQP2	ATXN2	F8VQP2_1-R301H	R	301	H	sM	neutral	0,40	neutral	0,90	deleterious	0,19	neutral	0,50	neutral	0,91	deleterious	-1,21	Neutral	0,37	Neutral	-0,31	Neutral
H0Y8P7	FIP1L1	H0Y8P7_1-E186Q	E	186	Q	sF	neutral	0,55	neutral	0,42	neutral	0,38	neutral	0,41	neutral	0,41	neutral	-0,93	Neutral	0,39	Neutral	-0,31	Neutral
O14920	IKBKB	O14920_1-E602K	E	602	K	pM	deleterious	0,32	neutral	0,90	deleterious	0,24	neutral	0,45	neutral	0,97	deleterious	-1,62	Neutral	0,35	Neutral	-0,31	Neutral
E7EPH8	GRAMD1B	E7EPH8_1-G320R	G	320	R	pF	deleterious	0,19	neutral	0,53	deleterious	0,50	neutral	0,75	deleterious	0,30	neutral	-0,13	Neutral	0,44	Neutral	-0,31	Neutral
Q5XPI4	RNF123	Q5XPI4_2-N967S	N	967	S	sM	neutral	0,31	neutral	0,47	neutral	0,21	neutral	0,45	neutral	0,79	deleterious	-2,22	Neutral	0,31	Neutral	-0,31	Neutral
F8W9S7	GAPVD1	F8W9S7_1-E1201Q	E	1201	Q	pM	deleterious	0,24	neutral	0,16	neutral	0,13	neutral	0,41	neutral	0,47	neutral	-0,70	Neutral	0,41	Neutral	-0,31	Neutral
O15020	SPTBN2	O15020_1-E934D	E	934	D	sM	neutral	0,03	neutral	0,03	neutral	0,06	neutral	0,41	neutral	0,12	neutral	1,21	Neutral	0,53	Neutral	-0,31	Neutral
F5H7D6	TLE3	F5H7D6_1-K224R	K	224	R	sM	neutral	0,22	neutral	0,31	neutral	0,11	neutral	0,41	neutral	0,31	neutral	-1,37	Neutral	0,37	Neutral	-0,31	Neutral
Q5SWX9	TPR	Q5SWX9_1-G114D	G	114	D	pM	deleterious	0,29	neutral	0,07	neutral	0,16	neutral	0,63	deleterious	0,35	neutral	-1,73	Neutral	0,35	Neutral	-0,31	Neutral
Q6ZN28	MACC1	Q6ZN28_1-M260R	M	260	R	pF	deleterious	0,34	neutral	0,03	neutral	0,52	deleterious	0,63	deleterious	0,08	neutral	0,75	Neutral	0,50	Neutral	-0,31	Neutral
E7EQ43	CCDC129	E7EQ43_1-R103T	R	103	T	sM	neutral	0,07	neutral	0,90	deleterious	0,23	neutral	0,63	deleterious	0,83	deleterious	-2,39	Neutral	0,30	Neutral	-0,31	Neutral
O15228	GNPAT	O15228_1-L470P	L	470	P	sM	neutral	0,40	neutral	0,07	neutral	0,28	neutral	0,88	deleterious	0,06	neutral	0,82	Neutral	0,51	Neutral	-0,31	Neutral
E9PFY5	MLLT4	E9PFY5_1-R197Q	R	197	Q	sF	neutral	0,13	neutral	0,29	neutral	0,15	neutral	0,45	neutral	0,30	neutral	-0,64	Neutral	0,42	Neutral	-0,31	Neutral
F8WAE6	MED12L	F8WAE6_1-N921H	N	921	H	sM	neutral	0,88	deleterious	0,76	deleterious	0,49	neutral	0,45	neutral	0,82	deleterious	-3,35	Deleterious	0,24	Neutral	-0,31	Neutral
B3KUF4	GATA4	B3KUF4_1-V61M	V	61	M	pF	deleterious	0,47	neutral	0,33	neutral	0,07	neutral	0,45	neutral	0,77	deleterious	-0,84	Neutral	0,40	Neutral	-0,31	Neutral
Q96M86	DNHD1	Q96M86_1-T3156A	T	3156	A	pM	deleterious	0,09	neutral	0,03	neutral	0,16	neutral	0,50	neutral	0,15	neutral	0,35	Neutral	0,48	Neutral	-0,31	Neutral
B4DT56	FDFT1	B4DT56_1-E114K	E	114	K	pF	deleterious	0,11	neutral	0,15	neutral	0,13	neutral	0,45	neutral	0,21	neutral	-0,45	Neutral	0,43	Neutral	-0,30	Neutral
Q5TIJ2	POGK	Q5TIJ2_1-E163K	E	163	K	sF	neutral	0,72	deleterious	0,76	deleterious	0,27	neutral	0,45	neutral	0,78	deleterious	0,11	Neutral	0,47	Neutral	-0,30	Neutral
Q86TI0	TBC1D1	Q86TI0_1-L493R	L	493	R	sM	neutral	0,59	deleterious	0,90	deleterious	0,33	neutral	0,75	deleterious	0,82	deleterious	-3,08	Deleterious	0,26	Neutral	-0,30	Neutral
Q96AQ6	PBXIP1	Q96AQ6_1-V238M	V	238	M	sF	neutral	0,33	neutral	0,13	neutral	0,12	neutral	0,45	neutral	0,57	deleterious	0,10	Neutral	0,47	Neutral	-0,30	Neutral
B3KQ95	FDFT1	B3KQ95_1-E88K	E	88	K	pF	deleterious	0,11	neutral	0,15	neutral	0,15	neutral	0,45	neutral	0,21	neutral	-0,72	Neutral	0,42	Neutral	-0,30	Neutral
P43357	MAGEA3	P43357_1-V308A	V	308	A	pM	deleterious	0,03	neutral	0,03	neutral	0,04	neutral	0,50	neutral	0,00	neutral	3,31	Neutral	0,67	Neutral	-0,30	Neutral
Q9UQB3	CTNND2	Q9UQB3_1-R1020Q	R	1020	Q	sF	neutral	0,88	deleterious	0,76	deleterious	0,17	neutral	0,45	neutral	0,92	deleterious	-1,18	Neutral	0,39	Neutral	-0,30	Neutral
Q6ZQQ6	WDR87	Q6ZQQ6_1-E2264K	E	2264	K	sF	neutral	0,06	neutral	0,69	deleterious	0,38	neutral	0,45	neutral	0,23	neutral	-0,60	Neutral	0,43	Neutral	-0,30	Neutral
Q8N0Z3	SPICE1	Q8N0Z3_1-R354H	R	354	H	sM	neutral	0,72	deleterious	0,50	deleterious	0,36	neutral	0,50	neutral	0,73	deleterious	-3,28	Deleterious	0,26	Neutral	-0,29	Neutral
Q9BYZ6	RHOBTB2	Q9BYZ6_1-V53L	V	53	L	sF	neutral	0,88	deleterious	0,66	deleterious	0,29	neutral	0,45	neutral	0,95	deleterious	-2,53	Deleterious	0,31	Neutral	-0,29	Neutral
F5GZ12	SPRR3	F5GZ12_1-C74S	C	74	S	sF	neutral	0,17	neutral	0,14	neutral	0,14	neutral	0,63	deleterious	0,08	neutral	0,25	Neutral	0,48	Neutral	-0,29	Neutral
Q9NQS7	INCENP	Q9NQS7_1-D435H	D	435	H	pM	deleterious	0,51	neutral	0,67	deleterious	0,29	neutral	0,63	deleterious	0,23	neutral	-2,23	Neutral	0,33	Neutral	-0,29	Neutral
Q14690	PDCD11	Q14690_1-R964H	R	964	H	pFsF	deleterious	0,32	neutral	0,17	neutral	0,06	neutral	0,50	neutral	0,42	neutral	-1,51	Neutral	0,37	Neutral	-0,29	Neutral
Q6ZRS4	CCDC129	Q6ZRS4_1-R103T	R	103	T	sM	neutral	0,07	neutral	0,90	deleterious	0,40	neutral	0,63	deleterious	0,83	deleterious	-2,27	Neutral	0,33	Neutral	-0,29	Neutral
Q8N8V2	GBP7	Q8N8V2_1-M315V	M	315	V	pM	deleterious	0,03	neutral	0,03	neutral	0,17	neutral	0,45	neutral	0,00	neutral	2,58	Neutral	0,63	Neutral	-0,29	Neutral
P61978	HNRNPK	P61978_1-R377H	R	377	H	sM	neutral	0,15	neutral	0,24	neutral	0,43	neutral	0,50	neutral	0,74	deleterious	-1,50	Neutral	0,37	Neutral	-0,29	Neutral
Q6LET9	LAMA4	Q6LET9_1-E90K	E	90	K	pM	deleterious	0,13	neutral	0,46	neutral	0,24	neutral	0,45	neutral	0,28	neutral	0,07	Neutral	0,47	Neutral	-0,29	Neutral
Q9NZM4	GLTSCR1	Q9NZM4_1-A982T	A	982	T	sF	neutral	0,03	neutral	0,07	neutral	0,09	neutral	0,50	neutral	0,05	neutral	0,64	Neutral	0,51	Neutral	-0,29	Neutral
E7EQY1	FAM136A	E7EQY1_1-R8L	R	8	L	pM	deleterious	0,57	deleterious	0,18	neutral	0,45	neutral	0,75	deleterious	0,57	deleterious	-1,08	Neutral	0,40	Neutral	-0,29	Neutral
F5H579	CARS2	F5H579_1-R173C	R	173	C	pM	deleterious	0,88	deleterious	0,72	deleterious	0,81	deleterious	0,88	deleterious	0,53	deleterious	-4,31	Deleterious	0,20	Neutral	-0,29	Neutral
P49335	POU3F4	P49335_1-S268G	S	268	G	pF	deleterious	0,45	neutral	0,09	neutral	0,20	neutral	0,50	neutral	0,34	neutral	-3,55	Deleterious	0,25	Neutral	-0,29	Neutral
F5H7G2	RGMA	F5H7G2_1-V270I	V	270	I	pM	deleterious	0,53	neutral	0,66	deleterious	0,18	neutral	0,36	neutral	0,87	deleterious	-0,88	Neutral	0,42	Neutral	-0,28	Neutral
O95486	SEC24A	O95486_1-P1030T	P	1030	T	pM	deleterious	0,28	neutral	0,14	neutral	0,28	neutral	0,63	deleterious	0,20	neutral	-1,00	Neutral	0,41	Neutral	-0,28	Neutral
Q6PI48	DARS2	Q6PI48_1-H611R	H	611	R	pM	deleterious	0,15	neutral	0,03	neutral	0,05	neutral	0,50	neutral	0,09	neutral	1,48	Neutral	0,57	Neutral	-0,28	Neutral
Q96EY7	PTCD3	Q96EY7_1-R80T	R	80	T	sM	neutral	0,72	deleterious	0,60	deleterious	0,46	neutral	0,63	deleterious	0,82	deleterious	-3,98	Deleterious	0,22	Neutral	-0,28	Neutral
Q9NQC7	CYLD	Q9NQC7_1-L212S	L	212	S	sF	neutral	0,16	neutral	0,63	deleterious	0,31	neutral	0,75	deleterious	0,45	neutral	-0,39	Neutral	0,45	Neutral	-0,28	Neutral
P35321	SPRR1A	P35321_1-K60E	K	60	E	pM	deleterious	0,50	neutral	0,26	neutral	0,43	neutral	0,45	neutral	0,26	neutral	-2,39	Neutral	0,33	Neutral	-0,28	Neutral
B4DJE5	FDFT1	B4DJE5_1-E156K	E	156	K	pF	deleterious	0,11	neutral	0,15	neutral	0,23	neutral	0,45	neutral	0,21	neutral	-0,59	Neutral	0,44	Neutral	-0,27	Neutral
Q92797	SYMPK	Q92797_1-D818N	D	818	N	pM	deleterious	0,45	neutral	0,52	deleterious	0,10	neutral	0,45	neutral	0,70	deleterious	-1,98	Neutral	0,35	Neutral	-0,27	Neutral
H7BYZ1	ODZ2	H7BYZ1_1-N143S	N	143	S	sM	neutral	0,62	deleterious	0,30	neutral	0,41	neutral	0,45	neutral	0,34	neutral	-2,34	Neutral	0,33	Neutral	-0,27	Neutral
O15060	ZBTB39	O15060_1-V367L	V	367	L	sF	neutral	0,88	deleterious	0,20	neutral	0,37	neutral	0,45	neutral	0,38	neutral	-0,55	Neutral	0,45	Neutral	-0,27	Neutral
H0Y9I8	C5orf42	H0Y9I8_1-K1014E	K	1014	E	sF	neutral	0,62	deleterious	0,14	neutral	0,38	neutral	0,45	neutral	0,39	neutral	-1,40	Neutral	0,39	Neutral	-0,27	Neutral
Q8NCN2	ZBTB34	Q8NCN2_1-K47R	K	47	R	sF	neutral	0,20	neutral	0,37	neutral	0,13	neutral	0,41	neutral	0,72	deleterious	0,26	Neutral	0,50	Neutral	-0,27	Neutral
E7EPC8	CTNND2	E7EPC8_1-R929Q	R	929	Q	sF	neutral	0,88	deleterious	0,76	deleterious	0,16	neutral	0,45	neutral	0,92	deleterious	-1,46	Neutral	0,39	Neutral	-0,27	Neutral
E9PC15	AGK	E9PC15_1-E158K	E	158	K	pF	deleterious	0,08	neutral	0,22	neutral	0,15	neutral	0,45	neutral	0,74	deleterious	-0,17	Neutral	0,47	Neutral	-0,27	Neutral
B4DXS3	ARMC3	B4DXS3_1-S411T	S	411	T	pM	deleterious	0,24	neutral	0,14	neutral	0,21	neutral	0,45	neutral	0,13	neutral	-0,62	Neutral	0,44	Neutral	-0,27	Neutral
Q86V15	CASZ1	Q86V15_1-A1141T	A	1141	T	sM	neutral	0,03	neutral	0,10	neutral	0,09	neutral	0,50	neutral	0,32	neutral	-0,05	Neutral	0,48	Neutral	-0,27	Neutral
E9PE95	GPAT2	E9PE95_1-E474K	E	474	K	sF	neutral	0,08	neutral	0,47	neutral	0,32	neutral	0,45	neutral	0,30	neutral	-0,81	Neutral	0,43	Neutral	-0,27	Neutral
H7BXG9	EFR3B	H7BXG9_1-A237S	A	237	S	pF	deleterious	0,03	neutral	0,03	neutral	0,11	neutral	0,45	neutral	0,08	neutral	0,10	Neutral	0,49	Neutral	-0,27	Neutral
Q92539	LPIN2	Q92539_1-N724S	N	724	S	pM	deleterious	0,08	neutral	0,37	neutral	0,18	neutral	0,45	neutral	0,24	neutral	-0,15	Neutral	0,48	Neutral	-0,26	Neutral
P58005	SESN3	P58005_1-Q175E	Q	175	E	sF	neutral	0,03	neutral	0,23	neutral	0,07	neutral	0,41	neutral	0,25	neutral	0,64	Neutral	0,53	Neutral	-0,26	Neutral
Q8TEX9	IPO4	Q8TEX9_1-A188T	A	188	T	sM	neutral	0,37	neutral	0,03	neutral	0,19	neutral	0,50	neutral	0,35	neutral	0,14	Neutral	0,50	Neutral	-0,26	Neutral
Q04726	TLE3	Q04726_1-A403T	A	403	T	pM	deleterious	0,44	neutral	0,90	deleterious	0,18	neutral	0,50	neutral	0,76	deleterious	-1,15	Neutral	0,41	Neutral	-0,26	Neutral
Q9UHB7	AFF4	Q9UHB7_1-R544H	R	544	H	sM	neutral	0,57	deleterious	0,90	deleterious	0,35	neutral	0,50	neutral	0,90	deleterious	-1,77	Neutral	0,38	Neutral	-0,26	Neutral
Q8TDG4	HELQ	Q8TDG4_1-K278T	K	278	T	pM	deleterious	0,41	neutral	0,36	neutral	0,39	neutral	0,63	deleterious	0,28	neutral	-1,11	Neutral	0,42	Neutral	-0,26	Neutral
Q9BYX2	TBC1D2	Q9BYX2_1-R605H	R	605	H	pM	deleterious	0,62	deleterious	0,90	deleterious	0,53	deleterious	0,50	neutral	0,91	deleterious	-1,46	Neutral	0,40	Neutral	-0,26	Neutral
B5MDK9	VCX3B	B5MDK9_1-V214M	V	214	M	pM	deleterious	0,88	deleterious	0,53	deleterious	0,28	neutral	0,45	neutral	0,09	neutral	-0,10	Neutral	0,48	Neutral	-0,26	Neutral
Q07627	KRTAP1-1	Q07627_1-A149T	A	149	T	pM	deleterious	0,88	deleterious	0,90	deleterious	0,51	deleterious	0,50	neutral	0,72	deleterious	-2,90	Deleterious	0,31	Neutral	-0,26	Neutral
Q9P0R6	C14orf129	Q9P0R6_1-A132T	A	132	T	pF	deleterious	0,15	neutral	0,34	neutral	0,38	neutral	0,50	neutral	0,35	neutral	-0,65	Neutral	0,45	Neutral	-0,26	Neutral
Q9P1I2	SLC16A10	Q9P1I2_1-L96I	L	96	I	pM	deleterious	0,25	neutral	0,90	deleterious	0,12	neutral	0,41	neutral	0,49	neutral	-0,39	Neutral	0,47	Neutral	-0,26	Neutral
Q5JW49	MYH7B	Q5JW49_1-K20Q	K	20	Q	sF	neutral	0,88	deleterious	0,65	deleterious	0,49	neutral	0,45	neutral	0,61	deleterious	-3,91	Deleterious	0,24	Neutral	-0,26	Neutral
Q86UB2	ERCC5;BIVM	Q86UB2_1-Q461H	Q	461	H	sM	neutral	0,53	neutral	0,10	neutral	0,16	neutral	0,50	neutral	0,29	neutral	-1,77	Neutral	0,38	Neutral	-0,26	Neutral
Q4ZHG4	FNDC1	Q4ZHG4_1-K1441R	K	1441	R	sM	neutral	0,48	neutral	0,33	neutral	0,18	neutral	0,41	neutral	0,32	neutral	-1,69	Neutral	0,39	Neutral	-0,26	Neutral
E9PSF2	STIL	E9PSF2_1-I436T	I	436	T	pM	deleterious	0,08	neutral	0,07	neutral	0,18	neutral	0,63	deleterious	0,04	neutral	0,02	Neutral	0,49	Neutral	-0,26	Neutral
E9PR17	CD59	E9PR17_1-E98K	E	98	K	pM	deleterious	0,30	neutral	0,17	neutral	0,42	neutral	0,45	neutral	0,10	neutral	-0,17	Neutral	0,48	Neutral	-0,26	Neutral
G3V2Y8	CBLN3	G3V2Y8_1-R70Q	R	70	Q	sM	neutral	0,62	deleterious	0,66	deleterious	0,20	neutral	0,45	neutral	0,89	deleterious	-0,72	Neutral	0,45	Neutral	-0,26	Neutral
E9PBB9	MAPK8IP1	E9PBB9_1-A655T	A	655	T	pM	deleterious	0,16	neutral	0,58	deleterious	0,10	neutral	0,50	neutral	0,72	deleterious	-0,88	Neutral	0,44	Neutral	-0,26	Neutral
F8W6X9	SDK1	F8W6X9_1-G407E	G	407	E	pM	deleterious	0,25	neutral	0,27	neutral	0,16	neutral	0,75	deleterious	0,02	neutral	0,98	Neutral	0,56	Neutral	-0,25	Neutral
Q5VZM2	RRAGB	Q5VZM2_1-H165R	H	165	R	sF	neutral	0,03	neutral	0,10	neutral	0,06	neutral	0,50	neutral	0,23	neutral	-2,40	Neutral	0,34	Neutral	-0,25	Neutral
Q9H7R0	ZNF442	Q9H7R0_1-E548K	E	548	K	sF	neutral	0,57	deleterious	0,10	neutral	0,32	neutral	0,45	neutral	0,22	neutral	-0,92	Neutral	0,44	Neutral	-0,25	Neutral
F8VX13	PFKM	F8VX13_1-D145N	D	145	N	pMsM	deleterious	0,28	neutral	0,25	neutral	0,16	neutral	0,45	neutral	0,53	deleterious	0,35	Neutral	0,52	Neutral	-0,25	Neutral
E2PU09	PLXNB2	E2PU09_1-D423E	D	423	E	pM	deleterious	0,21	neutral	0,18	neutral	0,20	neutral	0,41	neutral	0,02	neutral	-0,15	Neutral	0,49	Neutral	-0,25	Neutral
Q7Z333	SETX	Q7Z333_1-E1484K	E	1484	K	pM	deleterious	0,36	neutral	0,22	neutral	0,63	deleterious	0,45	neutral	0,13	neutral	-0,50	Neutral	0,46	Neutral	-0,25	Neutral
Q6UW01	CBLN3	Q6UW01_1-R121Q	R	121	Q	sM	neutral	0,62	deleterious	0,66	deleterious	0,24	neutral	0,45	neutral	0,89	deleterious	-0,78	Neutral	0,45	Neutral	-0,25	Neutral
O95905	ECD	O95905_1-E528K	E	528	K	pM	deleterious	0,10	neutral	0,20	neutral	0,30	neutral	0,45	neutral	0,03	neutral	-0,91	Neutral	0,44	Neutral	-0,25	Neutral
E7ERK7	WDR67	E7ERK7_1-R539T	R	539	T	pM	deleterious	0,62	deleterious	0,22	neutral	0,19	neutral	0,63	deleterious	0,32	neutral	-2,41	Neutral	0,34	Neutral	-0,25	Neutral
Q9UI09	NDUFA12	Q9UI09_1-R106H	R	106	H	pM	deleterious	0,47	neutral	0,16	neutral	0,17	neutral	0,50	neutral	0,47	neutral	-0,89	Neutral	0,44	Neutral	-0,25	Neutral
Q14687	KIAA0182	Q14687_1-R503Q	R	503	Q	pM	deleterious	0,18	neutral	0,90	deleterious	0,32	neutral	0,45	neutral	0,74	deleterious	-0,19	Neutral	0,49	Neutral	-0,25	Neutral
F5H6I3	NELL1	F5H6I3_1-R402C	R	402	C	sF	neutral	0,41	neutral	0,90	deleterious	0,79	deleterious	0,88	deleterious	0,77	deleterious	-2,19	Neutral	0,36	Neutral	-0,25	Neutral
F8WEF5	PHRF1	F8WEF5_1-D1368N	D	1368	N	pM	deleterious	0,72	deleterious	0,28	neutral	0,34	neutral	0,45	neutral	0,68	deleterious	-1,53	Neutral	0,40	Neutral	-0,25	Neutral
O15034	RIMBP2	O15034_1-A65S	A	65	S	sM	neutral	0,11	neutral	0,22	neutral	0,23	neutral	0,45	neutral	0,43	neutral	-1,04	Neutral	0,43	Neutral	-0,25	Neutral
F5H8L7	ZNF384	F5H8L7_1-N7S	N	7	S	sF	neutral	0,43	neutral	0,72	deleterious	0,23	neutral	0,45	neutral	0,83	deleterious	-3,03	Deleterious	0,31	Neutral	-0,25	Neutral
J9JIC9	C5orf42	J9JIC9_1-K846E	K	846	E	sF	neutral	0,62	deleterious	0,14	neutral	0,50	deleterious	0,45	neutral	0,39	neutral	-1,68	Neutral	0,39	Neutral	-0,25	Neutral
J3KNC5	NELL1	J3KNC5_1-R487C	R	487	C	sF	neutral	0,41	neutral	0,90	deleterious	0,85	deleterious	0,88	deleterious	0,77	deleterious	-2,22	Neutral	0,36	Neutral	-0,25	Neutral
Q9BYQ3	KRTAP9-3	Q9BYQ3_1-S6P	S	6	P	pM	deleterious	0,27	neutral	0,67	deleterious	0,60	deleterious	0,63	deleterious	0,29	neutral	-2,57	Deleterious	0,34	Neutral	-0,25	Neutral
B7Z278	RAPGEF4	B7Z278_1-R441H	R	441	H	sM	neutral	0,66	deleterious	0,72	deleterious	0,32	neutral	0,50	neutral	0,88	deleterious	-1,14	Neutral	0,43	Neutral	-0,24	Neutral
Q06828	FMOD	Q06828_1-G266A	G	266	A	pF	deleterious	0,09	neutral	0,17	neutral	0,32	neutral	0,50	neutral	0,04	neutral	0,07	Neutral	0,51	Neutral	-0,24	Neutral
Q96QU8	XPO6	Q96QU8_1-L512V	L	512	V	sM	neutral	0,15	neutral	0,46	neutral	0,10	neutral	0,45	neutral	0,42	neutral	-1,05	Neutral	0,44	Neutral	-0,24	Neutral
E9PBC6	TACC2	E9PBC6_1-R2569C	R	2569	C	sM	neutral	0,57	deleterious	0,69	deleterious	0,35	neutral	0,88	deleterious	0,32	neutral	-3,59	Deleterious	0,28	Neutral	-0,24	Neutral
Q9BYZ6	RHOBTB2	Q9BYZ6_2-D629N	D	629	N	sM	neutral	0,48	neutral	0,43	neutral	0,35	neutral	0,45	neutral	0,82	deleterious	-1,20	Neutral	0,43	Neutral	-0,24	Neutral
O60551	NMT2	O60551_1-S66T	S	66	T	pM	deleterious	0,10	neutral	0,19	neutral	0,09	neutral	0,45	neutral	0,48	neutral	-0,53	Neutral	0,47	Neutral	-0,24	Neutral
Q9H269	VPS16	Q9H269_1-S334N	S	334	N	sF	neutral	0,39	neutral	0,36	neutral	0,23	neutral	0,45	neutral	0,53	deleterious	-0,99	Neutral	0,44	Neutral	-0,24	Neutral
F6V2D4	LGALS8	F6V2D4_1-P177T	P	177	T	sF	neutral	0,44	neutral	0,19	neutral	0,39	neutral	0,63	deleterious	0,33	neutral	-1,23	Neutral	0,43	Neutral	-0,24	Neutral
Q15172	PPP2R5A	Q15172_1-D432N	D	432	N	sF	neutral	0,62	deleterious	0,21	neutral	0,22	neutral	0,45	neutral	0,88	deleterious	-2,53	Deleterious	0,34	Neutral	-0,24	Neutral
B7ZME7	FAM196A	B7ZME7_1-R232Q	R	232	Q	sM	neutral	0,25	neutral	0,48	neutral	0,45	neutral	0,45	neutral	0,13	neutral	-1,25	Neutral	0,43	Neutral	-0,24	Neutral
Q8NFU7	TET1	Q8NFU7_1-K628R	K	628	R	pM	deleterious	0,88	deleterious	0,62	deleterious	0,20	neutral	0,41	neutral	0,50	neutral	-1,56	Neutral	0,41	Neutral	-0,24	Neutral
Q9H2K8	TAOK3	Q9H2K8_1-T499A	T	499	A	pM	deleterious	0,29	neutral	0,09	neutral	0,12	neutral	0,50	neutral	0,54	deleterious	-1,40	Neutral	0,42	Neutral	-0,24	Neutral
Q96AE7	TTC17	Q96AE7_1-R1139C	R	1139	C	pM	deleterious	0,88	deleterious	0,90	deleterious	0,49	neutral	0,88	deleterious	0,82	deleterious	-1,94	Neutral	0,38	Neutral	-0,24	Neutral
Q8N6G6	ADAMTSL1	Q8N6G6_1-V649M	V	649	M	pM	deleterious	0,34	neutral	0,56	deleterious	0,34	neutral	0,45	neutral	0,70	deleterious	-0,59	Neutral	0,47	Neutral	-0,24	Neutral
H7C440	DIS3L2	H7C440_1-A145V	A	145	V	pM	deleterious	0,31	neutral	0,21	neutral	0,12	neutral	0,50	neutral	0,13	neutral	-0,89	Neutral	0,45	Neutral	-0,24	Neutral
Q9Y2G0	EFR3B	Q9Y2G0_1-A358S	A	358	S	pF	deleterious	0,03	neutral	0,03	neutral	0,12	neutral	0,45	neutral	0,08	neutral	0,14	Neutral	0,52	Neutral	-0,24	Neutral
Q8NB90	SPATA5	Q8NB90_1-I825T	I	825	T	pM	deleterious	0,72	deleterious	0,07	neutral	0,44	neutral	0,63	deleterious	0,26	neutral	-1,07	Neutral	0,44	Neutral	-0,24	Neutral
B3KV95	FBXO18	B3KV95_1-V241M	V	241	M	pM	deleterious	0,88	deleterious	0,90	deleterious	0,23	neutral	0,45	neutral	0,79	deleterious	-1,48	Neutral	0,41	Neutral	-0,23	Neutral
E9PSF2	STIL	E9PSF2_1-N439D	N	439	D	pM	deleterious	0,25	neutral	0,31	neutral	0,33	neutral	0,45	neutral	0,11	neutral	-0,89	Neutral	0,45	Neutral	-0,23	Neutral
P36776	LONP1	P36776_1-E180K	E	180	K	sF	neutral	0,43	neutral	0,24	neutral	0,22	neutral	0,45	neutral	0,17	neutral	-1,35	Neutral	0,42	Neutral	-0,23	Neutral
Q3B7T1	C10orf137	Q3B7T1_1-R61Q	R	61	Q	pF	deleterious	0,12	neutral	0,16	neutral	0,24	neutral	0,45	neutral	0,42	neutral	-0,27	Neutral	0,49	Neutral	-0,23	Neutral
E7EWY6	TNKS	E7EWY6_1-R568T	R	568	T	pF	deleterious	0,23	neutral	0,43	neutral	0,31	neutral	0,63	deleterious	0,67	deleterious	-1,55	Neutral	0,41	Neutral	-0,23	Neutral
P30533	LRPAP1	P30533_1-E315K	E	315	K	pM	deleterious	0,55	neutral	0,56	deleterious	0,60	deleterious	0,45	neutral	0,71	deleterious	-1,20	Neutral	0,43	Neutral	-0,23	Neutral
Q92499	DDX1	Q92499_1-V469I	V	469	I	sF	neutral	0,45	neutral	0,31	neutral	0,07	neutral	0,36	neutral	0,74	deleterious	-0,49	Neutral	0,48	Neutral	-0,23	Neutral
Q5QGS0	KIAA2022	Q5QGS0_2-P78A	P	78	A	sF	neutral	0,88	deleterious	0,31	neutral	0,57	deleterious	0,63	deleterious	0,11	neutral	-1,38	Neutral	0,43	Neutral	-0,23	Neutral
E7ET77	STX3	E7ET77_1-K102E	K	102	E	sF	neutral	0,29	neutral	0,54	deleterious	0,19	neutral	0,45	neutral	0,63	deleterious	-1,81	Neutral	0,40	Neutral	-0,23	Neutral
B4DVD8	CASP1	B4DVD8_1-P24L	P	24	L	pM	deleterious	0,53	neutral	0,24	neutral	0,55	deleterious	0,88	deleterious	0,26	neutral	-1,22	Neutral	0,44	Neutral	-0,23	Neutral
Q6ZMU5	TRIM72	Q6ZMU5_1-E290K	E	290	K	sF	neutral	0,50	neutral	0,21	neutral	0,46	neutral	0,45	neutral	0,23	neutral	-1,08	Neutral	0,45	Neutral	-0,23	Neutral
H3BM04	PTPN12	H3BM04_1-R189Q	R	189	Q	sF	neutral	0,24	neutral	0,03	neutral	0,10	neutral	0,45	neutral	0,03	neutral	0,07	Neutral	0,52	Neutral	-0,23	Neutral
Q13823	GNL2	Q13823_1-R299Q	R	299	Q	sF	neutral	0,62	deleterious	0,76	deleterious	0,24	neutral	0,45	neutral	0,97	deleterious	-3,95	Deleterious	0,26	Neutral	-0,23	Neutral
Q9H2M9	RAB3GAP2	Q9H2M9_1-V1124L	V	1124	L	sF	neutral	0,20	neutral	0,07	neutral	0,26	neutral	0,45	neutral	0,35	neutral	-1,04	Neutral	0,45	Neutral	-0,23	Neutral
B7Z8Q5	HABP2	B7Z8Q5_1-M232L	M	232	L	sF	neutral	0,29	neutral	0,42	neutral	0,31	neutral	0,41	neutral	0,71	deleterious	-1,42	Neutral	0,42	Neutral	-0,23	Neutral
B1AN48	SPRR3	B1AN48_1-C74S	C	74	S	sF	neutral	0,17	neutral	0,14	neutral	0,24	neutral	0,63	deleterious	0,08	neutral	1,39	Neutral	0,60	Neutral	-0,23	Neutral
P35237	SERPINB6	P35237_1-M90V	M	90	V	pF	deleterious	0,03	neutral	0,03	neutral	0,17	neutral	0,45	neutral	0,04	neutral	0,35	Neutral	0,54	Neutral	-0,23	Neutral
C9JEE0	IGLL1	C9JEE0_1-T96K	T	96	K	pM	deleterious	0,26	neutral	0,17	neutral	0,22	neutral	0,63	deleterious	0,14	neutral	0,06	Neutral	0,52	Neutral	-0,22	Neutral
B3KS81	SRRM5	B3KS81_1-P222L	P	222	L	sF	neutral	0,03	neutral	0,21	neutral	0,36	neutral	0,88	deleterious	0,01	neutral	-0,04	Neutral	0,51	Neutral	-0,22	Neutral
E7ENQ6	YJEFN3;NDUFA13;CTC-260F20.3	E7ENQ6_1-V101M	V	101	M	pM	deleterious	0,88	deleterious	0,90	deleterious	0,26	neutral	0,45	neutral	0,37	neutral	-1,39	Neutral	0,43	Neutral	-0,22	Neutral
E7ESW6	WDR87	E7ESW6_1-E2303K	E	2303	K	sF	neutral	0,06	neutral	0,69	deleterious	0,43	neutral	0,45	neutral	0,23	neutral	-0,60	Neutral	0,48	Neutral	-0,22	Neutral
E9PPK1	TREH	E9PPK1_1-Q75H	Q	75	H	pM	deleterious	0,53	neutral	0,29	neutral	0,47	neutral	0,50	neutral	0,48	neutral	-1,71	Neutral	0,41	Neutral	-0,22	Neutral
Q5JW46	MYH7B	Q5JW46_1-K20Q	K	20	Q	sF	neutral	0,88	deleterious	0,65	deleterious	0,54	deleterious	0,45	neutral	0,61	deleterious	-3,91	Deleterious	0,27	Neutral	-0,22	Neutral
Q15468	STIL	Q15468_1-N439D	N	439	D	pM	deleterious	0,25	neutral	0,31	neutral	0,36	neutral	0,45	neutral	0,11	neutral	-0,80	Neutral	0,47	Neutral	-0,22	Neutral
C9J5L1	U2SURP	C9J5L1_1-K98R	K	98	R	pM	deleterious	0,40	neutral	0,59	deleterious	0,15	neutral	0,41	neutral	0,83	deleterious	-1,63	Neutral	0,42	Neutral	-0,22	Neutral
A8MQ02	MLLT4	A8MQ02_1-R197Q	R	197	Q	sF	neutral	0,13	neutral	0,29	neutral	0,25	neutral	0,45	neutral	0,30	neutral	-0,40	Neutral	0,50	Neutral	-0,22	Neutral
E9PKW2	ANO3	E9PKW2_1-A119T	A	119	T	pM	deleterious	0,21	neutral	0,27	neutral	0,26	neutral	0,50	neutral	0,55	deleterious	-0,03	Neutral	0,52	Neutral	-0,22	Neutral
Q9BYW2	SETD2	Q9BYW2_1-I41F	I	41	F	pM	deleterious	0,88	deleterious	0,30	neutral	0,36	neutral	0,50	neutral	0,31	neutral	-1,03	Neutral	0,46	Neutral	-0,22	Neutral
Q8IUC4	RHPN2	Q8IUC4_1-R190Q	R	190	Q	pM	deleterious	0,57	deleterious	0,38	neutral	0,15	neutral	0,45	neutral	0,64	deleterious	-2,94	Deleterious	0,34	Neutral	-0,22	Neutral
C9K0F3	TPST1	C9K0F3_1-I35V	I	35	V	pM	deleterious	0,34	neutral	0,14	neutral	0,18	neutral	0,36	neutral	0,36	neutral	-0,91	Neutral	0,47	Neutral	-0,21	Neutral
Q16531	DDB1	Q16531_1-R114H	R	114	H	sF	neutral	0,88	deleterious	0,47	neutral	0,57	deleterious	0,50	neutral	0,76	deleterious	-3,72	Deleterious	0,29	Neutral	-0,21	Neutral
C9JQE8	NCOR2	C9JQE8_1-K527E	K	527	E	pM	deleterious	0,03	neutral	0,67	deleterious	0,44	neutral	0,45	neutral	0,34	neutral	-1,43	Neutral	0,43	Neutral	-0,21	Neutral
Q9HC84	MUC5B	Q9HC84_1-V2574A	V	2574	A	pM	deleterious	0,88	deleterious	0,03	neutral	0,06	neutral	0,50	neutral	0,08	neutral	-0,36	Neutral	0,50	Neutral	-0,21	Neutral
E9PBJ0	MUC5B	E9PBJ0_1-V2577A	V	2577	A	pM	deleterious	0,88	deleterious	0,03	neutral	0,08	neutral	0,50	neutral	0,08	neutral	-0,36	Neutral	0,50	Neutral	-0,21	Neutral
D6RJC7	MRPS27	D6RJC7_1-K102R	K	102	R	sM	neutral	0,32	neutral	0,40	neutral	0,09	neutral	0,41	neutral	0,64	deleterious	-0,22	Neutral	0,51	Neutral	-0,21	Neutral
Q96DR4	STARD4	Q96DR4_1-Q20H	Q	20	H	pM	deleterious	0,48	neutral	0,50	deleterious	0,62	deleterious	0,50	neutral	0,49	neutral	-1,56	Neutral	0,42	Neutral	-0,21	Neutral
Q8NEH6	MNS1	Q8NEH6_1-R320Q	R	320	Q	pM	deleterious	0,28	neutral	0,39	neutral	0,39	neutral	0,45	neutral	0,61	deleterious	-2,58	Deleterious	0,36	Neutral	-0,21	Neutral
D3DPN2	SDC3	D3DPN2_1-T111A	T	111	A	pM	deleterious	0,10	neutral	0,07	neutral	0,25	neutral	0,50	neutral	0,01	neutral	-0,24	Neutral	0,51	Neutral	-0,21	Neutral
A6NIZ6	ASXL1	A6NIZ6_1-R392H	R	392	H	sM	neutral	0,47	neutral	0,90	deleterious	0,35	neutral	0,50	neutral	0,53	deleterious	-2,42	Neutral	0,37	Neutral	-0,21	Neutral
P98179	RBM3	P98179_1-R145H	R	145	H	pM	deleterious	0,59	deleterious	0,43	neutral	0,07	neutral	0,50	neutral	0,45	neutral	-0,36	Neutral	0,50	Neutral	-0,21	Neutral
Q5M9N0	CCDC158	Q5M9N0_1-R78H	R	78	H	pF	deleterious	0,62	deleterious	0,76	deleterious	0,54	deleterious	0,50	neutral	0,60	deleterious	-1,28	Neutral	0,44	Neutral	-0,21	Neutral
P82094	TMF1	P82094_1-K858E	K	858	E	pF	deleterious	0,22	neutral	0,64	deleterious	0,16	neutral	0,45	neutral	0,38	neutral	-0,94	Neutral	0,47	Neutral	-0,21	Neutral
E9PJP9	RAPSN	E9PJP9_1-V45M	V	45	M	sF	neutral	0,53	neutral	0,76	deleterious	0,65	deleterious	0,45	neutral	0,93	deleterious	-0,42	Neutral	0,50	Neutral	-0,21	Neutral
G8JLI5	WDR45	G8JLI5_1-V266M	V	266	M	pM	deleterious	0,17	neutral	0,25	neutral	0,11	neutral	0,45	neutral	0,22	neutral	-0,43	Neutral	0,50	Neutral	-0,21	Neutral
P52736	ZNF133	P52736_1-V243M	V	243	M	sF	neutral	0,32	neutral	0,90	deleterious	0,25	neutral	0,45	neutral	0,43	neutral	-0,89	Neutral	0,47	Neutral	-0,21	Neutral
Q9Y6C2	EMILIN1	Q9Y6C2_1-E183A	E	183	A	pM	deleterious	0,43	neutral	0,36	neutral	0,45	neutral	0,63	deleterious	0,43	neutral	-4,07	Deleterious	0,27	Neutral	-0,21	Neutral
Q9NUJ7	PLCXD1	Q9NUJ7_1-R233Q	R	233	Q	pFsF	deleterious	0,11	neutral	0,14	neutral	0,14	neutral	0,45	neutral	0,00	neutral	0,36	Neutral	0,55	Neutral	-0,21	Neutral
Q9BQN1	FAM83C	Q9BQN1_1-G404S	G	404	S	pM	deleterious	0,08	neutral	0,21	neutral	0,27	neutral	0,50	neutral	0,12	neutral	0,44	Neutral	0,56	Neutral	-0,21	Neutral
P53567	CEBPG	P53567_1-K98Q	K	98	Q	pM	deleterious	0,23	neutral	0,76	deleterious	0,12	neutral	0,45	neutral	0,74	deleterious	-1,86	Neutral	0,41	Neutral	-0,21	Neutral
E5RFH2	SLC26A7	E5RFH2_1-I92V	I	92	V	sM	neutral	0,31	neutral	0,07	neutral	0,13	neutral	0,36	neutral	0,39	neutral	-0,83	Neutral	0,48	Neutral	-0,21	Neutral
Q8IWZ8	SUGP1	Q8IWZ8_1-G482S	G	482	S	sF	neutral	0,41	neutral	0,49	neutral	0,43	neutral	0,50	neutral	0,51	deleterious	0,18	Neutral	0,54	Neutral	-0,21	Neutral
O75953	DNAJB5	O75953_1-P335A	P	335	A	pM	deleterious	0,14	neutral	0,14	neutral	0,18	neutral	0,63	deleterious	0,44	neutral	-0,95	Neutral	0,47	Neutral	-0,21	Neutral
B7Z7D2	ACP2	B7Z7D2_1-V24M	V	24	M	pF	deleterious	0,35	neutral	0,67	deleterious	0,33	neutral	0,45	neutral	0,78	deleterious	-0,45	Neutral	0,50	Neutral	-0,21	Neutral
C9JH64	HS3ST6	C9JH64_1-R179H	R	179	H	sF	neutral	0,62	deleterious	0,23	neutral	0,14	neutral	0,50	neutral	0,24	neutral	-2,87	Deleterious	0,35	Neutral	-0,20	Neutral
O75534	CSDE1	O75534_1-A22G	A	22	G	sF	neutral	0,42	neutral	0,39	neutral	0,11	neutral	0,50	neutral	0,64	deleterious	-1,00	Neutral	0,47	Neutral	-0,20	Neutral
Q9BQL6	FERMT1	Q9BQL6_1-A220T	A	220	T	pM	deleterious	0,51	neutral	0,60	deleterious	0,26	neutral	0,50	neutral	0,78	deleterious	-1,73	Neutral	0,42	Neutral	-0,20	Neutral
Q5VZM0	RRAGB	Q5VZM0_1-H99R	H	99	R	sF	neutral	0,03	neutral	0,10	neutral	0,09	neutral	0,50	neutral	0,23	neutral	-2,44	Neutral	0,38	Neutral	-0,20	Neutral
C9J2Y4	FAM136A	C9J2Y4_1-R8L	R	8	L	pM	deleterious	0,57	deleterious	0,18	neutral	0,41	neutral	0,75	deleterious	0,57	deleterious	-5,40	Deleterious	0,19	Neutral	-0,20	Neutral
Q5VUC7	NMT2	Q5VUC7_1-S66T	S	66	T	pM	deleterious	0,10	neutral	0,19	neutral	0,11	neutral	0,45	neutral	0,48	neutral	-0,10	Neutral	0,53	Neutral	-0,20	Neutral
Q9P2K2	TXNDC16	Q9P2K2_1-T439I	T	439	I	sM	neutral	0,32	neutral	0,36	neutral	0,24	neutral	0,63	deleterious	0,27	neutral	-1,93	Neutral	0,41	Neutral	-0,20	Neutral
Q15796	SMAD2	Q15796_1-S269L	S	269	L	pM	deleterious	0,33	neutral	0,34	neutral	0,46	neutral	0,75	deleterious	0,54	deleterious	-2,27	Neutral	0,39	Neutral	-0,20	Neutral
O15042	U2SURP	O15042_1-K98R	K	98	R	pM	deleterious	0,40	neutral	0,59	deleterious	0,20	neutral	0,41	neutral	0,83	deleterious	-1,39	Neutral	0,45	Neutral	-0,20	Neutral
Q9BXX2	ANKRD30B	Q9BXX2_1-E1300Q	E	1300	Q	pM	deleterious	0,41	neutral	0,30	neutral	0,18	neutral	0,41	neutral	0,02	neutral	-1,93	Neutral	0,41	Neutral	-0,20	Neutral
C9JGI8	MPP6	C9JGI8_1-I83V	I	83	V	pM	deleterious	0,53	neutral	0,47	neutral	0,50	neutral	0,36	neutral	0,84	deleterious	-0,88	Neutral	0,48	Neutral	-0,20	Neutral
E9PB38	PACS2	E9PB38_1-D304N	D	304	N	pM	deleterious	0,66	deleterious	0,56	deleterious	0,62	deleterious	0,45	neutral	0,76	deleterious	-2,79	Deleterious	0,36	Neutral	-0,20	Neutral
E9PK11	RAPSN	E9PK11_1-V45M	V	45	M	sF	neutral	0,53	neutral	0,76	deleterious	0,38	neutral	0,45	neutral	0,93	deleterious	-0,45	Neutral	0,51	Neutral	-0,20	Neutral
Q5T3E5	ITGB1	Q5T3E5_1-I6V	I	6	V	sM	neutral	0,13	neutral	0,03	neutral	0,13	neutral	0,36	neutral	0,00	neutral	-0,18	Neutral	0,52	Neutral	-0,20	Neutral
E7ENM6	SPOCK3	E7ENM6_1-R94G	R	94	G	sM	neutral	0,62	deleterious	0,42	neutral	0,61	deleterious	0,75	deleterious	0,54	deleterious	-3,70	Deleterious	0,30	Neutral	-0,20	Neutral
G3V4J7	DCAF5	G3V4J7_1-Q85K	Q	85	K	pF	deleterious	0,10	neutral	0,14	neutral	0,11	neutral	0,45	neutral	0,39	neutral	-0,76	Neutral	0,49	Neutral	-0,20	Neutral
Q96JK2	DCAF5	Q96JK2_1-Q85K	Q	85	K	pF	deleterious	0,10	neutral	0,14	neutral	0,10	neutral	0,45	neutral	0,39	neutral	-0,76	Neutral	0,49	Neutral	-0,20	Neutral
Q92844	TANK	Q92844_1-N313H	N	313	H	pM	deleterious	0,55	neutral	0,14	neutral	0,29	neutral	0,45	neutral	0,16	neutral	-1,70	Neutral	0,43	Neutral	-0,20	Neutral
H7C0C0	GTF3C3	H7C0C0_1-L8M	L	8	M	sF	neutral	0,29	neutral	0,33	neutral	0,07	neutral	0,41	neutral	0,26	neutral	-0,33	Neutral	0,51	Neutral	-0,20	Neutral
Q9BUN5	CCDC28B	Q9BUN5_1-L169P	L	169	P	pM	deleterious	0,88	deleterious	0,90	deleterious	0,24	neutral	0,88	deleterious	0,60	deleterious	-4,82	Deleterious	0,23	Neutral	-0,20	Neutral
O95147	DUSP14	O95147_1-P85S	P	85	S	pM	deleterious	0,10	neutral	0,31	neutral	0,47	neutral	0,63	deleterious	0,11	neutral	-0,81	Neutral	0,48	Neutral	-0,20	Neutral
P45973	CBX5	P45973_1-V21I	V	21	I	sF	neutral	0,35	neutral	0,42	neutral	0,20	neutral	0,36	neutral	0,75	deleterious	-0,65	Neutral	0,50	Neutral	-0,19	Neutral
H0Y5G8	ECE2	H0Y5G8_1-R649H	R	649	H	pM	deleterious	0,47	neutral	0,61	deleterious	0,30	neutral	0,50	neutral	0,64	deleterious	-2,70	Deleterious	0,37	Neutral	-0,19	Neutral
Q5TGY3	AHDC1	Q5TGY3_1-S514L	S	514	L	pM	deleterious	0,66	deleterious	0,26	neutral	0,38	neutral	0,75	deleterious	0,25	neutral	-1,90	Neutral	0,42	Neutral	-0,19	Neutral
Q9UQF2	MAPK8IP1	Q9UQF2_1-A665T	A	665	T	pM	deleterious	0,16	neutral	0,58	deleterious	0,15	neutral	0,50	neutral	0,72	deleterious	-0,88	Neutral	0,48	Neutral	-0,19	Neutral
Q14590	ZNF235	Q14590_1-E267Q	E	267	Q	sF	neutral	0,43	neutral	0,12	neutral	0,24	neutral	0,41	neutral	0,29	neutral	-1,07	Neutral	0,47	Neutral	-0,19	Neutral
P29466	CASP1	P29466_1-P63L	P	63	L	pM	deleterious	0,53	neutral	0,24	neutral	0,26	neutral	0,88	deleterious	0,26	neutral	-1,41	Neutral	0,45	Neutral	-0,19	Neutral
Q9UHF7	TRPS1	Q9UHF7_1-A596T	A	596	T	sM	neutral	0,88	deleterious	0,57	deleterious	0,38	neutral	0,50	neutral	0,75	deleterious	-0,44	Neutral	0,51	Neutral	-0,19	Neutral
E9PHG3	SMYD1	E9PHG3_1-Q430R	Q	430	R	pM	deleterious	0,88	deleterious	0,67	deleterious	0,43	neutral	0,45	neutral	0,86	deleterious	-1,98	Neutral	0,42	Neutral	-0,19	Neutral
Q5TDG2	HSD3B1	Q5TDG2_1-I81V	I	81	V	pM	deleterious	0,03	neutral	0,03	neutral	0,06	neutral	0,36	neutral	0,00	neutral	0,66	Neutral	0,58	Neutral	-0,19	Neutral
E9PQ73	FAT3	E9PQ73_1-R2200Q	R	2200	Q	pM	deleterious	0,11	neutral	0,90	deleterious	0,14	neutral	0,45	neutral	0,58	deleterious	-0,58	Neutral	0,50	Neutral	-0,19	Neutral
O15020	SPTBN2	O15020_1-Q935R	Q	935	R	sM	neutral	0,26	neutral	0,20	neutral	0,22	neutral	0,45	neutral	0,59	deleterious	-0,78	Neutral	0,49	Neutral	-0,19	Neutral
Q14999	CUL7	Q14999_1-R623H	R	623	H	pM	deleterious	0,38	neutral	0,10	neutral	0,46	neutral	0,50	neutral	0,26	neutral	-0,31	Neutral	0,52	Neutral	-0,19	Neutral
B4DYM6	RAD9B	B4DYM6_1-R228G	R	228	G	pM	deleterious	0,25	neutral	0,35	neutral	0,67	deleterious	0,75	deleterious	0,14	neutral	-1,74	Neutral	0,43	Neutral	-0,19	Neutral
Q9ULJ3	ZNF295	Q9ULJ3_1-G539R	G	539	R	pM	deleterious	0,22	neutral	0,56	deleterious	0,63	deleterious	0,75	deleterious	0,65	deleterious	-0,58	Neutral	0,51	Neutral	-0,19	Neutral
Q14139	UBE4A	Q14139_1-L491M	L	491	M	sM	neutral	0,47	neutral	0,61	deleterious	0,13	neutral	0,41	neutral	0,82	deleterious	-1,25	Neutral	0,46	Neutral	-0,19	Neutral
G3XAH6	PAPOLA	G3XAH6_1-P624L	P	624	L	pMsF	deleterious	0,28	neutral	0,22	neutral	0,39	neutral	0,88	deleterious	0,35	neutral	-0,91	Neutral	0,49	Neutral	-0,19	Neutral
Q8TBZ2	MYCBPAP	Q8TBZ2_1-E626K	E	626	K	sF	neutral	0,12	neutral	0,18	neutral	0,20	neutral	0,45	neutral	0,22	neutral	-1,12	Neutral	0,47	Neutral	-0,18	Neutral
Q15059	BRD3	Q15059_1-K666E	K	666	E	pM	deleterious	0,14	neutral	0,21	neutral	0,15	neutral	0,45	neutral	0,71	deleterious	-0,85	Neutral	0,49	Neutral	-0,18	Neutral
G5E933	SBF1	G5E933_2-T1028A	T	1028	A	pM	deleterious	0,11	neutral	0,07	neutral	0,15	neutral	0,50	neutral	0,04	neutral	-0,41	Neutral	0,52	Neutral	-0,18	Neutral
Q9NZM3	ITSN2	Q9NZM3_1-V525I	V	525	I	pM	deleterious	0,36	neutral	0,29	neutral	0,07	neutral	0,36	neutral	0,31	neutral	-0,26	Neutral	0,53	Neutral	-0,18	Neutral
F6UQN6	ZHX3	F6UQN6_1-V19L	V	19	L	pM	deleterious	0,53	neutral	0,35	neutral	0,49	neutral	0,45	neutral	0,33	neutral	-0,92	Neutral	0,49	Neutral	-0,18	Neutral
C9JKZ3	TMPRSS2	C9JKZ3_1-A386T	A	386	T	pM	deleterious	0,21	neutral	0,33	neutral	0,26	neutral	0,50	neutral	0,41	neutral	-1,87	Neutral	0,43	Neutral	-0,18	Neutral
C9IYZ1	ASNSD1	C9IYZ1_1-R341C	R	341	C	sM	neutral	0,66	deleterious	0,76	deleterious	0,65	deleterious	0,88	deleterious	0,50	deleterious	-5,68	Deleterious	0,19	Neutral	-0,18	Neutral
Q13887	KLF5	Q13887_1-M249V	M	249	V	pM	deleterious	0,40	neutral	0,03	neutral	0,32	neutral	0,45	neutral	0,30	neutral	-0,66	Neutral	0,50	Neutral	-0,18	Neutral
E7ENW1	C2orf73	E7ENW1_1-V56I	V	56	I	pM	deleterious	0,23	neutral	0,28	neutral	0,23	neutral	0,36	neutral	0,81	deleterious	-0,42	Neutral	0,52	Neutral	-0,18	Neutral
B4DYV8	ROBO4	B4DYV8_1-S857F	S	857	F	sF	neutral	0,88	deleterious	0,12	neutral	0,46	neutral	0,75	deleterious	0,56	deleterious	-1,54	Neutral	0,45	Neutral	-0,18	Neutral
P38606	ATP6V1A	P38606_1-D11N	D	11	N	pM	deleterious	0,55	neutral	0,16	neutral	0,34	neutral	0,45	neutral	0,78	deleterious	-1,40	Neutral	0,46	Neutral	-0,18	Neutral
Q96EF0	MTMR8	Q96EF0_1-V177A	V	177	A	pM	deleterious	0,53	neutral	0,34	neutral	0,17	neutral	0,50	neutral	0,11	neutral	-3,08	Deleterious	0,35	Neutral	-0,18	Neutral
C9JB70	ZNF862	C9JB70_1-R45K	R	45	K	pM	deleterious	0,06	neutral	0,03	neutral	0,09	neutral	0,41	neutral	0,11	neutral	-0,76	Neutral	0,50	Neutral	-0,18	Neutral
Q6P0N0	MIS18BP1	Q6P0N0_1-M696V	M	696	V	sM	neutral	0,40	neutral	0,03	neutral	0,41	neutral	0,45	neutral	0,04	neutral	0,29	Neutral	0,57	Neutral	-0,18	Neutral
Q8NI77	KIF18A	Q8NI77_1-P643L	P	643	L	pM	deleterious	0,66	deleterious	0,40	neutral	0,52	deleterious	0,88	deleterious	0,24	neutral	-2,43	Neutral	0,39	Neutral	-0,18	Neutral
Q5TBI2	C1orf131	Q5TBI2_1-K217R	K	217	R	sM	neutral	0,18	neutral	0,33	neutral	0,24	neutral	0,41	neutral	0,37	neutral	-1,26	Neutral	0,47	Neutral	-0,18	Neutral
E7EW77	ABI2	E7EW77_1-R340C	R	340	C	pM	deleterious	0,88	deleterious	0,90	deleterious	0,73	deleterious	0,88	deleterious	0,91	deleterious	-4,33	Deleterious	0,27	Neutral	-0,18	Neutral
Q8N0Z8	PUSL1	Q8N0Z8_1-S260T	S	260	T	sF	neutral	0,48	neutral	0,48	neutral	0,23	neutral	0,45	neutral	0,32	neutral	-1,08	Neutral	0,48	Neutral	-0,18	Neutral
A6NGW1	YIF1A	A6NGW1_1-S187L	S	187	L	sM	neutral	0,03	neutral	0,18	neutral	0,15	neutral	0,75	deleterious	0,26	neutral	1,20	Neutral	0,62	Neutral	-0,18	Neutral
C9K0F9	KAT6A	C9K0F9_1-R711H	R	711	H	sM	neutral	0,43	neutral	0,03	neutral	0,34	neutral	0,50	neutral	0,19	neutral	-0,50	Neutral	0,52	Neutral	-0,18	Neutral
Q9H171	ZBP1	Q9H171_1-E88K	E	88	K	pF	deleterious	0,44	neutral	0,25	neutral	0,18	neutral	0,45	neutral	0,13	neutral	-1,13	Neutral	0,48	Neutral	-0,18	Neutral
B4DRK2	CTNND2	B4DRK2_1-R683Q	R	683	Q	sF	neutral	0,88	deleterious	0,76	deleterious	0,15	neutral	0,45	neutral	0,92	deleterious	-1,36	Neutral	0,46	Neutral	-0,18	Neutral
Q96GN5	CDCA7L	Q96GN5_1-R268H	R	268	H	sM	neutral	0,88	deleterious	0,90	deleterious	0,50	deleterious	0,50	neutral	0,87	deleterious	-3,37	Deleterious	0,34	Neutral	-0,18	Neutral
Q6P0Q8	MAST2	Q6P0Q8_1-V1130I	V	1130	I	pM	deleterious	0,18	neutral	0,27	neutral	0,08	neutral	0,36	neutral	0,31	neutral	-0,10	Neutral	0,54	Neutral	-0,18	Neutral
E5RGU7	KIAA1967	E5RGU7_1-T24A	T	24	A	pM	deleterious	0,32	neutral	0,26	neutral	0,16	neutral	0,50	neutral	0,47	neutral	-0,04	Neutral	0,55	Neutral	-0,18	Neutral
B5MDQ0	ERCC6L	B5MDQ0_1-Q809H	Q	809	H	pM	deleterious	0,34	neutral	0,07	neutral	0,28	neutral	0,50	neutral	0,25	neutral	-1,30	Neutral	0,47	Neutral	-0,17	Neutral
Q8TEU7	RAPGEF6;FNIP1	Q8TEU7_1-H388R	H	388	R	sF	neutral	0,03	neutral	0,24	neutral	0,06	neutral	0,50	neutral	0,24	neutral	-0,16	Neutral	0,54	Neutral	-0,17	Neutral
Q86US8	SMG6	Q86US8_1-N80D	N	80	D	pM	deleterious	0,25	neutral	0,29	neutral	0,45	neutral	0,45	neutral	0,33	neutral	-0,67	Neutral	0,51	Neutral	-0,17	Neutral
Q9UG01	IFT172	Q9UG01_1-R1566C	R	1566	C	pMsM	deleterious	0,88	deleterious	0,90	deleterious	0,87	deleterious	0,88	deleterious	0,78	deleterious	-6,76	Deleterious	0,12	Neutral	-0,17	Neutral
O75427	LRCH4	O75427_1-V42M	V	42	M	pF	deleterious	0,72	deleterious	0,76	deleterious	0,19	neutral	0,45	neutral	0,81	deleterious	-0,93	Neutral	0,49	Neutral	-0,17	Neutral
Q5VST9	OBSCN	Q5VST9_3-R6115Q	R	6115	Q	pM	deleterious	0,16	neutral	0,90	deleterious	0,10	neutral	0,45	neutral	0,83	deleterious	-2,00	Neutral	0,43	Neutral	-0,17	Neutral
C9JYH8	WDR45	C9JYH8_1-V245M	V	245	M	pM	deleterious	0,17	neutral	0,25	neutral	0,11	neutral	0,45	neutral	0,22	neutral	-0,43	Neutral	0,53	Neutral	-0,17	Neutral
P35222	CTNNB1	P35222_1-T551M	T	551	M	pM	deleterious	0,59	deleterious	0,43	neutral	0,24	neutral	0,63	deleterious	0,48	neutral	-1,16	Neutral	0,48	Neutral	-0,17	Neutral
J3KPM9	STAT1	J3KPM9_1-G418S	G	418	S	pM	deleterious	0,41	neutral	0,69	deleterious	0,18	neutral	0,50	neutral	0,90	deleterious	-4,00	Deleterious	0,30	Neutral	-0,17	Neutral
B5MBY8	C2orf73	B5MBY8_1-V56I	V	56	I	pM	deleterious	0,23	neutral	0,28	neutral	0,17	neutral	0,36	neutral	0,81	deleterious	-0,93	Neutral	0,49	Neutral	-0,17	Neutral
O94915	FRYL	O94915_1-E2683D	E	2683	D	pM	deleterious	0,55	neutral	0,10	neutral	0,38	neutral	0,41	neutral	0,36	neutral	-1,09	Neutral	0,48	Neutral	-0,17	Neutral
Q9Y3C4	TPRKB	Q9Y3C4_1-H5Q	H	5	Q	sM	neutral	0,29	neutral	0,19	neutral	0,19	neutral	0,50	neutral	0,27	neutral	-2,06	Neutral	0,42	Neutral	-0,17	Neutral
Q6P3X3	TTC27	Q6P3X3_1-K533E	K	533	E	sM	neutral	0,44	neutral	0,52	deleterious	0,28	neutral	0,45	neutral	0,75	deleterious	-0,92	Neutral	0,50	Neutral	-0,17	Neutral
Q9UJ98	STAG3	Q9UJ98_1-S1016P	S	1016	P	pM	deleterious	0,88	deleterious	0,90	deleterious	0,94	deleterious	0,63	deleterious	0,73	deleterious	-3,33	Deleterious	0,34	Neutral	-0,17	Neutral
E9PJ68	SLC43A1	E9PJ68_1-A116V	A	116	V	sM	neutral	0,16	neutral	0,32	neutral	0,08	neutral	0,50	neutral	0,02	neutral	-0,63	Neutral	0,52	Neutral	-0,17	Neutral
D6RH31	NPNT	D6RH31_1-M169T	M	169	T	sM	neutral	0,03	neutral	0,30	neutral	0,19	neutral	0,63	deleterious	0,68	deleterious	-4,69	Deleterious	0,26	Neutral	-0,17	Neutral
Q5VYB9	LRP11	Q5VYB9_1-Y301S	Y	301	S	pM	deleterious	0,24	neutral	0,21	neutral	0,32	neutral	0,75	deleterious	0,28	neutral	-0,93	Neutral	0,50	Neutral	-0,17	Neutral
D6RHX8	GRK6	D6RHX8_1-A252V	A	252	V	sF	neutral	0,88	deleterious	0,76	deleterious	0,48	neutral	0,50	neutral	0,95	deleterious	-2,86	Deleterious	0,38	Neutral	-0,17	Neutral
O75800	ZMYND10	O75800_1-G436R	G	436	R	sM	neutral	0,62	deleterious	0,49	neutral	0,47	neutral	0,75	deleterious	0,76	deleterious	-0,92	Neutral	0,50	Neutral	-0,17	Neutral
E7EPA1	PRPSAP2	E7EPA1_1-I254V	I	254	V	pM	deleterious	0,72	deleterious	0,50	deleterious	0,31	neutral	0,36	neutral	0,71	deleterious	-0,70	Neutral	0,51	Neutral	-0,17	Neutral
H7BXI1	ESYT2	H7BXI1_1-R425C	R	425	C	sF	neutral	0,62	deleterious	0,90	deleterious	0,36	neutral	0,88	deleterious	0,76	deleterious	-5,07	Deleterious	0,24	Neutral	-0,17	Neutral
C9JA52	LHFPL3	C9JA52_1-S171T	S	171	T	pM	deleterious	0,21	neutral	0,72	deleterious	0,19	neutral	0,45	neutral	0,53	deleterious	-0,93	Neutral	0,50	Neutral	-0,17	Neutral
Q9UQ35	SRRM2	Q9UQ35_2-N1361D	N	1361	D	sM	neutral	0,43	neutral	0,24	neutral	0,51	deleterious	0,45	neutral	0,13	neutral	-0,69	Neutral	0,51	Neutral	-0,17	Neutral
Q14687	KIAA0182	Q14687_2-E368K	E	368	K	pM	deleterious	0,43	neutral	0,58	deleterious	0,21	neutral	0,45	neutral	0,72	deleterious	-2,19	Neutral	0,42	Neutral	-0,16	Neutral
B4DGB8	WSB1	B4DGB8_1-M197I	M	197	I	sF	neutral	0,22	neutral	0,03	neutral	0,28	neutral	0,45	neutral	0,33	neutral	-1,07	Neutral	0,49	Neutral	-0,16	Neutral
Q38SD2	LRRK1	Q38SD2_1-R2006Q	R	2006	Q	sF	neutral	0,88	deleterious	0,90	deleterious	0,47	neutral	0,45	neutral	0,97	deleterious	-0,68	Neutral	0,52	Neutral	-0,16	Neutral
F8W9Y0	STX3	F8W9Y0_1-K168E	K	168	E	sF	neutral	0,29	neutral	0,54	deleterious	0,20	neutral	0,45	neutral	0,63	deleterious	-1,66	Neutral	0,46	Neutral	-0,16	Neutral
Q53EL6	PDCD4	Q53EL6_1-V300M	V	300	M	sM	neutral	0,57	deleterious	0,46	neutral	0,41	neutral	0,45	neutral	0,64	deleterious	-0,79	Neutral	0,51	Neutral	-0,16	Neutral
Q9Y6R7	FCGBP	Q9Y6R7_1-D1396N	D	1396	N	pM	deleterious	0,03	neutral	0,26	neutral	0,08	neutral	0,45	neutral	0,16	neutral	-1,00	Neutral	0,50	Neutral	-0,16	Neutral
F8W9B5	PRC1	F8W9B5_1-I134T	I	134	T	sF	neutral	0,21	neutral	0,25	neutral	0,21	neutral	0,63	deleterious	0,34	neutral	-1,99	Neutral	0,44	Neutral	-0,16	Neutral
Q5T173	PBXIP1	Q5T173_1-V207M	V	207	M	sF	neutral	0,33	neutral	0,13	neutral	0,15	neutral	0,45	neutral	0,57	deleterious	-0,06	Neutral	0,56	Neutral	-0,16	Neutral
A6NKC6	RP1L1	A6NKC6_1-E1343A	E	1343	A	pM	deleterious	0,26	neutral	0,21	neutral	0,49	neutral	0,63	deleterious	0,03	neutral	-0,48	Neutral	0,53	Neutral	-0,16	Neutral
Q6ZMU5	TRIM72	Q6ZMU5_1-E290V	E	290	V	sF	neutral	0,57	deleterious	0,03	neutral	0,54	deleterious	0,75	deleterious	0,33	neutral	-2,58	Deleterious	0,40	Neutral	-0,16	Neutral
Q8NEZ3	WDR19	Q8NEZ3_1-V388M	V	388	M	sM	neutral	0,29	neutral	0,41	neutral	0,13	neutral	0,45	neutral	0,94	deleterious	-1,50	Neutral	0,47	Neutral	-0,16	Neutral
E9PAM4	PI4K2A;RP11-548K23.11	E9PAM4_1-L355F	L	355	F	sM	neutral	0,59	deleterious	0,90	deleterious	0,54	deleterious	0,50	neutral	0,56	deleterious	-3,62	Deleterious	0,34	Neutral	-0,16	Neutral
Q16650	TBR1	Q16650_1-K228E	K	228	E	pM	deleterious	0,88	deleterious	0,64	deleterious	0,77	deleterious	0,45	neutral	0,59	deleterious	-2,95	Deleterious	0,38	Neutral	-0,16	Neutral
Q96HG3	ICA1	Q96HG3_1-Q442R	Q	442	R	pF	deleterious	0,23	neutral	0,12	neutral	0,15	neutral	0,45	neutral	0,12	neutral	-1,25	Neutral	0,49	Neutral	-0,16	Neutral
Q05084	ICA1	Q05084_1-Q443R	Q	443	R	pF	deleterious	0,23	neutral	0,12	neutral	0,18	neutral	0,45	neutral	0,12	neutral	-1,25	Neutral	0,49	Neutral	-0,16	Neutral
Q9UHD8	9-Sep	Q9UHD8_1-R399C	R	399	C	sM	neutral	0,88	deleterious	0,90	deleterious	0,82	deleterious	0,88	deleterious	0,74	deleterious	-7,20	Deleterious	0,11	Neutral	-0,15	Neutral
F8VW41	PACS2	F8VW41_1-D274N	D	274	N	pM	deleterious	0,66	deleterious	0,56	deleterious	0,53	deleterious	0,45	neutral	0,76	deleterious	-2,79	Deleterious	0,39	Neutral	-0,15	Neutral
Q4FZB7	SUV420H1	Q4FZB7_1-A513V	A	513	V	pM	deleterious	0,57	deleterious	0,90	deleterious	0,32	neutral	0,50	neutral	0,75	deleterious	-0,70	Neutral	0,52	Neutral	-0,15	Neutral
Q9Y483	MTF2	Q9Y483_1-T159I	T	159	I	pM	deleterious	0,59	deleterious	0,43	neutral	0,15	neutral	0,63	deleterious	0,40	neutral	-1,55	Neutral	0,47	Neutral	-0,15	Neutral
Q96Q06	PLIN4	Q96Q06_1-K335R	K	335	R	pMsM	deleterious	0,66	deleterious	0,90	deleterious	0,49	neutral	0,41	neutral	0,63	deleterious	-1,35	Neutral	0,48	Neutral	-0,15	Neutral
Q9BX93	PLA2G12B	Q9BX93_1-D116G	D	116	G	sM	neutral	0,72	deleterious	0,90	deleterious	0,54	deleterious	0,63	deleterious	0,88	deleterious	-6,71	Deleterious	0,14	Neutral	-0,15	Neutral
J3KR05	COBL	J3KR05_1-E778K	E	778	K	pM	deleterious	0,19	neutral	0,62	deleterious	0,43	neutral	0,45	neutral	0,57	deleterious	-1,86	Neutral	0,45	Neutral	-0,15	Neutral
C9JC66	SLC22A24	C9JC66_1-V416M	V	416	M	pM	deleterious	0,57	deleterious	0,34	neutral	0,24	neutral	0,45	neutral	0,18	neutral	-0,25	Neutral	0,55	Neutral	-0,15	Neutral
E2QRF0	USP45	E2QRF0_1-R649C	R	649	C	pM	deleterious	0,50	neutral	0,90	deleterious	0,33	neutral	0,88	deleterious	0,57	deleterious	-4,54	Deleterious	0,28	Neutral	-0,15	Neutral
E7EWN3	SETD5	E7EWN3_1-K189R	K	189	R	sM	neutral	0,50	neutral	0,90	deleterious	0,19	neutral	0,41	neutral	0,84	deleterious	-2,22	Neutral	0,43	Neutral	-0,15	Neutral
D6R9A8	CTNND2	D6R9A8_1-R587Q	R	587	Q	sF	neutral	0,88	deleterious	0,76	deleterious	0,14	neutral	0,45	neutral	0,92	deleterious	-1,36	Neutral	0,49	Neutral	-0,15	Neutral
Q14512	FGFBP1	Q14512_1-E196K	E	196	K	pM	deleterious	0,22	neutral	0,37	neutral	0,21	neutral	0,45	neutral	0,30	neutral	-1,39	Neutral	0,48	Neutral	-0,15	Neutral
O15018	PDZD2	O15018_2-A1382T	A	1382	T	sF	neutral	0,03	neutral	0,03	neutral	0,13	neutral	0,50	neutral	0,03	neutral	1,00	Neutral	0,63	Neutral	-0,15	Neutral
G5E9G4	TTC7A	G5E9G4_1-N185H	N	185	H	sF	neutral	0,51	neutral	0,42	neutral	0,35	neutral	0,45	neutral	0,39	neutral	-2,34	Neutral	0,42	Neutral	-0,15	Neutral
Q9UN86	G3BP2	Q9UN86_1-L209P	L	209	P	pM	deleterious	0,26	neutral	0,47	neutral	0,46	neutral	0,88	deleterious	0,24	neutral	2,48	Neutral	0,73	Neutral	-0,15	Neutral
F2Z2U4	TRRAP	F2Z2U4_1-V399I	V	399	I	pM	deleterious	0,32	neutral	0,58	deleterious	0,14	neutral	0,36	neutral	0,83	deleterious	-0,86	Neutral	0,52	Neutral	-0,15	Neutral
E9PPY3	RRP8	E9PPY3_1-E111D	E	111	D	pM	deleterious	0,13	neutral	0,35	neutral	0,29	neutral	0,41	neutral	0,18	neutral	-0,29	Neutral	0,55	Neutral	-0,14	Neutral
E9PJE8	CD151	E9PJE8_1-A67V	A	67	V	pM	deleterious	0,24	neutral	0,54	deleterious	0,16	neutral	0,50	neutral	0,58	deleterious	-3,42	Deleterious	0,36	Neutral	-0,14	Neutral
F5GZX9	FAM120B	F5GZX9_1-S417T	S	417	T	pM	deleterious	0,11	neutral	0,03	neutral	0,09	neutral	0,45	neutral	0,01	neutral	0,41	Neutral	0,60	Neutral	-0,14	Neutral
Q9Y5L0	TNPO3	Q9Y5L0_1-R348Q	R	348	Q	sM	neutral	0,14	neutral	0,90	deleterious	0,48	neutral	0,45	neutral	0,96	deleterious	-2,93	Deleterious	0,39	Neutral	-0,14	Neutral
C9JNG9	COL6A3	C9JNG9_1-I146V	I	146	V	sM	neutral	0,12	neutral	0,07	neutral	0,16	neutral	0,36	neutral	0,23	neutral	0,02	Neutral	0,58	Neutral	-0,14	Neutral
G3V2J9	TTLL5	G3V2J9_1-S573G	S	573	G	pF	deleterious	0,09	neutral	0,03	neutral	0,22	neutral	0,50	neutral	0,08	neutral	-0,14	Neutral	0,57	Neutral	-0,14	Neutral
A2A3E7	PCDH15	A2A3E7_1-G1081E	G	1081	E	pM	deleterious	0,11	neutral	0,67	deleterious	0,15	neutral	0,75	deleterious	0,13	neutral	-1,50	Neutral	0,48	Neutral	-0,14	Neutral
F5H7V7	NDUFA8	F5H7V7_1-R101S	R	101	S	sM	neutral	0,88	deleterious	0,90	deleterious	0,88	deleterious	0,63	deleterious	0,92	deleterious	-5,50	Deleterious	0,23	Neutral	-0,14	Neutral
Q5QGS0	KIAA2022	Q5QGS0_1-H1134Q	H	1134	Q	pM	deleterious	0,59	deleterious	0,72	deleterious	0,57	deleterious	0,50	neutral	0,48	neutral	-2,35	Neutral	0,43	Neutral	-0,14	Neutral
F8WF81	DDB1	F8WF81_1-D103N	D	103	N	pMsM	deleterious	0,17	neutral	0,19	neutral	0,21	neutral	0,45	neutral	0,70	deleterious	-2,11	Neutral	0,44	Neutral	-0,14	Neutral
Q5FWF4	ZRANB3	Q5FWF4_1-A280V	A	280	V	pM	deleterious	0,44	neutral	0,15	neutral	0,26	neutral	0,50	neutral	0,40	neutral	-1,01	Neutral	0,51	Neutral	-0,14	Neutral
P21359	NF1	P21359_1-H2480N	H	2480	N	pF	deleterious	0,06	neutral	0,17	neutral	0,09	neutral	0,45	neutral	0,28	neutral	-0,51	Neutral	0,55	Neutral	-0,14	Neutral
Q99633	PRPF18	Q99633_1-I8V	I	8	V	pM	deleterious	0,88	deleterious	0,10	neutral	0,33	neutral	0,36	neutral	0,70	deleterious	-0,58	Neutral	0,54	Neutral	-0,14	Neutral
Q13342	SP140	Q13342_1-L33M	L	33	M	sM	neutral	0,57	deleterious	0,69	deleterious	0,30	neutral	0,41	neutral	0,11	neutral	0,08	Neutral	0,58	Neutral	-0,14	Neutral
E7ES19	THBS4	E7ES19_1-L103V	L	103	V	sM	neutral	0,29	neutral	0,31	neutral	0,22	neutral	0,45	neutral	0,21	neutral	-0,96	Neutral	0,52	Neutral	-0,14	Neutral
F8VNY3	CBX5	F8VNY3_1-V21I	V	21	I	sF	neutral	0,35	neutral	0,42	neutral	0,10	neutral	0,36	neutral	0,75	deleterious	-0,69	Neutral	0,54	Neutral	-0,13	Neutral
P58004	SESN2	P58004_1-A46T	A	46	T	pF	deleterious	0,38	neutral	0,51	deleterious	0,52	deleterious	0,50	neutral	0,90	deleterious	-0,84	Neutral	0,53	Neutral	-0,13	Neutral
Q9Y5U2	TSSC4	Q9Y5U2_1-R124W	R	124	W	sM	neutral	0,72	deleterious	0,72	deleterious	0,61	deleterious	0,88	deleterious	0,32	neutral	-4,05	Deleterious	0,32	Neutral	-0,13	Neutral
A6PVY3	FAM177B	A6PVY3_1-R73Q	R	73	Q	pM	deleterious	0,43	neutral	0,27	neutral	0,22	neutral	0,45	neutral	0,25	neutral	-2,19	Neutral	0,44	Neutral	-0,13	Neutral
Q8NEZ4	MLL3	Q8NEZ4_1-T954I	T	954	I	pM	deleterious	0,24	neutral	0,90	deleterious	0,17	neutral	0,63	deleterious	0,52	deleterious	-2,25	Neutral	0,44	Neutral	-0,13	Neutral
A6NK58	LIPT2	A6NK58_1-R201K	R	201	K	pF	deleterious	0,40	neutral	0,33	neutral	0,13	neutral	0,41	neutral	0,71	deleterious	-1,88	Neutral	0,46	Neutral	-0,13	Neutral
O14513	NCKAP5	O14513_1-L36M	L	36	M	sF	neutral	0,59	deleterious	0,90	deleterious	0,27	neutral	0,41	neutral	0,12	neutral	-0,43	Neutral	0,56	Neutral	-0,13	Neutral
Q6ZRS2	SRCAP	Q6ZRS2_2-R156H	R	156	H	sF	neutral	0,88	deleterious	0,90	deleterious	0,54	deleterious	0,50	neutral	0,64	deleterious	-3,55	Deleterious	0,36	Neutral	-0,13	Neutral
O75694	NUP155	O75694_1-I597T	I	597	T	sM	neutral	0,20	neutral	0,39	neutral	0,15	neutral	0,63	deleterious	0,42	neutral	-0,43	Neutral	0,56	Neutral	-0,13	Neutral
O15360	FANCA	O15360_1-V1065M	V	1065	M	sF	neutral	0,26	neutral	0,19	neutral	0,11	neutral	0,45	neutral	0,10	neutral	-1,06	Neutral	0,52	Neutral	-0,13	Neutral
Q6ZRS2	SRCAP	Q6ZRS2_1-T1727S	T	1727	S	pM	deleterious	0,21	neutral	0,12	neutral	0,15	neutral	0,45	neutral	0,37	neutral	-0,31	Neutral	0,56	Neutral	-0,13	Neutral
A6PVY2	FAM177B	A6PVY2_1-R73Q	R	73	Q	pM	deleterious	0,43	neutral	0,27	neutral	0,20	neutral	0,45	neutral	0,25	neutral	-2,39	Neutral	0,43	Neutral	-0,13	Neutral
Q9P2D3	HEATR5B	Q9P2D3_1-R176C	R	176	C	sM	neutral	0,88	deleterious	0,90	deleterious	0,50	neutral	0,88	deleterious	0,71	deleterious	-6,05	Deleterious	0,20	Neutral	-0,13	Neutral
E9PKI2	NAP1L4	E9PKI2_1-T24I	T	24	I	sM	neutral	0,47	neutral	0,24	neutral	0,38	neutral	0,63	deleterious	0,25	neutral	-1,24	Neutral	0,51	Neutral	-0,13	Neutral
C9JYL7	NCKAP5	C9JYL7_1-L36M	L	36	M	sF	neutral	0,59	deleterious	0,90	deleterious	0,17	neutral	0,41	neutral	0,12	neutral	-1,65	Neutral	0,48	Neutral	-0,13	Neutral
E9PRD6	GRAMD1B	E9PRD6_1-G309R	G	309	R	pF	deleterious	0,19	neutral	0,53	deleterious	0,11	neutral	0,75	deleterious	0,30	neutral	-0,56	Neutral	0,55	Neutral	-0,13	Neutral
P49842	STK19	P49842_1-R147G	R	147	G	pM	deleterious	0,41	neutral	0,76	deleterious	0,67	deleterious	0,75	deleterious	0,67	deleterious	-2,47	Neutral	0,43	Neutral	-0,12	Neutral
C9J7E5	TNPO3	C9J7E5_1-R348Q	R	348	Q	sM	neutral	0,14	neutral	0,90	deleterious	0,34	neutral	0,45	neutral	0,96	deleterious	-2,93	Deleterious	0,40	Neutral	-0,12	Neutral
Q4G0W3	COL14A1	Q4G0W3_1-R6C	R	6	C	sM	neutral	0,38	neutral	0,03	neutral	0,11	neutral	0,88	deleterious	0,02	neutral	0,14	Neutral	0,60	Neutral	-0,12	Neutral
Q8WZ75	ROBO4	Q8WZ75_1-R553Q	R	553	Q	pM	deleterious	0,41	neutral	0,76	deleterious	0,31	neutral	0,45	neutral	0,60	deleterious	-0,74	Neutral	0,54	Neutral	-0,12	Neutral
F5GX71	MPI	F5GX71_1-A313T	A	313	T	pM	deleterious	0,23	neutral	0,03	neutral	0,21	neutral	0,50	neutral	0,48	neutral	-1,36	Neutral	0,50	Neutral	-0,12	Neutral
Q13895	BYSL	Q13895_1-M166T	M	166	T	sM	neutral	0,53	neutral	0,19	neutral	0,72	deleterious	0,63	deleterious	0,39	neutral	-3,24	Deleterious	0,38	Neutral	-0,12	Neutral
Q9ULE4	FAM184B	Q9ULE4_1-R674S	R	674	S	sM	neutral	0,41	neutral	0,19	neutral	0,33	neutral	0,63	deleterious	0,09	neutral	-2,10	Neutral	0,46	Neutral	-0,12	Neutral
Q14590	ZNF235	Q14590_2-R318C	R	318	C	sM	neutral	0,88	deleterious	0,90	deleterious	0,75	deleterious	0,88	deleterious	0,48	neutral	-1,26	Neutral	0,51	Neutral	-0,12	Neutral
P42858	HTT	P42858_1-T2654M	T	2654	M	sF	neutral	0,38	neutral	0,18	neutral	0,27	neutral	0,63	deleterious	0,42	neutral	-0,05	Neutral	0,59	Neutral	-0,12	Neutral
Q5T0C7	STIL	Q5T0C7_1-N392D	N	392	D	pM	deleterious	0,25	neutral	0,31	neutral	0,27	neutral	0,45	neutral	0,11	neutral	-1,22	Neutral	0,51	Neutral	-0,12	Neutral
A1L4H1	SSC5D	A1L4H1_1-P1325T	P	1325	T	pM	deleterious	0,72	deleterious	0,24	neutral	0,77	deleterious	0,63	deleterious	0,24	neutral	-0,13	Neutral	0,58	Neutral	-0,12	Neutral
Q6YP21	CCBL2	Q6YP21_1-T40I	T	40	I	pM	deleterious	0,35	neutral	0,28	neutral	0,16	neutral	0,63	deleterious	0,35	neutral	-0,19	Neutral	0,58	Neutral	-0,12	Neutral
C9JE98	NCOR2	C9JE98_1-R1661H	R	1661	H	sF	neutral	0,88	deleterious	0,90	deleterious	0,27	neutral	0,50	neutral	0,76	deleterious	-3,55	Deleterious	0,37	Neutral	-0,12	Neutral
C9JVW8	ATP6V1A	C9JVW8_1-D11N	D	11	N	pM	deleterious	0,55	neutral	0,16	neutral	0,32	neutral	0,45	neutral	0,78	deleterious	-2,26	Neutral	0,45	Neutral	-0,12	Neutral
D6RE77	RAPGEF6;FNIP1	D6RE77_1-H103R	H	103	R	sF	neutral	0,03	neutral	0,24	neutral	0,10	neutral	0,50	neutral	0,24	neutral	-0,04	Neutral	0,59	Neutral	-0,12	Neutral
A8WI62	BRPF3	A8WI62_1-A35T	A	35	T	pF	deleterious	0,62	deleterious	0,33	neutral	0,25	neutral	0,50	neutral	0,49	neutral	-3,95	Deleterious	0,34	Neutral	-0,12	Neutral
F5GYI2	ABCB9	F5GYI2_1-R5Q	R	5	Q	pM	deleterious	0,24	neutral	0,65	deleterious	0,22	neutral	0,45	neutral	0,97	deleterious	-3,37	Deleterious	0,38	Neutral	-0,12	Neutral
H7BXV4	ANKRD44	H7BXV4_1-N759S	N	759	S	sF	neutral	0,66	deleterious	0,32	neutral	0,30	neutral	0,45	neutral	0,77	deleterious	-2,41	Neutral	0,44	Neutral	-0,12	Neutral
O00159	MYO1C	O00159_1-V993L	V	993	L	sM	neutral	0,07	neutral	0,20	neutral	0,09	neutral	0,45	neutral	0,32	neutral	-1,73	Neutral	0,48	Neutral	-0,12	Neutral
P12111	COL6A3	P12111_1-I146V	I	146	V	sM	neutral	0,12	neutral	0,07	neutral	0,21	neutral	0,36	neutral	0,23	neutral	-0,22	Neutral	0,58	Neutral	-0,12	Neutral
Q5VZ19	TDRD10	Q5VZ19_1-P109S	P	109	S	pM	deleterious	0,43	neutral	0,33	neutral	0,57	deleterious	0,63	deleterious	0,71	deleterious	-2,83	Deleterious	0,41	Neutral	-0,12	Neutral
B9A064	IGLL5	B9A064_1-R86Q	R	86	Q	pM	deleterious	0,18	neutral	0,32	neutral	0,31	neutral	0,45	neutral	0,23	neutral	-0,88	Neutral	0,54	Neutral	-0,12	Neutral
E9PCH4	RAPGEF6;FNIP1	E9PCH4_1-H438R	H	438	R	sF	neutral	0,03	neutral	0,24	neutral	0,06	neutral	0,50	neutral	0,24	neutral	-0,16	Neutral	0,58	Neutral	-0,12	Neutral
Q9NZW5	MPP6	Q9NZW5_1-I83V	I	83	V	pM	deleterious	0,53	neutral	0,47	neutral	0,25	neutral	0,36	neutral	0,84	deleterious	-0,80	Neutral	0,54	Neutral	-0,11	Neutral
E7ENL6	COL6A3	E7ENL6_1-I146V	I	146	V	sM	neutral	0,12	neutral	0,07	neutral	0,17	neutral	0,36	neutral	0,23	neutral	-0,25	Neutral	0,58	Neutral	-0,11	Neutral
Q6PIJ6	FBXO38	Q6PIJ6_1-N1179S	N	1179	S	pM	deleterious	0,34	neutral	0,37	neutral	0,35	neutral	0,45	neutral	0,42	neutral	-2,37	Neutral	0,44	Neutral	-0,11	Neutral
Q8IWW6	ARHGAP12	Q8IWW6_1-D560G	D	560	G	sM	neutral	0,88	deleterious	0,90	deleterious	0,38	neutral	0,63	deleterious	0,82	deleterious	-5,71	Deleterious	0,23	Neutral	-0,11	Neutral
Q3YEC7	C9orf86	Q3YEC7_1-R208H	R	208	H	pM	deleterious	0,33	neutral	0,34	neutral	0,07	neutral	0,50	neutral	0,38	neutral	-2,51	Deleterious	0,44	Neutral	-0,11	Neutral
B4DGR6	WDR19	B4DGR6_1-V228M	V	228	M	sM	neutral	0,29	neutral	0,41	neutral	0,16	neutral	0,45	neutral	0,94	deleterious	-1,44	Neutral	0,50	Neutral	-0,11	Neutral
O14841	OPLAH	O14841_1-V30M	V	30	M	pM	deleterious	0,32	neutral	0,64	deleterious	0,15	neutral	0,45	neutral	0,36	neutral	-1,65	Neutral	0,49	Neutral	-0,11	Neutral
Q6P461	C10orf129	Q6P461_1-E237K	E	237	K	sF	neutral	0,13	neutral	0,13	neutral	0,15	neutral	0,45	neutral	0,04	neutral	-1,73	Neutral	0,49	Neutral	-0,11	Neutral
C9JC21	MYO7B	C9JC21_1-R150W	R	150	W	pM	deleterious	0,66	deleterious	0,63	deleterious	0,34	neutral	0,88	deleterious	0,45	neutral	-3,45	Deleterious	0,38	Neutral	-0,11	Neutral
Q96QE5	C17orf42	Q96QE5_1-R187H	R	187	H	pF	deleterious	0,72	deleterious	0,30	neutral	0,48	neutral	0,50	neutral	0,47	neutral	-2,87	Deleterious	0,41	Neutral	-0,11	Neutral
Q9NRY2	C9orf80	Q9NRY2_1-K28T	K	28	T	pM	deleterious	0,50	neutral	0,33	neutral	0,43	neutral	0,63	deleterious	0,48	neutral	-2,16	Neutral	0,46	Neutral	-0,11	Neutral
Q5T9G4	C6orf81	Q5T9G4_1-R333C	R	333	C	sM	neutral	0,62	deleterious	0,47	neutral	0,46	neutral	0,88	deleterious	0,31	neutral	-0,71	Neutral	0,55	Neutral	-0,11	Neutral
Q96N16	JAKMIP1	Q96N16_1-Q20R	Q	20	R	sF	neutral	0,41	neutral	0,58	deleterious	0,54	deleterious	0,45	neutral	0,67	deleterious	-2,37	Neutral	0,45	Neutral	-0,11	Neutral
Q92674	CENPI	Q92674_1-N213S	N	213	S	pM	deleterious	0,34	neutral	0,14	neutral	0,32	neutral	0,45	neutral	0,45	neutral	-2,21	Neutral	0,46	Neutral	-0,11	Neutral
P10645	CHGA	P10645_1-V37I	V	37	I	pM	deleterious	0,62	deleterious	0,57	deleterious	0,24	neutral	0,36	neutral	0,68	deleterious	-0,36	Neutral	0,57	Neutral	-0,11	Neutral
O75161	NPHP4	O75161_1-R469Q	R	469	Q	sF	neutral	0,14	neutral	0,40	neutral	0,47	neutral	0,45	neutral	0,11	neutral	-0,16	Neutral	0,59	Neutral	-0,11	Neutral
Q9NQC7	CYLD	Q9NQC7_1-L186F	L	186	F	sM	neutral	0,40	neutral	0,32	neutral	0,18	neutral	0,50	neutral	0,42	neutral	-0,02	Neutral	0,60	Neutral	-0,11	Neutral
Q9BRJ7	NUDT16L1	Q9BRJ7_2-V108I	V	108	I	sF	neutral	0,42	neutral	0,17	neutral	0,32	neutral	0,36	neutral	0,60	deleterious	-0,27	Neutral	0,58	Neutral	-0,11	Neutral
C9J0Q5	NCOR2	C9J0Q5_1-R1661H	R	1661	H	sF	neutral	0,88	deleterious	0,90	deleterious	0,19	neutral	0,50	neutral	0,76	deleterious	-3,55	Deleterious	0,37	Neutral	-0,11	Neutral
C9JFD3	NCOR2	C9JFD3_3-R1671H	R	1671	H	sF	neutral	0,88	deleterious	0,90	deleterious	0,23	neutral	0,50	neutral	0,76	deleterious	-3,55	Deleterious	0,37	Neutral	-0,11	Neutral
Q9H9Y2	RPF1	Q9H9Y2_1-P49T	P	49	T	pM	deleterious	0,39	neutral	0,46	neutral	0,57	deleterious	0,63	deleterious	0,84	deleterious	-1,20	Neutral	0,52	Neutral	-0,11	Neutral
F5H2B5	PLD4	F5H2B5_1-N157K	N	157	K	pM	deleterious	0,29	neutral	0,33	neutral	0,19	neutral	0,50	neutral	0,25	neutral	-3,47	Deleterious	0,38	Neutral	-0,11	Neutral
Q15773	MLF2	Q15773_1-R178Q	R	178	Q	sF	neutral	0,13	neutral	0,62	deleterious	0,29	neutral	0,45	neutral	0,97	deleterious	-1,57	Neutral	0,50	Neutral	-0,11	Neutral
O43295	SRGAP3	O43295_1-A777T	A	777	T	pM	deleterious	0,48	neutral	0,76	deleterious	0,14	neutral	0,50	neutral	0,96	deleterious	-3,07	Deleterious	0,40	Neutral	-0,11	Neutral
Q8TB45	DEPTOR	Q8TB45_1-E38Q	E	38	Q	pM	deleterious	0,88	deleterious	0,31	neutral	0,31	neutral	0,41	neutral	0,56	deleterious	-2,31	Neutral	0,45	Neutral	-0,11	Neutral
F6VX93	VPS53	F6VX93_1-A164V	A	164	V	sF	neutral	0,23	neutral	0,20	neutral	0,11	neutral	0,50	neutral	0,66	deleterious	-0,83	Neutral	0,55	Neutral	-0,11	Neutral
Q6UUV7	CRTC3	Q6UUV7_1-R328W	R	328	W	pM	deleterious	0,39	neutral	0,90	deleterious	0,26	neutral	0,88	deleterious	0,76	deleterious	-0,77	Neutral	0,55	Neutral	-0,11	Neutral
Q6P2Q0	ABCB9	Q6P2Q0_1-R379Q	R	379	Q	pM	deleterious	0,24	neutral	0,65	deleterious	0,28	neutral	0,45	neutral	0,97	deleterious	-3,47	Deleterious	0,38	Neutral	-0,11	Neutral
P11908	PRPS2	P11908_1-D139N	D	139	N	sF_sM	neutral	0,21	neutral	0,17	neutral	0,21	neutral	0,45	neutral	0,44	neutral	-0,72	Neutral	0,55	Neutral	-0,11	Neutral
Q6ZSG2	FAM196A	Q6ZSG2_1-R232Q	R	232	Q	sM	neutral	0,25	neutral	0,48	neutral	0,41	neutral	0,45	neutral	0,13	neutral	-1,25	Neutral	0,52	Neutral	-0,11	Neutral
J3KN93	ANKRD44	J3KN93_1-N776S	N	776	S	sF	neutral	0,66	deleterious	0,32	neutral	0,76	deleterious	0,45	neutral	0,77	deleterious	-2,41	Neutral	0,45	Neutral	-0,11	Neutral
H9KV32	CD200R1	H9KV32_1-L205V	L	205	V	sF	neutral	0,50	neutral	0,72	deleterious	0,52	deleterious	0,45	neutral	0,53	deleterious	-2,47	Neutral	0,44	Neutral	-0,11	Neutral
Q96P20	NLRP3	Q96P20_1-D53N	D	53	N	pF	deleterious	0,32	neutral	0,90	deleterious	0,56	deleterious	0,45	neutral	0,80	deleterious	-2,87	Deleterious	0,42	Neutral	-0,11	Neutral
O75175	CNOT3	O75175_1-I78T	I	78	T	sF	neutral	0,88	deleterious	0,54	deleterious	0,08	neutral	0,63	deleterious	0,80	deleterious	-3,20	Deleterious	0,40	Neutral	-0,11	Neutral
Q6NUP7	PPP4R4	Q6NUP7_1-S793G	S	793	G	sF	neutral	0,43	neutral	0,03	neutral	0,38	neutral	0,50	neutral	0,13	neutral	-0,75	Neutral	0,55	Neutral	-0,11	Neutral
C9J6V4	ARHGAP26	C9J6V4_1-M1V	M	1	V	sM	neutral	0,72	deleterious	0,49	neutral	0,83	deleterious	0,45	neutral	0,66	deleterious	-3,30	Deleterious	0,39	Neutral	-0,11	Neutral
C9JYR4	RNASE11	C9JYR4_1-M66T	M	66	T	pM	deleterious	0,72	deleterious	0,11	neutral	0,63	deleterious	0,63	deleterious	0,27	neutral	-2,53	Deleterious	0,44	Neutral	-0,11	Neutral
Q702N8	XIRP1	Q702N8_1-V483M	V	483	M	pM	deleterious	0,66	deleterious	0,57	deleterious	0,21	neutral	0,45	neutral	0,50	neutral	0,10	Neutral	0,61	Neutral	-0,11	Neutral
P15090	FABP4	P15090_1-K80R	K	80	R	pM	deleterious	0,72	deleterious	0,41	neutral	0,21	neutral	0,41	neutral	0,77	deleterious	-2,02	Neutral	0,47	Neutral	-0,10	Neutral
Q9UBC5	MYO1A	Q9UBC5_1-V1017I	V	1017	I	sM	neutral	0,18	neutral	0,11	neutral	0,08	neutral	0,36	neutral	0,01	neutral	0,08	Neutral	0,61	Neutral	-0,10	Neutral
Q5TCH4	CYP4A22	Q5TCH4_1-A359T	A	359	T	sF	neutral	0,20	neutral	0,23	neutral	0,14	neutral	0,50	neutral	0,07	neutral	-0,01	Neutral	0,60	Neutral	-0,10	Neutral
Q96DN5	WDR67	Q96DN5_1-R644T	R	644	T	pM	deleterious	0,62	deleterious	0,22	neutral	0,42	neutral	0,63	deleterious	0,32	neutral	-2,41	Neutral	0,45	Neutral	-0,10	Neutral
O43707	ACTN4	O43707_1-M554V	M	554	V	pM	deleterious	0,23	neutral	0,09	neutral	0,33	neutral	0,45	neutral	0,25	neutral	-1,78	Neutral	0,49	Neutral	-0,10	Neutral
Q14112	NID2	Q14112_1-R699H	R	699	H	pM	deleterious	0,30	neutral	0,27	neutral	0,44	neutral	0,50	neutral	0,17	neutral	-1,07	Neutral	0,54	Neutral	-0,10	Neutral
E9PEZ7	ABI2	E9PEZ7_1-R318C	R	318	C	pM	deleterious	0,88	deleterious	0,90	deleterious	0,21	neutral	0,88	deleterious	0,91	deleterious	-4,20	Deleterious	0,34	Neutral	-0,10	Neutral
C9JFD3	NCOR2	C9JFD3_1-R315H	R	315	H	sM	neutral	0,88	deleterious	0,90	deleterious	0,49	neutral	0,50	neutral	0,55	deleterious	-4,12	Deleterious	0,34	Neutral	-0,10	Neutral
Q9HB75	PIDD	Q9HB75_1-M662I	M	662	I	sM	neutral	0,43	neutral	0,22	neutral	0,23	neutral	0,45	neutral	0,25	neutral	-1,03	Neutral	0,54	Neutral	-0,10	Neutral
D3YTG3	ABI3BP	D3YTG3_1-D1695N	D	1695	N	pM	deleterious	0,88	deleterious	0,90	deleterious	0,24	neutral	0,45	neutral	0,96	deleterious	-4,52	Deleterious	0,32	Neutral	-0,10	Neutral
F5H7N0	GABRB3	F5H7N0_1-V134I	V	134	I	pM	deleterious	0,72	deleterious	0,24	neutral	0,20	neutral	0,36	neutral	0,67	deleterious	-0,78	Neutral	0,56	Neutral	-0,10	Neutral
C9J0Q5	NCOR2	C9J0Q5_2-R315H	R	315	H	sM	neutral	0,88	deleterious	0,90	deleterious	0,46	neutral	0,50	neutral	0,55	deleterious	-4,14	Deleterious	0,34	Neutral	-0,10	Neutral
Q8NE18	NSUN7	Q8NE18_1-I107L	I	107	L	pM	deleterious	0,35	neutral	0,31	neutral	0,24	neutral	0,41	neutral	0,57	deleterious	-0,88	Neutral	0,55	Neutral	-0,10	Neutral
F5GX82	FRYL	F5GX82_1-E2683D	E	2683	D	pM	deleterious	0,55	neutral	0,10	neutral	0,39	neutral	0,41	neutral	0,36	neutral	-1,09	Neutral	0,54	Neutral	-0,10	Neutral
Q49AA0	ZNF642	Q49AA0_1-H428R	H	428	R	pF	deleterious	0,08	neutral	0,53	deleterious	0,11	neutral	0,50	neutral	0,05	neutral	-1,34	Neutral	0,52	Neutral	-0,10	Neutral
P62807	HIST1H2BJ	P62807_1-V49I	V	49	I	pM	deleterious	0,88	deleterious	0,76	deleterious	0,29	neutral	0,36	neutral	0,58	deleterious	-0,93	Neutral	0,55	Neutral	-0,10	Neutral
Q96SB8	SMC6	Q96SB8_1-N802T	N	802	T	pM	deleterious	0,15	neutral	0,47	neutral	0,60	deleterious	0,50	neutral	0,47	neutral	-3,70	Deleterious	0,37	Neutral	-0,10	Neutral
F5H7D6	TLE3	F5H7D6_1-A335T	A	335	T	pM	deleterious	0,44	neutral	0,90	deleterious	0,24	neutral	0,50	neutral	0,76	deleterious	-1,05	Neutral	0,54	Neutral	-0,10	Neutral
Q5JU32	SH2D3C	Q5JU32_1-R44Q	R	44	Q	pM	deleterious	0,62	deleterious	0,76	deleterious	0,42	neutral	0,45	neutral	0,93	deleterious	-3,30	Deleterious	0,40	Neutral	-0,10	Neutral
F8WAP3	PDE4DIP	F8WAP3_1-R331Q	R	331	Q	sF	neutral	0,07	neutral	0,27	neutral	0,16	neutral	0,45	neutral	0,03	neutral	0,32	Neutral	0,63	Neutral	-0,10	Neutral
Q86VQ1	GLCCI1	Q86VQ1_1-R390C	R	390	C	pM	deleterious	0,72	deleterious	0,90	deleterious	0,28	neutral	0,88	deleterious	0,82	deleterious	-4,70	Deleterious	0,31	Neutral	-0,10	Neutral
E9PI87	HTATIP2	E9PI87_1-A190V	A	190	V	pF	deleterious	0,29	neutral	0,45	neutral	0,28	neutral	0,50	neutral	0,36	neutral	-0,94	Neutral	0,55	Neutral	-0,10	Neutral
H7C3L4	TANK	H7C3L4_1-N204H	N	204	H	pM	deleterious	0,55	neutral	0,14	neutral	0,23	neutral	0,45	neutral	0,16	neutral	-3,23	Deleterious	0,40	Neutral	-0,09	Neutral
Q9P267	MBD5	Q9P267_1-Q591E	Q	591	E	sF	neutral	0,22	neutral	0,56	deleterious	0,44	neutral	0,41	neutral	0,53	deleterious	-1,13	Neutral	0,54	Neutral	-0,09	Neutral
O95789	ZMYM6	O95789_1-I341M	I	341	M	sF	neutral	0,25	neutral	0,76	deleterious	0,23	neutral	0,45	neutral	0,65	deleterious	-0,93	Neutral	0,55	Neutral	-0,09	Neutral
O94972	TRIM37	O94972_1-N65T	N	65	T	sF	neutral	0,66	deleterious	0,90	deleterious	0,83	deleterious	0,50	neutral	0,91	deleterious	-4,28	Deleterious	0,34	Neutral	-0,09	Neutral
O75152	ZC3H11A	O75152_1-E408D	E	408	D	pM	deleterious	0,57	deleterious	0,76	deleterious	0,40	neutral	0,41	neutral	0,73	deleterious	-2,14	Neutral	0,47	Neutral	-0,09	Neutral
Q9H1B4	NXF5	Q9H1B4_1-V322M	V	322	M	sF	neutral	0,88	deleterious	0,76	deleterious	0,42	neutral	0,45	neutral	0,46	neutral	-2,79	Deleterious	0,43	Neutral	-0,09	Neutral
E5RFW4	PSEN2	E5RFW4_1-A85S	A	85	S	sF	neutral	0,50	neutral	0,59	deleterious	0,23	neutral	0,45	neutral	0,91	deleterious	-2,27	Neutral	0,47	Neutral	-0,09	Neutral
B8ZZQ4	PTCD3	B8ZZQ4_1-R80T	R	80	T	sM	neutral	0,72	deleterious	0,60	deleterious	0,69	deleterious	0,63	deleterious	0,82	deleterious	-4,68	Deleterious	0,31	Neutral	-0,09	Neutral
P10242	MYB	P10242_1-R45Q	R	45	Q	pM	deleterious	0,55	neutral	0,76	deleterious	0,17	neutral	0,45	neutral	0,96	deleterious	-2,81	Deleterious	0,43	Neutral	-0,09	Neutral
Q14997	PSME4	Q14997_2-P1531L	P	1531	L	pM	deleterious	0,28	neutral	0,24	neutral	0,26	neutral	0,88	deleterious	0,54	deleterious	-1,69	Neutral	0,50	Neutral	-0,09	Neutral
B1ARF3	INPP5B	B1ARF3_1-G47S	G	47	S	pM	deleterious	0,45	neutral	0,07	neutral	0,39	neutral	0,50	neutral	0,16	neutral	-1,77	Neutral	0,50	Neutral	-0,09	Neutral
C9JAQ9	SNRNP200	C9JAQ9_1-D166G	D	166	G	sM	neutral	0,47	neutral	0,21	neutral	0,32	neutral	0,63	deleterious	0,53	deleterious	-4,69	Deleterious	0,31	Neutral	-0,09	Neutral
G5E988	AP3D1	G5E988_1-Q315R	Q	315	R	pM	deleterious	0,37	neutral	0,67	deleterious	0,13	neutral	0,45	neutral	0,65	deleterious	-3,43	Deleterious	0,39	Neutral	-0,09	Neutral
O43396	TXNL1	O43396_1-R234H	R	234	H	sM	neutral	0,88	deleterious	0,90	deleterious	0,36	neutral	0,50	neutral	0,83	deleterious	-3,87	Deleterious	0,37	Neutral	-0,09	Neutral
Q9HC96	CAPN10	Q9HC96_1-R395Q	R	395	Q	pM	deleterious	0,13	neutral	0,33	neutral	0,16	neutral	0,45	neutral	0,21	neutral	-1,21	Neutral	0,54	Neutral	-0,09	Neutral
Q8NA70	FAM47B	Q8NA70_1-Y182H	Y	182	H	pM	deleterious	0,33	neutral	0,14	neutral	0,30	neutral	0,41	neutral	0,02	neutral	-3,53	Deleterious	0,39	Neutral	-0,09	Neutral
F5GZY8	DDB1	F5GZY8_1-R114H	R	114	H	sF	neutral	0,88	deleterious	0,47	neutral	0,66	deleterious	0,50	neutral	0,76	deleterious	-4,35	Deleterious	0,34	Neutral	-0,09	Neutral
E5RIG2	CSMD1	E5RIG2_1-R1231C	R	1231	C	pM	deleterious	0,53	neutral	0,76	deleterious	0,41	neutral	0,88	deleterious	0,49	neutral	-2,44	Neutral	0,46	Neutral	-0,09	Neutral
C9J1D2	TTC12	C9J1D2_1-Y122F	Y	122	F	sM	neutral	0,36	neutral	0,67	deleterious	0,16	neutral	0,36	neutral	0,74	deleterious	-3,19	Deleterious	0,41	Neutral	-0,09	Neutral
B4DWF2	IKZF2	B4DWF2_1-K203N	K	203	N	pM	deleterious	0,88	deleterious	0,76	deleterious	0,32	neutral	0,50	neutral	0,77	deleterious	-4,68	Deleterious	0,32	Neutral	-0,09	Neutral
E9PJI9	TTC12	E9PJI9_1-Y122F	Y	122	F	sM	neutral	0,36	neutral	0,67	deleterious	0,19	neutral	0,36	neutral	0,74	deleterious	-3,19	Deleterious	0,41	Neutral	-0,09	Neutral
G3V106	ODZ2	G3V106_1-R652L	R	652	L	pM	deleterious	0,51	neutral	0,14	neutral	0,33	neutral	0,75	deleterious	0,46	neutral	-3,99	Deleterious	0,36	Neutral	-0,09	Neutral
J3KQ67	CLDND1	J3KQ67_1-H222R	H	222	R	sM	neutral	0,38	neutral	0,62	deleterious	0,52	deleterious	0,50	neutral	0,40	neutral	-3,42	Deleterious	0,40	Neutral	-0,09	Neutral
Q9NWW7	C2orf42	Q9NWW7_1-N439S	N	439	S	pM	deleterious	0,47	neutral	0,14	neutral	0,30	neutral	0,45	neutral	0,36	neutral	-1,46	Neutral	0,52	Neutral	-0,09	Neutral
D6RIR7	BTNL8	D6RIR7_1-D167N	D	167	N	sM	neutral	0,24	neutral	0,09	neutral	0,17	neutral	0,45	neutral	0,02	neutral	0,20	Neutral	0,63	Neutral	-0,09	Neutral
F5H5F9	ABCB9	F5H5F9_1-R141Q	R	141	Q	pM	deleterious	0,24	neutral	0,65	deleterious	0,20	neutral	0,45	neutral	0,97	deleterious	-3,69	Deleterious	0,38	Neutral	-0,08	Neutral
C9JTY6	TAF6	C9JTY6_1-K110E	K	110	E	pM	deleterious	0,20	neutral	0,25	neutral	0,15	neutral	0,45	neutral	0,49	neutral	-3,09	Deleterious	0,42	Neutral	-0,08	Neutral
O95363	FARS2	O95363_1-N280S	N	280	S	pF	deleterious	0,17	neutral	0,07	neutral	0,11	neutral	0,45	neutral	0,25	neutral	-0,85	Neutral	0,56	Neutral	-0,08	Neutral
P10075	GLI4	P10075_1-D327G	D	327	G	pM	deleterious	0,88	deleterious	0,39	neutral	0,64	deleterious	0,63	deleterious	0,51	deleterious	-4,78	Deleterious	0,31	Neutral	-0,08	Neutral
Q969V6	MKL1	Q969V6_1-T313A	T	313	A	pF	deleterious	0,06	neutral	0,03	neutral	0,21	neutral	0,50	neutral	0,20	neutral	-0,86	Neutral	0,56	Neutral	-0,08	Neutral
Q9H7M6	ZSWIM4	Q9H7M6_1-V115M	V	115	M	sM	neutral	0,55	neutral	0,90	deleterious	0,50	deleterious	0,45	neutral	0,73	deleterious	-1,55	Neutral	0,52	Neutral	-0,08	Neutral
Q92832	NELL1	Q92832_1-R459C	R	459	C	sF	neutral	0,41	neutral	0,90	deleterious	0,94	deleterious	0,88	deleterious	0,77	deleterious	-2,22	Neutral	0,48	Neutral	-0,08	Neutral
Q8WX92	COBRA1	Q8WX92_1-A477V	A	477	V	sM	neutral	0,51	neutral	0,36	neutral	0,30	neutral	0,50	neutral	0,51	deleterious	-2,06	Neutral	0,49	Neutral	-0,08	Neutral
Q14181	POLA2	Q14181_1-E293K	E	293	K	pF	deleterious	0,13	neutral	0,42	neutral	0,28	neutral	0,45	neutral	0,80	deleterious	-1,97	Neutral	0,49	Neutral	-0,08	Neutral
C9J131	FAP	C9J131_1-T35I	T	35	I	pM	deleterious	0,44	neutral	0,38	neutral	0,60	deleterious	0,63	deleterious	0,56	deleterious	-2,98	Deleterious	0,43	Neutral	-0,08	Neutral
G3V1K0	TXNL1	G3V1K0_1-R111H	R	111	H	sM	neutral	0,88	deleterious	0,90	deleterious	0,31	neutral	0,50	neutral	0,83	deleterious	-3,58	Deleterious	0,39	Neutral	-0,08	Neutral
F8VZE0	MYBPC1	F8VZE0_1-P19L	P	19	L	pM	deleterious	0,66	deleterious	0,42	neutral	0,44	neutral	0,88	deleterious	0,49	neutral	-2,98	Deleterious	0,43	Neutral	-0,08	Neutral
Q8NC69	KCTD6	Q8NC69_1-K165N	K	165	N	pM	deleterious	0,17	neutral	0,54	deleterious	0,33	neutral	0,50	neutral	0,39	neutral	-0,46	Neutral	0,59	Neutral	-0,08	Neutral
Q8IUX8	EGFL6	Q8IUX8_1-S227R	S	227	R	pM	deleterious	0,19	neutral	0,11	neutral	0,31	neutral	0,63	deleterious	0,09	neutral	-0,36	Neutral	0,60	Neutral	-0,08	Neutral
Q05639	EEF1A2	Q05639_1-R382H	R	382	H	pM	deleterious	0,59	deleterious	0,15	neutral	0,22	neutral	0,50	neutral	0,64	deleterious	-3,32	Deleterious	0,41	Neutral	-0,08	Neutral
O15266	SHOX	O15266_1-R173H	R	173	H	pM	deleterious	0,88	deleterious	0,90	deleterious	0,56	deleterious	0,50	neutral	0,45	neutral	-4,43	Deleterious	0,34	Neutral	-0,08	Neutral
F5H2D1	ODZ2	F5H2D1_1-N310S	N	310	S	sM	neutral	0,62	deleterious	0,30	neutral	0,54	deleterious	0,45	neutral	0,34	neutral	-2,32	Neutral	0,48	Neutral	-0,08	Neutral
E9PC90	CCNB1	E9PC90_1-E139K	E	139	K	pM	deleterious	0,25	neutral	0,65	deleterious	0,28	neutral	0,45	neutral	0,85	deleterious	-2,41	Neutral	0,47	Neutral	-0,08	Neutral
Q5XUX1	FBXW9	Q5XUX1_1-G475S	G	475	S	pF	deleterious	0,38	neutral	0,36	neutral	0,30	neutral	0,50	neutral	0,61	deleterious	-0,79	Neutral	0,57	Neutral	-0,07	Neutral
Q6ZNG1	ZNF600	Q6ZNG1_1-T337R	T	337	R	sF	neutral	0,57	deleterious	0,23	neutral	0,36	neutral	0,63	deleterious	0,11	neutral	1,95	Neutral	0,75	Deleterious	-0,07	Neutral
E9PKU6	TTC12	E9PKU6_1-Y122F	Y	122	F	sM	neutral	0,36	neutral	0,67	deleterious	0,38	neutral	0,36	neutral	0,74	deleterious	-3,08	Deleterious	0,43	Neutral	-0,07	Neutral
Q68D10	SPTY2D1	Q68D10_1-P196S	P	196	S	sM	neutral	0,48	neutral	0,90	deleterious	0,58	deleterious	0,63	deleterious	0,80	deleterious	-2,55	Deleterious	0,46	Neutral	-0,07	Neutral
P01008	SERPINC1	P01008_1-A416P	A	416	P	sF	neutral	0,31	neutral	0,90	deleterious	0,69	deleterious	0,63	deleterious	0,78	deleterious	-4,43	Deleterious	0,34	Neutral	-0,07	Neutral
O95486	SEC24A	O95486_1-P1030R	P	1030	R	pM	deleterious	0,32	neutral	0,39	neutral	0,28	neutral	0,75	deleterious	0,36	neutral	-2,09	Neutral	0,49	Neutral	-0,07	Neutral
H0Y465	NF1	H0Y465_1-A2289V	A	2289	V	sM	neutral	0,66	deleterious	0,76	deleterious	0,43	neutral	0,50	neutral	0,95	deleterious	-3,19	Deleterious	0,42	Neutral	-0,07	Neutral
H7C0I7	LTBP1	H7C0I7_1-E139D	E	139	D	pM	deleterious	0,66	deleterious	0,90	deleterious	0,29	neutral	0,41	neutral	0,75	deleterious	-2,60	Deleterious	0,46	Neutral	-0,07	Neutral
Q9UPR3	SMG5	Q9UPR3_1-R173Q	R	173	Q	sF	neutral	0,72	deleterious	0,61	deleterious	0,44	neutral	0,45	neutral	0,92	deleterious	-3,06	Deleterious	0,43	Neutral	-0,07	Neutral
Q8TCE6	FAM45A	Q8TCE6_1-G141S	G	141	S	pM	deleterious	0,66	deleterious	0,90	deleterious	0,30	neutral	0,50	neutral	0,96	deleterious	-3,75	Deleterious	0,39	Neutral	-0,07	Neutral
P51970	NDUFA8	P51970_1-R101S	R	101	S	sM	neutral	0,88	deleterious	0,90	deleterious	0,89	deleterious	0,63	deleterious	0,92	deleterious	-5,57	Deleterious	0,27	Neutral	-0,07	Neutral
E9PSA5	ALKBH3	E9PSA5_1-R64H	R	64	H	sF	neutral	0,53	neutral	0,90	deleterious	0,57	deleterious	0,50	neutral	0,70	deleterious	-2,74	Deleterious	0,45	Neutral	-0,07	Neutral
Q9UNE7	STUB1	Q9UNE7_1-K145Q	K	145	Q	pF	deleterious	0,29	neutral	0,43	neutral	0,13	neutral	0,45	neutral	0,39	neutral	-2,34	Neutral	0,48	Neutral	-0,07	Neutral
Q9HD89	RETN	Q9HD89_1-E25K	E	25	K	pM	deleterious	0,72	deleterious	0,36	neutral	0,52	deleterious	0,45	neutral	0,50	neutral	-2,45	Neutral	0,47	Neutral	-0,07	Neutral
Q5JSP0	FGD3	Q5JSP0_1-N474S	N	474	S	pM	deleterious	0,50	neutral	0,62	deleterious	0,28	neutral	0,45	neutral	0,51	deleterious	-1,60	Neutral	0,53	Neutral	-0,07	Neutral
F5GY05	FAM120B	F5GY05_1-S428T	S	428	T	pM	deleterious	0,11	neutral	0,03	neutral	0,07	neutral	0,45	neutral	0,01	neutral	0,41	Neutral	0,65	Neutral	-0,07	Neutral
G3V4R7	TRIP11	G3V4R7_1-H32N	H	32	N	pM	deleterious	0,38	neutral	0,32	neutral	0,44	neutral	0,45	neutral	0,34	neutral	-2,49	Neutral	0,47	Neutral	-0,07	Neutral
H7C597	SND1	H7C597_1-R141Q	R	141	Q	pM	deleterious	0,59	deleterious	0,90	deleterious	0,47	neutral	0,45	neutral	0,97	deleterious	-3,13	Deleterious	0,43	Neutral	-0,07	Neutral
G8JLK1	USE1	G8JLK1_1-T217M	T	217	M	sF	neutral	0,48	neutral	0,28	neutral	0,38	neutral	0,63	deleterious	0,34	neutral	-1,69	Neutral	0,52	Neutral	-0,07	Neutral
B7Z385	CAP2	B7Z385_1-V71M	V	71	M	pF	deleterious	0,88	deleterious	0,90	deleterious	0,64	deleterious	0,45	neutral	0,65	deleterious	-1,78	Neutral	0,52	Neutral	-0,07	Neutral
Q8TDD2	SP7	Q8TDD2_1-H162Y	H	162	Y	pF	deleterious	0,88	deleterious	0,56	deleterious	0,43	neutral	0,41	neutral	0,65	deleterious	-4,55	Deleterious	0,34	Neutral	-0,07	Neutral
O43929	ORC4	O43929_1-V371I	V	371	I	pM	deleterious	0,32	neutral	0,49	neutral	0,12	neutral	0,36	neutral	0,86	deleterious	-0,57	Neutral	0,59	Neutral	-0,07	Neutral
P42695	NCAPD3	P42695_1-V535A	V	535	A	sM	neutral	0,09	neutral	0,03	neutral	0,09	neutral	0,50	neutral	0,27	neutral	0,38	Neutral	0,65	Neutral	-0,07	Neutral
Q96MR9	ZNF560	Q96MR9_1-K576N	K	576	N	sM	neutral	0,62	deleterious	0,40	neutral	0,32	neutral	0,50	neutral	0,55	deleterious	-1,28	Neutral	0,55	Neutral	-0,07	Neutral
G8JLF3	C9orf86	G8JLF3_1-R93H	R	93	H	pM	deleterious	0,33	neutral	0,34	neutral	0,11	neutral	0,50	neutral	0,38	neutral	-2,45	Neutral	0,47	Neutral	-0,07	Neutral
F8WAL6	ABI2	F8WAL6_1-R159C	R	159	C	pM	deleterious	0,88	deleterious	0,90	deleterious	0,27	neutral	0,88	deleterious	0,91	deleterious	-4,61	Deleterious	0,34	Neutral	-0,07	Neutral
O75376	NCOR1	O75376_1-P569S	P	569	S	pM	deleterious	0,09	neutral	0,90	deleterious	0,24	neutral	0,63	deleterious	0,39	neutral	-1,22	Neutral	0,55	Neutral	-0,07	Neutral
Q13136	PPFIA1	Q13136_2-L330F	L	330	F	pF	deleterious	0,88	deleterious	0,76	deleterious	0,49	neutral	0,50	neutral	0,94	deleterious	-3,57	Deleterious	0,40	Neutral	-0,07	Neutral
O94885	SASH1	O94885_1-R269C	R	269	C	pM	deleterious	0,88	deleterious	0,90	deleterious	0,68	deleterious	0,88	deleterious	0,95	deleterious	-3,56	Deleterious	0,40	Neutral	-0,07	Neutral
F8WEE6	TRIM37	F8WEE6_1-N31T	N	31	T	sF	neutral	0,66	deleterious	0,90	deleterious	0,57	deleterious	0,50	neutral	0,91	deleterious	-4,31	Deleterious	0,36	Neutral	-0,06	Neutral
Q3MII6	TBC1D25	Q3MII6_1-E482K	E	482	K	pM	deleterious	0,08	neutral	0,11	neutral	0,29	neutral	0,45	neutral	0,09	neutral	-0,81	Neutral	0,58	Neutral	-0,06	Neutral
Q9P2F9	ZNF319	Q9P2F9_1-R222Q	R	222	Q	sF	neutral	0,72	deleterious	0,90	deleterious	0,71	deleterious	0,45	neutral	0,85	deleterious	-3,43	Deleterious	0,41	Neutral	-0,06	Neutral
P11831	SRF	P11831_1-G386R	G	386	R	pM	deleterious	0,47	neutral	0,65	deleterious	0,52	deleterious	0,75	deleterious	0,64	deleterious	-1,09	Neutral	0,56	Neutral	-0,06	Neutral
E9PJ24	PHRF1	E9PJ24_1-D1366N	D	1366	N	pM	deleterious	0,72	deleterious	0,28	neutral	0,52	deleterious	0,45	neutral	0,68	deleterious	-1,57	Neutral	0,53	Neutral	-0,06	Neutral
Q5T0C7	STIL	Q5T0C7_1-I389T	I	389	T	pM	deleterious	0,08	neutral	0,07	neutral	0,11	neutral	0,63	deleterious	0,04	neutral	-0,48	Neutral	0,60	Neutral	-0,06	Neutral
E9PSI1	TM9SF1;AL096870.1;RP11-468E2.1	E9PSI1_1-K69N	K	69	N	sF	neutral	0,88	deleterious	0,90	deleterious	0,94	deleterious	0,50	neutral	0,70	deleterious	-0,03	Neutral	0,63	Neutral	-0,06	Neutral
P23458	JAK1	P23458_1-V433I	V	433	I	pM	deleterious	0,41	neutral	0,54	deleterious	0,35	neutral	0,36	neutral	0,84	deleterious	-0,05	Neutral	0,63	Neutral	-0,06	Neutral
P35579	MYH9	P35579_1-R1571Q	R	1571	Q	pM	deleterious	0,88	deleterious	0,76	deleterious	0,37	neutral	0,45	neutral	0,97	deleterious	-3,45	Deleterious	0,41	Neutral	-0,06	Neutral
G3V353	METTL17	G3V353_1-R130H	R	130	H	pM	deleterious	0,40	neutral	0,90	deleterious	0,70	deleterious	0,50	neutral	0,36	neutral	-1,97	Neutral	0,51	Neutral	-0,06	Neutral
P29536	LMOD1	P29536_1-D372N	D	372	N	sM	neutral	0,32	neutral	0,90	deleterious	0,16	neutral	0,45	neutral	0,75	deleterious	-4,62	Deleterious	0,34	Neutral	-0,06	Neutral
Q8WW38	ZFPM2	Q8WW38_1-N1130H	N	1130	H	pM	deleterious	0,72	deleterious	0,90	deleterious	0,31	neutral	0,45	neutral	0,55	deleterious	-1,76	Neutral	0,52	Neutral	-0,06	Neutral
Q8IXJ9	ASXL1	Q8IXJ9_1-R397H	R	397	H	sM	neutral	0,47	neutral	0,90	deleterious	0,39	neutral	0,50	neutral	0,53	deleterious	-2,42	Neutral	0,48	Neutral	-0,06	Neutral
E7EW28	SLC4A10	E7EW28_1-V282A	V	282	A	sM	neutral	0,06	neutral	0,41	neutral	0,07	neutral	0,50	neutral	0,55	deleterious	-1,56	Neutral	0,53	Neutral	-0,06	Neutral
E9PIX2	GPR172A	E9PIX2_1-V55L	V	55	L	sM	neutral	0,42	neutral	0,47	neutral	0,17	neutral	0,45	neutral	0,40	neutral	-1,33	Neutral	0,55	Neutral	-0,06	Neutral
Q9Y2P0	ZNF835	Q9Y2P0_1-T159A	T	159	A	sF	neutral	0,59	deleterious	0,15	neutral	0,80	deleterious	0,50	neutral	0,30	neutral	-0,76	Neutral	0,59	Neutral	-0,06	Neutral
O95831	AIFM1	O95831_1-R153Q	R	153	Q	sF	neutral	0,25	neutral	0,67	deleterious	0,26	neutral	0,45	neutral	0,97	deleterious	-1,80	Neutral	0,52	Neutral	-0,06	Neutral
Q8IWX7	UNC45B	Q8IWX7_1-T190A	T	190	A	pM	deleterious	0,32	neutral	0,24	neutral	0,55	deleterious	0,50	neutral	0,39	neutral	-1,79	Neutral	0,52	Neutral	-0,06	Neutral
Q9H7H0	METTL17	Q9H7H0_1-R212H	R	212	H	pM	deleterious	0,40	neutral	0,90	deleterious	0,09	neutral	0,50	neutral	0,36	neutral	-1,75	Neutral	0,53	Neutral	-0,06	Neutral
Q8WY19	DSCAM	Q8WY19_1-N462S	N	462	S	sF	neutral	0,26	neutral	0,38	neutral	0,28	neutral	0,45	neutral	0,78	deleterious	-2,67	Deleterious	0,47	Neutral	-0,06	Neutral
P01040	CSTA	P01040_1-A59T	A	59	T	pF	deleterious	0,42	neutral	0,07	neutral	0,49	neutral	0,50	neutral	0,35	neutral	-0,02	Neutral	0,63	Neutral	-0,06	Neutral
Q9Y2W1	THRAP3	Q9Y2W1_1-I681V	I	681	V	pM	deleterious	0,20	neutral	0,39	neutral	0,23	neutral	0,36	neutral	0,26	neutral	-0,25	Neutral	0,62	Neutral	-0,06	Neutral
Q8N1I0	DOCK4	Q8N1I0_1-R1417H	R	1417	H	pM	deleterious	0,43	neutral	0,41	neutral	0,13	neutral	0,50	neutral	0,60	deleterious	-1,41	Neutral	0,55	Neutral	-0,06	Neutral
Q6ZWH5	NEK10	Q6ZWH5_1-R630T	R	630	T	pM	deleterious	0,47	neutral	0,56	deleterious	0,24	neutral	0,63	deleterious	0,32	neutral	-3,60	Deleterious	0,41	Neutral	-0,06	Neutral
Q9NUQ3	TXLNG	Q9NUQ3_1-Q267L	Q	267	L	sF	neutral	0,55	neutral	0,36	neutral	0,28	neutral	0,75	deleterious	0,59	deleterious	-6,19	Deleterious	0,25	Neutral	-0,06	Neutral
Q99569	PKP4	Q99569_1-V358L	V	358	L	sF	neutral	0,26	neutral	0,03	neutral	0,12	neutral	0,45	neutral	0,30	neutral	-0,66	Neutral	0,60	Neutral	-0,05	Neutral
B1APM2	RGS5	B1APM2_1-R82H	R	82	H	sF	neutral	0,72	deleterious	0,57	deleterious	0,21	neutral	0,50	neutral	0,95	deleterious	-1,60	Neutral	0,54	Neutral	-0,05	Neutral
E9PNJ7	NAP1L4	E9PNJ7_1-T24I	T	24	I	sM	neutral	0,47	neutral	0,24	neutral	0,31	neutral	0,63	deleterious	0,25	neutral	-1,44	Neutral	0,55	Neutral	-0,05	Neutral
F8VZY0	MYBPC1	F8VZY0_1-P19L	P	19	L	pM	deleterious	0,66	deleterious	0,42	neutral	0,45	neutral	0,88	deleterious	0,49	neutral	-2,34	Neutral	0,49	Neutral	-0,05	Neutral
B4DXH4	FGD3	B4DXH4_1-N77S	N	77	S	pM	deleterious	0,50	neutral	0,62	deleterious	0,35	neutral	0,45	neutral	0,51	deleterious	-1,75	Neutral	0,53	Neutral	-0,05	Neutral
Q8N8K9	KIAA1958	Q8N8K9_1-H345R	H	345	R	pM	deleterious	0,14	neutral	0,35	neutral	0,43	neutral	0,50	neutral	0,17	neutral	-1,25	Neutral	0,56	Neutral	-0,05	Neutral
Q86VI3	IQGAP3	Q86VI3_1-D87N	D	87	N	pM	deleterious	0,72	deleterious	0,90	deleterious	0,13	neutral	0,45	neutral	0,90	deleterious	-4,37	Deleterious	0,36	Neutral	-0,05	Neutral
O95628	CNOT4	O95628_1-D48N	D	48	N	pM	deleterious	0,17	neutral	0,67	deleterious	0,16	neutral	0,45	neutral	0,78	deleterious	-4,83	Deleterious	0,33	Neutral	-0,05	Neutral
J3KMX3	AFP	J3KMX3_1-A544V	A	544	V	pM	deleterious	0,72	deleterious	0,65	deleterious	0,58	deleterious	0,50	neutral	0,42	neutral	-1,43	Neutral	0,55	Neutral	-0,05	Neutral
Q86WP2	GPBP1	Q86WP2_2-R129C	R	129	C	sF	neutral	0,50	neutral	0,76	deleterious	0,20	neutral	0,88	deleterious	0,73	deleterious	-2,47	Neutral	0,48	Neutral	-0,05	Neutral
Q96BH1	RNF25	Q96BH1_1-R238H	R	238	H	pM	deleterious	0,47	neutral	0,46	neutral	0,56	deleterious	0,50	neutral	0,56	deleterious	-1,03	Neutral	0,57	Neutral	-0,05	Neutral
Q8NEG5	ZSWIM2	Q8NEG5_1-N334S	N	334	S	pM	deleterious	0,13	neutral	0,19	neutral	0,16	neutral	0,45	neutral	0,22	neutral	-0,79	Neutral	0,59	Neutral	-0,05	Neutral
Q9BUA3	C11orf84	Q9BUA3_1-L179F	L	179	F	sM	neutral	0,88	deleterious	0,90	deleterious	0,28	neutral	0,50	neutral	0,52	deleterious	-1,15	Neutral	0,57	Neutral	-0,05	Neutral
F8W820	BRD8	F8W820_1-L737M	L	737	M	sF	neutral	0,62	deleterious	0,90	deleterious	0,50	deleterious	0,41	neutral	0,83	deleterious	-1,76	Neutral	0,53	Neutral	-0,05	Neutral
C9JDJ7	U2SURP	C9JDJ7_1-K68R	K	68	R	pM	deleterious	0,40	neutral	0,59	deleterious	0,27	neutral	0,41	neutral	0,83	deleterious	-1,70	Neutral	0,53	Neutral	-0,05	Neutral
Q15154	PCM1	Q15154_1-A702T	A	702	T	sM	neutral	0,20	neutral	0,41	neutral	0,33	neutral	0,50	neutral	0,30	neutral	-0,72	Neutral	0,60	Neutral	-0,05	Neutral
P01019	AGT	P01019_1-V385E	V	385	E	pM	deleterious	0,07	neutral	0,03	neutral	0,51	deleterious	0,75	deleterious	0,01	neutral	0,27	Neutral	0,66	Neutral	-0,05	Neutral
E9PG72	CCDC108	E9PG72_1-A399P	A	399	P	sM	neutral	0,31	neutral	0,54	deleterious	0,67	deleterious	0,63	deleterious	0,24	neutral	-1,41	Neutral	0,55	Neutral	-0,05	Neutral
E7EPS8	PTPRM	E7EPS8_1-A686T	A	686	T	pM	deleterious	0,72	deleterious	0,76	deleterious	0,37	neutral	0,50	neutral	0,96	deleterious	-2,38	Neutral	0,49	Neutral	-0,05	Neutral
F5GWI0	DDB1	F5GWI0_1-R58H	R	58	H	sF	neutral	0,88	deleterious	0,47	neutral	0,54	deleterious	0,50	neutral	0,76	deleterious	-4,21	Deleterious	0,38	Neutral	-0,05	Neutral
F5H5Q0	ABCB9	F5H5Q0_1-R36Q	R	36	Q	pM	deleterious	0,24	neutral	0,65	deleterious	0,18	neutral	0,45	neutral	0,97	deleterious	-3,83	Deleterious	0,40	Neutral	-0,05	Neutral
Q86YD1	PTOV1	Q86YD1_1-V250I	V	250	I	sM	neutral	0,38	neutral	0,48	neutral	0,16	neutral	0,36	neutral	0,64	deleterious	-0,23	Neutral	0,63	Neutral	-0,05	Neutral
Q14766	LTBP1	Q14766_1-E1303D	E	1303	D	pM	deleterious	0,66	deleterious	0,90	deleterious	0,58	deleterious	0,41	neutral	0,75	deleterious	-2,77	Deleterious	0,47	Neutral	-0,05	Neutral
Q6W4X9	MUC6	Q6W4X9_1-T1461P	T	1461	P	sF	neutral	0,38	neutral	0,45	neutral	0,54	deleterious	0,63	deleterious	0,16	neutral	-0,22	Neutral	0,63	Neutral	-0,05	Neutral
B1AQM9	CNST	B1AQM9_1-V25M	V	25	M	pM	deleterious	0,44	neutral	0,34	neutral	0,15	neutral	0,45	neutral	0,33	neutral	-1,83	Neutral	0,53	Neutral	-0,05	Neutral
C9JFL8	TAF6	C9JFL8_1-K110E	K	110	E	pM	deleterious	0,20	neutral	0,25	neutral	0,21	neutral	0,45	neutral	0,49	neutral	-2,83	Deleterious	0,46	Neutral	-0,05	Neutral
Q9UKN7	MYO15A	Q9UKN7_1-L1582V	L	1582	V	pM	deleterious	0,27	neutral	0,40	neutral	0,15	neutral	0,45	neutral	0,27	neutral	-1,24	Neutral	0,57	Neutral	-0,05	Neutral
P06899	HIST1H2BJ	P06899_1-V49I	V	49	I	pM	deleterious	0,88	deleterious	0,76	deleterious	0,29	neutral	0,36	neutral	0,58	deleterious	-0,94	Neutral	0,58	Neutral	-0,04	Neutral
E9PS11	YIF1A	E9PS11_1-S25L	S	25	L	sM	neutral	0,03	neutral	0,18	neutral	0,31	neutral	0,75	deleterious	0,26	neutral	1,27	Neutral	0,72	Neutral	-0,04	Neutral
F8W6X9	SDK1	F8W6X9_2-E1643G	E	1643	G	sM	neutral	0,72	deleterious	0,67	deleterious	0,36	neutral	0,75	deleterious	0,44	neutral	-4,26	Deleterious	0,38	Neutral	-0,04	Neutral
P49589	CARS	P49589_1-N265S	N	265	S	pM	deleterious	0,41	neutral	0,43	neutral	0,19	neutral	0,45	neutral	0,29	neutral	-3,78	Deleterious	0,41	Neutral	-0,04	Neutral
Q9UPT8	ZC3H4	Q9UPT8_1-E722K	E	722	K	pM	deleterious	0,14	neutral	0,60	deleterious	0,48	neutral	0,45	neutral	0,44	neutral	-0,99	Neutral	0,58	Neutral	-0,04	Neutral
O75691	UTP20	O75691_1-H125R	H	125	R	sF	neutral	0,51	neutral	0,60	deleterious	0,85	deleterious	0,50	neutral	0,72	deleterious	-4,35	Deleterious	0,37	Neutral	-0,04	Neutral
Q8IX90	SKA3	Q8IX90_1-N333S	N	333	S	pM	deleterious	0,15	neutral	0,17	neutral	0,19	neutral	0,45	neutral	0,06	neutral	-1,57	Neutral	0,55	Neutral	-0,04	Neutral
P02652	APOA2	P02652_1-Q71R	Q	71	R	sM	neutral	0,44	neutral	0,12	neutral	0,20	neutral	0,45	neutral	0,51	deleterious	-3,14	Deleterious	0,45	Neutral	-0,04	Neutral
E7ESK9	EFR3B	E7ESK9_1-A323S	A	323	S	pF	deleterious	0,03	neutral	0,03	neutral	0,10	neutral	0,45	neutral	0,08	neutral	0,14	Neutral	0,66	Neutral	-0,04	Neutral
B7ZBT8	PCDH15	B7ZBT8_1-G692E	G	692	E	pM	deleterious	0,11	neutral	0,67	deleterious	0,22	neutral	0,75	deleterious	0,13	neutral	-1,25	Neutral	0,57	Neutral	-0,04	Neutral
Q15418	RPS6KA1	Q15418_1-R394C	R	394	C	pM	deleterious	0,57	deleterious	0,46	neutral	0,52	deleterious	0,88	deleterious	0,44	neutral	-0,95	Neutral	0,59	Neutral	-0,04	Neutral
E9PGT3	RPS6KA1	E9PGT3_1-R383C	R	383	C	pM	deleterious	0,57	deleterious	0,46	neutral	0,52	deleterious	0,88	deleterious	0,44	neutral	-0,95	Neutral	0,59	Neutral	-0,04	Neutral
Q9UJJ9	GNPTG	Q9UJJ9_1-L252F	L	252	F	pM	deleterious	0,66	deleterious	0,62	deleterious	0,53	deleterious	0,50	neutral	0,54	deleterious	-2,32	Neutral	0,50	Neutral	-0,04	Neutral
Q7Z6K3	PTAR1	Q7Z6K3_1-Q331E	Q	331	E	pF	deleterious	0,13	neutral	0,07	neutral	0,55	deleterious	0,41	neutral	0,21	neutral	-0,13	Neutral	0,64	Neutral	-0,04	Neutral
F8WB06	ATXN2	F8WB06_1-R301H	R	301	H	sM	neutral	0,40	neutral	0,90	deleterious	0,15	neutral	0,50	neutral	0,91	deleterious	-1,28	Neutral	0,57	Neutral	-0,04	Neutral
E9PDF6	MYO1B	E9PDF6_1-N454D	N	454	D	sF	neutral	0,17	neutral	0,17	neutral	0,37	neutral	0,45	neutral	0,40	neutral	-1,99	Neutral	0,52	Neutral	-0,04	Neutral
Q5SQY0	RP11-631M21.2	Q5SQY0_1-R325W	R	325	W	pM	deleterious	0,88	deleterious	0,76	deleterious	0,54	deleterious	0,88	deleterious	0,26	neutral	-3,82	Deleterious	0,41	Neutral	-0,04	Neutral
E9PQ71	DHCR7	E9PQ71_1-G70S	G	70	S	sM	neutral	0,06	neutral	0,18	neutral	0,72	deleterious	0,50	neutral	0,17	neutral	0,48	Neutral	0,68	Neutral	-0,04	Neutral
E7EUN2	AGAP1	E7EUN2_1-R982H	R	982	H	pM	deleterious	0,59	deleterious	0,90	deleterious	0,14	neutral	0,50	neutral	0,96	deleterious	-3,00	Deleterious	0,46	Neutral	-0,04	Neutral
P12757	SKIL	P12757_1-H326P	H	326	P	pM	deleterious	0,48	neutral	0,07	neutral	0,50	deleterious	0,75	deleterious	0,15	neutral	-2,45	Neutral	0,50	Neutral	-0,04	Neutral
Q99700	ATXN2	Q99700_1-R566H	R	566	H	sM	neutral	0,40	neutral	0,90	deleterious	0,21	neutral	0,50	neutral	0,91	deleterious	-1,31	Neutral	0,57	Neutral	-0,04	Neutral
P24855	DNASE1	P24855_1-E124K	E	124	K	pM	deleterious	0,72	deleterious	0,40	neutral	0,26	neutral	0,45	neutral	0,55	deleterious	-2,51	Deleterious	0,49	Neutral	-0,04	Neutral
E7EUC7	UGP2	E7EUC7_1-I362V	I	362	V	sF	neutral	0,88	deleterious	0,27	neutral	0,20	neutral	0,36	neutral	0,69	deleterious	-0,97	Neutral	0,59	Neutral	-0,03	Neutral
F5GZ34	DDB1	F5GZ34_1-D163N	D	163	N	pMsM	deleterious	0,17	neutral	0,19	neutral	0,18	neutral	0,45	neutral	0,70	deleterious	-1,93	Neutral	0,53	Neutral	-0,03	Neutral
E9PP02	YIF1A	E9PP02_1-S96L	S	96	L	sM	neutral	0,03	neutral	0,18	neutral	0,21	neutral	0,75	deleterious	0,26	neutral	1,04	Neutral	0,72	Neutral	-0,03	Neutral
H7C2J6	TRPV5	H7C2J6_1-K429T	K	429	T	pM	deleterious	0,50	neutral	0,67	deleterious	0,33	neutral	0,63	deleterious	0,89	deleterious	-4,93	Deleterious	0,34	Neutral	-0,03	Neutral
F8W8G5	MYB	F8W8G5_1-R45Q	R	45	Q	pM	deleterious	0,55	neutral	0,76	deleterious	0,18	neutral	0,45	neutral	0,96	deleterious	-2,88	Deleterious	0,47	Neutral	-0,03	Neutral
Q14585	ZNF345	Q14585_1-I386T	I	386	T	sF	neutral	0,11	neutral	0,07	neutral	0,16	neutral	0,63	deleterious	0,00	neutral	-0,80	Neutral	0,60	Neutral	-0,03	Neutral
Q8TAA1	RNASE11	Q8TAA1_1-M66T	M	66	T	pM	deleterious	0,72	deleterious	0,11	neutral	0,61	deleterious	0,63	deleterious	0,27	neutral	-2,23	Neutral	0,51	Neutral	-0,03	Neutral
B4DZT2	STAM	B4DZT2_1-H220L	H	220	L	sF	neutral	0,30	neutral	0,39	neutral	0,32	neutral	0,88	deleterious	0,47	neutral	-2,68	Deleterious	0,48	Neutral	-0,03	Neutral
Q96P71	NECAB3	Q96P71_1-S327N	S	327	N	sF	neutral	0,35	neutral	0,42	neutral	0,18	neutral	0,45	neutral	0,50	deleterious	-1,14	Neutral	0,58	Neutral	-0,03	Neutral
O15539	RGS5	O15539_1-R62H	R	62	H	sF	neutral	0,72	deleterious	0,57	deleterious	0,23	neutral	0,50	neutral	0,95	deleterious	-1,92	Neutral	0,53	Neutral	-0,03	Neutral
Q8NBF1	GLIS1	Q8NBF1_1-F500V	F	500	V	sM	neutral	0,20	neutral	0,39	neutral	0,24	neutral	0,63	deleterious	0,72	deleterious	-0,47	Neutral	0,62	Neutral	-0,03	Neutral
P35626	ADRBK2	P35626_1-K644N	K	644	N	pM	deleterious	0,25	neutral	0,49	neutral	0,54	deleterious	0,50	neutral	0,46	neutral	-0,96	Neutral	0,59	Neutral	-0,03	Neutral
P26358	DNMT1	P26358_1-R960Q	R	960	Q	sF	neutral	0,51	neutral	0,51	deleterious	0,20	neutral	0,45	neutral	0,79	deleterious	-1,25	Neutral	0,58	Neutral	-0,03	Neutral
O95045	UPP2	O95045_1-V64I	V	64	I	sM	neutral	0,53	neutral	0,55	deleterious	0,26	neutral	0,36	neutral	0,44	neutral	-0,56	Neutral	0,62	Neutral	-0,03	Neutral
Q4KMZ1	IQCC	Q4KMZ1_1-R184H	R	184	H	pM	deleterious	0,88	deleterious	0,55	deleterious	0,40	neutral	0,50	neutral	0,86	deleterious	-4,71	Deleterious	0,36	Neutral	-0,03	Neutral
F5GXS2	ACTN4	F5GXS2_1-M164V	M	164	V	pM	deleterious	0,23	neutral	0,09	neutral	0,25	neutral	0,45	neutral	0,25	neutral	-1,79	Neutral	0,54	Neutral	-0,03	Neutral
Q96EK7	FAM120B	Q96EK7_1-S405T	S	405	T	pM	deleterious	0,11	neutral	0,03	neutral	0,05	neutral	0,45	neutral	0,01	neutral	0,41	Neutral	0,68	Neutral	-0,03	Neutral
E7EWW7	WDR67	E7EWW7_1-R521T	R	521	T	pM	deleterious	0,62	deleterious	0,22	neutral	0,33	neutral	0,63	deleterious	0,32	neutral	-2,41	Neutral	0,51	Neutral	-0,03	Neutral
Q8N157	AHI1	Q8N157_1-R472W	R	472	W	pM	deleterious	0,88	deleterious	0,90	deleterious	0,55	deleterious	0,88	deleterious	0,65	deleterious	-3,28	Deleterious	0,45	Neutral	-0,03	Neutral
A8MU39	PPP5C	A8MU39_1-H346Y	H	346	Y	pM	deleterious	0,32	neutral	0,51	deleterious	0,42	neutral	0,41	neutral	0,70	deleterious	-0,90	Neutral	0,60	Neutral	-0,02	Neutral
A5PLL1	ANKRD34B	A5PLL1_1-D76N	D	76	N	sF	neutral	0,32	neutral	0,90	deleterious	0,26	neutral	0,45	neutral	0,93	deleterious	-3,73	Deleterious	0,42	Neutral	-0,02	Neutral
B7WPL0	RIC8B	B7WPL0_1-T320K	T	320	K	pM	deleterious	0,06	neutral	0,32	neutral	0,23	neutral	0,63	deleterious	0,42	neutral	-0,46	Neutral	0,63	Neutral	-0,02	Neutral
Q96C01	FAM136A	Q96C01_1-R8L	R	8	L	pM	deleterious	0,57	deleterious	0,18	neutral	0,49	neutral	0,75	deleterious	0,57	deleterious	-4,66	Deleterious	0,36	Neutral	-0,02	Neutral
F5H875	CHMP1A	F5H875_1-R4C	R	4	C	pM	deleterious	0,88	deleterious	0,90	deleterious	0,84	deleterious	0,88	deleterious	0,83	deleterious	-7,43	Deleterious	0,19	Neutral	-0,02	Neutral
E7EU49	ARHGEF3	E7EU49_1-P5S	P	5	S	pM	deleterious	0,55	neutral	0,90	deleterious	0,74	deleterious	0,63	deleterious	0,93	deleterious	-4,48	Deleterious	0,38	Neutral	-0,02	Neutral
C9K0B6	QTRTD1	C9K0B6_1-V143M	V	143	M	pM	deleterious	0,62	deleterious	0,90	deleterious	0,41	neutral	0,45	neutral	0,91	deleterious	-1,78	Neutral	0,55	Neutral	-0,02	Neutral
P22695	UQCRC2	P22695_1-Q372H	Q	372	H	pM	deleterious	0,51	neutral	0,52	deleterious	0,36	neutral	0,50	neutral	0,31	neutral	-1,70	Neutral	0,55	Neutral	-0,02	Neutral
Q9UBL0	ARPP21	Q9UBL0_1-R254Q	R	254	Q	sF	neutral	0,88	deleterious	0,90	deleterious	0,50	deleterious	0,45	neutral	0,93	deleterious	-3,70	Deleterious	0,43	Neutral	-0,02	Neutral
O00151	PDLIM1	O00151_1-A249V	A	249	V	pM	deleterious	0,66	deleterious	0,69	deleterious	0,11	neutral	0,50	neutral	0,96	deleterious	-2,16	Neutral	0,52	Neutral	-0,02	Neutral
Q9H7L9	SUDS3	Q9H7L9_1-G313D	G	313	D	sF	neutral	0,53	neutral	0,90	deleterious	0,55	deleterious	0,63	deleterious	0,96	deleterious	-1,31	Neutral	0,58	Neutral	-0,02	Neutral
F8W7X3	GRIK1	F8W7X3_1-I557T	I	557	T	sF	neutral	0,88	deleterious	0,90	deleterious	0,45	neutral	0,63	deleterious	0,80	deleterious	-4,58	Deleterious	0,37	Neutral	-0,02	Neutral
F5H2L3	DDB1	F5H2L3_1-R58H	R	58	H	sF	neutral	0,88	deleterious	0,47	neutral	0,46	neutral	0,50	neutral	0,76	deleterious	-4,21	Deleterious	0,40	Neutral	-0,02	Neutral
E7EVE5	RAPGEF4	E7EVE5_1-R660H	R	660	H	sM	neutral	0,66	deleterious	0,72	deleterious	0,46	neutral	0,50	neutral	0,88	deleterious	-0,97	Neutral	0,60	Neutral	-0,02	Neutral
Q9HCE6	ARHGEF10L	Q9HCE6_1-V510M	V	510	M	sM	neutral	0,35	neutral	0,23	neutral	0,11	neutral	0,45	neutral	0,26	neutral	0,76	Neutral	0,71	Neutral	-0,02	Neutral
Q9HA77	CARS2	Q9HA77_1-R182C	R	182	C	pM	deleterious	0,88	deleterious	0,72	deleterious	0,76	deleterious	0,88	deleterious	0,53	deleterious	-3,97	Deleterious	0,41	Neutral	-0,02	Neutral
E9PDL4	ICA1	E9PDL4_1-Q431R	Q	431	R	pF	deleterious	0,23	neutral	0,12	neutral	0,18	neutral	0,45	neutral	0,12	neutral	-1,20	Neutral	0,59	Neutral	-0,02	Neutral
Q6PKC0	GMPR2	Q6PKC0_1-K143R	K	143	R	sF	neutral	0,16	neutral	0,20	neutral	0,10	neutral	0,41	neutral	0,28	neutral	-0,32	Neutral	0,64	Neutral	-0,02	Neutral
B8ZZ08	LUC7L	B8ZZ08_1-Y123C	Y	123	C	sM	neutral	0,59	deleterious	0,42	neutral	0,61	deleterious	0,75	deleterious	0,65	deleterious	-2,22	Neutral	0,52	Neutral	-0,02	Neutral
E5RHT3	TSNARE1	E5RHT3_1-S247L	S	247	L	pM	deleterious	0,53	neutral	0,90	deleterious	0,33	neutral	0,75	deleterious	0,21	neutral	-0,80	Neutral	0,61	Neutral	-0,02	Neutral
Q5JV61	FRMD3	Q5JV61_1-F8L	F	8	L	pF	deleterious	0,26	neutral	0,28	neutral	0,22	neutral	0,50	neutral	0,53	deleterious	-1,85	Neutral	0,55	Neutral	-0,02	Neutral
F8W131	RPH3A	F8W131_1-R97C	R	97	C	pM	deleterious	0,66	deleterious	0,26	neutral	0,40	neutral	0,88	deleterious	0,76	deleterious	-5,40	Deleterious	0,32	Neutral	-0,02	Neutral
Q15393	SF3B3	Q15393_1-M583L	M	583	L	sM	neutral	0,08	neutral	0,11	neutral	0,21	neutral	0,41	neutral	0,57	deleterious	-1,81	Neutral	0,55	Neutral	-0,02	Neutral
G3V169	CASP1	G3V169_1-P47L	P	47	L	pM	deleterious	0,53	neutral	0,24	neutral	0,23	neutral	0,88	deleterious	0,26	neutral	-1,45	Neutral	0,57	Neutral	-0,02	Neutral
C9JB85	PEX5L	C9JB85_1-D72N	D	72	N	pM	deleterious	0,72	deleterious	0,90	deleterious	0,41	neutral	0,45	neutral	0,97	deleterious	-5,00	Deleterious	0,35	Neutral	-0,02	Neutral
Q8TDQ7	GNPDA2	Q8TDQ7_1-I216V	I	216	V	pM	deleterious	0,03	neutral	0,14	neutral	0,13	neutral	0,36	neutral	0,25	neutral	-0,57	Neutral	0,63	Neutral	-0,02	Neutral
Q6XZF7	DNMBP	Q6XZF7_2-A138T	A	138	T	sF	neutral	0,16	neutral	0,11	neutral	0,20	neutral	0,50	neutral	0,31	neutral	-0,70	Neutral	0,62	Neutral	-0,02	Neutral
Q8NEP3	DNAAF1	Q8NEP3_1-L252F	L	252	F	pM	deleterious	0,40	neutral	0,59	deleterious	0,37	neutral	0,50	neutral	0,67	deleterious	-3,97	Deleterious	0,41	Neutral	-0,02	Neutral
C9J609	ARHGEF3	C9J609_1-P35S	P	35	S	pM	deleterious	0,55	neutral	0,90	deleterious	0,68	deleterious	0,63	deleterious	0,93	deleterious	-4,87	Deleterious	0,36	Neutral	-0,01	Neutral
P30566	ADSL	P30566_1-K295M	K	295	M	sF	neutral	0,88	deleterious	0,90	deleterious	0,83	deleterious	0,63	deleterious	0,91	deleterious	-5,97	Deleterious	0,29	Neutral	-0,01	Neutral
Q13614	MTMR2	Q13614_1-N355D	N	355	D	pM	deleterious	0,88	deleterious	0,90	deleterious	0,45	neutral	0,45	neutral	0,91	deleterious	-4,81	Deleterious	0,36	Neutral	-0,01	Neutral
E7ESA7	NOS3	E7ESA7_1-T158M	T	158	M	pM	deleterious	0,43	neutral	0,33	neutral	0,29	neutral	0,63	deleterious	0,36	neutral	0,02	Neutral	0,67	Neutral	-0,01	Neutral
Q86V88	MDP1;NEDD8-MDP1	Q86V88_1-V131I	V	131	I	sF	neutral	0,37	neutral	0,37	neutral	0,36	neutral	0,36	neutral	0,53	deleterious	-0,28	Neutral	0,65	Neutral	-0,01	Neutral
Q8N5S3	C2orf73	Q8N5S3_1-V114I	V	114	I	pM	deleterious	0,23	neutral	0,28	neutral	0,29	neutral	0,36	neutral	0,81	deleterious	-0,40	Neutral	0,64	Neutral	-0,01	Neutral
Q3T8J9	GON4L	Q3T8J9_2-L1245R	L	1245	R	pM	deleterious	0,57	deleterious	0,54	deleterious	0,49	neutral	0,75	deleterious	0,50	neutral	-1,71	Neutral	0,56	Neutral	-0,01	Neutral
F5GX86	ABCB9	F5GX86_1-R85Q	R	85	Q	pM	deleterious	0,24	neutral	0,65	deleterious	0,17	neutral	0,45	neutral	0,97	deleterious	-3,69	Deleterious	0,43	Neutral	-0,01	Neutral
B4DGU4	CTNNB1	B4DGU4_1-T544M	T	544	M	pM	deleterious	0,59	deleterious	0,43	neutral	0,11	neutral	0,63	deleterious	0,48	neutral	-1,16	Neutral	0,59	Neutral	-0,01	Neutral
O43795	MYO1B	O43795_1-N454D	N	454	D	sF	neutral	0,17	neutral	0,17	neutral	0,33	neutral	0,45	neutral	0,40	neutral	-2,05	Neutral	0,54	Neutral	-0,01	Neutral
J3KN39	NLRP2	J3KN39_1-I934V	I	934	V	sM	neutral	0,39	neutral	0,76	deleterious	0,23	neutral	0,36	neutral	0,29	neutral	-0,89	Neutral	0,61	Neutral	-0,01	Neutral
O95626	ANP32D	O95626_1-R12Q	R	12	Q	pM	deleterious	0,50	neutral	0,20	neutral	0,28	neutral	0,45	neutral	0,57	deleterious	-2,00	Neutral	0,54	Neutral	-0,01	Neutral
Q12965	MYO1E	Q12965_1-S370C	S	370	C	pF	deleterious	0,59	deleterious	0,20	neutral	0,20	neutral	0,63	deleterious	0,47	neutral	-2,77	Deleterious	0,49	Neutral	-0,01	Neutral
Q92616	GCN1L1	Q92616_1-R2107H	R	2107	H	pM	deleterious	0,72	deleterious	0,76	deleterious	0,22	neutral	0,50	neutral	0,79	deleterious	-3,39	Deleterious	0,45	Neutral	-0,01	Neutral
C9J240	SLC4A10	C9J240_1-V282A	V	282	A	sM	neutral	0,06	neutral	0,41	neutral	0,15	neutral	0,50	neutral	0,55	deleterious	-1,63	Neutral	0,57	Neutral	-0,01	Neutral
D6RDM5	STARD4	D6RDM5_1-Q20H	Q	20	H	pM	deleterious	0,48	neutral	0,50	deleterious	0,58	deleterious	0,50	neutral	0,49	neutral	-4,08	Deleterious	0,41	Neutral	-0,01	Neutral
Q92783	STAM	Q92783_1-H331L	H	331	L	sF	neutral	0,30	neutral	0,39	neutral	0,19	neutral	0,88	deleterious	0,47	neutral	-2,91	Deleterious	0,49	Neutral	-0,01	Neutral
H0YAN0	CACNA1G	H0YAN0_1-R196Q	R	196	Q	pM	deleterious	0,88	deleterious	0,90	deleterious	0,73	deleterious	0,45	neutral	0,96	deleterious	-3,93	Deleterious	0,42	Neutral	-0,01	Neutral
Q8N895	ZNF366	Q8N895_1-S485G	S	485	G	pF	deleterious	0,53	neutral	0,67	deleterious	0,31	neutral	0,50	neutral	0,70	deleterious	-3,16	Deleterious	0,47	Neutral	-0,01	Neutral
Q8WVF2	UCMA	Q8WVF2_1-D53N	D	53	N	pM	deleterious	0,72	deleterious	0,76	deleterious	0,47	neutral	0,45	neutral	0,91	deleterious	-4,33	Deleterious	0,40	Neutral	-0,01	Neutral
Q6ZTR7	FAM92B	Q6ZTR7_1-A34T	A	34	T	pM	deleterious	0,66	deleterious	0,54	deleterious	0,41	neutral	0,50	neutral	0,76	deleterious	-2,92	Deleterious	0,49	Neutral	-0,01	Neutral
C9JPW4	EMID2	C9JPW4_1-R108C	R	108	C	pM	deleterious	0,88	deleterious	0,90	deleterious	0,56	deleterious	0,88	deleterious	0,76	deleterious	-5,20	Deleterious	0,34	Neutral	-0,01	Neutral
E7EV71	LTBP1	E7EV71_1-E935D	E	935	D	pM	deleterious	0,66	deleterious	0,90	deleterious	0,61	deleterious	0,41	neutral	0,75	deleterious	-2,49	Neutral	0,51	Neutral	-0,01	Neutral
E7ET52	ZFPM2	E7ET52_1-N998H	N	998	H	pM	deleterious	0,72	deleterious	0,90	deleterious	0,65	deleterious	0,45	neutral	0,55	deleterious	-1,93	Neutral	0,55	Neutral	-0,01	Neutral
E9PBY7	ZC3H11A	E9PBY7_1-E408D	E	408	D	pM	deleterious	0,57	deleterious	0,76	deleterious	0,46	neutral	0,41	neutral	0,73	deleterious	-1,90	Neutral	0,55	Neutral	0,00	Neutral
E9PG37	ARHGEF3	E9PG37_1-P40S	P	40	S	pM	deleterious	0,55	neutral	0,90	deleterious	0,45	neutral	0,63	deleterious	0,93	deleterious	-4,51	Deleterious	0,39	Neutral	0,00	Neutral
A2A3E6	PCDH15	A2A3E6_1-G1081E	G	1081	E	pM	deleterious	0,11	neutral	0,67	deleterious	0,20	neutral	0,75	deleterious	0,13	neutral	-1,73	Neutral	0,56	Neutral	0,00	Neutral
Q86VQ0	LCA5	Q86VQ0_1-S588G	S	588	G	pM	deleterious	0,17	neutral	0,09	neutral	0,45	neutral	0,50	neutral	0,06	neutral	-0,36	Neutral	0,65	Neutral	0,00	Neutral
Q8IY81	FTSJ3	Q8IY81_1-L89F	L	89	F	pM	deleterious	0,10	neutral	0,38	neutral	0,19	neutral	0,50	neutral	0,54	deleterious	-1,95	Neutral	0,55	Neutral	0,00	Neutral
P48553	TRAPPC10	P48553_1-M582I	M	582	I	pM	deleterious	0,57	deleterious	0,18	neutral	0,67	deleterious	0,45	neutral	0,54	deleterious	-1,14	Neutral	0,60	Neutral	0,00	Neutral
E7EWH9	MYOM2	E7EWH9_1-I497V	I	497	V	sF	neutral	0,32	neutral	0,07	neutral	0,16	neutral	0,36	neutral	0,06	neutral	-0,63	Neutral	0,63	Neutral	0,00	Neutral
F8WAE6	MED12L	F8WAE6_1-R1108K	R	1108	K	pM	deleterious	0,88	deleterious	0,35	neutral	0,16	neutral	0,41	neutral	0,53	deleterious	-1,17	Neutral	0,60	Neutral	0,00	Neutral
P49366	DHPS	P49366_1-K226E	K	226	E	sF	neutral	0,72	deleterious	0,72	deleterious	0,18	neutral	0,45	neutral	0,90	deleterious	-3,59	Deleterious	0,45	Neutral	0,00	Neutral
H9KV50	SEPN1	H9KV50_1-E185D	E	185	D	sF	neutral	0,06	neutral	0,07	neutral	0,08	neutral	0,41	neutral	0,28	neutral	0,64	Neutral	0,72	Neutral	0,00	Neutral
H7BYX6	NCAM1	H7BYX6_1-K576N	K	576	N	sF	neutral	0,88	deleterious	0,76	deleterious	0,41	neutral	0,50	neutral	0,62	deleterious	-2,77	Deleterious	0,50	Neutral	0,00	Neutral
O75113	N4BP1	O75113_1-Q361K	Q	361	K	sM	neutral	0,72	deleterious	0,21	neutral	0,39	neutral	0,45	neutral	0,47	neutral	-1,59	Neutral	0,57	Neutral	0,00	Neutral
Q5VST9	OBSCN	Q5VST9_1-R5061H	R	5061	H	pM	deleterious	0,47	neutral	0,15	neutral	0,20	neutral	0,50	neutral	0,29	neutral	-2,67	Deleterious	0,51	Neutral	0,00	Neutral
P22681	CBL	P22681_1-V391I	V	391	I	pF	deleterious	0,30	neutral	0,28	neutral	0,11	neutral	0,36	neutral	0,67	deleterious	-0,37	Neutral	0,65	Neutral	0,00	Neutral
E9PP22	NAP1L4	E9PP22_1-T24I	T	24	I	sM	neutral	0,47	neutral	0,24	neutral	0,23	neutral	0,63	deleterious	0,25	neutral	-1,39	Neutral	0,59	Neutral	0,00	Neutral
B4DTE2	ARHGEF10L	B4DTE2_1-V268M	V	268	M	sM	neutral	0,35	neutral	0,23	neutral	0,14	neutral	0,45	neutral	0,26	neutral	0,54	Neutral	0,71	Neutral	0,00	Neutral
D6RDB0	SLC41A3	D6RDB0_1-V138M	V	138	M	pF	deleterious	0,53	neutral	0,40	neutral	0,18	neutral	0,45	neutral	0,52	deleterious	-1,61	Neutral	0,57	Neutral	0,00	Neutral
P28715	ERCC5	P28715_1-M419V	M	419	V	sF	neutral	0,17	neutral	0,07	neutral	0,56	deleterious	0,45	neutral	0,06	neutral	-0,54	Neutral	0,64	Neutral	0,00	Neutral
Q6W4X9	MUC6	Q6W4X9_2-E626K	E	626	K	pM	deleterious	0,39	neutral	0,63	deleterious	0,20	neutral	0,45	neutral	0,43	neutral	-3,50	Deleterious	0,46	Neutral	0,00	Neutral
F8W9L4	FGFR3	F8W9L4_1-M532I	M	532	I	sM	neutral	0,44	neutral	0,40	neutral	0,30	neutral	0,45	neutral	0,61	deleterious	-2,12	Neutral	0,54	Neutral	0,00	Neutral
Q96RL1	UIMC1	Q96RL1_1-R34H	R	34	H	pF	deleterious	0,88	deleterious	0,90	deleterious	0,27	neutral	0,50	neutral	0,70	deleterious	-2,79	Deleterious	0,50	Neutral	0,00	Neutral
Q8IVF2	AHNAK2	Q8IVF2_3-A2620T	A	2620	T	pM	deleterious	0,13	neutral	0,33	neutral	0,37	neutral	0,50	neutral	0,48	neutral	-1,90	Neutral	0,56	Neutral	0,00	Neutral
D6RF19	DPYSL3	D6RF19_1-V25I	V	25	I	pM	deleterious	0,40	neutral	0,48	neutral	0,31	neutral	0,36	neutral	0,53	deleterious	-0,58	Neutral	0,64	Neutral	0,00	Neutral
Q08188	TGM3	Q08188_1-S688P	S	688	P	sF	neutral	0,32	neutral	0,15	neutral	0,33	neutral	0,63	deleterious	0,27	neutral	-2,23	Neutral	0,54	Neutral	0,00	Neutral
Q6ZR52	ZNF493	Q6ZR52_1-T300I	T	300	I	pM	deleterious	0,88	deleterious	0,63	deleterious	0,47	neutral	0,63	deleterious	0,37	neutral	-5,09	Deleterious	0,36	Neutral	0,00	Neutral
Q9NR80	ARHGEF4	Q9NR80_1-S195N	S	195	N	pM	deleterious	0,35	neutral	0,23	neutral	0,19	neutral	0,45	neutral	0,49	neutral	-1,02	Neutral	0,62	Neutral	0,00	Neutral
P49815	TSC2	P49815_1-R548M	R	548	M	pM	deleterious	0,53	neutral	0,90	deleterious	0,39	neutral	0,63	deleterious	0,71	deleterious	-2,51	Deleterious	0,52	Neutral	0,01	Neutral
P48556	PSMD8	P48556_1-A169G	A	169	G	pM	deleterious	0,57	deleterious	0,24	neutral	0,53	deleterious	0,50	neutral	0,67	deleterious	-2,68	Deleterious	0,51	Neutral	0,01	Neutral
O75643	SNRNP200	O75643_1-D166G	D	166	G	sM	neutral	0,47	neutral	0,21	neutral	0,38	neutral	0,63	deleterious	0,53	deleterious	-3,65	Deleterious	0,45	Neutral	0,01	Neutral
H7C540	PRPS2	H7C540_1-D52N	D	52	N	sF_sM	neutral	0,21	neutral	0,17	neutral	0,16	neutral	0,45	neutral	0,44	neutral	-1,11	Neutral	0,61	Neutral	0,01	Neutral
Q9BZS1	FOXP3	Q9BZS1_1-T73M	T	73	M	pM	deleterious	0,88	deleterious	0,38	neutral	0,29	neutral	0,63	deleterious	0,18	neutral	-0,29	Neutral	0,66	Neutral	0,01	Neutral
E7EPL4	PDXDC1	E7EPL4_1-R392W	R	392	W	sM	neutral	0,62	deleterious	0,18	neutral	0,19	neutral	0,88	deleterious	0,16	neutral	-2,55	Deleterious	0,52	Neutral	0,01	Neutral
Q96TA1	FAM129B	Q96TA1_1-E449K	E	449	K	pM	deleterious	0,72	deleterious	0,90	deleterious	0,47	neutral	0,45	neutral	0,96	deleterious	-3,46	Deleterious	0,46	Neutral	0,01	Neutral
Q15276	RABEP1	Q15276_1-R834W	R	834	W	sM	neutral	0,88	deleterious	0,90	deleterious	0,75	deleterious	0,88	deleterious	0,73	deleterious	-3,46	Deleterious	0,46	Neutral	0,01	Neutral
C9JA89	KIAA1407	C9JA89_1-S515C	S	515	C	sM	neutral	0,55	neutral	0,13	neutral	0,40	neutral	0,63	deleterious	0,20	neutral	-1,33	Neutral	0,60	Neutral	0,01	Neutral
P0C2W7	CT47B1	P0C2W7_1-L127M	L	127	M	pM	deleterious	0,27	neutral	0,31	neutral	0,13	neutral	0,41	neutral	0,01	neutral	-0,71	Neutral	0,64	Neutral	0,01	Neutral
D6RH17	ADH6	D6RH17_1-E26D	E	26	D	sF	neutral	0,38	neutral	0,41	neutral	0,16	neutral	0,41	neutral	0,33	neutral	-1,91	Neutral	0,56	Neutral	0,01	Neutral
Q86WG5	SBF2	Q86WG5_1-V358I	V	358	I	pM	deleterious	0,21	neutral	0,22	neutral	0,10	neutral	0,36	neutral	0,38	neutral	-0,57	Neutral	0,65	Neutral	0,01	Neutral
Q08211	DHX9	Q08211_1-R1052Q	R	1052	Q	pM	deleterious	0,36	neutral	0,61	deleterious	0,19	neutral	0,45	neutral	0,95	deleterious	-2,36	Neutral	0,53	Neutral	0,01	Neutral
O43304	SEC14L5	O43304_1-E441K	E	441	K	pM	deleterious	0,72	deleterious	0,25	neutral	0,33	neutral	0,45	neutral	0,62	deleterious	-3,73	Deleterious	0,45	Neutral	0,01	Neutral
G3V154	C9orf86	G3V154_1-R170H	R	170	H	pM	deleterious	0,33	neutral	0,34	neutral	0,10	neutral	0,50	neutral	0,38	neutral	-2,35	Neutral	0,54	Neutral	0,01	Neutral
Q99733	NAP1L4	Q99733_1-T24I	T	24	I	sM	neutral	0,47	neutral	0,24	neutral	0,15	neutral	0,63	deleterious	0,25	neutral	-1,12	Neutral	0,61	Neutral	0,01	Neutral
Q969E8	TSR2	Q969E8_1-N57K	N	57	K	pF	deleterious	0,22	neutral	0,76	deleterious	0,74	deleterious	0,50	neutral	0,77	deleterious	-3,95	Deleterious	0,43	Neutral	0,01	Neutral
Q5JW48	MYH7B	Q5JW48_1-K20Q	K	20	Q	sF	neutral	0,88	deleterious	0,65	deleterious	0,52	deleterious	0,45	neutral	0,61	deleterious	-3,92	Deleterious	0,44	Neutral	0,01	Neutral
O60583	CCNT2	O60583_1-N42S	N	42	S	sF	neutral	0,39	neutral	0,31	neutral	0,18	neutral	0,45	neutral	0,72	deleterious	-3,93	Deleterious	0,44	Neutral	0,01	Neutral
O43933	PEX1	O43933_1-V404I	V	404	I	sF	neutral	0,24	neutral	0,03	neutral	0,40	neutral	0,36	neutral	0,04	neutral	-0,38	Neutral	0,66	Neutral	0,01	Neutral
Q13554	CAMK2B	Q13554_1-E217K	E	217	K	sF	neutral	0,88	deleterious	0,76	deleterious	0,29	neutral	0,45	neutral	0,97	deleterious	-3,78	Deleterious	0,45	Neutral	0,01	Neutral
Q8IYB3	SRRM1	Q8IYB3_1-P172S	P	172	S	sF	neutral	0,15	neutral	0,90	deleterious	0,19	neutral	0,63	deleterious	0,71	deleterious	-1,81	Neutral	0,57	Neutral	0,01	Neutral
Q5VWI1	TCERG1L	Q5VWI1_1-D314G	D	314	G	pM	deleterious	0,38	neutral	0,03	neutral	0,39	neutral	0,63	deleterious	0,17	neutral	-2,42	Neutral	0,53	Neutral	0,01	Neutral
Q17RG1	KCTD19	Q17RG1_1-V768M	V	768	M	pM	deleterious	0,41	neutral	0,53	deleterious	0,25	neutral	0,45	neutral	0,51	deleterious	-0,26	Neutral	0,67	Neutral	0,01	Neutral
P52789	HK2	P52789_1-T824I	T	824	I	sM	neutral	0,51	neutral	0,69	deleterious	0,41	neutral	0,63	deleterious	0,59	deleterious	-1,62	Neutral	0,58	Neutral	0,01	Neutral
Q9NZJ4	SACS	Q9NZJ4_1-Q1041H	Q	1041	H	pF	deleterious	0,39	neutral	0,03	neutral	0,16	neutral	0,50	neutral	0,04	neutral	-1,58	Neutral	0,59	Neutral	0,01	Neutral
Q5VV67	PPRC1	Q5VV67_1-R1556Q	R	1556	Q	sM	neutral	0,57	deleterious	0,65	deleterious	0,27	neutral	0,45	neutral	0,81	deleterious	-2,37	Neutral	0,54	Neutral	0,01	Neutral
G3V4Z6	SLC7A7	G3V4Z6_1-V87I	V	87	I	sM	neutral	0,19	neutral	0,07	neutral	0,09	neutral	0,36	neutral	0,26	neutral	-0,18	Neutral	0,68	Neutral	0,02	Neutral
E7EN95	FLNB	E7EN95_1-H632Y	H	632	Y	sF	neutral	0,62	deleterious	0,45	neutral	0,14	neutral	0,41	neutral	0,78	deleterious	-1,63	Neutral	0,59	Neutral	0,02	Neutral
E5RG83	TSNARE1	E5RG83_1-S466L	S	466	L	pM	deleterious	0,53	neutral	0,90	deleterious	0,39	neutral	0,75	deleterious	0,21	neutral	-0,60	Neutral	0,65	Neutral	0,02	Neutral
B7ZLB0	TSNARE1	B7ZLB0_1-S465L	S	465	L	pM	deleterious	0,53	neutral	0,90	deleterious	0,46	neutral	0,75	deleterious	0,21	neutral	-0,60	Neutral	0,65	Neutral	0,02	Neutral
Q8WWW8	GAB3	Q8WWW8_1-T524M	T	524	M	pM	deleterious	0,57	deleterious	0,17	neutral	0,47	neutral	0,63	deleterious	0,18	neutral	-0,83	Neutral	0,64	Neutral	0,02	Neutral
H7BXP3	ZNF786	H7BXP3_1-S26R	S	26	R	sF	neutral	0,17	neutral	0,03	neutral	0,58	deleterious	0,63	deleterious	0,10	neutral	-0,66	Neutral	0,65	Neutral	0,02	Neutral
E7ESW6	WDR87	E7ESW6_1-E2277G	E	2277	G	pM	deleterious	0,57	deleterious	0,52	deleterious	0,77	deleterious	0,75	deleterious	0,11	neutral	-1,38	Neutral	0,60	Neutral	0,02	Neutral
Q8NA75	DCAF4L2	Q8NA75_1-I182M	I	182	M	pM	deleterious	0,72	deleterious	0,90	deleterious	0,47	neutral	0,45	neutral	0,34	neutral	-1,31	Neutral	0,61	Neutral	0,02	Neutral
Q9BQ13	KCTD14	Q9BQ13_1-V168M	V	168	M	sM	neutral	0,59	deleterious	0,90	deleterious	0,45	neutral	0,45	neutral	0,60	deleterious	-1,70	Neutral	0,58	Neutral	0,02	Neutral
Q8IYY4	DZIP1L	Q8IYY4_1-R643W	R	643	W	pF	deleterious	0,72	deleterious	0,16	neutral	0,12	neutral	0,88	deleterious	0,35	neutral	-2,40	Neutral	0,54	Neutral	0,02	Neutral
Q9BWV7	TTLL2	Q9BWV7_1-M184I	M	184	I	pF	deleterious	0,66	deleterious	0,46	neutral	0,44	neutral	0,45	neutral	0,34	neutral	-1,33	Neutral	0,61	Neutral	0,02	Neutral
Q8N9F8	ZNF454	Q8N9F8_1-M73T	M	73	T	pM	deleterious	0,50	neutral	0,03	neutral	0,75	deleterious	0,63	deleterious	0,10	neutral	-2,00	Neutral	0,57	Neutral	0,02	Neutral
Q9H972	C14orf93	Q9H972_1-N470S	N	470	S	sM	neutral	0,66	deleterious	0,67	deleterious	0,35	neutral	0,45	neutral	0,86	deleterious	-1,96	Neutral	0,57	Neutral	0,02	Neutral
Q70EL1	USP54	Q70EL1_1-R1413C	R	1413	C	sF	neutral	0,88	deleterious	0,17	neutral	0,41	neutral	0,88	deleterious	0,44	neutral	-2,46	Neutral	0,54	Neutral	0,02	Neutral
Q7Z3S9	NOTCH2NL	Q7Z3S9_1-T204A	T	204	A	pM	deleterious	0,34	neutral	0,35	neutral	0,44	neutral	0,50	neutral	0,37	neutral	-3,25	Deleterious	0,49	Neutral	0,02	Neutral
Q9Y618	NCOR2	Q9Y618_2-K527E	K	527	E	pM	deleterious	0,03	neutral	0,67	deleterious	0,12	neutral	0,45	neutral	0,34	neutral	-1,76	Neutral	0,58	Neutral	0,02	Neutral
Q8IY42	C4orf19	Q8IY42_1-D37N	D	37	N	pF	deleterious	0,37	neutral	0,25	neutral	0,20	neutral	0,45	neutral	0,49	neutral	-2,86	Deleterious	0,51	Neutral	0,03	Neutral
P14635	CCNB1	P14635_1-E139K	E	139	K	pM	deleterious	0,25	neutral	0,65	deleterious	0,38	neutral	0,45	neutral	0,85	deleterious	-2,41	Neutral	0,54	Neutral	0,03	Neutral
Q7L945	ZNF627	Q7L945_1-E35K	E	35	K	sF	neutral	0,57	deleterious	0,90	deleterious	0,65	deleterious	0,45	neutral	0,89	deleterious	-3,53	Deleterious	0,47	Neutral	0,03	Neutral
P24855	DNASE1	P24855_1-D120N	D	120	N	sF	neutral	0,24	neutral	0,33	neutral	0,23	neutral	0,45	neutral	0,26	neutral	-3,44	Deleterious	0,48	Neutral	0,03	Neutral
C9JPY5	TTC12	C9JPY5_1-Y122F	Y	122	F	sM	neutral	0,36	neutral	0,67	deleterious	0,15	neutral	0,36	neutral	0,74	deleterious	-3,15	Deleterious	0,50	Neutral	0,03	Neutral
O95983	MBD3	O95983_1-V156I	V	156	I	sM	neutral	0,09	neutral	0,16	neutral	0,10	neutral	0,36	neutral	0,24	neutral	0,22	Neutral	0,71	Neutral	0,03	Neutral
Q8IZQ1	WDFY3	Q8IZQ1_1-R2697K	R	2697	K	pM	deleterious	0,15	neutral	0,29	neutral	0,10	neutral	0,41	neutral	0,76	deleterious	-1,77	Neutral	0,59	Neutral	0,03	Neutral
E9PFH4	TNPO3	E9PFH4_1-R282Q	R	282	Q	sM	neutral	0,14	neutral	0,90	deleterious	0,28	neutral	0,45	neutral	0,96	deleterious	-2,91	Deleterious	0,51	Neutral	0,03	Neutral
Q9NZN4	EHD2	Q9NZN4_1-R167C	R	167	C	pM	deleterious	0,88	deleterious	0,90	deleterious	0,85	deleterious	0,88	deleterious	0,69	deleterious	-7,68	Deleterious	0,21	Neutral	0,03	Neutral
E9PD53	SMC4	E9PD53_1-V947A	V	947	A	sF	neutral	0,35	neutral	0,58	deleterious	0,13	neutral	0,50	neutral	0,66	deleterious	-2,33	Neutral	0,55	Neutral	0,03	Neutral
E9PDF5	CCDC57	E9PDF5_1-R125C	R	125	C	pM	deleterious	0,62	deleterious	0,19	neutral	0,51	deleterious	0,88	deleterious	0,29	neutral	-1,32	Neutral	0,61	Neutral	0,03	Neutral
B4DXP1	NF1	B4DXP1_1-H193N	H	193	N	pF	deleterious	0,06	neutral	0,17	neutral	0,19	neutral	0,45	neutral	0,28	neutral	-1,36	Neutral	0,61	Neutral	0,03	Neutral
E9PCS6	LAMB1	E9PCS6_1-T39K	T	39	K	pF	deleterious	0,88	deleterious	0,90	deleterious	0,73	deleterious	0,63	deleterious	0,96	deleterious	-5,77	Deleterious	0,33	Neutral	0,03	Neutral
O60759	CYTIP	O60759_1-R237Q	R	237	Q	sM	neutral	0,13	neutral	0,17	neutral	0,56	deleterious	0,45	neutral	0,30	neutral	-0,48	Neutral	0,67	Neutral	0,03	Neutral
E9PN19	LGALS8	E9PN19_1-P167T	P	167	T	sF	neutral	0,44	neutral	0,19	neutral	0,33	neutral	0,63	deleterious	0,33	neutral	-1,14	Neutral	0,63	Neutral	0,03	Neutral
P21359	NF1	P21359_1-A2644V	A	2644	V	sM	neutral	0,66	deleterious	0,76	deleterious	0,43	neutral	0,50	neutral	0,95	deleterious	-3,23	Deleterious	0,50	Neutral	0,03	Neutral
J3QSS9	ZNF138	J3QSS9_1-H149Y	H	149	Y	sM	neutral	0,23	neutral	0,17	neutral	0,25	neutral	0,41	neutral	0,05	neutral	-3,26	Deleterious	0,49	Neutral	0,03	Neutral
Q9HCK1	ZDBF2	Q9HCK1_1-V889A	V	889	A	sM	neutral	0,23	neutral	0,21	neutral	0,17	neutral	0,50	neutral	0,30	neutral	-1,55	Neutral	0,60	Neutral	0,03	Neutral
Q9P2R6	RERE	Q9P2R6_1-K667N	K	667	N	sF	neutral	0,41	neutral	0,90	deleterious	0,23	neutral	0,50	neutral	0,70	deleterious	-3,90	Deleterious	0,45	Neutral	0,03	Neutral
Q96ML5	ZNF420	Q96ML5_1-L76P	L	76	P	pF	deleterious	0,32	neutral	0,10	neutral	0,23	neutral	0,88	deleterious	0,04	neutral	-2,25	Neutral	0,56	Neutral	0,04	Neutral
Q9H7U1	FAM190B	Q9H7U1_1-D396N	D	396	N	sM	neutral	0,72	deleterious	0,57	deleterious	0,58	deleterious	0,45	neutral	0,76	deleterious	-1,46	Neutral	0,61	Neutral	0,04	Neutral
J3KR55	PTPN7	J3KR55_1-I383V	I	383	V	pM	deleterious	0,62	deleterious	0,49	neutral	0,35	neutral	0,36	neutral	0,76	deleterious	-0,95	Neutral	0,64	Neutral	0,04	Neutral
P40425	PBX2	P40425_1-T200S	T	200	S	sF	neutral	0,51	neutral	0,38	neutral	0,36	neutral	0,45	neutral	0,62	deleterious	-3,07	Deleterious	0,51	Neutral	0,04	Neutral
Q9BZ29	DOCK9	Q9BZ29_1-T1238A	T	1238	A	sF	neutral	0,13	neutral	0,03	neutral	0,24	neutral	0,50	neutral	0,03	neutral	0,02	Neutral	0,71	Neutral	0,04	Neutral
Q9UL03	INTS6	Q9UL03_1-T137I	T	137	I	pM	deleterious	0,41	neutral	0,53	deleterious	0,22	neutral	0,63	deleterious	0,43	neutral	-2,60	Deleterious	0,54	Neutral	0,04	Neutral
Q8N448	LNX2	Q8N448_1-P669A	P	669	A	sM	neutral	0,08	neutral	0,27	neutral	0,26	neutral	0,63	deleterious	0,72	deleterious	-0,35	Neutral	0,68	Neutral	0,04	Neutral
E7ETK3	GRM8	E7ETK3_1-I290V	I	290	V	sM	neutral	0,07	neutral	0,09	neutral	0,21	neutral	0,36	neutral	0,08	neutral	-0,33	Neutral	0,69	Neutral	0,04	Neutral
Q5H9F3	BCORL1	Q5H9F3_1-C797Y	C	797	Y	pF	deleterious	0,55	neutral	0,76	deleterious	0,60	deleterious	0,75	deleterious	0,49	neutral	-1,60	Neutral	0,61	Neutral	0,04	Neutral
O60296	TRAK2	O60296_1-R488H	R	488	H	pM	deleterious	0,88	deleterious	0,69	deleterious	0,74	deleterious	0,50	neutral	0,97	deleterious	-3,73	Deleterious	0,47	Neutral	0,04	Neutral
Q8IXS2	CCDC65	Q8IXS2_1-T150N	T	150	N	pM	deleterious	0,26	neutral	0,21	neutral	0,31	neutral	0,50	neutral	0,26	neutral	-0,36	Neutral	0,68	Neutral	0,04	Neutral
E9PDG8	SNAP91	E9PDG8_1-L207I	L	207	I	sF	neutral	0,88	deleterious	0,66	deleterious	0,17	neutral	0,41	neutral	0,76	deleterious	-1,92	Neutral	0,59	Neutral	0,04	Neutral
E9PJ54	DHCR7	E9PJ54_1-G70S	G	70	S	sM	neutral	0,06	neutral	0,18	neutral	0,47	neutral	0,50	neutral	0,17	neutral	1,02	Neutral	0,77	Deleterious	0,04	Neutral
F8VNQ3	ODZ2	F8VNQ3_1-R541L	R	541	L	pM	deleterious	0,51	neutral	0,14	neutral	0,62	deleterious	0,75	deleterious	0,46	neutral	-3,99	Deleterious	0,46	Neutral	0,04	Neutral
P46087	NOP2	P46087_1-Q595R	Q	595	R	sF	neutral	0,31	neutral	0,30	neutral	0,27	neutral	0,45	neutral	0,06	neutral	-0,86	Neutral	0,65	Neutral	0,04	Neutral
O14617	AP3D1	O14617_1-Q406R	Q	406	R	pM	deleterious	0,37	neutral	0,67	deleterious	0,14	neutral	0,45	neutral	0,65	deleterious	-3,47	Deleterious	0,49	Neutral	0,05	Neutral
P08779	KRT16	P08779_1-Y400H	Y	400	H	pM	deleterious	0,72	deleterious	0,90	deleterious	0,75	deleterious	0,41	neutral	0,79	deleterious	-4,37	Deleterious	0,43	Neutral	0,05	Neutral
E9PBJ0	MUC5B	E9PBJ0_2-T3886M	T	3886	M	pM	deleterious	0,88	deleterious	0,72	deleterious	0,77	deleterious	0,63	deleterious	0,07	neutral	-1,19	Neutral	0,63	Neutral	0,05	Neutral
Q9BYK8	RP4-697K14.7	Q9BYK8_1-S751T	S	751	T	sM	neutral	0,18	neutral	0,18	neutral	0,21	neutral	0,45	neutral	0,04	neutral	-1,43	Neutral	0,62	Neutral	0,05	Neutral
Q12901	ZNF155	Q12901_1-N120S	N	120	S	sF	neutral	0,07	neutral	0,16	neutral	0,21	neutral	0,45	neutral	0,07	neutral	-2,57	Deleterious	0,55	Neutral	0,05	Neutral
Q6N021	TET2	Q6N021_1-L1670F	L	1670	F	pM	deleterious	0,42	neutral	0,90	deleterious	0,63	deleterious	0,50	neutral	0,52	deleterious	-2,13	Neutral	0,57	Neutral	0,05	Neutral
E7EVG6	PPRC1	E7EVG6_1-R1292Q	R	1292	Q	sM	neutral	0,57	deleterious	0,65	deleterious	0,36	neutral	0,45	neutral	0,81	deleterious	-2,37	Neutral	0,56	Neutral	0,05	Neutral
C9JE98	NCOR2	C9JE98_3-K526E	K	526	E	pM	deleterious	0,03	neutral	0,67	deleterious	0,14	neutral	0,45	neutral	0,34	neutral	-1,76	Neutral	0,60	Neutral	0,05	Neutral
Q9UK96	FBXO10	Q9UK96_1-E54K	E	54	K	pM	deleterious	0,72	deleterious	0,07	neutral	0,18	neutral	0,45	neutral	0,75	deleterious	-2,49	Neutral	0,55	Neutral	0,05	Neutral
Q69YQ0	SPECC1L	Q69YQ0_1-R131L	R	131	L	pF	deleterious	0,62	deleterious	0,47	neutral	0,67	deleterious	0,75	deleterious	0,73	deleterious	-1,73	Neutral	0,60	Neutral	0,05	Neutral
E9PEM0	ARHGEF4	E9PEM0_1-S195N	S	195	N	pM	deleterious	0,35	neutral	0,23	neutral	0,22	neutral	0,45	neutral	0,49	neutral	-1,06	Neutral	0,64	Neutral	0,05	Neutral
Q7Z3Z4	PIWIL4	Q7Z3Z4_1-Y336F	Y	336	F	pM	deleterious	0,07	neutral	0,28	neutral	0,17	neutral	0,36	neutral	0,23	neutral	0,34	Neutral	0,73	Neutral	0,05	Neutral
G3V1Q8	TAOK3	G3V1Q8_1-T39A	T	39	A	pM	deleterious	0,29	neutral	0,09	neutral	0,27	neutral	0,50	neutral	0,54	deleterious	-1,65	Neutral	0,61	Neutral	0,05	Neutral
Q9UPY6	WASF3	Q9UPY6_1-T86A	T	86	A	sM	neutral	0,19	neutral	0,30	neutral	0,18	neutral	0,50	neutral	0,67	deleterious	-2,82	Deleterious	0,53	Neutral	0,05	Neutral
B4DRP8	ZNF461	B4DRP8_1-I439T	I	439	T	sM	neutral	0,55	neutral	0,35	neutral	0,37	neutral	0,63	deleterious	0,35	neutral	-4,23	Deleterious	0,44	Neutral	0,05	Neutral
Q9BSH4	TACO1	Q9BSH4_1-I164V	I	164	V	pF	deleterious	0,03	neutral	0,40	neutral	0,15	neutral	0,36	neutral	0,17	neutral	-0,20	Neutral	0,70	Neutral	0,05	Neutral
C9JLY8	SPECC1L	C9JLY8_1-R70L	R	70	L	pF	deleterious	0,62	deleterious	0,47	neutral	0,76	deleterious	0,75	deleterious	0,73	deleterious	-4,65	Deleterious	0,42	Neutral	0,05	Neutral
P49619	DGKG	P49619_1-V139L	V	139	L	sF	neutral	0,16	neutral	0,03	neutral	0,11	neutral	0,45	neutral	0,23	neutral	0,04	Neutral	0,71	Neutral	0,05	Neutral
Q5C9Z4	NOM1	Q5C9Z4_1-V692I	V	692	I	sM	neutral	0,36	neutral	0,56	deleterious	0,18	neutral	0,36	neutral	0,64	deleterious	-0,76	Neutral	0,66	Neutral	0,05	Neutral
H0Y6K5	SP3	H0Y6K5_1-G170R	G	170	R	pM	deleterious	0,08	neutral	0,76	deleterious	0,54	deleterious	0,75	deleterious	0,57	deleterious	-2,38	Neutral	0,56	Neutral	0,05	Neutral
Q9C026	TRIM9	Q9C026_1-V492A	V	492	A	sM	neutral	0,09	neutral	0,50	neutral	0,13	neutral	0,50	neutral	0,68	deleterious	-1,21	Neutral	0,64	Neutral	0,05	Neutral
E9PG25	CCDC108	E9PG25_1-A453P	A	453	P	sM	neutral	0,31	neutral	0,54	deleterious	0,61	deleterious	0,63	deleterious	0,24	neutral	-1,41	Neutral	0,62	Neutral	0,05	Neutral
Q8NCU4	KIAA1407	Q8NCU4_1-S528C	S	528	C	sM	neutral	0,55	neutral	0,13	neutral	0,44	neutral	0,63	deleterious	0,20	neutral	-0,87	Neutral	0,66	Neutral	0,05	Neutral
Q9H2T7	RANBP17	Q9H2T7_1-T590M	T	590	M	pM	deleterious	0,39	neutral	0,44	neutral	0,22	neutral	0,63	deleterious	0,44	neutral	0,75	Neutral	0,76	Deleterious	0,05	Neutral
C9JI97	RNF123	C9JI97_1-N79S	N	79	S	sM	neutral	0,31	neutral	0,47	neutral	0,47	neutral	0,45	neutral	0,79	deleterious	-2,77	Deleterious	0,54	Neutral	0,05	Neutral
Q2HIZ1	THBS3	Q2HIZ1_1-D239N	D	239	N	pM	deleterious	0,41	neutral	0,90	deleterious	0,27	neutral	0,45	neutral	0,86	deleterious	-3,81	Deleterious	0,47	Neutral	0,05	Neutral
Q9Y3I0	C22orf28	Q9Y3I0_1-E49D	E	49	D	sM	neutral	0,08	neutral	0,72	deleterious	0,13	neutral	0,41	neutral	0,59	deleterious	-1,84	Neutral	0,60	Neutral	0,05	Neutral
O95486	SEC24A	O95486_1-R919G	R	919	G	sF	neutral	0,42	neutral	0,48	neutral	0,56	deleterious	0,75	deleterious	0,76	deleterious	-5,63	Deleterious	0,36	Neutral	0,05	Neutral
F5H8M1	IKZF2	F5H8M1_1-K52N	K	52	N	pM	deleterious	0,88	deleterious	0,76	deleterious	0,45	neutral	0,50	neutral	0,77	deleterious	-4,19	Deleterious	0,45	Neutral	0,05	Neutral
D3YTJ7	PRPS2	D3YTJ7_1-D139N	D	139	N	sF_sM	neutral	0,21	neutral	0,17	neutral	0,13	neutral	0,45	neutral	0,44	neutral	-1,47	Neutral	0,62	Neutral	0,05	Neutral
Q9BRJ7	NUDT16L1	Q9BRJ7_1-T3A	T	3	A	sM	neutral	0,29	neutral	0,03	neutral	0,37	neutral	0,50	neutral	0,40	neutral	-0,26	Neutral	0,70	Neutral	0,05	Neutral
Q96NB3	ZNF830	Q96NB3_1-A280T	A	280	T	sF	neutral	0,24	neutral	0,65	deleterious	0,38	neutral	0,50	neutral	0,91	deleterious	-1,11	Neutral	0,65	Neutral	0,05	Neutral
Q9H0E9	BRD8	Q9H0E9_1-L778M	L	778	M	sF	neutral	0,62	deleterious	0,90	deleterious	0,58	deleterious	0,41	neutral	0,83	deleterious	-1,66	Neutral	0,61	Neutral	0,05	Neutral
Q9Y458	TBX22	Q9Y458_1-R151H	R	151	H	pM	deleterious	0,88	deleterious	0,90	deleterious	0,34	neutral	0,50	neutral	0,63	deleterious	-4,80	Deleterious	0,41	Neutral	0,05	Neutral
F8W943	ASL	F8W943_1-V5M	V	5	M	pM	deleterious	0,72	deleterious	0,58	deleterious	0,53	deleterious	0,45	neutral	0,64	deleterious	-2,68	Deleterious	0,55	Neutral	0,06	Neutral
O95613	PCNT	O95613_1-R143H	R	143	H	pF	deleterious	0,41	neutral	0,59	deleterious	0,14	neutral	0,50	neutral	0,12	neutral	-0,73	Neutral	0,67	Neutral	0,06	Neutral
Q6ZN28	MACC1	Q6ZN28_1-V555A	V	555	A	sF	neutral	0,40	neutral	0,53	deleterious	0,52	deleterious	0,50	neutral	0,37	neutral	-1,93	Neutral	0,59	Neutral	0,06	Neutral
Q9P2G3	KLHL14	Q9P2G3_1-A462V	A	462	V	pF	deleterious	0,26	neutral	0,76	deleterious	0,18	neutral	0,50	neutral	0,83	deleterious	-0,12	Neutral	0,71	Neutral	0,06	Neutral
P43357	MAGEA3	P43357_1-L309F	L	309	F	pM	deleterious	0,62	deleterious	0,17	neutral	0,49	neutral	0,50	neutral	0,15	neutral	-3,56	Deleterious	0,49	Neutral	0,06	Neutral
Q04637	EIF4G1	Q04637_1-K602N	K	602	N	sF	neutral	0,37	neutral	0,56	deleterious	0,18	neutral	0,50	neutral	0,56	deleterious	-3,17	Deleterious	0,52	Neutral	0,06	Neutral
C9JAG1	EPT1	C9JAG1_1-H82N	H	82	N	pM	deleterious	0,13	neutral	0,27	neutral	0,22	neutral	0,45	neutral	0,42	neutral	-1,04	Neutral	0,65	Neutral	0,06	Neutral
Q0VF96	CGNL1	Q0VF96_1-Q974K	Q	974	K	pM	deleterious	0,53	neutral	0,90	deleterious	0,15	neutral	0,45	neutral	0,93	deleterious	-3,67	Deleterious	0,49	Neutral	0,06	Neutral
C9J598	C2orf73	C9J598_1-V120I	V	120	I	pM	deleterious	0,23	neutral	0,28	neutral	0,35	neutral	0,36	neutral	0,81	deleterious	-0,42	Neutral	0,69	Neutral	0,06	Neutral
Q86YV9	HPS6	Q86YV9_1-R693C	R	693	C	sF	neutral	0,50	neutral	0,09	neutral	0,27	neutral	0,88	deleterious	0,22	neutral	-0,75	Neutral	0,67	Neutral	0,06	Neutral
B8ZZ49	CCDC129	B8ZZ49_1-R103T	R	103	T	sM	neutral	0,07	neutral	0,90	deleterious	0,22	neutral	0,63	deleterious	0,83	deleterious	-5,14	Deleterious	0,39	Neutral	0,06	Neutral
Q92626	PXDN	Q92626_1-R643Q	R	643	Q	pM	deleterious	0,13	neutral	0,90	deleterious	0,31	neutral	0,45	neutral	0,73	deleterious	-1,94	Neutral	0,60	Neutral	0,06	Neutral
Q96SR6	ZNF382	Q96SR6_1-T337R	T	337	R	pM	deleterious	0,88	deleterious	0,25	neutral	0,42	neutral	0,63	deleterious	0,55	deleterious	-2,89	Deleterious	0,54	Neutral	0,06	Neutral
Q9NPQ8	RIC8A	Q9NPQ8_1-K319E	K	319	E	pM	deleterious	0,53	neutral	0,57	deleterious	0,41	neutral	0,45	neutral	0,70	deleterious	-2,25	Neutral	0,58	Neutral	0,06	Neutral
C9JME7	ZNF382	C9JME7_1-T288R	T	288	R	pM	deleterious	0,88	deleterious	0,25	neutral	0,50	neutral	0,63	deleterious	0,55	deleterious	-2,52	Deleterious	0,56	Neutral	0,06	Neutral
H0Y334	C6orf103	H0Y334_1-I489S	I	489	S	sM	neutral	0,88	deleterious	0,72	deleterious	0,58	deleterious	0,75	deleterious	0,20	neutral	-0,94	Neutral	0,66	Neutral	0,06	Neutral
P00519	ABL1	P00519_1-S683P	S	683	P	sF	neutral	0,30	neutral	0,16	neutral	0,60	deleterious	0,63	deleterious	0,47	neutral	-0,17	Neutral	0,71	Neutral	0,06	Neutral
Q5JW45	MYH7B	Q5JW45_1-K20Q	K	20	Q	sF	neutral	0,88	deleterious	0,65	deleterious	0,60	deleterious	0,45	neutral	0,61	deleterious	-3,91	Deleterious	0,47	Neutral	0,06	Neutral
H7BXD8	LGALS8	H7BXD8_1-P135T	P	135	T	sF	neutral	0,44	neutral	0,19	neutral	0,48	neutral	0,63	deleterious	0,33	neutral	-1,54	Neutral	0,62	Neutral	0,06	Neutral
O43264	ZW10	O43264_1-R83W	R	83	W	sM	neutral	0,66	deleterious	0,67	deleterious	0,48	neutral	0,88	deleterious	0,60	deleterious	-2,53	Deleterious	0,56	Neutral	0,06	Neutral
H7C179	BRD8	H7C179_1-L776M	L	776	M	sF	neutral	0,62	deleterious	0,90	deleterious	0,62	deleterious	0,41	neutral	0,83	deleterious	-1,70	Neutral	0,61	Neutral	0,06	Neutral
A6NGW1	YIF1A	A6NGW1_2-A100V	A	100	V	sM	neutral	0,29	neutral	0,24	neutral	0,20	neutral	0,50	neutral	0,39	neutral	-1,16	Neutral	0,65	Neutral	0,06	Neutral
Q6UWX4	HHIPL2	Q6UWX4_1-V614A	V	614	A	sM	neutral	0,07	neutral	0,07	neutral	0,14	neutral	0,50	neutral	0,15	neutral	0,04	Neutral	0,72	Neutral	0,06	Neutral
P50502	ST13	P50502_1-R169G	R	169	G	sF	neutral	0,51	neutral	0,34	neutral	0,30	neutral	0,75	deleterious	0,46	neutral	-5,20	Deleterious	0,39	Neutral	0,06	Neutral
Q96L73	NSD1	Q96L73_1-T2068S	T	2068	S	sM	neutral	0,72	deleterious	0,69	deleterious	0,46	neutral	0,45	neutral	0,95	deleterious	-2,89	Deleterious	0,54	Neutral	0,06	Neutral
E9PK37	CD151	E9PK37_1-A67V	A	67	V	pM	deleterious	0,24	neutral	0,54	deleterious	0,14	neutral	0,50	neutral	0,58	deleterious	-3,58	Deleterious	0,50	Neutral	0,07	Neutral
Q6UXI9	NPNT	Q6UXI9_1-M122T	M	122	T	sM	neutral	0,03	neutral	0,30	neutral	0,75	deleterious	0,63	deleterious	0,68	deleterious	-4,69	Deleterious	0,43	Neutral	0,07	Neutral
Q8N655	C10orf12	Q8N655_1-S1035T	S	1035	T	sF	neutral	0,32	neutral	0,32	neutral	0,26	neutral	0,45	neutral	0,04	neutral	-0,81	Neutral	0,67	Neutral	0,07	Neutral
O14686	MLL2	O14686_3-R3164Q	R	3164	Q	sF	neutral	0,88	deleterious	0,35	neutral	0,55	deleterious	0,45	neutral	0,28	neutral	-1,02	Neutral	0,66	Neutral	0,07	Neutral
B5MCW3	BRD8	B5MCW3_1-L778M	L	778	M	sF	neutral	0,62	deleterious	0,90	deleterious	0,63	deleterious	0,41	neutral	0,83	deleterious	-1,76	Neutral	0,61	Neutral	0,07	Neutral
P42345	MTOR	P42345_1-M1578V	M	1578	V	pM	deleterious	0,53	neutral	0,36	neutral	0,40	neutral	0,45	neutral	0,54	deleterious	-2,12	Neutral	0,59	Neutral	0,07	Neutral
F5H2B0	PIK3C2A	F5H2B0_1-I919V	I	919	V	sM	neutral	0,66	deleterious	0,30	neutral	0,39	neutral	0,36	neutral	0,70	deleterious	-0,94	Neutral	0,67	Neutral	0,07	Neutral
Q6P161	MRPL54	Q6P161_1-R115W	R	115	W	sF	neutral	0,45	neutral	0,15	neutral	0,11	neutral	0,88	deleterious	0,14	neutral	-2,45	Neutral	0,57	Neutral	0,07	Neutral
P12036	NEFH	P12036_2-L422V	L	422	V	sM	neutral	0,32	neutral	0,19	neutral	0,11	neutral	0,45	neutral	0,19	neutral	-0,70	Neutral	0,68	Neutral	0,07	Neutral
Q15058	KIF14	Q15058_1-M796T	M	796	T	sF	neutral	0,43	neutral	0,39	neutral	0,35	neutral	0,63	deleterious	0,41	neutral	-3,24	Deleterious	0,52	Neutral	0,07	Neutral
Q15390	MTFR1	Q15390_1-P195L	P	195	L	sF	neutral	0,59	deleterious	0,44	neutral	0,36	neutral	0,88	deleterious	0,31	neutral	-6,26	Deleterious	0,33	Neutral	0,07	Neutral
C9J470	NCAPH	C9J470_1-F379C	F	379	C	sF	neutral	0,38	neutral	0,72	deleterious	0,61	deleterious	0,75	deleterious	0,66	deleterious	-2,99	Deleterious	0,54	Neutral	0,07	Neutral
Q13895	BYSL	Q13895_2-I216V	I	216	V	sM	neutral	0,23	neutral	0,17	neutral	0,10	neutral	0,36	neutral	0,22	neutral	-0,58	Neutral	0,69	Neutral	0,07	Neutral
C9JFM7	RAB43	C9JFM7_1-R79Q	R	79	Q	pM	deleterious	0,88	deleterious	0,90	deleterious	0,49	neutral	0,45	neutral	0,96	deleterious	-3,90	Deleterious	0,48	Neutral	0,07	Neutral
D6RHC7	GRK6	D6RHC7_1-A220V	A	220	V	sF	neutral	0,88	deleterious	0,76	deleterious	0,66	deleterious	0,50	neutral	0,95	deleterious	-2,90	Deleterious	0,54	Neutral	0,07	Neutral
Q6AI39	KIAA0240	Q6AI39_1-P292R	P	292	R	pM	deleterious	0,53	neutral	0,90	deleterious	0,58	deleterious	0,75	deleterious	0,62	deleterious	-2,74	Deleterious	0,55	Neutral	0,07	Neutral
Q96QP1	ALPK1	Q96QP1_1-V72M	V	72	M	sM	neutral	0,43	neutral	0,49	neutral	0,23	neutral	0,45	neutral	0,36	neutral	-0,48	Neutral	0,70	Neutral	0,07	Neutral
H3BLU5	UNC80	H3BLU5_1-K58T	K	58	T	pM	deleterious	0,88	deleterious	0,61	deleterious	0,55	deleterious	0,63	deleterious	0,89	deleterious	-4,90	Deleterious	0,42	Neutral	0,07	Neutral
Q8TEA7	TBCK	Q8TEA7_2-H588Y	H	588	Y	sF	neutral	0,59	deleterious	0,60	deleterious	0,26	neutral	0,41	neutral	0,41	neutral	-1,31	Neutral	0,65	Neutral	0,07	Neutral
H0Y9T6	WDFY3	H0Y9T6_1-R300K	R	300	K	pM	deleterious	0,15	neutral	0,29	neutral	0,11	neutral	0,41	neutral	0,76	deleterious	-2,78	Deleterious	0,55	Neutral	0,07	Neutral
Q9ULQ0	FAM40B	Q9ULQ0_1-C222Y	C	222	Y	pM	deleterious	0,55	neutral	0,28	neutral	0,22	neutral	0,75	deleterious	0,46	neutral	-0,95	Neutral	0,67	Neutral	0,07	Neutral
Q16760	DGKD	Q16760_1-R517Q	R	517	Q	sM	neutral	0,20	neutral	0,52	deleterious	0,36	neutral	0,45	neutral	0,89	deleterious	-1,32	Neutral	0,65	Neutral	0,07	Neutral
F8WCT1	ARL6IP4	F8WCT1_1-T151R	T	151	R	sM	neutral	0,66	deleterious	0,90	deleterious	0,37	neutral	0,63	deleterious	0,92	deleterious	-3,20	Deleterious	0,53	Neutral	0,07	Neutral
Q9BVW5	TIPIN	Q9BVW5_1-T233A	T	233	A	pM	deleterious	0,06	neutral	0,09	neutral	0,37	neutral	0,50	neutral	0,15	neutral	-0,79	Neutral	0,68	Neutral	0,07	Neutral
F6XGA7	ZHX3	F6XGA7_1-V19L	V	19	L	pM	deleterious	0,53	neutral	0,35	neutral	0,30	neutral	0,45	neutral	0,33	neutral	-0,86	Neutral	0,68	Neutral	0,08	Neutral
Q9HC84	MUC5B	Q9HC84_3-T3174M	T	3174	M	sM	neutral	0,88	deleterious	0,60	deleterious	0,17	neutral	0,63	deleterious	0,05	neutral	-1,22	Neutral	0,65	Neutral	0,08	Neutral
Q9UIH9	KLF15	Q9UIH9_1-G206R	G	206	R	sM	neutral	0,33	neutral	0,34	neutral	0,44	neutral	0,75	deleterious	0,11	neutral	-0,74	Neutral	0,68	Neutral	0,08	Neutral
B4DXH1	NF1	B4DXH1_1-H273N	H	273	N	pF	deleterious	0,06	neutral	0,17	neutral	0,19	neutral	0,45	neutral	0,28	neutral	-0,62	Neutral	0,69	Neutral	0,08	Neutral
Q96HU1	SGSM3	Q96HU1_1-R370C	R	370	C	pM	deleterious	0,88	deleterious	0,90	deleterious	0,87	deleterious	0,88	deleterious	0,84	deleterious	-7,25	Deleterious	0,27	Neutral	0,08	Neutral
C9JEZ2	EPT1	C9JEZ2_1-H50N	H	50	N	pM	deleterious	0,13	neutral	0,27	neutral	0,21	neutral	0,45	neutral	0,42	neutral	-1,17	Neutral	0,66	Neutral	0,08	Neutral
O95760	IL33	O95760_1-A107E	A	107	E	pM	deleterious	0,25	neutral	0,22	neutral	0,23	neutral	0,63	deleterious	0,34	neutral	-0,85	Neutral	0,68	Neutral	0,08	Neutral
Q96CS3	FAF2	Q96CS3_1-D180G	D	180	G	pF	deleterious	0,38	neutral	0,35	neutral	0,41	neutral	0,63	deleterious	0,72	deleterious	-3,53	Deleterious	0,51	Neutral	0,08	Neutral
D6RGV8	PDK2	D6RGV8_1-R56Q	R	56	Q	pM	deleterious	0,72	deleterious	0,51	deleterious	0,51	deleterious	0,45	neutral	0,88	deleterious	-3,91	Deleterious	0,49	Neutral	0,08	Neutral
O75164	KDM4A	O75164_1-K1015N	K	1015	N	sF	neutral	0,57	deleterious	0,76	deleterious	0,50	deleterious	0,50	neutral	0,64	deleterious	-3,04	Deleterious	0,54	Neutral	0,08	Neutral
Q96HQ0	ZNF419	Q96HQ0_1-T478A	T	478	A	pM	deleterious	0,72	deleterious	0,34	neutral	0,78	deleterious	0,50	neutral	0,19	neutral	-3,37	Deleterious	0,52	Neutral	0,08	Neutral
Q96Q83	ALKBH3	Q96Q83_1-R64H	R	64	H	sF	neutral	0,53	neutral	0,90	deleterious	0,52	deleterious	0,50	neutral	0,70	deleterious	-2,88	Deleterious	0,55	Neutral	0,08	Neutral
E9PGM1	EIF4G1	E9PGM1_1-K515N	K	515	N	sF	neutral	0,37	neutral	0,56	deleterious	0,35	neutral	0,50	neutral	0,56	deleterious	-3,14	Deleterious	0,54	Neutral	0,08	Neutral
P46013	MKI67	P46013_1-W2302R	W	2302	R	pF	deleterious	0,10	neutral	0,03	neutral	0,20	neutral	0,88	deleterious	0,00	neutral	0,63	Neutral	0,77	Deleterious	0,08	Neutral
F6VDH7	ST13	F6VDH7_1-R132G	R	132	G	sF	neutral	0,51	neutral	0,34	neutral	0,52	deleterious	0,75	deleterious	0,46	neutral	-5,30	Deleterious	0,40	Neutral	0,08	Neutral
P13489	RNH1	P13489_1-V358M	V	358	M	sF	neutral	0,35	neutral	0,65	deleterious	0,23	neutral	0,45	neutral	0,16	neutral	-2,29	Neutral	0,59	Neutral	0,08	Neutral
E9PLM0	PCSK7	E9PLM0_1-P52L	P	52	L	sF	neutral	0,03	neutral	0,03	neutral	0,12	neutral	0,88	deleterious	0,01	neutral	-1,16	Neutral	0,66	Neutral	0,08	Neutral
Q14195	DPYSL3	Q14195_1-V25I	V	25	I	pM	deleterious	0,40	neutral	0,48	neutral	0,47	neutral	0,36	neutral	0,53	deleterious	-0,68	Neutral	0,69	Neutral	0,08	Neutral
C9JC32	TRAK1	C9JC32_1-E267K	E	267	K	pM	deleterious	0,66	deleterious	0,90	deleterious	0,14	neutral	0,45	neutral	0,97	deleterious	-3,68	Deleterious	0,51	Neutral	0,09	Neutral
Q9UFW8	CGGBP1	Q9UFW8_1-R54C	R	54	C	pM	deleterious	0,88	deleterious	0,61	deleterious	0,45	neutral	0,88	deleterious	0,65	deleterious	-6,55	Deleterious	0,32	Neutral	0,09	Neutral
Q9HAU8	RNPEPL1	Q9HAU8_1-F209L	F	209	L	pM	deleterious	0,47	neutral	0,64	deleterious	0,44	neutral	0,50	neutral	0,33	neutral	-0,70	Neutral	0,69	Neutral	0,09	Neutral
Q9BU89	DOHH	Q9BU89_1-Q64E	Q	64	E	pM	deleterious	0,50	neutral	0,90	deleterious	0,52	deleterious	0,41	neutral	0,84	deleterious	-2,94	Deleterious	0,55	Neutral	0,09	Neutral
B7WPF4	USP24	B7WPF4_1-A1006V	A	1006	V	pM	deleterious	0,29	neutral	0,61	deleterious	0,22	neutral	0,50	neutral	0,84	deleterious	-2,38	Neutral	0,59	Neutral	0,09	Neutral
Q01954	BNC1	Q01954_1-I179V	I	179	V	pM	deleterious	0,72	deleterious	0,65	deleterious	0,27	neutral	0,36	neutral	0,52	deleterious	-0,82	Neutral	0,69	Neutral	0,09	Neutral
Q96JC1	VPS39	Q96JC1_1-I417T	I	417	T	pM	deleterious	0,22	neutral	0,24	neutral	0,24	neutral	0,63	deleterious	0,57	deleterious	-2,71	Deleterious	0,57	Neutral	0,09	Neutral
C9K0V7	INTS6	C9K0V7_1-T124I	T	124	I	pM	deleterious	0,41	neutral	0,53	deleterious	0,28	neutral	0,63	deleterious	0,43	neutral	-3,38	Deleterious	0,53	Neutral	0,09	Neutral
Q5JY77	GPRASP1	Q5JY77_1-W972C	W	972	C	pM	deleterious	0,55	neutral	0,54	deleterious	0,38	neutral	0,75	deleterious	0,16	neutral	-1,64	Neutral	0,64	Neutral	0,09	Neutral
Q8IZ40	RCOR2	Q8IZ40_1-R66C	R	66	C	pM	deleterious	0,39	neutral	0,90	deleterious	0,17	neutral	0,88	deleterious	0,59	deleterious	-3,61	Deleterious	0,51	Neutral	0,09	Neutral
Q09666	AHNAK	Q09666_1-A5389T	A	5389	T	pM	deleterious	0,10	neutral	0,76	deleterious	0,22	neutral	0,50	neutral	0,26	neutral	-1,62	Neutral	0,64	Neutral	0,09	Neutral
Q8TF01	PNISR	Q8TF01_1-R633C	R	633	C	pM	deleterious	0,66	deleterious	0,76	deleterious	0,58	deleterious	0,88	deleterious	0,62	deleterious	-2,54	Deleterious	0,58	Neutral	0,09	Neutral
P48594	SERPINB4	P48594_1-T298A	T	298	A	sM	neutral	0,17	neutral	0,27	neutral	0,24	neutral	0,50	neutral	0,21	neutral	-1,19	Neutral	0,67	Neutral	0,09	Neutral
Q8IVF2	AHNAK2	Q8IVF2_2-R352C	R	352	C	sM	neutral	0,57	deleterious	0,52	deleterious	0,42	neutral	0,88	deleterious	0,48	neutral	-1,54	Neutral	0,64	Neutral	0,09	Neutral
Q8IZT6	ASPM	Q8IZT6_1-C1557R	C	1557	R	pM	deleterious	0,26	neutral	0,03	neutral	0,09	neutral	0,88	deleterious	0,04	neutral	0,67	Neutral	0,78	Deleterious	0,09	Neutral
Q5SQL3	HIPK1	Q5SQL3_1-G154A	G	154	A	sM	neutral	0,35	neutral	0,76	deleterious	0,32	neutral	0,50	neutral	0,62	deleterious	-2,12	Neutral	0,61	Neutral	0,09	Neutral
Q9NVH2	INTS7	Q9NVH2_1-S146T	S	146	T	pM	deleterious	0,57	deleterious	0,56	deleterious	0,52	deleterious	0,45	neutral	0,94	deleterious	-1,90	Neutral	0,62	Neutral	0,09	Neutral
E9PDH4	PIKFYVE	E9PDH4_1-H222Y	H	222	Y	pM	deleterious	0,57	deleterious	0,54	deleterious	0,60	deleterious	0,41	neutral	0,48	neutral	-1,35	Neutral	0,66	Neutral	0,09	Neutral
Q86WP2	GPBP1	Q86WP2_1-R292Q	R	292	Q	pM	deleterious	0,57	deleterious	0,33	neutral	0,30	neutral	0,45	neutral	0,84	deleterious	-2,65	Deleterious	0,58	Neutral	0,09	Neutral
Q9BZR8	BCL2L14	Q9BZR8_1-V278I	V	278	I	pM	deleterious	0,43	neutral	0,50	deleterious	0,28	neutral	0,36	neutral	0,54	deleterious	-0,43	Neutral	0,72	Neutral	0,09	Neutral
P05014	IFNA4	P05014_1-V79I	V	79	I	sF	neutral	0,57	deleterious	0,10	neutral	0,27	neutral	0,36	neutral	0,29	neutral	-0,84	Neutral	0,69	Neutral	0,09	Neutral
Q99426	TBCB	Q99426_1-R196H	R	196	H	pM	deleterious	0,32	neutral	0,22	neutral	0,22	neutral	0,50	neutral	0,48	neutral	-2,21	Neutral	0,60	Neutral	0,09	Neutral
Q8WZA2	RAPGEF4	Q8WZA2_1-R661H	R	661	H	sM	neutral	0,66	deleterious	0,72	deleterious	0,35	neutral	0,50	neutral	0,88	deleterious	-0,97	Neutral	0,68	Neutral	0,10	Neutral
H0YI78	KIF21A	H0YI78_1-I610V	I	610	V	sF	neutral	0,53	neutral	0,46	neutral	0,17	neutral	0,36	neutral	0,72	deleterious	-0,86	Neutral	0,69	Neutral	0,10	Neutral
E9PEP3	RFC5	E9PEP3_1-T46N	T	46	N	pM	deleterious	0,88	deleterious	0,90	deleterious	0,61	deleterious	0,50	neutral	0,88	deleterious	-5,00	Deleterious	0,43	Neutral	0,10	Neutral
Q86UY0	TXNDC5	Q86UY0_1-S337G	S	337	G	pM	deleterious	0,21	neutral	0,07	neutral	0,19	neutral	0,50	neutral	0,22	neutral	-1,83	Neutral	0,63	Neutral	0,10	Neutral
Q6ZU80	CEP128	Q6ZU80_1-R313C	R	313	C	pM	deleterious	0,72	deleterious	0,90	deleterious	0,78	deleterious	0,88	deleterious	0,61	deleterious	-5,13	Deleterious	0,42	Neutral	0,10	Neutral
C9JIE2	TBC1D1	C9JIE2_1-L364R	L	364	R	sM	neutral	0,59	deleterious	0,90	deleterious	0,69	deleterious	0,75	deleterious	0,82	deleterious	-3,69	Deleterious	0,51	Neutral	0,10	Neutral
P54296	MYOM2	P54296_1-I1072V	I	1072	V	sF	neutral	0,32	neutral	0,07	neutral	0,14	neutral	0,36	neutral	0,06	neutral	-0,64	Neutral	0,71	Neutral	0,10	Neutral
P28332	ADH6	P28332_1-E26D	E	26	D	sF	neutral	0,38	neutral	0,41	neutral	0,25	neutral	0,41	neutral	0,33	neutral	-2,06	Neutral	0,62	Neutral	0,10	Neutral
F8W7D1	CPAMD8	F8W7D1_1-L421M	L	421	M	pM	deleterious	0,72	deleterious	0,90	deleterious	0,31	neutral	0,41	neutral	0,72	deleterious	-0,96	Neutral	0,69	Neutral	0,10	Neutral
E9PC47	LIMK1	E9PC47_1-R230H	R	230	H	pM	deleterious	0,57	deleterious	0,90	deleterious	0,37	neutral	0,50	neutral	0,97	deleterious	-3,31	Deleterious	0,54	Neutral	0,10	Neutral
E9PFD7	EGFR	E9PFD7_1-S389T	S	389	T	pM	deleterious	0,17	neutral	0,22	neutral	0,15	neutral	0,45	neutral	0,19	neutral	-1,15	Neutral	0,67	Neutral	0,10	Neutral
A2A2F0	RALGAPB	A2A2F0_2-T558M	T	558	M	sM	neutral	0,34	neutral	0,69	deleterious	0,36	neutral	0,63	deleterious	0,67	deleterious	-1,02	Neutral	0,68	Neutral	0,10	Neutral
Q14031	COL4A6	Q14031_1-I1153T	I	1153	T	sF	neutral	0,13	neutral	0,20	neutral	0,27	neutral	0,63	deleterious	0,02	neutral	0,77	Neutral	0,80	Deleterious	0,10	Neutral
H7BYV6	BIN3	H7BYV6_1-S141R	S	141	R	sF	neutral	0,11	neutral	0,72	deleterious	0,48	neutral	0,63	deleterious	0,80	deleterious	-0,41	Neutral	0,72	Neutral	0,10	Neutral
C9JFD3	NCOR2	C9JFD3_2-K527E	K	527	E	pM	deleterious	0,03	neutral	0,67	deleterious	0,20	neutral	0,45	neutral	0,34	neutral	-1,66	Neutral	0,64	Neutral	0,10	Neutral
Q93075	TATDN2	Q93075_1-A225G	A	225	G	pM	deleterious	0,17	neutral	0,24	neutral	0,21	neutral	0,50	neutral	0,28	neutral	-0,61	Neutral	0,71	Neutral	0,10	Neutral
C9J4Q3	MPP6	C9J4Q3_1-I83V	I	83	V	pM	deleterious	0,53	neutral	0,47	neutral	0,42	neutral	0,36	neutral	0,84	deleterious	-0,94	Neutral	0,69	Neutral	0,10	Neutral
H7C1Y3	NCOR2	H7C1Y3_1-R217H	R	217	H	sM	neutral	0,88	deleterious	0,90	deleterious	0,54	deleterious	0,50	neutral	0,55	deleterious	-4,83	Deleterious	0,45	Neutral	0,10	Neutral
O95972	BMP15	O95972_1-T111I	T	111	I	pM	deleterious	0,41	neutral	0,35	neutral	0,41	neutral	0,63	deleterious	0,03	neutral	-1,35	Neutral	0,67	Neutral	0,10	Neutral
C9J088	TAF6	C9J088_1-K110E	K	110	E	pM	deleterious	0,20	neutral	0,25	neutral	0,18	neutral	0,45	neutral	0,49	neutral	-2,76	Deleterious	0,58	Neutral	0,10	Neutral
Q86YV0	RASAL3	Q86YV0_1-A496V	A	496	V	pM	deleterious	0,23	neutral	0,57	deleterious	0,15	neutral	0,50	neutral	0,71	deleterious	-1,08	Neutral	0,68	Neutral	0,11	Neutral
Q8NFW8	CMAS	Q8NFW8_1-M361T	M	361	T	pM	deleterious	0,42	neutral	0,29	neutral	0,20	neutral	0,63	deleterious	0,22	neutral	-1,90	Neutral	0,63	Neutral	0,11	Neutral
H0Y7S3	ATP2B2	H0Y7S3_1-T674M	T	674	M	pM	deleterious	0,88	deleterious	0,90	deleterious	0,82	deleterious	0,63	deleterious	0,94	deleterious	-5,59	Deleterious	0,40	Neutral	0,11	Neutral
Q9UEY8	ADD3	Q9UEY8_1-N380K	N	380	K	sM	neutral	0,72	deleterious	0,90	deleterious	0,34	neutral	0,50	neutral	0,71	deleterious	-5,49	Deleterious	0,41	Neutral	0,11	Neutral
G3V3J8	PLD4	G3V3J8_1-N148K	N	148	K	pM	deleterious	0,29	neutral	0,33	neutral	0,27	neutral	0,50	neutral	0,25	neutral	-3,27	Deleterious	0,55	Neutral	0,11	Neutral
Q9Y618	NCOR2	Q9Y618_1-R315H	R	315	H	sM	neutral	0,88	deleterious	0,90	deleterious	0,19	neutral	0,50	neutral	0,55	deleterious	-4,01	Deleterious	0,50	Neutral	0,11	Neutral
C9JA26	CYP3A43	C9JA26_1-V74I	V	74	I	pM	deleterious	0,39	neutral	0,28	neutral	0,16	neutral	0,36	neutral	0,15	neutral	-0,50	Neutral	0,72	Neutral	0,11	Neutral
Q2KHM9	KIAA0753	Q2KHM9_1-R781Q	R	781	Q	sF	neutral	0,88	deleterious	0,90	deleterious	0,60	deleterious	0,45	neutral	0,61	deleterious	-2,36	Neutral	0,60	Neutral	0,11	Neutral
Q9Y618	NCOR2	Q9Y618_2-K527R	K	527	R	sF	neutral	0,57	deleterious	0,67	deleterious	0,11	neutral	0,41	neutral	0,34	neutral	-1,89	Neutral	0,63	Neutral	0,11	Neutral
Q08830	FGL1	Q08830_1-P105Q	P	105	Q	sM	neutral	0,13	neutral	0,30	neutral	0,24	neutral	0,63	deleterious	0,32	neutral	-2,52	Deleterious	0,60	Neutral	0,11	Neutral
G3V1S3	DENND5B	G3V1S3_1-T349S	T	349	S	pM	deleterious	0,43	neutral	0,50	neutral	0,15	neutral	0,45	neutral	0,75	deleterious	-2,76	Deleterious	0,58	Neutral	0,11	Neutral
Q8IZQ8	MYOCD	Q8IZQ8_1-L83F	L	83	F	pM	deleterious	0,88	deleterious	0,90	deleterious	0,42	neutral	0,50	neutral	0,80	deleterious	-3,49	Deleterious	0,53	Neutral	0,11	Neutral
J3KN95	PGM3	J3KN95_1-R255W	R	255	W	sF	neutral	0,72	deleterious	0,69	deleterious	0,41	neutral	0,88	deleterious	0,71	deleterious	-4,10	Deleterious	0,50	Neutral	0,11	Neutral
Q14674	ESPL1	Q14674_1-L2115F	L	2115	F	pF	deleterious	0,36	neutral	0,90	deleterious	0,24	neutral	0,50	neutral	0,56	deleterious	-2,27	Neutral	0,61	Neutral	0,11	Neutral
E9PB90	HK2	E9PB90_1-T796I	T	796	I	sM	neutral	0,51	neutral	0,69	deleterious	0,17	neutral	0,63	deleterious	0,59	deleterious	-1,63	Neutral	0,65	Neutral	0,11	Neutral
Q92966	SNAPC3	Q92966_1-T366M	T	366	M	pM	deleterious	0,48	neutral	0,90	deleterious	0,73	deleterious	0,63	deleterious	0,92	deleterious	-4,20	Deleterious	0,49	Neutral	0,11	Neutral
C9J0Q5	NCOR2	C9J0Q5_3-K526E	K	526	E	pM	deleterious	0,03	neutral	0,67	deleterious	0,19	neutral	0,45	neutral	0,34	neutral	-1,76	Neutral	0,64	Neutral	0,11	Neutral
E7EVX9	PTPRM	E7EVX9_1-A535T	A	535	T	pM	deleterious	0,72	deleterious	0,76	deleterious	0,63	deleterious	0,50	neutral	0,96	deleterious	-2,36	Neutral	0,61	Neutral	0,11	Neutral
J3KPT4	TRABD	J3KPT4_1-V138M	V	138	M	sF	neutral	0,66	deleterious	0,55	deleterious	0,13	neutral	0,45	neutral	0,66	deleterious	-1,38	Neutral	0,67	Neutral	0,11	Neutral
Q504U8	EGFR	Q504U8_1-S397T	S	397	T	pM	deleterious	0,17	neutral	0,22	neutral	0,23	neutral	0,45	neutral	0,19	neutral	-1,09	Neutral	0,69	Neutral	0,11	Neutral
B9A063	MYO7B	B9A063_1-R150W	R	150	W	pM	deleterious	0,66	deleterious	0,63	deleterious	0,19	neutral	0,88	deleterious	0,45	neutral	-2,52	Deleterious	0,60	Neutral	0,11	Neutral
F5H4Z8	THBS3	F5H4Z8_1-D107N	D	107	N	pM	deleterious	0,41	neutral	0,90	deleterious	0,33	neutral	0,45	neutral	0,86	deleterious	-4,39	Deleterious	0,48	Neutral	0,11	Neutral
Q8NEM2	SHCBP1	Q8NEM2_1-R325C	R	325	C	sF	neutral	0,88	deleterious	0,90	deleterious	0,82	deleterious	0,88	deleterious	0,22	neutral	-6,42	Deleterious	0,35	Neutral	0,11	Neutral
A6NK56	NTNG1	A6NK56_1-T135I	T	135	I	pF	deleterious	0,88	deleterious	0,90	deleterious	0,59	deleterious	0,63	deleterious	0,81	deleterious	-4,92	Deleterious	0,45	Neutral	0,11	Neutral
Q9NTJ3	SMC4	Q9NTJ3_1-V972A	V	972	A	sF	neutral	0,35	neutral	0,58	deleterious	0,40	neutral	0,50	neutral	0,66	deleterious	-2,33	Neutral	0,61	Neutral	0,11	Neutral
Q8NEP9	ZNF555	Q8NEP9_2-N39S	N	39	S	pF	deleterious	0,72	deleterious	0,76	deleterious	0,54	deleterious	0,45	neutral	0,26	neutral	-4,48	Deleterious	0,48	Neutral	0,11	Neutral
Q14872	MTF1	Q14872_1-P692T	P	692	T	sF	neutral	0,28	neutral	0,07	neutral	0,57	deleterious	0,63	deleterious	0,06	neutral	-0,35	Neutral	0,74	Neutral	0,11	Neutral
Q5JRF7	FARS2	Q5JRF7_1-N76S	N	76	S	pF	deleterious	0,17	neutral	0,07	neutral	0,22	neutral	0,45	neutral	0,25	neutral	-0,75	Neutral	0,71	Neutral	0,11	Neutral
Q5T362	PNPLA7	Q5T362_1-S1099R	S	1099	R	pF	deleterious	0,88	deleterious	0,90	deleterious	0,60	deleterious	0,63	deleterious	0,74	deleterious	-4,38	Deleterious	0,48	Neutral	0,11	Neutral
O00459	PIK3R2	O00459_1-V398I	V	398	I	pM	deleterious	0,66	deleterious	0,66	deleterious	0,15	neutral	0,36	neutral	0,64	deleterious	-0,97	Neutral	0,70	Neutral	0,11	Neutral
H7C127	BRD8	H7C127_1-L807M	L	807	M	sF	neutral	0,62	deleterious	0,90	deleterious	0,73	deleterious	0,41	neutral	0,83	deleterious	-1,70	Neutral	0,65	Neutral	0,11	Neutral
Q9BXU1	STK31	Q9BXU1_1-N294D	N	294	D	pM	deleterious	0,66	deleterious	0,49	neutral	0,60	deleterious	0,45	neutral	0,83	deleterious	-1,24	Neutral	0,68	Neutral	0,12	Neutral
F5H2I8	CSMD1	F5H2I8_1-Q2254R	Q	2254	R	pM	deleterious	0,17	neutral	0,51	deleterious	0,16	neutral	0,45	neutral	0,04	neutral	-1,66	Neutral	0,65	Neutral	0,12	Neutral
H0YGE5	DENND5B	H0YGE5_1-T266S	T	266	S	pM	deleterious	0,43	neutral	0,50	neutral	0,15	neutral	0,45	neutral	0,75	deleterious	-2,85	Deleterious	0,58	Neutral	0,12	Neutral
P60709	ACTB	P60709_1-R372C	R	372	C	sF	neutral	0,88	deleterious	0,13	neutral	0,49	neutral	0,88	deleterious	0,25	neutral	-2,97	Deleterious	0,57	Neutral	0,12	Neutral
F6UBH9	ZHX3	F6UBH9_1-V19L	V	19	L	pM	deleterious	0,53	neutral	0,35	neutral	0,23	neutral	0,45	neutral	0,33	neutral	-2,37	Neutral	0,61	Neutral	0,12	Neutral
D6RDZ5	UIMC1	D6RDZ5_1-R34H	R	34	H	pF	deleterious	0,88	deleterious	0,90	deleterious	0,51	deleterious	0,50	neutral	0,70	deleterious	-4,37	Deleterious	0,48	Neutral	0,12	Neutral
B7Z3T9	LZTR1	B7Z3T9_1-G644V	G	644	V	pM	deleterious	0,88	deleterious	0,90	deleterious	0,41	neutral	0,88	deleterious	0,73	deleterious	-5,10	Deleterious	0,44	Neutral	0,12	Neutral
D6RAF2	PAPD4	D6RAF2_1-M365I	M	365	I	pF	deleterious	0,33	neutral	0,14	neutral	0,34	neutral	0,45	neutral	0,25	neutral	-0,13	Neutral	0,75	Deleterious	0,12	Neutral
E9PFX0	HAVCR1	E9PFX0_1-S201G	S	201	G	pM	deleterious	0,24	neutral	0,03	neutral	0,22	neutral	0,50	neutral	0,22	neutral	-0,67	Neutral	0,72	Neutral	0,12	Neutral
D6R9B0	CDK18	D6R9B0_1-M3T	M	3	T	pM	deleterious	0,88	deleterious	0,67	deleterious	0,55	deleterious	0,63	deleterious	0,54	deleterious	-1,98	Neutral	0,64	Neutral	0,12	Neutral
Q9H816	DCLRE1B	Q9H816_1-R395W	R	395	W	sF	neutral	0,66	deleterious	0,03	neutral	0,32	neutral	0,88	deleterious	0,49	neutral	-1,42	Neutral	0,67	Neutral	0,12	Neutral
E7EMH5	PDXDC1	E7EMH5_1-R329W	R	329	W	sM	neutral	0,62	deleterious	0,18	neutral	0,24	neutral	0,88	deleterious	0,16	neutral	-2,55	Deleterious	0,60	Neutral	0,12	Neutral
E7ER26	PRDM15	E7ER26_1-N1038S	N	1038	S	pM	deleterious	0,28	neutral	0,19	neutral	0,25	neutral	0,45	neutral	0,26	neutral	-0,97	Neutral	0,70	Neutral	0,12	Neutral
E9PD25	TLL1	E9PD25_1-T771M	T	771	M	sF	neutral	0,59	deleterious	0,90	deleterious	0,46	neutral	0,63	deleterious	0,68	deleterious	-4,55	Deleterious	0,48	Neutral	0,12	Neutral
J3KNK1	MAPK9	J3KNK1_1-I236V	I	236	V	sF	neutral	0,36	neutral	0,11	neutral	0,16	neutral	0,36	neutral	0,13	neutral	-0,21	Neutral	0,75	Deleterious	0,12	Neutral
Q6P996	PDXDC1	Q6P996_1-R420W	R	420	W	sM	neutral	0,62	deleterious	0,18	neutral	0,15	neutral	0,88	deleterious	0,16	neutral	-2,58	Deleterious	0,60	Neutral	0,12	Neutral
Q8N5C6	SRBD1	Q8N5C6_1-T449M	T	449	M	pM	deleterious	0,66	deleterious	0,90	deleterious	0,30	neutral	0,63	deleterious	0,70	deleterious	-4,32	Deleterious	0,49	Neutral	0,12	Neutral
P43026	GDF5	P43026_1-Q220E	Q	220	E	pM	deleterious	0,62	deleterious	0,31	neutral	0,55	deleterious	0,41	neutral	0,64	deleterious	-2,51	Deleterious	0,61	Neutral	0,12	Neutral
D6R9P6	WDR19	D6R9P6_1-V388M	V	388	M	sM	neutral	0,29	neutral	0,41	neutral	0,23	neutral	0,45	neutral	0,94	deleterious	-1,69	Neutral	0,66	Neutral	0,12	Neutral
A4D0V7	C7orf58	A4D0V7_1-H122R	H	122	R	sM	neutral	0,32	neutral	0,56	deleterious	0,72	deleterious	0,50	neutral	0,36	neutral	-2,30	Neutral	0,62	Neutral	0,12	Neutral
P54886	ALDH18A1	P54886_1-D703H	D	703	H	pM	deleterious	0,66	deleterious	0,12	neutral	0,85	deleterious	0,63	deleterious	0,45	neutral	-2,08	Neutral	0,64	Neutral	0,13	Neutral
E7EQS8	TET2	E7EQS8_1-L1691F	L	1691	F	pM	deleterious	0,42	neutral	0,90	deleterious	0,50	deleterious	0,50	neutral	0,52	deleterious	-2,13	Neutral	0,63	Neutral	0,13	Neutral
P53667	LIMK1	P53667_1-R200H	R	200	H	pM	deleterious	0,57	deleterious	0,90	deleterious	0,20	neutral	0,50	neutral	0,97	deleterious	-3,31	Deleterious	0,56	Neutral	0,13	Neutral
Q07283	TCHH	Q07283_1-Q1571E	Q	1571	E	pF	deleterious	0,03	neutral	0,43	neutral	0,14	neutral	0,41	neutral	0,23	neutral	-0,46	Neutral	0,74	Deleterious	0,13	Neutral
Q9HB90	RRAGC	Q9HB90_1-L65V	L	65	V	pM	deleterious	0,59	deleterious	0,45	neutral	0,57	deleterious	0,45	neutral	0,73	deleterious	-2,12	Neutral	0,64	Neutral	0,13	Neutral
A8MTE9	TTC12	A8MTE9_1-Y122F	Y	122	F	sM	neutral	0,36	neutral	0,67	deleterious	0,24	neutral	0,36	neutral	0,74	deleterious	-2,81	Deleterious	0,59	Neutral	0,13	Neutral
O94762	RECQL5	O94762_1-R555W	R	555	W	sM	neutral	0,72	deleterious	0,53	deleterious	0,46	neutral	0,88	deleterious	0,20	neutral	-2,21	Neutral	0,63	Neutral	0,13	Neutral
F5H7C1	PRB3	F5H7C1_1-P180S	P	180	S	pM	deleterious	0,15	neutral	0,72	deleterious	0,49	neutral	0,63	deleterious	0,05	neutral	0,21	Neutral	0,78	Deleterious	0,13	Neutral
Q9UBF2	COPG2	Q9UBF2_1-L45F	L	45	F	sF	neutral	0,57	deleterious	0,42	neutral	0,58	deleterious	0,50	neutral	0,27	neutral	-1,13	Neutral	0,70	Neutral	0,13	Neutral
P46109	CRKL	P46109_1-E278K	E	278	K	sM	neutral	0,57	deleterious	0,76	deleterious	0,31	neutral	0,45	neutral	0,97	deleterious	-3,13	Deleterious	0,57	Neutral	0,13	Neutral
A9Z1X7	SRRM1	A9Z1X7_1-P172S	P	172	S	sF	neutral	0,15	neutral	0,90	deleterious	0,25	neutral	0,63	deleterious	0,71	deleterious	-1,77	Neutral	0,66	Neutral	0,13	Neutral
Q8WUN7	UBTD2	Q8WUN7_1-R180W	R	180	W	sM	neutral	0,88	deleterious	0,72	deleterious	0,71	deleterious	0,88	deleterious	0,58	deleterious	-5,47	Deleterious	0,43	Neutral	0,13	Neutral
Q93034	CUL5	Q93034_1-V355I	V	355	I	pM	deleterious	0,57	deleterious	0,49	neutral	0,14	neutral	0,36	neutral	0,76	deleterious	-0,70	Neutral	0,73	Neutral	0,13	Neutral
Q9H4I3	TRABD	Q9H4I3_1-V138M	V	138	M	sF	neutral	0,66	deleterious	0,55	deleterious	0,15	neutral	0,45	neutral	0,66	deleterious	-1,38	Neutral	0,68	Neutral	0,13	Neutral
Q71UI9	H2AFV	Q71UI9_1-R81C	R	81	C	pM	deleterious	0,66	deleterious	0,39	neutral	0,50	deleterious	0,88	deleterious	0,83	deleterious	-7,39	Deleterious	0,31	Neutral	0,13	Neutral
Q9UHL0	DDX25	Q9UHL0_1-Y425C	Y	425	C	sF	neutral	0,38	neutral	0,76	deleterious	0,15	neutral	0,75	deleterious	0,30	neutral	0,81	Neutral	0,82	Deleterious	0,14	Neutral
Q14576	ELAVL3	Q14576_1-Y82F	Y	82	F	pM	deleterious	0,48	neutral	0,48	neutral	0,16	neutral	0,36	neutral	0,83	deleterious	-3,28	Deleterious	0,57	Neutral	0,14	Neutral
E7EWC5	ZNF138	E7EWC5_1-H117Y	H	117	Y	sM	neutral	0,23	neutral	0,17	neutral	0,39	neutral	0,41	neutral	0,05	neutral	-3,54	Deleterious	0,55	Neutral	0,14	Neutral
Q9UNA1	ARHGAP26	Q9UNA1_1-G222R	G	222	R	sF	neutral	0,16	neutral	0,51	deleterious	0,14	neutral	0,75	deleterious	0,48	neutral	0,24	Neutral	0,79	Deleterious	0,14	Neutral
F5H5S0	RFC5	F5H5S0_1-T46N	T	46	N	pM	deleterious	0,88	deleterious	0,90	deleterious	0,67	deleterious	0,50	neutral	0,88	deleterious	-5,00	Deleterious	0,46	Neutral	0,14	Neutral
O95394	PGM3	O95394_1-R336W	R	336	W	sF	neutral	0,72	deleterious	0,69	deleterious	0,43	neutral	0,88	deleterious	0,71	deleterious	-4,21	Deleterious	0,51	Neutral	0,14	Neutral
Q96QG7	MTMR9	Q96QG7_1-R359S	R	359	S	pF	deleterious	0,59	deleterious	0,40	neutral	0,23	neutral	0,63	deleterious	0,57	deleterious	-3,43	Deleterious	0,56	Neutral	0,14	Neutral
Q9UMZ2	SYNRG	Q9UMZ2_1-D114A	D	114	A	pM	deleterious	0,09	neutral	0,90	deleterious	0,55	deleterious	0,75	deleterious	0,84	deleterious	-4,88	Deleterious	0,47	Neutral	0,14	Neutral
Q9H0D6	XRN2	Q9H0D6_1-R424G	R	424	G	pM	deleterious	0,57	deleterious	0,25	neutral	0,45	neutral	0,75	deleterious	0,41	neutral	-4,69	Deleterious	0,48	Neutral	0,14	Neutral
Q2PPJ7	RALGAPA2	Q2PPJ7_1-S764N	S	764	N	sF	neutral	0,88	deleterious	0,63	deleterious	0,43	neutral	0,45	neutral	0,81	deleterious	-2,29	Neutral	0,63	Neutral	0,14	Neutral
D6RB31	CLDND1	D6RB31_1-H84R	H	84	R	sM	neutral	0,38	neutral	0,62	deleterious	0,53	deleterious	0,50	neutral	0,40	neutral	-5,56	Deleterious	0,43	Neutral	0,14	Neutral
C9J2C4	DNAJB6	C9J2C4_1-N199S	N	199	S	pF	deleterious	0,72	deleterious	0,90	deleterious	0,48	neutral	0,45	neutral	0,48	neutral	-3,51	Deleterious	0,56	Neutral	0,14	Neutral
Q8TE73	DNAH5	Q8TE73_1-V1022I	V	1022	I	pM	deleterious	0,30	neutral	0,07	neutral	0,10	neutral	0,36	neutral	0,29	neutral	-0,81	Neutral	0,73	Neutral	0,14	Neutral
P40123	CAP2	P40123_1-V71M	V	71	M	pF	deleterious	0,88	deleterious	0,90	deleterious	0,37	neutral	0,45	neutral	0,65	deleterious	-2,55	Deleterious	0,62	Neutral	0,14	Neutral
Q8IWT3	CUL9	Q8IWT3_1-G1560D	G	1560	D	pM	deleterious	0,72	deleterious	0,54	deleterious	0,60	deleterious	0,63	deleterious	0,66	deleterious	-0,95	Neutral	0,72	Neutral	0,15	Neutral
Q9UPV9	TRAK1	Q9UPV9_1-E325K	E	325	K	pM	deleterious	0,66	deleterious	0,90	deleterious	0,38	neutral	0,45	neutral	0,97	deleterious	-3,63	Deleterious	0,55	Neutral	0,15	Neutral
Q96EN8	MOCOS	Q96EN8_1-R700C	R	700	C	pM	deleterious	0,45	neutral	0,90	deleterious	0,24	neutral	0,88	deleterious	0,65	deleterious	-4,44	Deleterious	0,50	Neutral	0,15	Neutral
Q5VU92	DCAF12L1	Q5VU92_1-G292R	G	292	R	sF	neutral	0,14	neutral	0,07	neutral	0,09	neutral	0,75	deleterious	0,00	neutral	2,50	Neutral	0,94	Deleterious	0,15	Neutral
P19623	SRM	P19623_1-V231L	V	231	L	sM	neutral	0,72	deleterious	0,67	deleterious	0,83	deleterious	0,45	neutral	0,95	deleterious	-2,43	Neutral	0,63	Neutral	0,15	Neutral
Q9HB55	CYP3A43	Q9HB55_1-V327I	V	327	I	pM	deleterious	0,39	neutral	0,28	neutral	0,13	neutral	0,36	neutral	0,15	neutral	-0,53	Neutral	0,75	Deleterious	0,15	Neutral
C9J6H0	PHC3	C9J6H0_1-T179A	T	179	A	sF	neutral	0,72	deleterious	0,56	deleterious	0,64	deleterious	0,50	neutral	0,40	neutral	-1,35	Neutral	0,70	Neutral	0,15	Neutral
Q14669	TRIP12	Q14669_2-R1595Q	R	1595	Q	pM	deleterious	0,88	deleterious	0,72	deleterious	0,77	deleterious	0,45	neutral	0,97	deleterious	-3,50	Deleterious	0,56	Neutral	0,15	Neutral
G3V2J8	HSP90AA1	G3V2J8_1-S72C	S	72	C	pM	deleterious	0,88	deleterious	0,66	deleterious	0,49	neutral	0,63	deleterious	0,64	deleterious	-3,78	Deleterious	0,55	Neutral	0,15	Neutral
P53041	PPP5C	P53041_1-H474Y	H	474	Y	pM	deleterious	0,32	neutral	0,51	deleterious	0,55	deleterious	0,41	neutral	0,70	deleterious	-0,92	Neutral	0,73	Neutral	0,15	Neutral
Q8IY92	SLX4	Q8IY92_2-F708L	F	708	L	pM	deleterious	0,88	deleterious	0,90	deleterious	0,19	neutral	0,50	neutral	0,83	deleterious	-5,00	Deleterious	0,47	Neutral	0,15	Neutral
Q6PIY7	PAPD4	Q6PIY7_1-M408I	M	408	I	pF	deleterious	0,33	neutral	0,14	neutral	0,24	neutral	0,45	neutral	0,25	neutral	-0,13	Neutral	0,78	Deleterious	0,15	Neutral
G3V394	MYO5A	G3V394_1-T653S	T	653	S	pM	deleterious	0,72	deleterious	0,76	deleterious	0,69	deleterious	0,45	neutral	0,93	deleterious	-3,71	Deleterious	0,55	Neutral	0,15	Neutral
D6RE63	NPNT	D6RE63_1-M18T	M	18	T	sM	neutral	0,03	neutral	0,30	neutral	0,47	neutral	0,63	deleterious	0,68	deleterious	-4,87	Deleterious	0,48	Neutral	0,15	Neutral
Q9BQS8	FYCO1	Q9BQS8_1-P1258R	P	1258	R	pM	deleterious	0,57	deleterious	0,03	neutral	0,56	deleterious	0,75	deleterious	0,29	neutral	-0,85	Neutral	0,73	Neutral	0,16	Neutral
Q8TEV9	SMCR8	Q8TEV9_1-P598S	P	598	S	sM	neutral	0,16	neutral	0,03	neutral	0,53	deleterious	0,63	deleterious	0,00	neutral	0,34	Neutral	0,81	Deleterious	0,16	Neutral
Q70Z35	PREX2	Q70Z35_1-R747W	R	747	W	sM	neutral	0,88	deleterious	0,90	deleterious	0,59	deleterious	0,88	deleterious	0,79	deleterious	-2,95	Deleterious	0,60	Neutral	0,16	Neutral
O60393	NOBOX	O60393_1-G331R	G	331	R	sM	neutral	0,50	neutral	0,17	neutral	0,26	neutral	0,75	deleterious	0,01	neutral	-0,42	Neutral	0,76	Deleterious	0,16	Neutral
Q3L8U1	CHD9	Q3L8U1_1-S2145P	S	2145	P	pM	deleterious	0,30	neutral	0,76	deleterious	0,59	deleterious	0,63	deleterious	0,54	deleterious	-1,00	Neutral	0,73	Neutral	0,16	Neutral
C9JJV1	TSSC4	C9JJV1_1-R60W	R	60	W	sM	neutral	0,72	deleterious	0,72	deleterious	0,65	deleterious	0,88	deleterious	0,32	neutral	-4,32	Deleterious	0,52	Neutral	0,16	Neutral
P08240	SRPR	P08240_1-R466H	R	466	H	pM	deleterious	0,72	deleterious	0,90	deleterious	0,41	neutral	0,50	neutral	0,96	deleterious	-4,72	Deleterious	0,49	Neutral	0,16	Neutral
Q8TAQ5	ZNF420	Q8TAQ5_1-L76P	L	76	P	pF	deleterious	0,32	neutral	0,10	neutral	0,42	neutral	0,88	deleterious	0,04	neutral	-0,38	Neutral	0,77	Deleterious	0,16	Neutral
C9JD78	ACHE	C9JD78_1-G151R	G	151	R	pM	deleterious	0,88	deleterious	0,90	deleterious	0,91	deleterious	0,75	deleterious	0,91	deleterious	-8,00	Deleterious	0,28	Neutral	0,16	Neutral
O43663	PRC1	O43663_1-I134T	I	134	T	sF	neutral	0,21	neutral	0,25	neutral	0,46	neutral	0,63	deleterious	0,34	neutral	-1,99	Neutral	0,66	Neutral	0,16	Neutral
C9JK45	SLC35E1	C9JK45_1-T102A	T	102	A	pM	deleterious	0,07	neutral	0,21	neutral	0,35	neutral	0,50	neutral	0,09	neutral	-0,93	Neutral	0,73	Neutral	0,16	Neutral
Q400G9	AMZ1	Q400G9_1-G233S	G	233	S	pF	deleterious	0,18	neutral	0,43	neutral	0,16	neutral	0,50	neutral	0,15	neutral	-0,98	Neutral	0,73	Neutral	0,16	Neutral
Q9UHG3	PCYOX1	Q9UHG3_1-P442R	P	442	R	sF	neutral	0,03	neutral	0,51	deleterious	0,22	neutral	0,75	deleterious	0,33	neutral	-3,48	Deleterious	0,57	Neutral	0,16	Neutral
H0Y786	NEB	H0Y786_1-Y1512H	Y	1512	H	pF	deleterious	0,15	neutral	0,63	deleterious	0,40	neutral	0,41	neutral	0,69	deleterious	-0,95	Neutral	0,73	Neutral	0,16	Neutral
Q92793	CREBBP	Q92793_2-R413Q	R	413	Q	pM	deleterious	0,59	deleterious	0,90	deleterious	0,35	neutral	0,45	neutral	0,90	deleterious	-3,13	Deleterious	0,60	Neutral	0,16	Neutral
Q7Z570	ZNF804A	Q7Z570_1-Q205E	Q	205	E	pM	deleterious	0,72	deleterious	0,35	neutral	0,58	deleterious	0,41	neutral	0,39	neutral	-0,97	Neutral	0,73	Neutral	0,16	Neutral
Q8IVF2	AHNAK2	Q8IVF2_1-V2471L	V	2471	L	pM	deleterious	0,15	neutral	0,03	neutral	0,10	neutral	0,45	neutral	0,03	neutral	0,20	Neutral	0,81	Deleterious	0,16	Neutral
Q9NPC7	MYNN	Q9NPC7_1-T438I	T	438	I	pM	deleterious	0,38	neutral	0,58	deleterious	0,93	deleterious	0,63	deleterious	0,40	neutral	-5,42	Deleterious	0,45	Neutral	0,17	Neutral
C9JSK5	PRKAR1B	C9JSK5_1-V177I	V	177	I	sM	neutral	0,03	neutral	0,07	neutral	0,07	neutral	0,36	neutral	0,01	neutral	0,63	Neutral	0,84	Deleterious	0,17	Neutral
Q96PK6	RBM14	Q96PK6_1-P205R	P	205	R	sF	neutral	0,48	neutral	0,61	deleterious	0,42	neutral	0,75	deleterious	0,62	deleterious	-1,07	Neutral	0,73	Neutral	0,17	Neutral
Q3LIE5	C17orf48	Q3LIE5_1-I300V	I	300	V	pM	deleterious	0,06	neutral	0,37	neutral	0,13	neutral	0,36	neutral	0,62	deleterious	-0,77	Neutral	0,75	Deleterious	0,17	Neutral
Q9P2P6	STARD9	Q9P2P6_2-R4639H	R	4639	H	sM	neutral	0,88	deleterious	0,90	deleterious	0,75	deleterious	0,50	neutral	0,96	deleterious	-2,39	Neutral	0,64	Neutral	0,17	Neutral
Q9Y5B9	SUPT16H	Q9Y5B9_1-R693Q	R	693	Q	pM	deleterious	0,40	neutral	0,90	deleterious	0,31	neutral	0,45	neutral	0,97	deleterious	-3,50	Deleterious	0,57	Neutral	0,17	Neutral
O95271	TNKS	O95271_1-R568T	R	568	T	pF	deleterious	0,23	neutral	0,43	neutral	0,32	neutral	0,63	deleterious	0,67	deleterious	-1,35	Neutral	0,71	Neutral	0,17	Neutral
E7EPM2	NLRP7	E7EPM2_1-T760A	T	760	A	sM	neutral	0,55	neutral	0,90	deleterious	0,28	neutral	0,50	neutral	0,36	neutral	-3,56	Deleterious	0,57	Neutral	0,17	Neutral
Q8NBS9	TXNDC5	Q8NBS9_1-S409G	S	409	G	pM	deleterious	0,21	neutral	0,07	neutral	0,23	neutral	0,50	neutral	0,22	neutral	-1,86	Neutral	0,68	Neutral	0,17	Neutral
B7Z291	MTMR9	B7Z291_1-R274S	R	274	S	pF	deleterious	0,59	deleterious	0,40	neutral	0,34	neutral	0,63	deleterious	0,57	deleterious	-3,57	Deleterious	0,57	Neutral	0,17	Neutral
Q6PIF6	MYO7B	Q6PIF6_1-R1297W	R	1297	W	pM	deleterious	0,66	deleterious	0,63	deleterious	0,32	neutral	0,88	deleterious	0,45	neutral	-3,08	Deleterious	0,60	Neutral	0,17	Neutral
B4DZ46	FBXW9	B4DZ46_1-G183S	G	183	S	pF	deleterious	0,38	neutral	0,36	neutral	0,60	deleterious	0,50	neutral	0,61	deleterious	-1,48	Neutral	0,70	Neutral	0,17	Neutral
P35443	THBS4	P35443_1-L194V	L	194	V	sM	neutral	0,29	neutral	0,31	neutral	0,24	neutral	0,45	neutral	0,21	neutral	-1,01	Neutral	0,73	Neutral	0,17	Neutral
Q6XPR3	RPTN	Q6XPR3_1-G593R	G	593	R	sF	neutral	0,15	neutral	0,17	neutral	0,39	neutral	0,75	deleterious	0,06	neutral	-3,08	Deleterious	0,60	Neutral	0,17	Neutral
E9PMX4	TSPAN4	E9PMX4_1-T43M	T	43	M	pM	deleterious	0,44	neutral	0,90	deleterious	0,75	deleterious	0,63	deleterious	0,81	deleterious	-2,65	Deleterious	0,63	Neutral	0,17	Neutral
P45984	MAPK9	P45984_1-I321V	I	321	V	sF	neutral	0,36	neutral	0,11	neutral	0,11	neutral	0,36	neutral	0,13	neutral	-0,29	Neutral	0,78	Deleterious	0,17	Neutral
Q96QE3	ATAD5	Q96QE3_1-T696S	T	696	S	pM	deleterious	0,15	neutral	0,19	neutral	0,20	neutral	0,45	neutral	0,22	neutral	-0,57	Neutral	0,76	Deleterious	0,17	Neutral
B1ALB4	SMG7	B1ALB4_1-S313F	S	313	F	pM	deleterious	0,57	deleterious	0,35	neutral	0,47	neutral	0,75	deleterious	0,44	neutral	-0,63	Neutral	0,76	Deleterious	0,17	Neutral
E9PFH7	MAPK8IP3	E9PFH7_1-Y94C	Y	94	C	pM	deleterious	0,88	deleterious	0,90	deleterious	0,76	deleterious	0,75	deleterious	0,56	deleterious	-6,77	Deleterious	0,37	Neutral	0,17	Neutral
Q9UKS7	IKZF2	Q9UKS7_1-K197N	K	197	N	pM	deleterious	0,88	deleterious	0,76	deleterious	0,46	neutral	0,50	neutral	0,77	deleterious	-4,68	Deleterious	0,50	Neutral	0,17	Neutral
Q5JW47	MYH7B	Q5JW47_1-K20Q	K	20	Q	sF	neutral	0,88	deleterious	0,65	deleterious	0,52	deleterious	0,45	neutral	0,61	deleterious	-3,91	Deleterious	0,55	Neutral	0,17	Neutral
P31321	PRKAR1B	P31321_1-V177I	V	177	I	sM	neutral	0,03	neutral	0,07	neutral	0,10	neutral	0,36	neutral	0,01	neutral	0,67	Neutral	0,84	Deleterious	0,17	Neutral
Q9BYV6	TRIM55	Q9BYV6_1-R77H	R	77	H	pM	deleterious	0,72	deleterious	0,90	deleterious	0,27	neutral	0,50	neutral	0,94	deleterious	-4,95	Deleterious	0,49	Neutral	0,17	Neutral
Q6ZQQ6	WDR87	Q6ZQQ6_1-E2238G	E	2238	G	pM	deleterious	0,57	deleterious	0,52	deleterious	0,79	deleterious	0,75	deleterious	0,11	neutral	-1,38	Neutral	0,71	Neutral	0,17	Neutral
Q9Y5A7	NUB1	Q9Y5A7_1-W474S	W	474	S	pM	deleterious	0,22	neutral	0,55	deleterious	0,80	deleterious	0,88	deleterious	0,25	neutral	-0,28	Neutral	0,78	Deleterious	0,17	Neutral
Q8NEP9	ZNF555	Q8NEP9_1-H154R	H	154	R	pM	deleterious	0,26	neutral	0,03	neutral	0,38	neutral	0,50	neutral	0,06	neutral	-3,37	Deleterious	0,59	Neutral	0,18	Neutral
Q9P253	VPS18	Q9P253_1-R647C	R	647	C	pM	deleterious	0,66	deleterious	0,90	deleterious	0,76	deleterious	0,88	deleterious	0,56	deleterious	-6,65	Deleterious	0,38	Neutral	0,18	Neutral
O96009	NAPSA	O96009_1-I40T	I	40	T	pM	deleterious	0,03	neutral	0,03	neutral	0,20	neutral	0,63	deleterious	0,01	neutral	1,24	Neutral	0,88	Deleterious	0,18	Neutral
H0YCR7	RNH1	H0YCR7_1-V152M	V	152	M	sF	neutral	0,35	neutral	0,65	deleterious	0,40	neutral	0,45	neutral	0,16	neutral	-1,60	Neutral	0,70	Neutral	0,18	Neutral
Q08188	TGM3	Q08188_1-V144I	V	144	I	pM	deleterious	0,88	deleterious	0,66	deleterious	0,65	deleterious	0,36	neutral	0,86	deleterious	-0,95	Neutral	0,74	Deleterious	0,18	Neutral
P48552	NRIP1	P48552_1-E758V	E	758	V	sM	neutral	0,88	deleterious	0,90	deleterious	0,81	deleterious	0,75	deleterious	0,80	deleterious	-6,36	Deleterious	0,40	Neutral	0,18	Neutral
D6RIE8	TAF9	D6RIE8_1-T164A	T	164	A	pM	deleterious	0,31	neutral	0,07	neutral	0,46	neutral	0,50	neutral	0,26	neutral	-0,48	Neutral	0,77	Deleterious	0,18	Neutral
O60641	SNAP91	O60641_1-L207I	L	207	I	sF	neutral	0,88	deleterious	0,66	deleterious	0,13	neutral	0,41	neutral	0,76	deleterious	-1,92	Neutral	0,68	Neutral	0,18	Neutral
Q5T619	ZNF648	Q5T619_1-R514C	R	514	C	sM	neutral	0,72	deleterious	0,33	neutral	0,45	neutral	0,88	deleterious	0,33	neutral	-2,44	Neutral	0,65	Neutral	0,18	Neutral
J3KR69	TTC12	J3KR69_1-Y122F	Y	122	F	sM	neutral	0,36	neutral	0,67	deleterious	0,26	neutral	0,36	neutral	0,74	deleterious	-2,71	Deleterious	0,63	Neutral	0,18	Neutral
H7C209	ANKRD44	H7C209_1-N599S	N	599	S	sF	neutral	0,66	deleterious	0,32	neutral	0,46	neutral	0,45	neutral	0,77	deleterious	-2,21	Neutral	0,67	Neutral	0,18	Neutral
O15033	KIAA0317	O15033_1-S321F	S	321	F	pM	deleterious	0,32	neutral	0,44	neutral	0,22	neutral	0,75	deleterious	0,89	deleterious	-0,62	Neutral	0,77	Deleterious	0,18	Neutral
P55201	BRPF1	P55201_1-Y406H	Y	406	H	pM	deleterious	0,72	deleterious	0,90	deleterious	0,58	deleterious	0,41	neutral	0,38	neutral	-4,47	Deleterious	0,52	Neutral	0,18	Neutral
O15018	PDZD2	O15018_1-S563F	S	563	F	sF	neutral	0,59	deleterious	0,76	deleterious	0,73	deleterious	0,75	deleterious	0,85	deleterious	-4,43	Deleterious	0,53	Neutral	0,18	Neutral
Q13485	SMAD4	Q13485_1-I500V	I	500	V	pF	deleterious	0,66	deleterious	0,62	deleterious	0,21	neutral	0,36	neutral	0,47	neutral	-0,84	Neutral	0,75	Deleterious	0,18	Neutral
P10589	NR2F1	P10589_1-R404H	R	404	H	pM	deleterious	0,72	deleterious	0,90	deleterious	0,45	neutral	0,50	neutral	0,92	deleterious	-3,43	Deleterious	0,59	Neutral	0,18	Neutral
Q5TBH0	NEK6	Q5TBH0_1-R127C	R	127	C	sM	neutral	0,88	deleterious	0,90	deleterious	0,40	neutral	0,88	deleterious	0,96	deleterious	-7,44	Deleterious	0,34	Neutral	0,18	Neutral
Q96T58	SPEN	Q96T58_2-S2831T	S	2831	T	pF	deleterious	0,29	neutral	0,43	neutral	0,33	neutral	0,45	neutral	0,44	neutral	-1,17	Neutral	0,74	Neutral	0,19	Neutral
E7EQ52	TNKS	E7EQ52_1-R331T	R	331	T	pF	deleterious	0,23	neutral	0,43	neutral	0,39	neutral	0,63	deleterious	0,67	deleterious	-1,57	Neutral	0,71	Neutral	0,19	Neutral
C9JEX3	MTMR2	C9JEX3_1-N283D	N	283	D	pM	deleterious	0,88	deleterious	0,90	deleterious	0,79	deleterious	0,45	neutral	0,91	deleterious	-4,80	Deleterious	0,51	Neutral	0,19	Neutral
E7EQA9	TANK	E7EQA9_1-N313H	N	313	H	pM	deleterious	0,55	neutral	0,14	neutral	0,28	neutral	0,45	neutral	0,16	neutral	-2,10	Neutral	0,68	Neutral	0,19	Neutral
C9J296	LAMB1	C9J296_1-T125K	T	125	K	pF	deleterious	0,88	deleterious	0,90	deleterious	0,63	deleterious	0,63	deleterious	0,96	deleterious	-5,77	Deleterious	0,45	Neutral	0,19	Neutral
P58304	VSX2	P58304_1-T156A	T	156	A	sF	neutral	0,88	deleterious	0,66	deleterious	0,86	deleterious	0,50	neutral	0,88	deleterious	-4,79	Deleterious	0,51	Neutral	0,19	Neutral
P68543	UBXN2A	P68543_1-H198R	H	198	R	pM	deleterious	0,72	deleterious	0,76	deleterious	0,69	deleterious	0,50	neutral	0,52	deleterious	-2,97	Deleterious	0,62	Neutral	0,19	Neutral
B4DXH1	NF1	B4DXH1_1-A437V	A	437	V	sM	neutral	0,66	deleterious	0,76	deleterious	0,42	neutral	0,50	neutral	0,95	deleterious	-3,56	Deleterious	0,59	Neutral	0,19	Neutral
F8VV58	RPH3A	F8VV58_1-R97C	R	97	C	pM	deleterious	0,66	deleterious	0,26	neutral	0,18	neutral	0,88	deleterious	0,76	deleterious	-5,40	Deleterious	0,47	Neutral	0,19	Neutral
C9JPG5	SEMA3F	C9JPG5_1-R491W	R	491	W	sM	neutral	0,88	deleterious	0,90	deleterious	0,75	deleterious	0,88	deleterious	0,81	deleterious	-6,07	Deleterious	0,43	Neutral	0,19	Neutral
B7ZBM2	HEATR8	B7ZBM2_1-R665Q	R	665	Q	pM	deleterious	0,32	neutral	0,72	deleterious	0,66	deleterious	0,45	neutral	0,66	deleterious	-2,55	Deleterious	0,65	Neutral	0,19	Neutral
Q7Z7G0	ABI3BP	Q7Z7G0_1-D993N	D	993	N	pM	deleterious	0,88	deleterious	0,90	deleterious	0,19	neutral	0,45	neutral	0,96	deleterious	-4,21	Deleterious	0,55	Neutral	0,19	Neutral
B4DFP7	MTERFD2	B4DFP7_1-K92M	K	92	M	pM	deleterious	0,88	deleterious	0,90	deleterious	0,64	deleterious	0,63	deleterious	0,61	deleterious	-4,75	Deleterious	0,51	Neutral	0,19	Neutral
E9PDI2	CAP2	E9PDI2_1-V71M	V	71	M	pF	deleterious	0,88	deleterious	0,90	deleterious	0,52	deleterious	0,45	neutral	0,65	deleterious	-2,42	Neutral	0,66	Neutral	0,19	Neutral
C9JZI7	NAP1L4	C9JZI7_1-T24I	T	24	I	sM	neutral	0,47	neutral	0,24	neutral	0,41	neutral	0,63	deleterious	0,25	neutral	-1,21	Neutral	0,74	Neutral	0,19	Neutral
Q59GD8	CACNA1D	Q59GD8_1-R1672Q	R	1672	Q	sM	neutral	0,43	neutral	0,38	neutral	0,43	neutral	0,45	neutral	0,66	deleterious	-2,58	Deleterious	0,65	Neutral	0,19	Neutral
B1AKB1	TFEB	B1AKB1_1-I174F	I	174	F	pM	deleterious	0,66	deleterious	0,50	deleterious	0,45	neutral	0,50	neutral	0,59	deleterious	-1,51	Neutral	0,72	Neutral	0,19	Neutral
C9JNJ7	MTERFD2	C9JNJ7_1-K133M	K	133	M	pM	deleterious	0,88	deleterious	0,90	deleterious	0,60	deleterious	0,63	deleterious	0,61	deleterious	-4,75	Deleterious	0,51	Neutral	0,19	Neutral
Q9H3E2	SNX25	Q9H3E2_1-Y618H	Y	618	H	sM	neutral	0,18	neutral	0,90	deleterious	0,23	neutral	0,41	neutral	0,90	deleterious	-4,39	Deleterious	0,54	Neutral	0,19	Neutral
Q9UDT6	CLIP2	Q9UDT6_1-G13W	G	13	W	pF	deleterious	0,62	deleterious	0,76	deleterious	0,56	deleterious	0,75	deleterious	0,62	deleterious	-2,88	Deleterious	0,63	Neutral	0,19	Neutral
C9JR00	PRKAR1B	C9JR00_1-V122I	V	122	I	sM	neutral	0,03	neutral	0,07	neutral	0,11	neutral	0,36	neutral	0,01	neutral	0,73	Neutral	0,86	Deleterious	0,19	Neutral
A8MX02	KRBA2	A8MX02_1-R103W	R	103	W	sF	neutral	0,88	deleterious	0,47	neutral	0,08	neutral	0,88	deleterious	0,13	neutral	-2,76	Deleterious	0,64	Neutral	0,19	Neutral
B1AKB2	TFEB	B1AKB2_1-I174F	I	174	F	pM	deleterious	0,66	deleterious	0,50	deleterious	0,50	neutral	0,50	neutral	0,59	deleterious	-1,45	Neutral	0,72	Neutral	0,19	Neutral
Q504U8	EGFR	Q504U8_1-A566T	A	566	T	pM	deleterious	0,25	neutral	0,33	neutral	0,36	neutral	0,50	neutral	0,29	neutral	-2,40	Neutral	0,66	Neutral	0,19	Neutral
J3KQR7	KIAA0284	J3KQR7_1-S1195R	S	1195	R	pM	deleterious	0,59	deleterious	0,46	neutral	0,59	deleterious	0,63	deleterious	0,25	neutral	-2,60	Deleterious	0,65	Neutral	0,19	Neutral
H0YAK4	NLN	H0YAK4_1-V116A	V	116	A	sF	neutral	0,24	neutral	0,24	neutral	0,20	neutral	0,50	neutral	0,49	neutral	-1,92	Neutral	0,70	Neutral	0,20	Neutral
J3KQ66	RELN	J3KQ66_1-S1673N	S	1673	N	sM	neutral	0,72	deleterious	0,62	deleterious	0,69	deleterious	0,45	neutral	0,85	deleterious	-0,90	Neutral	0,76	Deleterious	0,20	Neutral
Q8WX94	NLRP7	Q8WX94_1-T732A	T	732	A	sM	neutral	0,55	neutral	0,90	deleterious	0,25	neutral	0,50	neutral	0,36	neutral	-3,56	Deleterious	0,59	Neutral	0,20	Neutral
E9PK15	LCN10	E9PK15_1-R86W	R	86	W	pM	deleterious	0,88	deleterious	0,90	deleterious	0,38	neutral	0,88	deleterious	0,65	deleterious	-5,11	Deleterious	0,50	Neutral	0,20	Neutral
F5GWT0	PGA4;PGA5	F5GWT0_1-G123S	G	123	S	pM	deleterious	0,72	deleterious	0,90	deleterious	0,79	deleterious	0,50	neutral	0,95	deleterious	-5,48	Deleterious	0,47	Neutral	0,20	Neutral
B4DLR2	FAP	B4DLR2_1-T56I	T	56	I	pM	deleterious	0,44	neutral	0,38	neutral	0,74	deleterious	0,63	deleterious	0,56	deleterious	-2,74	Deleterious	0,65	Neutral	0,20	Neutral
E5RHA1	TAF6	E5RHA1_1-I61T	I	61	T	pM	deleterious	0,88	deleterious	0,63	deleterious	0,51	deleterious	0,63	deleterious	0,75	deleterious	-4,11	Deleterious	0,56	Neutral	0,20	Neutral
Q8N122	RPTOR	Q8N122_1-N198S	N	198	S	pM	deleterious	0,19	neutral	0,28	neutral	0,23	neutral	0,45	neutral	0,12	neutral	-2,20	Neutral	0,68	Neutral	0,20	Neutral
O75146	HIP1R	O75146_1-T538I	T	538	I	sM	neutral	0,34	neutral	0,31	neutral	0,21	neutral	0,63	deleterious	0,11	neutral	-2,14	Neutral	0,69	Neutral	0,20	Neutral
Q5VZY9	DCLK1	Q5VZY9_1-T107K	T	107	K	pM	deleterious	0,48	neutral	0,34	neutral	0,12	neutral	0,63	deleterious	0,69	deleterious	-2,16	Neutral	0,69	Neutral	0,20	Neutral
Q9BS26	ERP44	Q9BS26_1-R127Q	R	127	Q	pM	deleterious	0,88	deleterious	0,90	deleterious	0,89	deleterious	0,45	neutral	0,97	deleterious	-3,97	Deleterious	0,57	Neutral	0,21	Neutral
E9PHT3	GRAMD1C	E9PHT3_1-R275Q	R	275	Q	sF	neutral	0,12	neutral	0,66	deleterious	0,55	deleterious	0,45	neutral	0,81	deleterious	-2,16	Neutral	0,69	Neutral	0,21	Neutral
Q12955	ANK3	Q12955_1-R2423C	R	2423	C	pM	deleterious	0,88	deleterious	0,90	deleterious	0,83	deleterious	0,88	deleterious	0,66	deleterious	-2,55	Deleterious	0,66	Neutral	0,21	Neutral
F5GZG6	TPK1	F5GZG6_1-G174R	G	174	R	pM	deleterious	0,32	neutral	0,90	deleterious	0,38	neutral	0,75	deleterious	0,94	deleterious	-3,27	Deleterious	0,62	Neutral	0,21	Neutral
Q96QD5	DEPDC7	Q96QD5_1-T295I	T	295	I	pM	deleterious	0,21	neutral	0,07	neutral	0,36	neutral	0,63	deleterious	0,21	neutral	-0,17	Neutral	0,81	Deleterious	0,21	Neutral
P17252	PRKCA	P17252_1-R238Q	R	238	Q	pF	deleterious	0,62	deleterious	0,72	deleterious	0,40	neutral	0,45	neutral	0,96	deleterious	-3,05	Deleterious	0,63	Neutral	0,21	Neutral
E5RI44	RHOBTB2	E5RI44_1-V75L	V	75	L	sF	neutral	0,88	deleterious	0,66	deleterious	0,42	neutral	0,45	neutral	0,95	deleterious	-2,82	Deleterious	0,65	Neutral	0,21	Neutral
Q9BX70	BTBD2	Q9BX70_1-V166M	V	166	M	pM	deleterious	0,88	deleterious	0,90	deleterious	0,60	deleterious	0,45	neutral	0,59	deleterious	-2,45	Neutral	0,67	Neutral	0,21	Neutral
Q13367	AP3B2	Q13367_1-R435H	R	435	H	pM	deleterious	0,72	deleterious	0,90	deleterious	0,25	neutral	0,50	neutral	0,96	deleterious	-4,85	Deleterious	0,52	Neutral	0,21	Neutral
E9PDL8	CYP3A43	E9PDL8_1-V116I	V	116	I	pM	deleterious	0,39	neutral	0,28	neutral	0,11	neutral	0,36	neutral	0,15	neutral	-0,49	Neutral	0,80	Deleterious	0,21	Neutral
F5H355	RABEP1	F5H355_1-R791W	R	791	W	sM	neutral	0,88	deleterious	0,90	deleterious	0,60	deleterious	0,88	deleterious	0,73	deleterious	-3,46	Deleterious	0,61	Neutral	0,21	Neutral
Q9NP86	CABP5	Q9NP86_1-T59M	T	59	M	sM	neutral	0,88	deleterious	0,90	deleterious	0,55	deleterious	0,63	deleterious	0,84	deleterious	-5,54	Deleterious	0,48	Neutral	0,21	Neutral
C9JIS2	TAF6	C9JIS2_2-I71T	I	71	T	pM	deleterious	0,88	deleterious	0,63	deleterious	0,68	deleterious	0,63	deleterious	0,75	deleterious	-4,05	Deleterious	0,57	Neutral	0,21	Neutral
A6NMY3	ALMS1	A6NMY3_1-L2492R	L	2492	R	pM	deleterious	0,88	deleterious	0,90	deleterious	0,43	neutral	0,75	deleterious	0,64	deleterious	-4,38	Deleterious	0,55	Neutral	0,21	Neutral
Q93009	USP7	Q93009_1-P657A	P	657	A	pM	deleterious	0,23	neutral	0,31	neutral	0,39	neutral	0,63	deleterious	0,68	deleterious	-3,29	Deleterious	0,62	Neutral	0,21	Neutral
Q9H0I9	TKTL2	Q9H0I9_1-V185M	V	185	M	pM	deleterious	0,51	neutral	0,60	deleterious	0,25	neutral	0,45	neutral	0,51	deleterious	-2,43	Neutral	0,68	Neutral	0,21	Neutral
Q8N393	ZNF786	Q8N393_2-S112R	S	112	R	sF	neutral	0,17	neutral	0,03	neutral	0,59	deleterious	0,63	deleterious	0,10	neutral	-1,32	Neutral	0,75	Deleterious	0,22	Neutral
J3KNX6	BRD1	J3KNX6_1-R771C	R	771	C	pM	deleterious	0,88	deleterious	0,76	deleterious	0,67	deleterious	0,88	deleterious	0,47	neutral	-4,59	Deleterious	0,54	Neutral	0,22	Neutral
E7EVK0	NLGN3	E7EVK0_1-R155W	R	155	W	pF	deleterious	0,88	deleterious	0,90	deleterious	0,36	neutral	0,88	deleterious	0,66	deleterious	-5,14	Deleterious	0,51	Neutral	0,22	Neutral
Q0IIM8	TBC1D8B	Q0IIM8_1-R765H	R	765	H	pM	deleterious	0,88	deleterious	0,90	deleterious	0,43	neutral	0,50	neutral	0,85	deleterious	-4,44	Deleterious	0,55	Neutral	0,22	Neutral
D6R983	PDK2	D6R983_1-R25Q	R	25	Q	pM	deleterious	0,72	deleterious	0,51	deleterious	0,25	neutral	0,45	neutral	0,88	deleterious	-3,50	Deleterious	0,61	Neutral	0,22	Neutral
F5H2X1	USP7	F5H2X1_1-N301S	N	301	S	sF	neutral	0,23	neutral	0,29	neutral	0,16	neutral	0,45	neutral	0,53	deleterious	-3,75	Deleterious	0,59	Neutral	0,22	Neutral
P04424	ASL	P04424_1-V70M	V	70	M	pM	deleterious	0,72	deleterious	0,58	deleterious	0,64	deleterious	0,45	neutral	0,64	deleterious	-2,64	Deleterious	0,67	Neutral	0,22	Neutral
B0QY81	SGSM3	B0QY81_1-D89G	D	89	G	pM	deleterious	0,72	deleterious	0,62	deleterious	0,71	deleterious	0,63	deleterious	0,56	deleterious	-5,52	Deleterious	0,49	Neutral	0,22	Neutral
Q9UN37	VPS4A	Q9UN37_1-V180M	V	180	M	pM	deleterious	0,88	deleterious	0,90	deleterious	0,53	deleterious	0,45	neutral	0,95	deleterious	-2,71	Deleterious	0,66	Neutral	0,22	Neutral
E5RGY9	SNAP91	E5RGY9_1-L207I	L	207	I	sF	neutral	0,88	deleterious	0,66	deleterious	0,13	neutral	0,41	neutral	0,76	deleterious	-1,90	Neutral	0,71	Neutral	0,22	Neutral
Q32MH5	KIAA1370	Q32MH5_1-P918A	P	918	A	sF	neutral	0,88	deleterious	0,90	deleterious	0,62	deleterious	0,63	deleterious	0,92	deleterious	-7,49	Deleterious	0,36	Neutral	0,22	Neutral
C4B7M2	SPG11	C4B7M2_1-R2021Q	R	2021	Q	pM	deleterious	0,37	neutral	0,29	neutral	0,38	neutral	0,45	neutral	0,50	deleterious	0,11	Neutral	0,84	Deleterious	0,22	Neutral
Q9UBB5	MBD2	Q9UBB5_1-R380C	R	380	C	pM	deleterious	0,88	deleterious	0,90	deleterious	0,80	deleterious	0,88	deleterious	0,70	deleterious	-7,03	Deleterious	0,39	Neutral	0,22	Neutral
B7ZM01	HDC	B7ZM01_1-L185I	L	185	I	sM	neutral	0,88	deleterious	0,65	deleterious	0,61	deleterious	0,41	neutral	0,64	deleterious	-1,87	Neutral	0,72	Neutral	0,22	Neutral
E9PSA1	CD151	E9PSA1_1-A67V	A	67	V	pM	deleterious	0,24	neutral	0,54	deleterious	0,10	neutral	0,50	neutral	0,58	deleterious	-3,42	Deleterious	0,62	Neutral	0,22	Neutral
Q9BQG0	MYBBP1A	Q9BQG0_1-R1068S	R	1068	S	pM	deleterious	0,09	neutral	0,43	neutral	0,51	deleterious	0,63	deleterious	0,28	neutral	-1,84	Neutral	0,72	Neutral	0,22	Neutral
Q2NKQ1	SGSM1	Q2NKQ1_1-G107V	G	107	V	pM	deleterious	0,14	neutral	0,49	neutral	0,87	deleterious	0,88	deleterious	0,38	neutral	-3,11	Deleterious	0,64	Neutral	0,22	Neutral
C9JE98	NCOR2	C9JE98_2-R315H	R	315	H	sM	neutral	0,88	deleterious	0,90	deleterious	0,48	neutral	0,50	neutral	0,55	deleterious	-4,14	Deleterious	0,58	Neutral	0,22	Neutral
E5RJ97	TRPS1	E5RJ97_1-A596T	A	596	T	sM	neutral	0,88	deleterious	0,57	deleterious	0,44	neutral	0,50	neutral	0,75	deleterious	-1,27	Neutral	0,76	Deleterious	0,22	Neutral
P46734	MAP2K3	P46734_1-M90I	M	90	I	pMsF	deleterious	0,43	neutral	0,33	neutral	0,52	deleterious	0,45	neutral	0,65	deleterious	-2,91	Deleterious	0,65	Neutral	0,22	Neutral
E9PB94	RAPGEF4	E9PB94_1-R661H	R	661	H	sM	neutral	0,66	deleterious	0,72	deleterious	0,55	deleterious	0,50	neutral	0,88	deleterious	-0,97	Neutral	0,78	Deleterious	0,23	Neutral
E5RGR9	YIPF5	E5RGR9_1-D34V	D	34	V	pM	deleterious	0,72	deleterious	0,30	neutral	0,72	deleterious	0,88	deleterious	0,80	deleterious	-6,10	Deleterious	0,45	Neutral	0,23	Neutral
B5ME49	MUC16	B5ME49_1-P4164T	P	4164	T	sF	neutral	0,88	deleterious	0,27	neutral	0,41	neutral	0,63	deleterious	0,10	neutral	-1,93	Neutral	0,72	Neutral	0,23	Neutral
Q9H4L5	OSBPL3	Q9H4L5_1-R148H	R	148	H	sF	neutral	0,51	neutral	0,90	deleterious	0,59	deleterious	0,50	neutral	0,96	deleterious	-4,15	Deleterious	0,58	Neutral	0,23	Neutral
B5MCJ9	TRIM66	B5MCJ9_1-R23C	R	23	C	sM	neutral	0,88	deleterious	0,90	deleterious	0,55	deleterious	0,88	deleterious	0,91	deleterious	-5,01	Deleterious	0,52	Neutral	0,23	Neutral
Q5JWF2	GNAS	Q5JWF2_1-I828M	I	828	M	pM	deleterious	0,88	deleterious	0,62	deleterious	0,50	deleterious	0,45	neutral	0,63	deleterious	-2,23	Neutral	0,70	Neutral	0,23	Neutral
O94885	SASH1	O94885_1-R85W	R	85	W	pM	deleterious	0,88	deleterious	0,90	deleterious	0,56	deleterious	0,88	deleterious	0,89	deleterious	-3,17	Deleterious	0,64	Neutral	0,23	Neutral
J3KR72	TAF6	J3KR72_1-I128T	I	128	T	pM	deleterious	0,88	deleterious	0,63	deleterious	0,51	deleterious	0,63	deleterious	0,75	deleterious	-3,96	Deleterious	0,59	Neutral	0,23	Neutral
E7EMM2	AP3D1	E7EMM2_1-Q237R	Q	237	R	pM	deleterious	0,37	neutral	0,67	deleterious	0,19	neutral	0,45	neutral	0,65	deleterious	-3,27	Deleterious	0,63	Neutral	0,23	Neutral
Q6ZV50	RFX8	Q6ZV50_2-A542T	A	542	T	pF	deleterious	0,11	neutral	0,07	neutral	0,15	neutral	0,50	neutral	0,00	neutral	0,10	Neutral	0,85	Deleterious	0,23	Neutral
C9JQE8	NCOR2	C9JQE8_2-R315H	R	315	H	sM	neutral	0,88	deleterious	0,90	deleterious	0,48	neutral	0,50	neutral	0,55	deleterious	-4,34	Deleterious	0,57	Neutral	0,23	Neutral
D6RJH7	PDK2	D6RJH7_1-R56Q	R	56	Q	pM	deleterious	0,72	deleterious	0,51	deleterious	0,48	neutral	0,45	neutral	0,88	deleterious	-3,89	Deleterious	0,60	Neutral	0,23	Neutral
E5RKA5	TAF6	E5RKA5_1-I61T	I	61	T	pM	deleterious	0,88	deleterious	0,63	deleterious	0,60	deleterious	0,63	deleterious	0,75	deleterious	-4,05	Deleterious	0,59	Neutral	0,23	Neutral
O94855	SEC24D	O94855_1-G219R	G	219	R	pM	deleterious	0,44	neutral	0,90	deleterious	0,45	neutral	0,75	deleterious	0,70	deleterious	-4,20	Deleterious	0,58	Neutral	0,23	Neutral
Q5JR04	MOV10	Q5JR04_1-Q813R	Q	813	R	sF	neutral	0,88	deleterious	0,90	deleterious	0,95	deleterious	0,45	neutral	0,89	deleterious	-3,82	Deleterious	0,60	Neutral	0,23	Neutral
Q9NRC6	SPTBN5	Q9NRC6_1-R1460W	R	1460	W	sM	neutral	0,88	deleterious	0,16	neutral	0,76	deleterious	0,88	deleterious	0,14	neutral	-3,78	Deleterious	0,61	Neutral	0,23	Neutral
D6RDN9	PDK2	D6RDN9_1-R56Q	R	56	Q	pM	deleterious	0,72	deleterious	0,51	deleterious	0,30	neutral	0,45	neutral	0,88	deleterious	-3,33	Deleterious	0,63	Neutral	0,23	Neutral
O15327	INPP4B	O15327_1-R126Q	R	126	Q	sF	neutral	0,13	neutral	0,13	neutral	0,38	neutral	0,45	neutral	0,52	deleterious	-0,10	Neutral	0,84	Deleterious	0,23	Neutral
Q9Y5X3	SNX5	Q9Y5X3_1-A341V	A	341	V	pM	deleterious	0,42	neutral	0,23	neutral	0,20	neutral	0,50	neutral	0,46	neutral	-1,54	Neutral	0,75	Deleterious	0,23	Neutral
P19113	HDC	P19113_1-L185I	L	185	I	sM	neutral	0,88	deleterious	0,65	deleterious	0,73	deleterious	0,41	neutral	0,64	deleterious	-1,87	Neutral	0,73	Neutral	0,23	Neutral
Q7L8L6	FASTKD5	Q7L8L6_1-E483D	E	483	D	sM	neutral	0,23	neutral	0,53	deleterious	0,26	neutral	0,41	neutral	0,04	neutral	-0,64	Neutral	0,80	Deleterious	0,24	Neutral
O43815	STRN	O43815_1-D274N	D	274	N	sM	neutral	0,55	neutral	0,66	deleterious	0,49	neutral	0,45	neutral	0,92	deleterious	-2,33	Neutral	0,70	Neutral	0,24	Neutral
Q9BWU1	CDK19	Q9BWU1_1-P392R	P	392	R	pM	deleterious	0,15	neutral	0,23	neutral	0,75	deleterious	0,75	deleterious	0,32	neutral	0,12	Neutral	0,85	Deleterious	0,24	Neutral
F5H6M9	BRD1	F5H6M9_1-R733C	R	733	C	pM	deleterious	0,88	deleterious	0,76	deleterious	0,71	deleterious	0,88	deleterious	0,47	neutral	-4,71	Deleterious	0,55	Neutral	0,24	Neutral
Q9BYT8	NLN	Q9BYT8_1-V388A	V	388	A	sF	neutral	0,24	neutral	0,24	neutral	0,22	neutral	0,50	neutral	0,49	neutral	-2,05	Neutral	0,72	Neutral	0,24	Neutral
Q3T8J9	GON4L	Q3T8J9_1-E239D	E	239	D	pF	deleterious	0,39	neutral	0,24	neutral	0,25	neutral	0,41	neutral	0,49	neutral	-1,17	Neutral	0,77	Deleterious	0,24	Neutral
H0YA53	CLDND1	H0YA53_1-H55R	H	55	R	sM	neutral	0,38	neutral	0,62	deleterious	0,25	neutral	0,50	neutral	0,40	neutral	-5,98	Deleterious	0,47	Neutral	0,24	Neutral
E7EPA6	LAMB1	E7EPA6_1-T39K	T	39	K	pF	deleterious	0,88	deleterious	0,90	deleterious	0,46	neutral	0,63	deleterious	0,96	deleterious	-5,32	Deleterious	0,51	Neutral	0,24	Neutral
Q6R327	RICTOR	Q6R327_1-F1380I	F	1380	I	pM	deleterious	0,88	deleterious	0,61	deleterious	0,49	neutral	0,50	neutral	0,93	deleterious	-1,54	Neutral	0,75	Deleterious	0,24	Neutral
P49848	TAF6	P49848_1-I71T	I	71	T	pM	deleterious	0,88	deleterious	0,63	deleterious	0,57	deleterious	0,63	deleterious	0,75	deleterious	-3,96	Deleterious	0,60	Neutral	0,24	Neutral
Q8N309	LRRC43	Q8N309_1-K526E	K	526	E	pM	deleterious	0,31	neutral	0,50	deleterious	0,44	neutral	0,45	neutral	0,03	neutral	-1,85	Neutral	0,73	Neutral	0,24	Neutral
F8W7T7	ZNF44	F8W7T7_1-A401T	A	401	T	sM	neutral	0,34	neutral	0,39	neutral	0,25	neutral	0,50	neutral	0,20	neutral	-1,94	Neutral	0,73	Neutral	0,24	Neutral
Q8NDL9	AGBL5	Q8NDL9_1-R220Q	R	220	Q	sF	neutral	0,47	neutral	0,90	deleterious	0,18	neutral	0,45	neutral	0,96	deleterious	-3,52	Deleterious	0,63	Neutral	0,25	Neutral
Q96JG9	ZNF469	Q96JG9_1-G2361V	G	2361	V	sM	neutral	0,62	deleterious	0,51	deleterious	0,41	neutral	0,88	deleterious	0,30	neutral	-1,14	Neutral	0,78	Deleterious	0,25	Neutral
D6RHG2	PDK2	D6RHG2_1-R56Q	R	56	Q	pM	deleterious	0,72	deleterious	0,51	deleterious	0,31	neutral	0,45	neutral	0,88	deleterious	-3,89	Deleterious	0,61	Neutral	0,25	Neutral
Q2YD98	KIAA1530	Q2YD98_1-S346L	S	346	L	pM	deleterious	0,66	deleterious	0,90	deleterious	0,65	deleterious	0,75	deleterious	0,55	deleterious	-4,23	Deleterious	0,59	Neutral	0,25	Neutral
O15264	MAPK13	O15264_1-R312W	R	312	W	pM	deleterious	0,88	deleterious	0,76	deleterious	0,88	deleterious	0,88	deleterious	0,74	deleterious	-3,10	Deleterious	0,66	Neutral	0,25	Neutral
H0Y6I0	GOLGA4	H0Y6I0_1-L1803S	L	1803	S	pM	deleterious	0,43	neutral	0,90	deleterious	0,67	deleterious	0,75	deleterious	0,53	deleterious	-2,46	Neutral	0,70	Neutral	0,25	Neutral
Q9BYX4	IFIH1	Q9BYX4_1-K137T	K	137	T	pM	deleterious	0,14	neutral	0,20	neutral	0,61	deleterious	0,63	deleterious	0,36	neutral	-0,21	Neutral	0,84	Deleterious	0,25	Neutral
C9J330	NCOR2	C9J330_1-R315H	R	315	H	sM	neutral	0,88	deleterious	0,90	deleterious	0,54	deleterious	0,50	neutral	0,55	deleterious	-4,86	Deleterious	0,55	Neutral	0,25	Neutral
Q6ZMP0	THSD4	Q6ZMP0_1-P839L	P	839	L	pM	deleterious	0,88	deleterious	0,90	deleterious	0,89	deleterious	0,88	deleterious	0,95	deleterious	-7,80	Deleterious	0,36	Neutral	0,25	Neutral
H0Y4G9	MYD88	H0Y4G9_1-D295N	D	295	N	sF	neutral	0,44	neutral	0,90	deleterious	0,24	neutral	0,45	neutral	0,91	deleterious	-3,37	Deleterious	0,64	Neutral	0,25	Neutral
Q16512	PKN1	Q16512_1-R363H	R	363	H	pM	deleterious	0,72	deleterious	0,72	deleterious	0,26	neutral	0,50	neutral	0,77	deleterious	-3,06	Deleterious	0,66	Neutral	0,25	Neutral
Q14C86	GAPVD1	Q14C86_1-A1131V	A	1131	V	sM	neutral	0,42	neutral	0,41	neutral	0,14	neutral	0,50	neutral	0,89	deleterious	-2,10	Neutral	0,72	Neutral	0,25	Neutral
G3XAI2	LAMB1	G3XAI2_1-T63K	T	63	K	pF	deleterious	0,88	deleterious	0,90	deleterious	0,52	deleterious	0,63	deleterious	0,96	deleterious	-5,47	Deleterious	0,51	Neutral	0,25	Neutral
O75369	FLNB	O75369_1-H801Y	H	801	Y	sF	neutral	0,62	deleterious	0,45	neutral	0,25	neutral	0,41	neutral	0,78	deleterious	-1,68	Neutral	0,75	Deleterious	0,25	Neutral
Q14185	DOCK1	Q14185_1-S1783L	S	1783	L	pM	deleterious	0,66	deleterious	0,33	neutral	0,57	deleterious	0,75	deleterious	0,44	neutral	-1,54	Neutral	0,76	Deleterious	0,25	Neutral
C9JVX2	INTS6	C9JVX2_1-T64I	T	64	I	pM	deleterious	0,41	neutral	0,53	deleterious	0,39	neutral	0,63	deleterious	0,43	neutral	-3,03	Deleterious	0,67	Neutral	0,25	Neutral
B4DZL8	CSF2RB	B4DZL8_1-T327M	T	327	M	sM	neutral	0,50	neutral	0,40	neutral	0,12	neutral	0,63	deleterious	0,19	neutral	-1,42	Neutral	0,77	Deleterious	0,25	Neutral
O94915	FRYL	O94915_2-S1970N	S	1970	N	sF	neutral	0,31	neutral	0,17	neutral	0,39	neutral	0,45	neutral	0,04	neutral	0,06	Neutral	0,86	Deleterious	0,26	Neutral
H0YGG5	A2ML1	H0YGG5_1-E522K	E	522	K	pM	deleterious	0,88	deleterious	0,90	deleterious	0,88	deleterious	0,45	neutral	0,91	deleterious	-3,84	Deleterious	0,62	Neutral	0,26	Neutral
Q14005	IL16	Q14005_1-T1140M	T	1140	M	sF	neutral	0,55	neutral	0,90	deleterious	0,23	neutral	0,63	deleterious	0,69	deleterious	-3,00	Deleterious	0,67	Neutral	0,26	Neutral
Q9HAU8	RNPEPL1	Q9HAU8_1-G413S	G	413	S	pM	deleterious	0,38	neutral	0,90	deleterious	0,09	neutral	0,50	neutral	0,93	deleterious	-3,45	Deleterious	0,64	Neutral	0,26	Neutral
E9PNZ4	MACF1	E9PNZ4_1-H1576R	H	1576	R	sM	neutral	0,40	neutral	0,36	neutral	0,22	neutral	0,50	neutral	0,35	neutral	-4,93	Deleterious	0,55	Neutral	0,26	Neutral
O75190	DNAJB6	O75190_1-N199S	N	199	S	pF	deleterious	0,72	deleterious	0,90	deleterious	0,47	neutral	0,45	neutral	0,48	neutral	-3,72	Deleterious	0,63	Neutral	0,26	Neutral
Q9UH65	SWAP70	Q9UH65_1-L544F	L	544	F	pM	deleterious	0,88	deleterious	0,66	deleterious	0,57	deleterious	0,50	neutral	0,64	deleterious	-2,37	Neutral	0,71	Neutral	0,26	Neutral
E9PCB6	NLN	E9PCB6_1-V284A	V	284	A	sF	neutral	0,24	neutral	0,24	neutral	0,20	neutral	0,50	neutral	0,49	neutral	-2,05	Neutral	0,73	Neutral	0,26	Neutral
C9JYI9	MLL5	C9JYI9_1-G90R	G	90	R	sF	neutral	0,39	neutral	0,90	deleterious	0,40	neutral	0,75	deleterious	0,57	deleterious	-1,93	Neutral	0,74	Deleterious	0,26	Neutral
O75448	MED24	O75448_1-V814M	V	814	M	pM	deleterious	0,72	deleterious	0,90	deleterious	0,75	deleterious	0,45	neutral	0,49	neutral	-2,04	Neutral	0,73	Neutral	0,26	Neutral
P07942	LAMB1	P07942_1-T39K	T	39	K	pF	deleterious	0,88	deleterious	0,90	deleterious	0,47	neutral	0,63	deleterious	0,96	deleterious	-5,52	Deleterious	0,51	Neutral	0,26	Neutral
P78527	PRKDC	P78527_1-R854I	R	854	I	pM	deleterious	0,88	deleterious	0,57	deleterious	0,84	deleterious	0,88	deleterious	0,63	deleterious	-5,90	Deleterious	0,49	Neutral	0,26	Neutral
A6NEV1	PRR23A	A6NEV1_1-P162S	P	162	S	pM	deleterious	0,05	neutral	0,20	neutral	0,33	neutral	0,63	deleterious	0,01	neutral	0,26	Neutral	0,88	Deleterious	0,26	Neutral
E9PHA2	NCAPH	E9PHA2_1-F379C	F	379	C	sF	neutral	0,38	neutral	0,72	deleterious	0,69	deleterious	0,75	deleterious	0,66	deleterious	-3,01	Deleterious	0,67	Neutral	0,26	Neutral
Q6ZS86	GK5	Q6ZS86_1-Y526C	Y	526	C	sF	neutral	0,62	deleterious	0,90	deleterious	0,75	deleterious	0,75	deleterious	0,71	deleterious	-7,14	Deleterious	0,41	Neutral	0,26	Neutral
E9PME3	TSSC4	E9PME3_1-R124W	R	124	W	sM	neutral	0,72	deleterious	0,72	deleterious	0,69	deleterious	0,88	deleterious	0,32	neutral	-4,28	Deleterious	0,59	Neutral	0,26	Neutral
E7EUF1	ENPP2	E7EUF1_1-Y715H	Y	715	H	pM	deleterious	0,55	neutral	0,90	deleterious	0,67	deleterious	0,41	neutral	0,81	deleterious	-3,09	Deleterious	0,67	Neutral	0,26	Neutral
Q5T9B7	AK1	Q5T9B7_1-S74L	S	74	L	pF	deleterious	0,47	neutral	0,45	neutral	0,38	neutral	0,75	deleterious	0,61	deleterious	-1,96	Neutral	0,74	Deleterious	0,26	Neutral
B1ALM3	CACNA1S	B1ALM3_1-V470M	V	470	M	pF	deleterious	0,88	deleterious	0,39	neutral	0,65	deleterious	0,45	neutral	0,50	deleterious	-2,26	Neutral	0,72	Neutral	0,26	Neutral
O00443	PIK3C2A	O00443_1-I1299V	I	1299	V	sM	neutral	0,66	deleterious	0,30	neutral	0,31	neutral	0,36	neutral	0,70	deleterious	-0,95	Neutral	0,81	Deleterious	0,26	Neutral
Q9Y5P4	COL4A3BP	Q9Y5P4_1-T166A	T	166	A	pF	deleterious	0,40	neutral	0,41	neutral	0,22	neutral	0,50	neutral	0,72	deleterious	-4,10	Deleterious	0,61	Neutral	0,26	Neutral
Q9NRI5	DISC1	Q9NRI5_1-A595G	A	595	G	pM	deleterious	0,72	deleterious	0,90	deleterious	0,50	neutral	0,50	neutral	0,74	deleterious	-2,83	Deleterious	0,69	Neutral	0,27	Neutral
Q5R3E4	MAPK13	Q5R3E4_1-R302W	R	302	W	pM	deleterious	0,88	deleterious	0,76	deleterious	0,65	deleterious	0,88	deleterious	0,74	deleterious	-3,09	Deleterious	0,67	Neutral	0,27	Neutral
Q15493	RGN	Q15493_1-P139L	P	139	L	pM	deleterious	0,42	neutral	0,34	neutral	0,62	deleterious	0,88	deleterious	0,60	deleterious	-3,00	Deleterious	0,68	Neutral	0,27	Neutral
O15372	EIF3H	O15372_1-V117M	V	117	M	sF	neutral	0,88	deleterious	0,90	deleterious	0,76	deleterious	0,45	neutral	0,76	deleterious	-2,80	Deleterious	0,69	Neutral	0,27	Neutral
O60494	CUBN	O60494_1-N1071K	N	1071	K	sM	neutral	0,30	neutral	0,43	neutral	0,59	deleterious	0,50	neutral	0,31	neutral	-2,67	Deleterious	0,70	Neutral	0,27	Neutral
E5RFU0	SNAP91	E5RFU0_1-N50K	N	50	K	pM	deleterious	0,88	deleterious	0,72	deleterious	0,55	deleterious	0,50	neutral	0,63	deleterious	-5,45	Deleterious	0,53	Neutral	0,27	Neutral
Q2VPJ9	C22orf36	Q2VPJ9_1-S110L	S	110	L	sF	neutral	0,03	neutral	0,28	neutral	0,37	neutral	0,75	deleterious	0,31	neutral	-0,97	Neutral	0,81	Deleterious	0,27	Neutral
E9PI23	TMEM218	E9PI23_1-P92S	P	92	S	sM	neutral	0,72	deleterious	0,63	deleterious	0,56	deleterious	0,63	deleterious	0,47	neutral	-6,97	Deleterious	0,43	Neutral	0,27	Neutral
O60641	SNAP91	O60641_1-N50K	N	50	K	pM	deleterious	0,88	deleterious	0,72	deleterious	0,27	neutral	0,50	neutral	0,63	deleterious	-5,24	Deleterious	0,54	Neutral	0,27	Neutral
Q8IZD2	MLL5	Q8IZD2_1-G232R	G	232	R	sF	neutral	0,39	neutral	0,90	deleterious	0,27	neutral	0,75	deleterious	0,57	deleterious	-1,72	Neutral	0,76	Deleterious	0,27	Neutral
F5GZJ1	NCAPD2	F5GZJ1_1-I524T	I	524	T	pM	deleterious	0,14	neutral	0,58	deleterious	0,30	neutral	0,63	deleterious	0,72	deleterious	-2,30	Neutral	0,73	Neutral	0,27	Neutral
Q13822	ENPP2	Q13822_1-Y694H	Y	694	H	pM	deleterious	0,55	neutral	0,90	deleterious	0,50	deleterious	0,41	neutral	0,81	deleterious	-3,09	Deleterious	0,68	Neutral	0,27	Neutral
H7C5T8	MAGI1	H7C5T8_1-V480M	V	480	M	sF	neutral	0,55	neutral	0,90	deleterious	0,71	deleterious	0,45	neutral	0,89	deleterious	-2,55	Deleterious	0,71	Neutral	0,27	Neutral
A2CJ06	DYTN	A2CJ06_1-L530Q	L	530	Q	pM	deleterious	0,45	neutral	0,90	deleterious	0,73	deleterious	0,75	deleterious	0,41	neutral	-1,21	Neutral	0,80	Deleterious	0,27	Neutral
Q13439	GOLGA4	Q13439_1-L1932S	L	1932	S	pM	deleterious	0,43	neutral	0,90	deleterious	0,48	neutral	0,75	deleterious	0,53	deleterious	-2,46	Neutral	0,72	Neutral	0,27	Neutral
E7EMB1	SWAP70	E7EMB1_1-L486F	L	486	F	pM	deleterious	0,88	deleterious	0,66	deleterious	0,50	deleterious	0,50	neutral	0,64	deleterious	-2,37	Neutral	0,72	Neutral	0,28	Neutral
J3KNB2	ABI2	J3KNB2_1-R373C	R	373	C	pM	deleterious	0,88	deleterious	0,90	deleterious	0,68	deleterious	0,88	deleterious	0,91	deleterious	-4,15	Deleterious	0,61	Neutral	0,28	Neutral
Q8N393	ZNF786	Q8N393_1-V37A	V	37	A	pM	deleterious	0,88	deleterious	0,66	deleterious	0,33	neutral	0,50	neutral	0,42	neutral	-3,54	Deleterious	0,65	Neutral	0,28	Neutral
Q14CZ0	C16orf72	Q14CZ0_1-D265E	D	265	E	sF	neutral	0,66	deleterious	0,67	deleterious	0,53	deleterious	0,41	neutral	0,80	deleterious	-2,33	Neutral	0,73	Neutral	0,28	Neutral
A2A2F0	RALGAPB	A2A2F0_1-E359G	E	359	G	sM	neutral	0,35	neutral	0,76	deleterious	0,58	deleterious	0,75	deleterious	0,67	deleterious	-6,01	Deleterious	0,50	Neutral	0,28	Neutral
E7EX73	EIF4G1	E7EX73_2-K438N	K	438	N	sF	neutral	0,37	neutral	0,56	deleterious	0,33	neutral	0,50	neutral	0,56	deleterious	-3,13	Deleterious	0,68	Neutral	0,28	Neutral
Q93008	USP9X	Q93008_1-D693V	D	693	V	pM	deleterious	0,88	deleterious	0,90	deleterious	0,85	deleterious	0,88	deleterious	0,78	deleterious	-7,99	Deleterious	0,37	Neutral	0,28	Neutral
C9JQB1	NME6	C9JQB1_1-H130Y	H	130	Y	sF	neutral	0,88	deleterious	0,90	deleterious	0,72	deleterious	0,41	neutral	0,70	deleterious	-4,04	Deleterious	0,62	Neutral	0,28	Neutral
Q5JUB0	VPS16	Q5JUB0_1-S216N	S	216	N	sF	neutral	0,39	neutral	0,36	neutral	0,29	neutral	0,45	neutral	0,53	deleterious	-1,05	Neutral	0,81	Deleterious	0,28	Neutral
P35555	FBN1	P35555_1-N1324S	N	1324	S	pM	deleterious	0,88	deleterious	0,43	neutral	0,85	deleterious	0,45	neutral	0,50	deleterious	-2,12	Neutral	0,74	Deleterious	0,28	Neutral
F8VZJ2	NACA	F8VZJ2_1-L104S	L	104	S	pM	deleterious	0,88	deleterious	0,57	deleterious	0,86	deleterious	0,75	deleterious	0,65	deleterious	-5,33	Deleterious	0,54	Neutral	0,28	Neutral
Q8TEA7	TBCK	Q8TEA7_1-P264A	P	264	A	pM	deleterious	0,17	neutral	0,10	neutral	0,22	neutral	0,63	deleterious	0,29	neutral	-3,16	Deleterious	0,68	Neutral	0,28	Neutral
P30260	CDC27	P30260_1-H609N	H	609	N	pM	deleterious	0,62	deleterious	0,60	deleterious	0,77	deleterious	0,45	neutral	0,96	deleterious	-5,91	Deleterious	0,51	Neutral	0,28	Neutral
O95996	APC2	O95996_1-R428H	R	428	H	pM	deleterious	0,88	deleterious	0,90	deleterious	0,81	deleterious	0,50	neutral	0,95	deleterious	-4,79	Deleterious	0,58	Neutral	0,29	Neutral
O75808	SOLH	O75808_1-D779N	D	779	N	sF	neutral	0,88	deleterious	0,90	deleterious	0,84	deleterious	0,45	neutral	0,82	deleterious	-4,89	Deleterious	0,57	Neutral	0,29	Neutral
F5H5C2	NUP133	F5H5C2_1-A113V	A	113	V	pM	deleterious	0,22	neutral	0,18	neutral	0,39	neutral	0,50	neutral	0,49	neutral	-1,79	Neutral	0,77	Deleterious	0,29	Neutral
Q9NQ29	LUC7L	Q9NQ29_1-Y324C	Y	324	C	sM	neutral	0,59	deleterious	0,42	neutral	0,76	deleterious	0,75	deleterious	0,65	deleterious	-0,86	Neutral	0,83	Deleterious	0,29	Neutral
F5GYK0	TRIM46	F5GYK0_1-G606R	G	606	R	pM	deleterious	0,39	neutral	0,90	deleterious	0,74	deleterious	0,75	deleterious	0,75	deleterious	-5,71	Deleterious	0,52	Neutral	0,29	Neutral
Q13765	NACA	Q13765_1-L183S	L	183	S	pM	deleterious	0,88	deleterious	0,57	deleterious	0,83	deleterious	0,75	deleterious	0,65	deleterious	-5,40	Deleterious	0,54	Neutral	0,29	Neutral
H0YHX9	NACA	H0YHX9_1-L181S	L	181	S	pM	deleterious	0,88	deleterious	0,57	deleterious	0,86	deleterious	0,75	deleterious	0,65	deleterious	-5,40	Deleterious	0,54	Neutral	0,29	Neutral
P22102	GART	P22102_1-N622S	N	622	S	sF	neutral	0,88	deleterious	0,53	deleterious	0,68	deleterious	0,45	neutral	0,74	deleterious	-4,10	Deleterious	0,62	Neutral	0,29	Neutral
E9PEZ1	CUL9	E9PEZ1_1-G1560D	G	1560	D	pM	deleterious	0,72	deleterious	0,54	deleterious	0,72	deleterious	0,63	deleterious	0,66	deleterious	-0,61	Neutral	0,85	Deleterious	0,29	Neutral
Q7Z333	SETX	Q7Z333_2-G2224S	G	2224	S	pM	deleterious	0,47	neutral	0,90	deleterious	0,32	neutral	0,50	neutral	0,95	deleterious	-4,03	Deleterious	0,63	Neutral	0,29	Neutral
G5EA36	CDC27	G5EA36_1-H608N	H	608	N	pM	deleterious	0,62	deleterious	0,60	deleterious	0,16	neutral	0,45	neutral	0,96	deleterious	-5,91	Deleterious	0,51	Neutral	0,29	Neutral
Q9NXS3	KLHL28	Q9NXS3_1-V483A	V	483	A	pM	deleterious	0,03	neutral	0,66	deleterious	0,16	neutral	0,50	neutral	0,20	neutral	1,26	Neutral	0,96	Deleterious	0,29	Neutral
Q93009	USP7	Q93009_2-N359S	N	359	S	sF	neutral	0,23	neutral	0,29	neutral	0,13	neutral	0,45	neutral	0,53	deleterious	-3,63	Deleterious	0,66	Neutral	0,29	Neutral
Q9Y4I1	MYO5A	Q9Y4I1_1-T653S	T	653	S	pM	deleterious	0,72	deleterious	0,76	deleterious	0,69	deleterious	0,45	neutral	0,93	deleterious	-3,71	Deleterious	0,65	Neutral	0,29	Neutral
E9PRI4	RPS6KA1	E9PRI4_1-R378C	R	378	C	pM	deleterious	0,57	deleterious	0,46	neutral	0,68	deleterious	0,88	deleterious	0,44	neutral	-0,95	Neutral	0,83	Deleterious	0,29	Neutral
O43314	PPIP5K2	O43314_1-L310F	L	310	F	pM	deleterious	0,59	deleterious	0,58	deleterious	0,74	deleterious	0,50	neutral	0,58	deleterious	-3,92	Deleterious	0,64	Neutral	0,29	Neutral
E9PDN7	PIK3CG	E9PDN7_1-I71S	I	71	S	sF	neutral	0,45	neutral	0,45	neutral	0,52	deleterious	0,75	deleterious	0,67	deleterious	-3,65	Deleterious	0,66	Neutral	0,29	Neutral
Q9HBH9	MKNK2	Q9HBH9_1-I115F	I	115	F	sF	neutral	0,88	deleterious	0,66	deleterious	0,86	deleterious	0,50	neutral	0,86	deleterious	-3,53	Deleterious	0,66	Neutral	0,29	Neutral
C9JUJ0	CGGBP1	C9JUJ0_1-R54C	R	54	C	pM	deleterious	0,88	deleterious	0,61	deleterious	0,49	neutral	0,88	deleterious	0,65	deleterious	-7,96	Deleterious	0,39	Neutral	0,30	Neutral
C9J386	H2AFV	C9J386_1-R43C	R	43	C	pM	deleterious	0,66	deleterious	0,39	neutral	0,23	neutral	0,88	deleterious	0,83	deleterious	-7,47	Deleterious	0,42	Neutral	0,30	Neutral
E7EPY9	GRIK1	E7EPY9_1-I540T	I	540	T	sF	neutral	0,88	deleterious	0,90	deleterious	0,78	deleterious	0,63	deleterious	0,80	deleterious	-4,58	Deleterious	0,60	Neutral	0,30	Neutral
Q01085	TIAL1	Q01085_1-Y290C	Y	290	C	pF	deleterious	0,59	deleterious	0,60	deleterious	0,52	deleterious	0,75	deleterious	0,59	deleterious	-2,66	Deleterious	0,72	Neutral	0,30	Neutral
Q9BXT6	MOV10L1	Q9BXT6_1-S467I	S	467	I	sF	neutral	0,32	neutral	0,23	neutral	0,21	neutral	0,75	deleterious	0,09	neutral	-1,51	Neutral	0,79	Deleterious	0,30	Neutral
Q5VU92	DCAF12L1	Q5VU92_1-R263C	R	263	C	pM	deleterious	0,37	neutral	0,13	neutral	0,09	neutral	0,88	deleterious	0,10	neutral	1,28	Neutral	0,97	Deleterious	0,30	Neutral
Q9H347	UBQLN3	Q9H347_1-M229V	M	229	V	pM	deleterious	0,50	neutral	0,24	neutral	0,35	neutral	0,45	neutral	0,38	neutral	-3,42	Deleterious	0,68	Neutral	0,30	Neutral
C9JIS2	TAF6	C9JIS2_1-K110E	K	110	E	pM	deleterious	0,20	neutral	0,25	neutral	0,24	neutral	0,45	neutral	0,49	neutral	-2,73	Deleterious	0,72	Neutral	0,30	Neutral
Q9Y2J0	RPH3A	Q9Y2J0_1-R97C	R	97	C	pM	deleterious	0,66	deleterious	0,26	neutral	0,34	neutral	0,88	deleterious	0,76	deleterious	-3,58	Deleterious	0,67	Neutral	0,30	Neutral
O75165	DNAJC13	O75165_1-A2165V	A	2165	V	pM	deleterious	0,57	deleterious	0,23	neutral	0,27	neutral	0,50	neutral	0,89	deleterious	-2,80	Deleterious	0,72	Neutral	0,30	Neutral
E9PRZ0	MAP2K3	E9PRZ0_1-M61I	M	61	I	pMsF	deleterious	0,43	neutral	0,33	neutral	0,50	neutral	0,45	neutral	0,65	deleterious	-3,05	Deleterious	0,70	Neutral	0,30	Neutral
Q08378	GOLGA3	Q08378_1-E510Q	E	510	Q	pF	deleterious	0,62	deleterious	0,61	deleterious	0,26	neutral	0,41	neutral	0,72	deleterious	-1,66	Neutral	0,79	Deleterious	0,31	Neutral
Q9BXL5	HEMGN	Q9BXL5_1-P403L	P	403	L	sF	neutral	0,72	deleterious	0,26	neutral	0,56	deleterious	0,88	deleterious	0,16	neutral	-4,20	Deleterious	0,63	Neutral	0,31	Neutral
E9PAV3	NACA	E9PAV3_1-L2046S	L	2046	S	pM	deleterious	0,88	deleterious	0,57	deleterious	0,87	deleterious	0,75	deleterious	0,65	deleterious	-5,60	Deleterious	0,54	Neutral	0,31	Neutral
E7EUW9	ZEB2	E7EUW9_1-P509L	P	509	L	pM	deleterious	0,47	neutral	0,47	neutral	0,29	neutral	0,88	deleterious	0,33	neutral	-1,46	Neutral	0,80	Deleterious	0,31	Neutral
C9JFL8	TAF6	C9JFL8_2-I71T	I	71	T	pM	deleterious	0,88	deleterious	0,63	deleterious	0,61	deleterious	0,63	deleterious	0,75	deleterious	-4,05	Deleterious	0,64	Neutral	0,31	Neutral
O95153	BZRAP1	O95153_1-L126P	L	126	P	sF	neutral	0,88	deleterious	0,90	deleterious	0,85	deleterious	0,88	deleterious	0,71	deleterious	-3,84	Deleterious	0,65	Neutral	0,31	Neutral
Q6ZNG9	KRBA2	Q6ZNG9_1-R185W	R	185	W	sF	neutral	0,88	deleterious	0,47	neutral	0,96	deleterious	0,88	deleterious	0,13	neutral	-3,03	Deleterious	0,71	Neutral	0,31	Neutral
Q9UQE7	SMC3	Q9UQE7_1-R805C	R	805	C	pM	deleterious	0,59	deleterious	0,90	deleterious	0,65	deleterious	0,88	deleterious	0,79	deleterious	-4,39	Deleterious	0,62	Neutral	0,31	Neutral
A2A2G4	ALG6	A2A2G4_1-C196Y	C	196	Y	sM	neutral	0,88	deleterious	0,61	deleterious	0,65	deleterious	0,75	deleterious	0,66	deleterious	-3,71	Deleterious	0,66	Neutral	0,31	Neutral
Q9Y4F5	KIAA0284	Q9Y4F5_1-S1124R	S	1124	R	pM	deleterious	0,59	deleterious	0,46	neutral	0,63	deleterious	0,63	deleterious	0,25	neutral	-4,59	Deleterious	0,61	Neutral	0,31	Neutral
C9JM01	FKBP6	C9JM01_1-L201F	L	201	F	sM	neutral	0,88	deleterious	0,90	deleterious	0,78	deleterious	0,50	neutral	0,56	deleterious	-2,51	Deleterious	0,74	Deleterious	0,31	Neutral
Q96RG2	PASK	Q96RG2_1-R1267G	R	1267	G	sF	neutral	0,35	neutral	0,07	neutral	0,51	deleterious	0,75	deleterious	0,18	neutral	-3,26	Deleterious	0,69	Neutral	0,31	Neutral
O77932	DOM3Z	O77932_1-R294H	R	294	H	pM	deleterious	0,62	deleterious	0,90	deleterious	0,50	deleterious	0,50	neutral	0,75	deleterious	-4,45	Deleterious	0,62	Neutral	0,31	Neutral
Q99707	MTR	Q99707_1-L236P	L	236	P	pM	deleterious	0,88	deleterious	0,90	deleterious	0,90	deleterious	0,88	deleterious	0,75	deleterious	-6,75	Deleterious	0,47	Neutral	0,31	Neutral
C9JUQ8	ZMYND10	C9JUQ8_1-R235C	R	235	C	sM	neutral	0,88	deleterious	0,72	deleterious	0,69	deleterious	0,88	deleterious	0,57	deleterious	-4,71	Deleterious	0,60	Neutral	0,31	Neutral
Q9P253	VPS18	Q9P253_1-R675W	R	675	W	sF	neutral	0,57	deleterious	0,38	neutral	0,60	deleterious	0,88	deleterious	0,46	neutral	-2,91	Deleterious	0,72	Neutral	0,31	Neutral
J3KNY7	KLHL28	J3KNY7_1-V497A	V	497	A	pM	deleterious	0,03	neutral	0,66	deleterious	0,13	neutral	0,50	neutral	0,20	neutral	1,18	Neutral	0,98	Deleterious	0,31	Neutral
Q969V4	TEKT1	Q969V4_1-S247Y	S	247	Y	pM	deleterious	0,62	deleterious	0,31	neutral	0,47	neutral	0,75	deleterious	0,48	neutral	-2,56	Deleterious	0,74	Deleterious	0,31	Neutral
Q6AI25	AGPAT4	Q6AI25_1-N74S	N	74	S	sM	neutral	0,72	deleterious	0,14	neutral	0,31	neutral	0,45	neutral	0,12	neutral	-2,13	Neutral	0,77	Deleterious	0,32	Neutral
Q9UKQ9	KLK9	Q9UKQ9_1-H76Y	H	76	Y	sM	neutral	0,55	neutral	0,54	deleterious	0,72	deleterious	0,41	neutral	0,74	deleterious	-5,47	Deleterious	0,56	Neutral	0,32	Neutral
P18848	ATF4	P18848_1-L180F	L	180	F	sF	neutral	0,88	deleterious	0,90	deleterious	0,60	deleterious	0,50	neutral	0,62	deleterious	-2,58	Deleterious	0,74	Deleterious	0,32	Neutral
Q9UBC0	ONECUT1	Q9UBC0_1-Q360R	Q	360	R	pM	deleterious	0,72	deleterious	0,43	neutral	0,37	neutral	0,45	neutral	0,70	deleterious	-3,97	Deleterious	0,65	Neutral	0,32	Neutral
Q8TEA1	NSUN6	Q8TEA1_1-L191R	L	191	R	pMsM	deleterious	0,23	neutral	0,03	neutral	0,50	deleterious	0,75	deleterious	0,11	neutral	-1,39	Neutral	0,82	Deleterious	0,32	Neutral
B4DMS2	SGSM3	B4DMS2_1-R303C	R	303	C	pM	deleterious	0,88	deleterious	0,90	deleterious	0,95	deleterious	0,88	deleterious	0,84	deleterious	-6,94	Deleterious	0,47	Neutral	0,32	Neutral
F8VR41	RPH3A	F8VR41_1-R97C	R	97	C	pM	deleterious	0,66	deleterious	0,26	neutral	0,37	neutral	0,88	deleterious	0,76	deleterious	-5,40	Deleterious	0,56	Neutral	0,32	Neutral
Q8N309	LRRC43	Q8N309_1-K526R	K	526	R	pM	deleterious	0,25	neutral	0,54	deleterious	0,36	neutral	0,41	neutral	0,15	neutral	-1,18	Neutral	0,83	Deleterious	0,32	Neutral
E5RFG2	SEMA4G	E5RFG2_1-L519S	L	519	S	pM	deleterious	0,88	deleterious	0,90	deleterious	0,42	neutral	0,75	deleterious	0,75	deleterious	-4,81	Deleterious	0,60	Neutral	0,32	Neutral
P31629	HIVEP2	P31629_1-S384L	S	384	L	sM	neutral	0,88	deleterious	0,90	deleterious	0,20	neutral	0,75	deleterious	0,84	deleterious	-2,69	Deleterious	0,74	Neutral	0,32	Neutral
C9JE02	IAH1	C9JE02_1-T109I	T	109	I	sM	neutral	0,88	deleterious	0,13	neutral	0,70	deleterious	0,63	deleterious	0,51	deleterious	-2,09	Neutral	0,78	Deleterious	0,32	Deleterious
F5GZX2	TEKT1	F5GZX2_1-S101Y	S	101	Y	pM	deleterious	0,62	deleterious	0,31	neutral	0,49	neutral	0,75	deleterious	0,48	neutral	-2,51	Deleterious	0,75	Deleterious	0,32	Deleterious
F8WE88	MYO5A	F8WE88_1-T653S	T	653	S	pM	deleterious	0,72	deleterious	0,76	deleterious	0,70	deleterious	0,45	neutral	0,93	deleterious	-3,71	Deleterious	0,67	Neutral	0,32	Deleterious
P06576	ATP5B	P06576_1-I513T	I	513	T	sM	neutral	0,88	deleterious	0,72	deleterious	0,79	deleterious	0,63	deleterious	0,87	deleterious	-2,03	Neutral	0,78	Deleterious	0,32	Deleterious
Q9NPP4	NLRC4	Q9NPP4_1-T484A	T	484	A	pM	deleterious	0,13	neutral	0,61	deleterious	0,51	deleterious	0,50	neutral	0,24	neutral	-0,28	Neutral	0,89	Deleterious	0,32	Deleterious
P84550	SKOR1	P84550_1-S70R	S	70	R	sF	neutral	0,72	deleterious	0,30	neutral	0,84	deleterious	0,63	deleterious	0,60	deleterious	-2,93	Deleterious	0,72	Neutral	0,32	Deleterious
Q9H1B7	IRF2BPL	Q9H1B7_1-F30L	F	30	L	pM	deleterious	0,88	deleterious	0,69	deleterious	0,58	deleterious	0,50	neutral	0,48	neutral	-4,47	Deleterious	0,63	Neutral	0,32	Deleterious
E9PD50	SMG7	E9PD50_1-S384F	S	384	F	pM	deleterious	0,57	deleterious	0,35	neutral	0,44	neutral	0,75	deleterious	0,44	neutral	-0,56	Neutral	0,87	Deleterious	0,32	Deleterious
Q13751	LAMB3	Q13751_1-S45A	S	45	A	pM	deleterious	0,48	neutral	0,90	deleterious	0,29	neutral	0,45	neutral	0,82	deleterious	-2,62	Deleterious	0,74	Deleterious	0,32	Deleterious
C9JSK5	PRKAR1B	C9JSK5_1-R243C	R	243	C	pF	deleterious	0,88	deleterious	0,90	deleterious	0,89	deleterious	0,88	deleterious	0,76	deleterious	-6,93	Deleterious	0,47	Neutral	0,33	Deleterious
Q8IYB7	DIS3L2	Q8IYB7_1-A510V	A	510	V	pM	deleterious	0,31	neutral	0,21	neutral	0,15	neutral	0,50	neutral	0,13	neutral	-1,41	Neutral	0,82	Deleterious	0,33	Deleterious
E5RFU2	EPHX2	E5RFU2_1-P163L	P	163	L	pM	deleterious	0,72	deleterious	0,29	neutral	0,49	neutral	0,88	deleterious	0,37	neutral	-6,26	Deleterious	0,52	Neutral	0,33	Deleterious
E7EP66	ACRBP	E7EP66_1-G324R	G	324	R	pM	deleterious	0,72	deleterious	0,90	deleterious	0,58	deleterious	0,75	deleterious	0,46	neutral	-3,45	Deleterious	0,69	Neutral	0,33	Deleterious
Q92540	SMG7	Q92540_1-S355F	S	355	F	pM	deleterious	0,57	deleterious	0,35	neutral	0,71	deleterious	0,75	deleterious	0,44	neutral	-0,56	Neutral	0,88	Deleterious	0,33	Deleterious
D6RDF7	MCCC2	D6RDF7_1-R188G	R	188	G	pF	deleterious	0,88	deleterious	0,49	neutral	0,65	deleterious	0,75	deleterious	0,68	deleterious	-5,50	Deleterious	0,57	Neutral	0,33	Deleterious
Q96ST3	SIN3A	Q96ST3_1-P267A	P	267	A	sM	neutral	0,16	neutral	0,10	neutral	0,20	neutral	0,63	deleterious	0,47	neutral	-0,89	Neutral	0,86	Deleterious	0,33	Deleterious
B4E3W4	CHRND	B4E3W4_1-R142Q	R	142	Q	pM	deleterious	0,88	deleterious	0,90	deleterious	0,80	deleterious	0,45	neutral	0,97	deleterious	-3,84	Deleterious	0,67	Neutral	0,33	Deleterious
C9JD84	LTBP1	C9JD84_1-E924D	E	924	D	pM	deleterious	0,66	deleterious	0,90	deleterious	0,23	neutral	0,41	neutral	0,75	deleterious	-2,60	Deleterious	0,75	Deleterious	0,33	Deleterious
H7C440	DIS3L2	H7C440_1-F39L	F	39	L	pM	deleterious	0,42	neutral	0,13	neutral	0,31	neutral	0,50	neutral	0,44	neutral	-3,96	Deleterious	0,67	Neutral	0,33	Deleterious
Q149N8	SHPRH	Q149N8_1-Y881N	Y	881	N	sF	neutral	0,44	neutral	0,90	deleterious	0,14	neutral	0,75	deleterious	0,87	deleterious	-2,36	Neutral	0,77	Deleterious	0,33	Deleterious
Q496J1	SLC26A5	Q496J1_1-S146R	S	146	R	pM	deleterious	0,57	deleterious	0,48	neutral	0,46	neutral	0,63	deleterious	0,29	neutral	-1,66	Neutral	0,81	Deleterious	0,34	Deleterious
Q15334	LLGL1	Q15334_1-A551V	A	551	V	pM	deleterious	0,34	neutral	0,07	neutral	0,17	neutral	0,50	neutral	0,20	neutral	-0,81	Neutral	0,87	Deleterious	0,34	Deleterious
Q3KP22	C11orf85	Q3KP22_1-P98T	P	98	T	pM	deleterious	0,72	deleterious	0,90	deleterious	0,56	deleterious	0,63	deleterious	0,56	deleterious	-4,93	Deleterious	0,61	Neutral	0,34	Deleterious
Q96EQ0	SGTB	Q96EQ0_1-R292W	R	292	W	sM	neutral	0,72	deleterious	0,90	deleterious	0,51	deleterious	0,88	deleterious	0,78	deleterious	-4,61	Deleterious	0,63	Neutral	0,34	Deleterious
Q9Y600	CSAD	Q9Y600_1-A384V	A	384	V	pM	deleterious	0,14	neutral	0,57	deleterious	0,13	neutral	0,50	neutral	0,29	neutral	-0,80	Neutral	0,87	Deleterious	0,34	Deleterious
Q14520	HABP2	Q14520_1-M232L	M	232	L	sF	neutral	0,29	neutral	0,42	neutral	0,24	neutral	0,41	neutral	0,71	deleterious	-1,52	Neutral	0,82	Deleterious	0,34	Deleterious
P00568	AK1	P00568_1-S58L	S	58	L	pF	deleterious	0,47	neutral	0,45	neutral	0,49	neutral	0,75	deleterious	0,61	deleterious	-1,96	Neutral	0,80	Deleterious	0,34	Deleterious
E9PIW7	PCSK7	E9PIW7_1-P52L	P	52	L	sF	neutral	0,03	neutral	0,03	neutral	0,16	neutral	0,88	deleterious	0,01	neutral	-1,44	Neutral	0,83	Deleterious	0,34	Deleterious
Q9BRG1	VPS25	Q9BRG1_1-P58Q	P	58	Q	pM	deleterious	0,62	deleterious	0,76	deleterious	0,65	deleterious	0,63	deleterious	0,96	deleterious	-4,54	Deleterious	0,63	Neutral	0,34	Deleterious
Q86Y13	DZIP3	Q86Y13_1-M1032R	M	1032	R	pM	deleterious	0,16	neutral	0,35	neutral	0,79	deleterious	0,63	deleterious	0,13	neutral	-0,06	Neutral	0,92	Deleterious	0,34	Deleterious
Q96FA3	PELI1	Q96FA3_1-A270V	A	270	V	pM	deleterious	0,36	neutral	0,32	neutral	0,33	neutral	0,50	neutral	0,66	deleterious	-1,87	Neutral	0,80	Deleterious	0,34	Deleterious
F8VWY2	MGAT4C	F8VWY2_1-S362N	S	362	N	pM	deleterious	0,23	neutral	0,36	neutral	0,19	neutral	0,45	neutral	0,58	deleterious	-1,97	Neutral	0,80	Deleterious	0,34	Deleterious
Q8TBJ5	FEZF2	Q8TBJ5_1-R344C	R	344	C	pM	deleterious	0,72	deleterious	0,90	deleterious	0,82	deleterious	0,88	deleterious	0,40	neutral	-7,82	Deleterious	0,43	Neutral	0,34	Deleterious
E9PKT1	TIAM2	E9PKT1_1-T355P	T	355	P	pF	deleterious	0,20	neutral	0,11	neutral	0,68	deleterious	0,63	deleterious	0,50	deleterious	0,31	Neutral	0,94	Deleterious	0,34	Deleterious
E5RIJ5	SNAP91	E5RIJ5_1-N50K	N	50	K	pM	deleterious	0,88	deleterious	0,72	deleterious	0,39	neutral	0,50	neutral	0,63	deleterious	-5,47	Deleterious	0,58	Neutral	0,34	Deleterious
B4DNU6	EHD2	B4DNU6_1-R31C	R	31	C	pM	deleterious	0,88	deleterious	0,90	deleterious	0,83	deleterious	0,88	deleterious	0,69	deleterious	-7,68	Deleterious	0,44	Neutral	0,34	Deleterious
C9JF13	EIF4G1	C9JF13_1-K863Q	K	863	Q	pF	deleterious	0,39	neutral	0,90	deleterious	0,22	neutral	0,45	neutral	0,90	deleterious	-3,48	Deleterious	0,70	Neutral	0,35	Deleterious
F2Z2A7	KDM1B	F2Z2A7_1-S326L	S	326	L	sM	neutral	0,26	neutral	0,76	deleterious	0,35	neutral	0,75	deleterious	0,74	deleterious	-1,80	Neutral	0,81	Deleterious	0,35	Deleterious
Q9H175	CSRNP2	Q9H175_1-Q382E	Q	382	E	sM	neutral	0,07	neutral	0,17	neutral	0,43	neutral	0,41	neutral	0,39	neutral	-0,68	Neutral	0,88	Deleterious	0,35	Deleterious
Q8WUA4	GTF3C2	Q8WUA4_1-R897W	R	897	W	pM	deleterious	0,55	neutral	0,41	neutral	0,46	neutral	0,88	deleterious	0,20	neutral	-1,25	Neutral	0,85	Deleterious	0,35	Deleterious
E9PDG8	SNAP91	E9PDG8_1-N50K	N	50	K	pM	deleterious	0,88	deleterious	0,72	deleterious	0,27	neutral	0,50	neutral	0,63	deleterious	-5,24	Deleterious	0,59	Neutral	0,35	Deleterious
Q9HCC0	MCCC2	Q9HCC0_1-R188G	R	188	G	pF	deleterious	0,88	deleterious	0,49	neutral	0,67	deleterious	0,75	deleterious	0,68	deleterious	-5,39	Deleterious	0,58	Neutral	0,35	Deleterious
Q9ULD4	BRPF3	Q9ULD4_1-A35T	A	35	T	pF	deleterious	0,62	deleterious	0,33	neutral	0,59	deleterious	0,50	neutral	0,49	neutral	-3,36	Deleterious	0,71	Neutral	0,35	Deleterious
P60370	KRTAP10-5	P60370_1-P138S	P	138	S	pM	deleterious	0,32	neutral	0,41	neutral	0,23	neutral	0,63	deleterious	0,19	neutral	-6,39	Deleterious	0,52	Neutral	0,35	Deleterious
Q7KZF4	SND1	Q7KZF4_1-R592Q	R	592	Q	pM	deleterious	0,59	deleterious	0,90	deleterious	0,31	neutral	0,45	neutral	0,97	deleterious	-3,32	Deleterious	0,72	Neutral	0,35	Deleterious
Q66K79	CPZ	Q66K79_1-R504W	R	504	W	pM	deleterious	0,72	deleterious	0,90	deleterious	0,48	neutral	0,88	deleterious	0,45	neutral	-4,90	Deleterious	0,62	Neutral	0,35	Deleterious
A8MUP8	RARA	A8MUP8_1-P391L	P	391	L	pM	deleterious	0,88	deleterious	0,90	deleterious	0,68	deleterious	0,88	deleterious	0,97	deleterious	-7,10	Deleterious	0,48	Neutral	0,35	Deleterious
Q8TEJ3	SH3RF3	Q8TEJ3_1-R870C	R	870	C	pM	deleterious	0,44	neutral	0,90	deleterious	0,20	neutral	0,88	deleterious	0,66	deleterious	-4,78	Deleterious	0,63	Neutral	0,35	Deleterious
P19827	ITIH1	P19827_1-A127P	A	127	P	sF	neutral	0,43	neutral	0,69	deleterious	0,50	deleterious	0,63	deleterious	0,69	deleterious	-1,67	Neutral	0,82	Deleterious	0,35	Deleterious
Q9HCI5	MAGEE1	Q9HCI5_1-P487L	P	487	L	pM	deleterious	0,44	neutral	0,52	deleterious	0,86	deleterious	0,88	deleterious	0,32	neutral	-3,67	Deleterious	0,70	Neutral	0,35	Deleterious
F5H126	SYT7	F5H126_1-N617S	N	617	S	pM	deleterious	0,88	deleterious	0,66	deleterious	0,79	deleterious	0,45	neutral	0,78	deleterious	-4,55	Deleterious	0,64	Neutral	0,35	Deleterious
Q70EL2	USP45	Q70EL2_1-R697C	R	697	C	pM	deleterious	0,50	neutral	0,90	deleterious	0,33	neutral	0,88	deleterious	0,57	deleterious	-4,57	Deleterious	0,64	Neutral	0,35	Deleterious
A6NNZ3	ZNF419	A6NNZ3_1-T410A	T	410	A	pM	deleterious	0,72	deleterious	0,34	neutral	0,59	deleterious	0,50	neutral	0,19	neutral	-4,82	Deleterious	0,62	Neutral	0,35	Deleterious
E5RFC6	SNAP91	E5RFC6_1-N50K	N	50	K	pM	deleterious	0,88	deleterious	0,72	deleterious	0,38	neutral	0,50	neutral	0,63	deleterious	-5,47	Deleterious	0,58	Neutral	0,35	Deleterious
C9JHQ8	TAF6	C9JHQ8_1-I71T	I	71	T	pM	deleterious	0,88	deleterious	0,63	deleterious	0,57	deleterious	0,63	deleterious	0,75	deleterious	-4,30	Deleterious	0,66	Neutral	0,35	Deleterious
Q8ND71	GIMAP8	Q8ND71_1-A453V	A	453	V	sF	neutral	0,88	deleterious	0,90	deleterious	0,52	deleterious	0,50	neutral	0,61	deleterious	-3,05	Deleterious	0,74	Neutral	0,35	Deleterious
H0Y465	NF1	H0Y465_1-H2125N	H	2125	N	pF	deleterious	0,06	neutral	0,17	neutral	0,19	neutral	0,45	neutral	0,28	neutral	-0,43	Neutral	0,90	Deleterious	0,36	Deleterious
Q9UPU5	USP24	Q9UPU5_1-A1166V	A	1166	V	pM	deleterious	0,29	neutral	0,61	deleterious	0,28	neutral	0,50	neutral	0,84	deleterious	-2,39	Neutral	0,78	Deleterious	0,36	Deleterious
F5H228	TRIO	F5H228_1-R1263W	R	1263	W	pM	deleterious	0,47	neutral	0,90	deleterious	0,42	neutral	0,88	deleterious	0,62	deleterious	-3,59	Deleterious	0,71	Neutral	0,36	Deleterious
E5RGY9	SNAP91	E5RGY9_1-N50K	N	50	K	pM	deleterious	0,88	deleterious	0,72	deleterious	0,19	neutral	0,50	neutral	0,63	deleterious	-5,09	Deleterious	0,61	Neutral	0,36	Deleterious
Q2M243	CCDC27	Q2M243_1-L411V	L	411	V	pM	deleterious	0,57	deleterious	0,76	deleterious	0,26	neutral	0,45	neutral	0,50	neutral	-2,35	Neutral	0,78	Deleterious	0,36	Deleterious
C9J4E3	LPP	C9J4E3_1-P71S	P	71	S	sF	neutral	0,22	neutral	0,60	deleterious	0,58	deleterious	0,63	deleterious	0,57	deleterious	-6,32	Deleterious	0,53	Neutral	0,36	Deleterious
Q8WUM0	NUP133	Q8WUM0_1-A129V	A	129	V	pM	deleterious	0,22	neutral	0,18	neutral	0,54	deleterious	0,50	neutral	0,49	neutral	-1,79	Neutral	0,82	Deleterious	0,36	Deleterious
H7C200	RNPEPL1	H7C200_1-G166S	G	166	S	pM	deleterious	0,38	neutral	0,90	deleterious	0,21	neutral	0,50	neutral	0,93	deleterious	-3,82	Deleterious	0,69	Neutral	0,36	Deleterious
P49815	TSC2	P49815_2-R1580W	R	1580	W	pM	deleterious	0,72	deleterious	0,76	deleterious	0,05	neutral	0,88	deleterious	0,54	deleterious	-3,12	Deleterious	0,74	Neutral	0,36	Deleterious
Q9H089	LSG1	Q9H089_1-E284K	E	284	K	pM	deleterious	0,21	neutral	0,24	neutral	0,23	neutral	0,45	neutral	0,32	neutral	-1,43	Neutral	0,84	Deleterious	0,36	Deleterious
E5RIA2	ENPP2	E5RIA2_1-Y329H	Y	329	H	pM	deleterious	0,55	neutral	0,90	deleterious	0,49	neutral	0,41	neutral	0,81	deleterious	-3,52	Deleterious	0,71	Neutral	0,36	Deleterious
E5RK51	SNAP91	E5RK51_1-N50K	N	50	K	pM	deleterious	0,88	deleterious	0,72	deleterious	0,50	deleterious	0,50	neutral	0,63	deleterious	-5,47	Deleterious	0,59	Neutral	0,36	Deleterious
D6RJ89	ACOX3	D6RJ89_1-A97T	A	97	T	sM	neutral	0,88	deleterious	0,90	deleterious	0,77	deleterious	0,50	neutral	0,92	deleterious	-3,68	Deleterious	0,70	Neutral	0,36	Deleterious
O60732	MAGEC1	O60732_1-H397Q	H	397	Q	pMsM	deleterious	0,10	neutral	0,07	neutral	0,25	neutral	0,50	neutral	0,00	neutral	0,39	Neutral	0,96	Deleterious	0,36	Deleterious
Q86XK2	FBXO11	Q86XK2_1-Y692F	Y	692	F	pM	deleterious	0,29	neutral	0,76	deleterious	0,15	neutral	0,36	neutral	0,87	deleterious	-3,19	Deleterious	0,73	Neutral	0,36	Deleterious
H7C120	ARHGAP4	H7C120_1-R3W	R	3	W	sM	neutral	0,88	deleterious	0,90	deleterious	0,60	deleterious	0,88	deleterious	0,60	deleterious	-7,52	Deleterious	0,46	Neutral	0,36	Deleterious
E7EU96	CSNK2A1	E7EU96_1-K198R	K	198	R	pM	deleterious	0,88	deleterious	0,47	neutral	0,17	neutral	0,41	neutral	0,94	deleterious	-2,91	Deleterious	0,75	Deleterious	0,36	Deleterious
O95522	PRAMEF12	O95522_1-P293S	P	293	S	pM	deleterious	0,44	neutral	0,16	neutral	0,32	neutral	0,63	deleterious	0,21	neutral	-5,25	Deleterious	0,61	Neutral	0,36	Deleterious
Q5THA1	LAMB3	Q5THA1_1-S45A	S	45	A	pM	deleterious	0,48	neutral	0,90	deleterious	0,51	deleterious	0,45	neutral	0,82	deleterious	-2,81	Deleterious	0,76	Deleterious	0,36	Deleterious
P55884	EIF3B	P55884_1-F686L	F	686	L	pM	deleterious	0,72	deleterious	0,51	deleterious	0,83	deleterious	0,50	neutral	0,40	neutral	-5,12	Deleterious	0,61	Neutral	0,36	Deleterious
F8W1K7	RPH3A	F8W1K7_1-R97C	R	97	C	pM	deleterious	0,66	deleterious	0,26	neutral	0,26	neutral	0,88	deleterious	0,76	deleterious	-3,73	Deleterious	0,70	Neutral	0,36	Deleterious
Q9NQT8	KIF13B	Q9NQT8_1-R628C	R	628	C	pM	deleterious	0,88	deleterious	0,90	deleterious	0,78	deleterious	0,88	deleterious	0,73	deleterious	-5,43	Deleterious	0,60	Neutral	0,37	Deleterious
Q9HC84	MUC5B	Q9HC84_2-T3883M	T	3883	M	pM	deleterious	0,88	deleterious	0,72	deleterious	0,72	deleterious	0,63	deleterious	0,07	neutral	-1,19	Neutral	0,86	Deleterious	0,37	Deleterious
D6RC40	UIMC1	D6RC40_1-R34H	R	34	H	pF	deleterious	0,88	deleterious	0,90	deleterious	0,63	deleterious	0,50	neutral	0,70	deleterious	-3,49	Deleterious	0,72	Neutral	0,37	Deleterious
Q14156	EFR3A	Q14156_1-F338S	F	338	S	pF	deleterious	0,88	deleterious	0,90	deleterious	0,54	deleterious	0,75	deleterious	0,89	deleterious	-5,61	Deleterious	0,59	Neutral	0,37	Deleterious
F8VTR7	RPH3A	F8VTR7_1-R30C	R	30	C	pM	deleterious	0,66	deleterious	0,26	neutral	0,26	neutral	0,88	deleterious	0,76	deleterious	-4,50	Deleterious	0,66	Neutral	0,37	Deleterious
C9J1W4	HDAC9	C9J1W4_1-P23L	P	23	L	pM	deleterious	0,88	deleterious	0,90	deleterious	0,69	deleterious	0,88	deleterious	0,96	deleterious	-5,57	Deleterious	0,59	Neutral	0,37	Deleterious
E7EVL1	ADCY8	E7EVL1_1-R837Q	R	837	Q	sF	neutral	0,55	neutral	0,56	deleterious	0,60	deleterious	0,45	neutral	0,84	deleterious	-2,59	Deleterious	0,78	Deleterious	0,37	Deleterious
F5H7Z5	C11orf10	F5H7Z5_1-A29T	A	29	T	sF	neutral	0,55	neutral	0,41	neutral	0,49	neutral	0,50	neutral	0,77	deleterious	-3,06	Deleterious	0,75	Deleterious	0,37	Deleterious
Q86UT6	NLRX1	Q86UT6_1-T388M	T	388	M	pM	deleterious	0,48	neutral	0,69	deleterious	0,18	neutral	0,63	deleterious	0,42	neutral	-1,65	Neutral	0,84	Deleterious	0,37	Deleterious
Q7Z7G8	VPS13B	Q7Z7G8_1-A1151V	A	1151	V	sF	neutral	0,53	neutral	0,76	deleterious	0,51	deleterious	0,50	neutral	0,90	deleterious	-1,83	Neutral	0,83	Deleterious	0,37	Deleterious
Q9H6Y2	WDR55	Q9H6Y2_1-R156W	R	156	W	pM	deleterious	0,72	deleterious	0,90	deleterious	0,69	deleterious	0,88	deleterious	0,42	neutral	-7,52	Deleterious	0,47	Neutral	0,37	Deleterious
E9PMC0	PCSK7	E9PMC0_1-P52L	P	52	L	sF	neutral	0,03	neutral	0,03	neutral	0,26	neutral	0,88	deleterious	0,01	neutral	-0,45	Neutral	0,92	Deleterious	0,38	Deleterious
Q8TB52	FBXO30	Q8TB52_1-G373R	G	373	R	pF	deleterious	0,57	deleterious	0,28	neutral	0,70	deleterious	0,75	deleterious	0,26	neutral	0,76	Neutral	0,99	Deleterious	0,38	Deleterious
Q16610	ECM1	Q16610_1-R392Q	R	392	Q	sF	neutral	0,55	neutral	0,90	deleterious	0,41	neutral	0,45	neutral	0,33	neutral	-2,51	Deleterious	0,79	Deleterious	0,38	Deleterious
P78333	GPC5	P78333_1-M133T	M	133	T	pM	deleterious	0,88	deleterious	0,76	deleterious	0,82	deleterious	0,63	deleterious	0,67	deleterious	-4,60	Deleterious	0,66	Neutral	0,38	Deleterious
Q9NRL2	BAZ1A	Q9NRL2_1-R98C	R	98	C	pF	deleterious	0,50	neutral	0,90	deleterious	0,36	neutral	0,88	deleterious	0,46	neutral	-5,51	Deleterious	0,60	Neutral	0,38	Deleterious
P07384	CAPN1	P07384_1-R481Q	R	481	Q	sF	neutral	0,66	deleterious	0,76	deleterious	0,70	deleterious	0,45	neutral	0,97	deleterious	-3,50	Deleterious	0,73	Neutral	0,38	Deleterious
Q9UBS4	DNAJB11	Q9UBS4_1-A297V	A	297	V	pM	deleterious	0,48	neutral	0,45	neutral	0,31	neutral	0,50	neutral	0,92	deleterious	-3,45	Deleterious	0,73	Neutral	0,38	Deleterious
Q9NUD7	C20orf96	Q9NUD7_1-G108W	G	108	W	pM	deleterious	0,72	deleterious	0,65	deleterious	0,58	deleterious	0,75	deleterious	0,24	neutral	-0,76	Neutral	0,90	Deleterious	0,38	Deleterious
Q8WZ42	TTN	Q8WZ42_1-R62C	R	62	C	pM	deleterious	0,88	deleterious	0,90	deleterious	0,53	deleterious	0,88	deleterious	0,68	deleterious	-5,11	Deleterious	0,63	Neutral	0,38	Deleterious
O75603	GCM2	O75603_1-G349E	G	349	E	pM	deleterious	0,25	neutral	0,21	neutral	0,45	neutral	0,75	deleterious	0,21	neutral	-3,49	Deleterious	0,73	Neutral	0,38	Deleterious
O95786	DDX58	O95786_1-G81D	G	81	D	pM	deleterious	0,08	neutral	0,42	neutral	0,35	neutral	0,63	deleterious	0,54	deleterious	-1,61	Neutral	0,85	Deleterious	0,38	Deleterious
O75962	TRIO	O75962_1-R1312W	R	1312	W	pM	deleterious	0,47	neutral	0,90	deleterious	0,33	neutral	0,88	deleterious	0,62	deleterious	-3,42	Deleterious	0,74	Neutral	0,38	Deleterious
E9PCT1	SRRM1	E9PCT1_1-P172S	P	172	S	sF	neutral	0,15	neutral	0,90	deleterious	0,89	deleterious	0,63	deleterious	0,71	deleterious	-1,81	Neutral	0,84	Deleterious	0,38	Deleterious
O15254	ACOX3	O15254_1-A192T	A	192	T	sM	neutral	0,88	deleterious	0,90	deleterious	0,90	deleterious	0,50	neutral	0,92	deleterious	-3,52	Deleterious	0,73	Neutral	0,38	Deleterious
F5GWH2	ACSL3	F5GWH2_1-N9S	N	9	S	sM	neutral	0,21	neutral	0,30	neutral	0,45	neutral	0,45	neutral	0,61	deleterious	-3,35	Deleterious	0,74	Deleterious	0,39	Deleterious
F5GZC2	SYT7	F5GZC2_1-N378S	N	378	S	pM	deleterious	0,88	deleterious	0,66	deleterious	0,84	deleterious	0,45	neutral	0,78	deleterious	-4,51	Deleterious	0,67	Neutral	0,39	Deleterious
P05771	PRKCB	P05771_1-D235N	D	235	N	sM	neutral	0,57	deleterious	0,62	deleterious	0,49	neutral	0,45	neutral	0,96	deleterious	-4,31	Deleterious	0,68	Neutral	0,39	Deleterious
D4PHA4	GPBP1	D4PHA4_2-R129C	R	129	C	sF	neutral	0,50	neutral	0,76	deleterious	0,23	neutral	0,88	deleterious	0,73	deleterious	-2,17	Neutral	0,82	Deleterious	0,39	Deleterious
Q6ZVH7	ESPNL	Q6ZVH7_1-T306M	T	306	M	sF	neutral	0,88	deleterious	0,90	deleterious	0,78	deleterious	0,63	deleterious	0,55	deleterious	-5,11	Deleterious	0,63	Neutral	0,39	Deleterious
F5H6C1	SYT7	F5H6C1_1-N453S	N	453	S	pM	deleterious	0,88	deleterious	0,66	deleterious	0,86	deleterious	0,45	neutral	0,78	deleterious	-4,53	Deleterious	0,67	Neutral	0,39	Deleterious
E5RJY3	SNAP91	E5RJY3_1-N50K	N	50	K	pM	deleterious	0,88	deleterious	0,72	deleterious	0,39	neutral	0,50	neutral	0,63	deleterious	-5,59	Deleterious	0,60	Neutral	0,39	Deleterious
F5H1N2	SYT7	F5H1N2_1-N542S	N	542	S	pM	deleterious	0,88	deleterious	0,66	deleterious	0,87	deleterious	0,45	neutral	0,78	deleterious	-4,55	Deleterious	0,67	Neutral	0,39	Deleterious
E9PQ80	TM9SF1;AL096870.1;RP11-468E2.1	E9PQ80_1-K79N	K	79	N	sF	neutral	0,88	deleterious	0,90	deleterious	0,90	deleterious	0,50	neutral	0,70	deleterious	-4,98	Deleterious	0,64	Neutral	0,39	Deleterious
E7EP65	ABI2	E7EP65_1-R373C	R	373	C	pM	deleterious	0,88	deleterious	0,90	deleterious	0,57	deleterious	0,88	deleterious	0,91	deleterious	-3,85	Deleterious	0,71	Neutral	0,39	Deleterious
C9JP00	MBNL1	C9JP00_1-V45A	V	45	A	pM	deleterious	0,62	deleterious	0,58	deleterious	0,38	neutral	0,50	neutral	0,51	deleterious	-2,89	Deleterious	0,77	Deleterious	0,39	Deleterious
Q9P287	BCCIP	Q9P287_1-V142F	V	142	F	pM	deleterious	0,66	deleterious	0,56	deleterious	0,45	neutral	0,63	deleterious	0,78	deleterious	-3,35	Deleterious	0,75	Deleterious	0,39	Deleterious
Q9HCS4	TCF7L1	Q9HCS4_1-D216Y	D	216	Y	pM	deleterious	0,88	deleterious	0,59	deleterious	0,56	deleterious	0,88	deleterious	0,82	deleterious	-5,17	Deleterious	0,63	Neutral	0,39	Deleterious
Q9H9A6	LRRC40	Q9H9A6_1-N543Y	N	543	Y	pM	deleterious	0,62	deleterious	0,37	neutral	0,60	deleterious	0,75	deleterious	0,48	neutral	-1,44	Neutral	0,87	Deleterious	0,39	Deleterious
C9JTY6	TAF6	C9JTY6_1-I71T	I	71	T	pM	deleterious	0,88	deleterious	0,63	deleterious	0,67	deleterious	0,63	deleterious	0,75	deleterious	-4,04	Deleterious	0,70	Neutral	0,39	Deleterious
Q9UK59	DBR1	Q9UK59_1-H226R	H	226	R	pF	deleterious	0,88	deleterious	0,90	deleterious	0,85	deleterious	0,50	neutral	0,83	deleterious	-7,97	Deleterious	0,45	Neutral	0,39	Deleterious
C9JSK5	PRKAR1B	C9JSK5_1-V177L	V	177	L	pM	deleterious	0,43	neutral	0,09	neutral	0,21	neutral	0,45	neutral	0,14	neutral	-0,80	Neutral	0,91	Deleterious	0,39	Deleterious
Q5TDI3	NUP133	Q5TDI3_1-A129V	A	129	V	pM	deleterious	0,22	neutral	0,18	neutral	0,38	neutral	0,50	neutral	0,49	neutral	-1,88	Neutral	0,84	Deleterious	0,39	Deleterious
P52895	AKR1C2	P52895_1-D112E	D	112	E	pM	deleterious	0,88	deleterious	0,90	deleterious	0,88	deleterious	0,41	neutral	0,51	deleterious	-3,72	Deleterious	0,72	Neutral	0,39	Deleterious
P49746	THBS3	P49746_1-D710N	D	710	N	pM	deleterious	0,41	neutral	0,90	deleterious	0,33	neutral	0,45	neutral	0,86	deleterious	-4,17	Deleterious	0,70	Neutral	0,39	Deleterious
C9JLM1	SETD5	C9JLM1_1-K59R	K	59	R	sM	neutral	0,50	neutral	0,90	deleterious	0,46	neutral	0,41	neutral	0,84	deleterious	-2,55	Deleterious	0,80	Deleterious	0,39	Deleterious
E9PEL9	SYNE1	E9PEL9_1-Y289C	Y	289	C	pM	deleterious	0,72	deleterious	0,90	deleterious	0,73	deleterious	0,75	deleterious	0,72	deleterious	-2,55	Deleterious	0,80	Deleterious	0,39	Deleterious
E7EWD3	ADAM23	E7EWD3_1-V329M	V	329	M	sM	neutral	0,36	neutral	0,90	deleterious	0,20	neutral	0,45	neutral	0,81	deleterious	-2,78	Deleterious	0,78	Deleterious	0,39	Deleterious
Q9C030	TRIM6	Q9C030_1-R320W	R	320	W	pF	deleterious	0,72	deleterious	0,56	deleterious	0,31	neutral	0,88	deleterious	0,36	neutral	-3,58	Deleterious	0,73	Neutral	0,40	Deleterious
Q5VV41	ARHGEF16	Q5VV41_1-R283W	R	283	W	pM	deleterious	0,72	deleterious	0,90	deleterious	0,33	neutral	0,88	deleterious	0,34	neutral	-6,51	Deleterious	0,55	Neutral	0,40	Deleterious
G3V1Q8	TAOK3	G3V1Q8_1-R172W	R	172	W	pM	deleterious	0,72	deleterious	0,17	neutral	0,16	neutral	0,88	deleterious	0,72	deleterious	-6,58	Deleterious	0,54	Neutral	0,40	Deleterious
F8VVK8	RPH3A	F8VVK8_1-R97C	R	97	C	pM	deleterious	0,66	deleterious	0,26	neutral	0,43	neutral	0,88	deleterious	0,76	deleterious	-4,23	Deleterious	0,69	Neutral	0,40	Deleterious
C9JG97	AAMP	C9JG97_1-I324F	I	324	F	sF	neutral	0,66	deleterious	0,56	deleterious	0,40	neutral	0,50	neutral	0,88	deleterious	-3,68	Deleterious	0,73	Neutral	0,40	Deleterious
C9JEH3	AAMP	C9JEH3_1-I344F	I	344	F	sF	neutral	0,66	deleterious	0,56	deleterious	0,41	neutral	0,50	neutral	0,88	deleterious	-3,68	Deleterious	0,73	Neutral	0,40	Deleterious
Q8IYB7	DIS3L2	Q8IYB7_1-F404L	F	404	L	pM	deleterious	0,42	neutral	0,13	neutral	0,26	neutral	0,50	neutral	0,44	neutral	-3,50	Deleterious	0,74	Deleterious	0,40	Deleterious
O95628	CNOT4	O95628_2-P499S	P	499	S	sM	neutral	0,28	neutral	0,67	deleterious	0,31	neutral	0,63	deleterious	0,52	deleterious	-2,12	Neutral	0,83	Deleterious	0,40	Deleterious
C9IYN1	TMEM39A	C9IYN1_1-N176S	N	176	S	sM	neutral	0,53	neutral	0,42	neutral	0,67	deleterious	0,45	neutral	0,52	deleterious	-1,27	Neutral	0,88	Deleterious	0,40	Deleterious
Q9NR56	MBNL1	Q9NR56_1-V45A	V	45	A	pM	deleterious	0,62	deleterious	0,58	deleterious	0,61	deleterious	0,50	neutral	0,51	deleterious	-2,88	Deleterious	0,78	Deleterious	0,40	Deleterious
Q9GZN1	ACTR6	Q9GZN1_1-Y117C	Y	117	C	pF	deleterious	0,88	deleterious	0,90	deleterious	0,78	deleterious	0,75	deleterious	0,82	deleterious	-7,99	Deleterious	0,46	Neutral	0,40	Deleterious
F6XM74	RFX3	F6XM74_1-Y135D	Y	135	D	sF	neutral	0,53	neutral	0,90	deleterious	0,76	deleterious	0,88	deleterious	0,85	deleterious	-4,15	Deleterious	0,70	Neutral	0,40	Deleterious
Q5JYC3	C20orf96	Q5JYC3_1-G73W	G	73	W	pM	deleterious	0,72	deleterious	0,65	deleterious	0,57	deleterious	0,75	deleterious	0,24	neutral	-0,70	Neutral	0,92	Deleterious	0,40	Deleterious
A5YKK6	CNOT1	A5YKK6_1-S879C	S	879	C	pM	deleterious	0,88	deleterious	0,90	deleterious	0,87	deleterious	0,63	deleterious	0,93	deleterious	-4,73	Deleterious	0,67	Neutral	0,40	Deleterious
E5RFH0	EIF3H	E5RFH0_1-V141M	V	141	M	sF	neutral	0,88	deleterious	0,90	deleterious	0,45	neutral	0,45	neutral	0,76	deleterious	-2,73	Deleterious	0,79	Deleterious	0,40	Deleterious
B5MDU3	PLEKHA8	B5MDU3_1-R60S	R	60	S	pM	deleterious	0,62	deleterious	0,90	deleterious	0,47	neutral	0,63	deleterious	0,82	deleterious	-5,72	Deleterious	0,61	Neutral	0,41	Deleterious
D6RBU4	PPIP5K2	D6RBU4_1-L232F	L	232	F	pM	deleterious	0,59	deleterious	0,58	deleterious	0,53	deleterious	0,50	neutral	0,58	deleterious	-3,99	Deleterious	0,72	Neutral	0,41	Deleterious
O14733	MAP2K7	O14733_1-D166E	D	166	E	pF	deleterious	0,88	deleterious	0,58	deleterious	0,30	neutral	0,41	neutral	0,75	deleterious	-3,85	Deleterious	0,73	Neutral	0,41	Deleterious
A6NCC9	TSSC4	A6NCC9_1-R60W	R	60	W	sM	neutral	0,72	deleterious	0,72	deleterious	0,60	deleterious	0,88	deleterious	0,32	neutral	-5,02	Deleterious	0,65	Neutral	0,41	Deleterious
C9JCS7	WDR26	C9JCS7_1-P95L	P	95	L	pM	deleterious	0,57	deleterious	0,90	deleterious	0,89	deleterious	0,88	deleterious	0,92	deleterious	-9,36	Deleterious	0,38	Neutral	0,41	Deleterious
Q96F86	EDC3	Q96F86_1-F213L	F	213	L	sF	neutral	0,72	deleterious	0,22	neutral	0,33	neutral	0,50	neutral	0,81	deleterious	-5,97	Deleterious	0,59	Neutral	0,41	Deleterious
J3QT39	CCDC14	J3QT39_1-I457T	I	457	T	pM	deleterious	0,15	neutral	0,12	neutral	0,43	neutral	0,63	deleterious	0,06	neutral	-3,07	Deleterious	0,78	Deleterious	0,41	Deleterious
Q9Y251	HPSE	Q9Y251_1-S256F	S	256	F	sF	neutral	0,30	neutral	0,17	neutral	0,88	deleterious	0,75	deleterious	0,05	neutral	-2,01	Neutral	0,84	Deleterious	0,41	Deleterious
F5H3M3	MANSC1	F5H3M3_1-Y255C	Y	255	C	pM	deleterious	0,38	neutral	0,39	neutral	0,68	deleterious	0,75	deleterious	0,22	neutral	-0,94	Neutral	0,91	Deleterious	0,41	Deleterious
E9PFM0	TRIM6	E9PFM0_1-R294W	R	294	W	pF	deleterious	0,72	deleterious	0,56	deleterious	0,34	neutral	0,88	deleterious	0,36	neutral	-3,56	Deleterious	0,75	Deleterious	0,41	Deleterious
F8VPD4	CAD	F8VPD4_1-V239A	V	239	A	pM	deleterious	0,10	neutral	0,10	neutral	0,25	neutral	0,50	neutral	0,14	neutral	-2,25	Neutral	0,83	Deleterious	0,41	Deleterious
P31321	PRKAR1B	P31321_1-V177L	V	177	L	pM	deleterious	0,43	neutral	0,09	neutral	0,23	neutral	0,45	neutral	0,14	neutral	-0,82	Neutral	0,92	Deleterious	0,41	Deleterious
P07451	CA3	P07451_1-D138N	D	138	N	pM	deleterious	0,41	neutral	0,90	deleterious	0,38	neutral	0,45	neutral	0,91	deleterious	-4,95	Deleterious	0,66	Neutral	0,41	Deleterious
Q8NBL1	POGLUT1	Q8NBL1_1-R226W	R	226	W	pF	deleterious	0,72	deleterious	0,90	deleterious	0,88	deleterious	0,88	deleterious	0,81	deleterious	-7,87	Deleterious	0,48	Neutral	0,41	Deleterious
H0YJ58	RPS6KL1	H0YJ58_1-Y58C	Y	58	C	sF	neutral	0,88	deleterious	0,90	deleterious	0,95	deleterious	0,75	deleterious	0,78	deleterious	-8,47	Deleterious	0,44	Neutral	0,41	Deleterious
C9IZS0	HDAC9	C9IZS0_1-P23L	P	23	L	pM	deleterious	0,88	deleterious	0,90	deleterious	0,68	deleterious	0,88	deleterious	0,96	deleterious	-5,51	Deleterious	0,63	Neutral	0,41	Deleterious
B4DK69	AKR1C2	B4DK69_1-D112E	D	112	E	pM	deleterious	0,88	deleterious	0,90	deleterious	0,82	deleterious	0,41	neutral	0,51	deleterious	-3,72	Deleterious	0,74	Deleterious	0,41	Deleterious
O14980	XPO1	O14980_1-L946V	L	946	V	sM	neutral	0,88	deleterious	0,90	deleterious	0,40	neutral	0,45	neutral	0,68	deleterious	-2,84	Deleterious	0,79	Deleterious	0,41	Deleterious
F8W6H6	MYO5A	F8W6H6_1-T653S	T	653	S	pM	deleterious	0,72	deleterious	0,76	deleterious	0,65	deleterious	0,45	neutral	0,93	deleterious	-3,71	Deleterious	0,74	Deleterious	0,41	Deleterious
Q86X10	RALGAPB	Q86X10_1-T730M	T	730	M	sM	neutral	0,34	neutral	0,69	deleterious	0,51	deleterious	0,63	deleterious	0,67	deleterious	-0,99	Neutral	0,91	Deleterious	0,42	Deleterious
C9J6D1	NAP1L4	C9J6D1_1-T24I	T	24	I	sM	neutral	0,47	neutral	0,24	neutral	0,25	neutral	0,63	deleterious	0,25	neutral	-1,34	Neutral	0,89	Deleterious	0,42	Deleterious
Q5SZ82	RMND1	Q5SZ82_1-N137S	N	137	S	sF	neutral	0,37	neutral	0,57	deleterious	0,12	neutral	0,45	neutral	0,78	deleterious	-4,58	Deleterious	0,69	Neutral	0,42	Deleterious
J3KNL5	GRAMD1B	J3KNL5_1-G313R	G	313	R	pF	deleterious	0,19	neutral	0,53	deleterious	0,74	deleterious	0,75	deleterious	0,30	neutral	-0,13	Neutral	0,97	Deleterious	0,42	Deleterious
Q9NWL6	ASNSD1	Q9NWL6_1-R341C	R	341	C	sM	neutral	0,66	deleterious	0,76	deleterious	0,64	deleterious	0,88	deleterious	0,50	deleterious	-5,68	Deleterious	0,62	Neutral	0,42	Deleterious
Q9P225	DNAH2	Q9P225_1-R3118W	R	3118	W	pM	deleterious	0,88	deleterious	0,90	deleterious	0,70	deleterious	0,88	deleterious	0,81	deleterious	-6,31	Deleterious	0,58	Neutral	0,42	Deleterious
B1AKN3	RERE	B1AKN3_1-K399N	K	399	N	sF	neutral	0,41	neutral	0,90	deleterious	0,60	deleterious	0,50	neutral	0,70	deleterious	-3,70	Deleterious	0,74	Deleterious	0,42	Deleterious
Q66GS9	CEP135	Q66GS9_1-S947P	S	947	P	pM	deleterious	0,43	neutral	0,90	deleterious	0,85	deleterious	0,63	deleterious	0,87	deleterious	-3,69	Deleterious	0,75	Deleterious	0,42	Deleterious
C9J6G4	WFIKKN2	C9J6G4_1-R308C	R	308	C	sF	neutral	0,88	deleterious	0,90	deleterious	0,98	deleterious	0,88	deleterious	0,68	deleterious	-5,18	Deleterious	0,65	Neutral	0,42	Deleterious
Q14678	KANK1	Q14678_1-C581Y	C	581	Y	pM	deleterious	0,55	neutral	0,67	deleterious	0,76	deleterious	0,75	deleterious	0,39	neutral	-3,95	Deleterious	0,73	Neutral	0,42	Deleterious
Q6P2Q9	PRPF8	Q6P2Q9_2-P335S	P	335	S	pM	deleterious	0,66	deleterious	0,57	deleterious	0,53	deleterious	0,63	deleterious	0,72	deleterious	-6,12	Deleterious	0,59	Neutral	0,42	Deleterious
Q8N8Q3	ENDOV	Q8N8Q3_1-M119I	M	119	I	sM	neutral	0,34	neutral	0,19	neutral	0,29	neutral	0,45	neutral	0,34	neutral	-1,55	Neutral	0,88	Deleterious	0,42	Deleterious
F8WAI8	ZBTB40	F8WAI8_2-G805R	G	805	R	pF	deleterious	0,88	deleterious	0,90	deleterious	0,28	neutral	0,75	deleterious	0,54	deleterious	-7,68	Deleterious	0,50	Neutral	0,42	Deleterious
Q96QZ7	MAGI1	Q96QZ7_1-V694M	V	694	M	sF	neutral	0,55	neutral	0,90	deleterious	0,51	deleterious	0,45	neutral	0,89	deleterious	-2,55	Deleterious	0,82	Deleterious	0,42	Deleterious
Q9HCE1	MOV10	Q9HCE1_1-Q869R	Q	869	R	sF	neutral	0,88	deleterious	0,90	deleterious	0,87	deleterious	0,45	neutral	0,89	deleterious	-3,82	Deleterious	0,74	Deleterious	0,43	Deleterious
Q9BYU1	PBX4	Q9BYU1_1-A247T	A	247	T	pM	deleterious	0,88	deleterious	0,90	deleterious	0,58	deleterious	0,50	neutral	0,90	deleterious	-3,68	Deleterious	0,75	Deleterious	0,43	Deleterious
E7EQY3	PSG5	E7EQY3_1-S103F	S	103	F	sM	neutral	0,33	neutral	0,59	deleterious	0,36	neutral	0,75	deleterious	0,28	neutral	-3,55	Deleterious	0,76	Deleterious	0,43	Deleterious
C9JR00	PRKAR1B	C9JR00_1-V122L	V	122	L	pM	deleterious	0,43	neutral	0,09	neutral	0,27	neutral	0,45	neutral	0,14	neutral	-0,64	Neutral	0,94	Deleterious	0,43	Deleterious
F8VP47	RPH3A	F8VP47_1-R48C	R	48	C	pM	deleterious	0,66	deleterious	0,26	neutral	0,48	neutral	0,88	deleterious	0,76	deleterious	-3,58	Deleterious	0,76	Deleterious	0,43	Deleterious
C9J7C4	TAF6	C9J7C4_1-I71T	I	71	T	pM	deleterious	0,88	deleterious	0,63	deleterious	0,60	deleterious	0,63	deleterious	0,75	deleterious	-4,05	Deleterious	0,73	Neutral	0,43	Deleterious
Q8IY37	DHX37	Q8IY37_1-S177L	S	177	L	sM	neutral	0,36	neutral	0,49	neutral	0,48	neutral	0,75	deleterious	0,32	neutral	-2,80	Deleterious	0,81	Deleterious	0,43	Deleterious
Q9Y2B0	RP11-977G19.10;CNPY2	Q9Y2B0_1-K162N	K	162	N	pM	deleterious	0,29	neutral	0,24	neutral	0,31	neutral	0,50	neutral	0,49	neutral	-3,21	Deleterious	0,78	Deleterious	0,43	Deleterious
Q8IZC6	COL27A1	Q8IZC6_1-G315R	G	315	R	pM	deleterious	0,38	neutral	0,03	neutral	0,44	neutral	0,75	deleterious	0,09	neutral	-0,34	Neutral	0,97	Deleterious	0,43	Deleterious
F8VNW3	RPH3A	F8VNW3_1-R97C	R	97	C	pM	deleterious	0,66	deleterious	0,26	neutral	0,30	neutral	0,88	deleterious	0,76	deleterious	-5,47	Deleterious	0,64	Neutral	0,43	Deleterious
A2A3E3	PCDH15	A2A3E3_1-G1081E	G	1081	E	pM	deleterious	0,11	neutral	0,67	deleterious	0,14	neutral	0,75	deleterious	0,13	neutral	-1,61	Neutral	0,89	Deleterious	0,43	Deleterious
C9J1K7	LPP	C9J1K7_1-P71S	P	71	S	sF	neutral	0,22	neutral	0,60	deleterious	0,60	deleterious	0,63	deleterious	0,57	deleterious	-7,36	Deleterious	0,52	Neutral	0,43	Deleterious
O75821	EIF3G	O75821_1-A283T	A	283	T	pM	deleterious	0,88	deleterious	0,90	deleterious	0,69	deleterious	0,50	neutral	0,80	deleterious	-3,76	Deleterious	0,75	Deleterious	0,43	Deleterious
Q96PX9	PLEKHG4B	Q96PX9_1-R1075W	R	1075	W	sF	neutral	0,72	deleterious	0,90	deleterious	0,47	neutral	0,88	deleterious	0,59	deleterious	-4,40	Deleterious	0,71	Neutral	0,43	Deleterious
Q6WRX3	ZYG11A	Q6WRX3_1-P205S	P	205	S	sF	neutral	0,39	neutral	0,45	neutral	0,53	deleterious	0,63	deleterious	0,93	deleterious	-5,69	Deleterious	0,63	Neutral	0,43	Deleterious
E5RGU4	EIF3H	E5RGU4_1-V133M	V	133	M	sF	neutral	0,88	deleterious	0,90	deleterious	0,71	deleterious	0,45	neutral	0,76	deleterious	-2,85	Deleterious	0,81	Deleterious	0,43	Deleterious
Q8WW32	HMGB4	Q8WW32_1-S46L	S	46	L	sF	neutral	0,88	deleterious	0,90	deleterious	0,74	deleterious	0,75	deleterious	0,82	deleterious	-5,17	Deleterious	0,66	Neutral	0,44	Deleterious
Q8N7X0	C6orf103	Q8N7X0_1-I1531S	I	1531	S	sM	neutral	0,88	deleterious	0,72	deleterious	0,45	neutral	0,75	deleterious	0,20	neutral	-0,58	Neutral	0,95	Deleterious	0,44	Deleterious
Q8NEM0	MCPH1	Q8NEM0_1-T59A	T	59	A	sF	neutral	0,88	deleterious	0,90	deleterious	0,87	deleterious	0,50	neutral	0,87	deleterious	-3,97	Deleterious	0,74	Deleterious	0,44	Deleterious
Q6Q6R5	CRIP3	Q6Q6R5_1-H44R	H	44	R	sM	neutral	0,59	deleterious	0,90	deleterious	0,82	deleterious	0,50	neutral	0,75	deleterious	-4,88	Deleterious	0,68	Neutral	0,44	Deleterious
C9JU82	CCDC14	C9JU82_1-I117T	I	117	T	pM	deleterious	0,15	neutral	0,12	neutral	0,60	deleterious	0,63	deleterious	0,06	neutral	-2,85	Deleterious	0,81	Deleterious	0,44	Deleterious
Q5T7N2	L1TD1	Q5T7N2_1-C45R	C	45	R	pM	deleterious	0,21	neutral	0,30	neutral	0,67	deleterious	0,88	deleterious	0,09	neutral	-1,06	Neutral	0,93	Deleterious	0,44	Deleterious
E7ENN3	SYNE1	E7ENN3_1-Y282C	Y	282	C	pM	deleterious	0,72	deleterious	0,90	deleterious	0,79	deleterious	0,75	deleterious	0,72	deleterious	-2,55	Deleterious	0,83	Deleterious	0,44	Deleterious
B4DEI9	HEY1	B4DEI9_1-S172L	S	172	L	pM	deleterious	0,20	neutral	0,41	neutral	0,66	deleterious	0,75	deleterious	0,61	deleterious	-2,73	Deleterious	0,82	Deleterious	0,44	Deleterious
O75153	KIAA0664	O75153_1-A1088T	A	1088	T	sM	neutral	0,53	neutral	0,90	deleterious	0,54	deleterious	0,50	neutral	0,96	deleterious	-3,07	Deleterious	0,80	Deleterious	0,44	Deleterious
C9JUZ5	PEX5L	C9JUZ5_1-D107N	D	107	N	pM	deleterious	0,72	deleterious	0,90	deleterious	0,60	deleterious	0,45	neutral	0,97	deleterious	-5,00	Deleterious	0,68	Neutral	0,44	Deleterious
P27708	CAD	P27708_1-V239A	V	239	A	pM	deleterious	0,10	neutral	0,10	neutral	0,18	neutral	0,50	neutral	0,14	neutral	-2,21	Neutral	0,86	Deleterious	0,44	Deleterious
Q16649	NFIL3	Q16649_1-L46R	L	46	R	pM	deleterious	0,44	neutral	0,34	neutral	0,43	neutral	0,75	deleterious	0,89	deleterious	-0,42	Neutral	0,97	Deleterious	0,45	Deleterious
Q02108	GUCY1A3	Q02108_1-M364K	M	364	K	pF	deleterious	0,88	deleterious	0,72	deleterious	0,61	deleterious	0,63	deleterious	0,73	deleterious	-4,52	Deleterious	0,71	Neutral	0,45	Deleterious
B4DDW8	FAM45A	B4DDW8_1-G141S	G	141	S	pM	deleterious	0,66	deleterious	0,90	deleterious	0,52	deleterious	0,50	neutral	0,96	deleterious	-4,33	Deleterious	0,72	Neutral	0,45	Deleterious
Q6ZQX6	TPK1	Q6ZQX6_1-G169R	G	169	R	pM	deleterious	0,32	neutral	0,90	deleterious	0,36	neutral	0,75	deleterious	0,94	deleterious	-3,97	Deleterious	0,75	Deleterious	0,45	Deleterious
Q9NUA8	ZBTB40	Q9NUA8_2-G917R	G	917	R	pF	deleterious	0,88	deleterious	0,90	deleterious	0,46	neutral	0,75	deleterious	0,54	deleterious	-7,94	Deleterious	0,50	Neutral	0,45	Deleterious
P82675	MRPS5	P82675_1-G138S	G	138	S	pM	deleterious	0,41	neutral	0,42	neutral	0,21	neutral	0,50	neutral	0,60	deleterious	-1,40	Neutral	0,91	Deleterious	0,45	Deleterious
Q04637	EIF4G1	Q04637_2-K922Q	K	922	Q	pF	deleterious	0,39	neutral	0,90	deleterious	0,13	neutral	0,45	neutral	0,90	deleterious	-3,57	Deleterious	0,77	Deleterious	0,45	Deleterious
Q8N556	AFAP1	Q8N556_1-A230T	A	230	T	pM	deleterious	0,53	neutral	0,90	deleterious	0,79	deleterious	0,50	neutral	0,89	deleterious	-3,05	Deleterious	0,81	Deleterious	0,45	Deleterious
Q6ZUX3	FAM179A	Q6ZUX3_1-A873V	A	873	V	sF	neutral	0,51	neutral	0,26	neutral	0,49	neutral	0,50	neutral	0,41	neutral	-2,98	Deleterious	0,81	Deleterious	0,45	Deleterious
O75182	SIN3B	O75182_1-S432L	S	432	L	pM	deleterious	0,57	deleterious	0,03	neutral	0,39	neutral	0,75	deleterious	0,07	neutral	-0,40	Neutral	0,97	Deleterious	0,45	Deleterious
Q14457	BECN1	Q14457_1-C159R	C	159	R	sF	neutral	0,24	neutral	0,63	deleterious	0,34	neutral	0,88	deleterious	0,51	deleterious	-3,93	Deleterious	0,75	Deleterious	0,45	Deleterious
J3KN75	TBC1D8B	J3KN75_1-R759H	R	759	H	pM	deleterious	0,88	deleterious	0,90	deleterious	0,68	deleterious	0,50	neutral	0,85	deleterious	-4,44	Deleterious	0,72	Neutral	0,45	Deleterious
P46778	RPL21	P46778_1-H54R	H	54	R	pM	deleterious	0,72	deleterious	0,24	neutral	0,50	deleterious	0,50	neutral	0,57	deleterious	-6,44	Deleterious	0,59	Neutral	0,45	Deleterious
Q70IA8	MOBKL2C	Q70IA8_1-I173F	I	173	F	sF	neutral	0,66	deleterious	0,53	deleterious	0,25	neutral	0,50	neutral	0,97	deleterious	-3,00	Deleterious	0,81	Deleterious	0,45	Deleterious
F5H018	RAN	F5H018_1-T89I	T	89	I	pM	deleterious	0,88	deleterious	0,90	deleterious	0,83	deleterious	0,63	deleterious	0,80	deleterious	-5,54	Deleterious	0,65	Neutral	0,45	Deleterious
E5RIT6	RPL26L1	E5RIT6_1-R115Q	R	115	Q	sF	neutral	0,88	deleterious	0,21	neutral	0,84	deleterious	0,45	neutral	0,61	deleterious	-3,89	Deleterious	0,76	Deleterious	0,45	Deleterious
Q2QGD7	ZXDC	Q2QGD7_1-T589M	T	589	M	pM	deleterious	0,72	deleterious	0,63	deleterious	0,55	deleterious	0,63	deleterious	0,29	neutral	-2,52	Deleterious	0,84	Deleterious	0,45	Deleterious
Q5VV67	PPRC1	Q5VV67_1-P1551L	P	1551	L	pM	deleterious	0,57	deleterious	0,76	deleterious	0,35	neutral	0,88	deleterious	0,71	deleterious	-2,74	Deleterious	0,83	Deleterious	0,45	Deleterious
Q96JA3	PLEKHA8	Q96JA3_1-R60S	R	60	S	pM	deleterious	0,62	deleterious	0,90	deleterious	0,56	deleterious	0,63	deleterious	0,82	deleterious	-5,72	Deleterious	0,64	Neutral	0,45	Deleterious
J3KQS5	PLEKHA8	J3KQS5_1-R86S	R	86	S	pM	deleterious	0,62	deleterious	0,90	deleterious	0,63	deleterious	0,63	deleterious	0,82	deleterious	-5,72	Deleterious	0,64	Neutral	0,45	Deleterious
E7EVG6	PPRC1	E7EVG6_1-P1287L	P	1287	L	pM	deleterious	0,57	deleterious	0,76	deleterious	0,38	neutral	0,88	deleterious	0,71	deleterious	-2,74	Deleterious	0,83	Deleterious	0,46	Deleterious
G3V2J9	TTLL5	G3V2J9_1-K550R	K	550	R	pM	deleterious	0,13	neutral	0,15	neutral	0,57	deleterious	0,41	neutral	0,44	neutral	-0,20	Neutral	0,99	Deleterious	0,46	Deleterious
E5RJT0	EIF3H	E5RJT0_1-V85M	V	85	M	sF	neutral	0,88	deleterious	0,90	deleterious	0,75	deleterious	0,45	neutral	0,76	deleterious	-2,83	Deleterious	0,83	Deleterious	0,46	Deleterious
Q5JS54	PSMG4	Q5JS54_1-D73N	D	73	N	pM	deleterious	0,39	neutral	0,90	deleterious	0,30	neutral	0,45	neutral	0,57	deleterious	-2,49	Neutral	0,85	Deleterious	0,46	Deleterious
O76003	GLRX3	O76003_1-P145A	P	145	A	sF	neutral	0,66	deleterious	0,33	neutral	0,57	deleterious	0,63	deleterious	0,62	deleterious	-6,08	Deleterious	0,62	Neutral	0,46	Deleterious
E9PFG7	OGDH	E9PFG7_1-V339G	V	339	G	pF	deleterious	0,88	deleterious	0,67	deleterious	0,84	deleterious	0,88	deleterious	0,91	deleterious	-6,61	Deleterious	0,59	Neutral	0,46	Deleterious
P07814	EPRS	P07814_1-R339Q	R	339	Q	pM	deleterious	0,88	deleterious	0,90	deleterious	0,89	deleterious	0,45	neutral	0,97	deleterious	-3,22	Deleterious	0,80	Deleterious	0,46	Deleterious
F8W1A3	RPH3A	F8W1A3_1-R97C	R	97	C	pM	deleterious	0,66	deleterious	0,26	neutral	0,31	neutral	0,88	deleterious	0,76	deleterious	-5,43	Deleterious	0,66	Neutral	0,46	Deleterious
B7Z5J4	CPA4	B7Z5J4_1-L115F	L	115	F	sF	neutral	0,40	neutral	0,90	deleterious	0,58	deleterious	0,50	neutral	0,75	deleterious	-3,64	Deleterious	0,78	Deleterious	0,46	Deleterious
P42224	STAT1	P42224_1-G416S	G	416	S	pM	deleterious	0,41	neutral	0,69	deleterious	0,21	neutral	0,50	neutral	0,90	deleterious	-4,00	Deleterious	0,75	Deleterious	0,46	Deleterious
D4PHA4	GPBP1	D4PHA4_1-R312Q	R	312	Q	pM	deleterious	0,57	deleterious	0,33	neutral	0,71	deleterious	0,45	neutral	0,84	deleterious	-2,77	Deleterious	0,83	Deleterious	0,46	Deleterious
Q15238	PSG5	Q15238_1-S103F	S	103	F	sM	neutral	0,33	neutral	0,59	deleterious	0,47	neutral	0,75	deleterious	0,28	neutral	-3,56	Deleterious	0,78	Deleterious	0,46	Deleterious
B4DKF0	NTNG1	B4DKF0_1-T135I	T	135	I	pF	deleterious	0,88	deleterious	0,90	deleterious	0,64	deleterious	0,63	deleterious	0,81	deleterious	-4,79	Deleterious	0,71	Neutral	0,46	Deleterious
F8VQY0	ATP5B	F8VQY0_1-I216T	I	216	T	sM	neutral	0,88	deleterious	0,72	deleterious	0,82	deleterious	0,63	deleterious	0,87	deleterious	-3,60	Deleterious	0,78	Deleterious	0,47	Deleterious
Q5BKY1	LRRC10	Q5BKY1_1-L110F	L	110	F	sM	neutral	0,41	neutral	0,90	deleterious	0,67	deleterious	0,50	neutral	0,83	deleterious	-3,28	Deleterious	0,80	Deleterious	0,47	Deleterious
Q15139	PRKD1	Q15139_1-R441W	R	441	W	pM	deleterious	0,88	deleterious	0,76	deleterious	0,67	deleterious	0,88	deleterious	0,65	deleterious	-6,35	Deleterious	0,61	Neutral	0,47	Deleterious
Q8TEA7	TBCK	Q8TEA7_3-R347G	R	347	G	pF	deleterious	0,72	deleterious	0,54	deleterious	0,44	neutral	0,75	deleterious	0,76	deleterious	-4,46	Deleterious	0,73	Neutral	0,47	Deleterious
F8W9S7	GAPVD1	F8W9S7_1-A1239E	A	1239	E	pMsF	deleterious	0,72	deleterious	0,90	deleterious	0,29	neutral	0,63	deleterious	0,96	deleterious	-4,16	Deleterious	0,75	Deleterious	0,47	Deleterious
P59923	ZNF445	P59923_1-P752L	P	752	L	pM	deleterious	0,62	deleterious	0,51	deleterious	0,89	deleterious	0,88	deleterious	0,53	deleterious	-2,67	Deleterious	0,85	Deleterious	0,47	Deleterious
B4DV51	RAN	B4DV51_1-T5I	T	5	I	pM	deleterious	0,88	deleterious	0,90	deleterious	0,84	deleterious	0,63	deleterious	0,80	deleterious	-5,39	Deleterious	0,68	Neutral	0,48	Deleterious
Q99487	PAFAH2	Q99487_1-L361V	L	361	V	sF	neutral	0,57	deleterious	0,76	deleterious	0,35	neutral	0,45	neutral	0,57	deleterious	-2,13	Neutral	0,88	Deleterious	0,48	Deleterious
F8W9C3	CSMD1	F8W9C3_1-Q2255R	Q	2255	R	pM	deleterious	0,17	neutral	0,51	deleterious	0,26	neutral	0,45	neutral	0,04	neutral	-1,66	Neutral	0,91	Deleterious	0,48	Deleterious
Q9P255	ZNF492	Q9P255_1-F122C	F	122	C	sF	neutral	0,88	deleterious	0,90	deleterious	0,75	deleterious	0,75	deleterious	0,34	neutral	-5,89	Deleterious	0,65	Neutral	0,48	Deleterious
O15075	DCLK1	O15075_1-T107K	T	107	K	pM	deleterious	0,48	neutral	0,34	neutral	0,12	neutral	0,63	deleterious	0,69	deleterious	-2,05	Neutral	0,89	Deleterious	0,48	Deleterious
P00519	ABL1	P00519_2-T117M	T	117	M	pF	deleterious	0,88	deleterious	0,90	deleterious	0,68	deleterious	0,63	deleterious	0,95	deleterious	-5,62	Deleterious	0,67	Neutral	0,48	Deleterious
P59047	NLRP5	P59047_1-R530C	R	530	C	pM	deleterious	0,57	deleterious	0,64	deleterious	0,38	neutral	0,88	deleterious	0,36	neutral	-1,55	Neutral	0,92	Deleterious	0,48	Deleterious
E9PRM7	SLC22A18	E9PRM7_1-S135F	S	135	F	pM	deleterious	0,10	neutral	0,51	deleterious	0,43	neutral	0,75	deleterious	0,20	neutral	-2,25	Neutral	0,88	Deleterious	0,48	Deleterious
Q2NKX8	ERCC6L	Q2NKX8_1-Q932H	Q	932	H	pM	deleterious	0,34	neutral	0,07	neutral	0,29	neutral	0,50	neutral	0,25	neutral	-1,30	Neutral	0,94	Deleterious	0,48	Deleterious
F8VPV9	ATP5B	F8VPV9_1-I502T	I	502	T	sM	neutral	0,88	deleterious	0,72	deleterious	0,74	deleterious	0,63	deleterious	0,87	deleterious	-1,96	Neutral	0,90	Deleterious	0,48	Deleterious
P57081	WDR4	P57081_1-T369I	T	369	I	pM	deleterious	0,66	deleterious	0,42	neutral	0,81	deleterious	0,63	deleterious	0,39	neutral	-2,66	Deleterious	0,86	Deleterious	0,48	Deleterious
Q9NXZ1	SAGE1	Q9NXZ1_1-R228W	R	228	W	pM	deleterious	0,72	deleterious	0,60	deleterious	0,59	deleterious	0,88	deleterious	0,23	neutral	-0,87	Neutral	0,97	Deleterious	0,48	Deleterious
Q9NUA8	ZBTB40	Q9NUA8_1-F71S	F	71	S	sM	neutral	0,88	deleterious	0,90	deleterious	0,96	deleterious	0,75	deleterious	0,86	deleterious	-1,66	Neutral	0,92	Deleterious	0,49	Deleterious
Q9BUQ8	DDX23	Q9BUQ8_1-A706V	A	706	V	pM	deleterious	0,23	neutral	0,90	deleterious	0,12	neutral	0,50	neutral	0,97	deleterious	-3,90	Deleterious	0,78	Deleterious	0,49	Deleterious
E9PC55	PSG5	E9PC55_1-S103F	S	103	F	sM	neutral	0,33	neutral	0,59	deleterious	0,46	neutral	0,75	deleterious	0,28	neutral	-4,60	Deleterious	0,74	Neutral	0,49	Deleterious
J3KQE5	RAN	J3KQE5_1-T111I	T	111	I	pM	deleterious	0,88	deleterious	0,90	deleterious	0,76	deleterious	0,63	deleterious	0,80	deleterious	-5,68	Deleterious	0,67	Neutral	0,49	Deleterious
P78527	PRKDC	P78527_1-P372L	P	372	L	pM	deleterious	0,88	deleterious	0,90	deleterious	0,69	deleterious	0,88	deleterious	0,74	deleterious	-7,42	Deleterious	0,56	Neutral	0,49	Deleterious
B3KS98	EIF3H	B3KS98_1-V131M	V	131	M	sF	neutral	0,88	deleterious	0,90	deleterious	0,74	deleterious	0,45	neutral	0,76	deleterious	-2,85	Deleterious	0,85	Deleterious	0,49	Deleterious
Q8IVL8	CPO	Q8IVL8_1-I113F	I	113	F	sF	neutral	0,88	deleterious	0,43	neutral	0,97	deleterious	0,50	neutral	0,82	deleterious	-3,67	Deleterious	0,80	Deleterious	0,49	Deleterious
Q6KB66	KRT80	Q6KB66_1-I313N	I	313	N	pF	deleterious	0,88	deleterious	0,90	deleterious	0,66	deleterious	0,88	deleterious	0,82	deleterious	-6,57	Deleterious	0,62	Neutral	0,49	Deleterious
P12036	NEFH	P12036_1-L332P	L	332	P	sM	neutral	0,88	deleterious	0,90	deleterious	0,69	deleterious	0,88	deleterious	0,56	deleterious	-5,90	Deleterious	0,66	Neutral	0,50	Deleterious
P51003	PAPOLA	P51003_1-P624L	P	624	L	pMsF	deleterious	0,28	neutral	0,22	neutral	0,67	deleterious	0,88	deleterious	0,35	neutral	-1,16	Neutral	0,96	Deleterious	0,50	Deleterious
Q9H0H3	KLHL25	Q9H0H3_1-Q463R	Q	463	R	pM	deleterious	0,88	deleterious	0,90	deleterious	0,84	deleterious	0,45	neutral	0,66	deleterious	-2,81	Deleterious	0,86	Deleterious	0,50	Deleterious
P09466	PAEP	P09466_1-V75F	V	75	F	pF	deleterious	0,62	deleterious	0,50	deleterious	0,66	deleterious	0,63	deleterious	0,05	neutral	-2,11	Neutral	0,90	Deleterious	0,50	Deleterious
E7ERG9	CCDC129	E7ERG9_1-R103T	R	103	T	sM	neutral	0,07	neutral	0,90	deleterious	0,66	deleterious	0,63	deleterious	0,83	deleterious	-2,74	Deleterious	0,86	Deleterious	0,50	Deleterious
Q9NRJ4	TULP4	Q9NRJ4_1-V1326G	V	1326	G	pM	deleterious	0,72	deleterious	0,47	neutral	0,59	deleterious	0,88	deleterious	0,52	deleterious	-3,23	Deleterious	0,83	Deleterious	0,50	Deleterious
E7ETT4	PCCB	E7ETT4_1-N395S	N	395	S	sF	neutral	0,88	deleterious	0,90	deleterious	0,73	deleterious	0,45	neutral	0,85	deleterious	-4,64	Deleterious	0,74	Deleterious	0,50	Deleterious
C9J5C8	LPP	C9J5C8_1-P71S	P	71	S	sF	neutral	0,22	neutral	0,60	deleterious	0,24	neutral	0,63	deleterious	0,57	deleterious	-7,36	Deleterious	0,57	Neutral	0,50	Deleterious
P26358	DNMT1	P26358_1-R650C	R	650	C	sM	neutral	0,88	deleterious	0,90	deleterious	0,55	deleterious	0,88	deleterious	0,76	deleterious	-6,50	Deleterious	0,62	Neutral	0,50	Deleterious
Q6ZMV9	KIF6	Q6ZMV9_1-E474K	E	474	K	sM	neutral	0,32	neutral	0,90	deleterious	0,51	deleterious	0,45	neutral	0,89	deleterious	-3,48	Deleterious	0,82	Deleterious	0,50	Deleterious
C9JE98	NCOR2	C9JE98_3-K526R	K	526	R	sF	neutral	0,57	deleterious	0,67	deleterious	0,15	neutral	0,41	neutral	0,34	neutral	-1,89	Neutral	0,92	Deleterious	0,50	Deleterious
P08254	MMP3	P08254_1-D350A	D	350	A	pM	deleterious	0,88	deleterious	0,72	deleterious	0,78	deleterious	0,75	deleterious	0,69	deleterious	-7,36	Deleterious	0,57	Neutral	0,50	Deleterious
O15041	SEMA3E	O15041_1-F353I	F	353	I	sM	neutral	0,88	deleterious	0,90	deleterious	0,96	deleterious	0,50	neutral	0,95	deleterious	-5,85	Deleterious	0,67	Neutral	0,50	Deleterious
C9JBL4	GLRA2	C9JBL4_1-N120S	N	120	S	pM	deleterious	0,88	deleterious	0,76	deleterious	0,90	deleterious	0,45	neutral	0,87	deleterious	-4,87	Deleterious	0,73	Neutral	0,50	Deleterious
E9PF59	DPP6	E9PF59_1-A250T	A	250	T	pF	deleterious	0,88	deleterious	0,90	deleterious	0,76	deleterious	0,50	neutral	0,80	deleterious	-3,44	Deleterious	0,82	Deleterious	0,50	Deleterious
F8WBA3	PRKD1	F8WBA3_1-R449W	R	449	W	pM	deleterious	0,88	deleterious	0,76	deleterious	0,63	deleterious	0,88	deleterious	0,65	deleterious	-6,35	Deleterious	0,64	Neutral	0,50	Deleterious
Q9UQ35	SRRM2	Q9UQ35_1-S1579Y	S	1579	Y	pF	deleterious	0,88	deleterious	0,72	deleterious	0,59	deleterious	0,75	deleterious	0,35	neutral	-1,16	Neutral	0,96	Deleterious	0,50	Deleterious
Q12965	MYO1E	Q12965_1-D251N	D	251	N	pM	deleterious	0,88	deleterious	0,90	deleterious	0,81	deleterious	0,45	neutral	0,96	deleterious	-4,75	Deleterious	0,74	Neutral	0,51	Deleterious
P24043	LAMA2	P24043_1-D299A	D	299	A	sM	neutral	0,62	deleterious	0,51	deleterious	0,45	neutral	0,75	deleterious	0,80	deleterious	-6,24	Deleterious	0,65	Neutral	0,51	Deleterious
B5MDF5	RAN	B5MDF5_1-T110I	T	110	I	pM	deleterious	0,88	deleterious	0,90	deleterious	0,76	deleterious	0,63	deleterious	0,80	deleterious	-5,68	Deleterious	0,68	Neutral	0,51	Deleterious
Q6XZF7	DNMBP	Q6XZF7_1-T506I	T	506	I	sM	neutral	0,35	neutral	0,11	neutral	0,71	deleterious	0,63	deleterious	0,30	neutral	-1,01	Neutral	0,98	Deleterious	0,51	Deleterious
F5H228	TRIO	F5H228_1-K1382M	K	1382	M	pF	deleterious	0,88	deleterious	0,90	deleterious	0,75	deleterious	0,63	deleterious	0,64	deleterious	-5,00	Deleterious	0,73	Neutral	0,51	Deleterious
Q14997	PSME4	Q14997_1-L876R	L	876	R	pM	deleterious	0,26	neutral	0,69	deleterious	0,78	deleterious	0,75	deleterious	0,89	deleterious	-0,93	Neutral	0,98	Deleterious	0,51	Deleterious
Q5TBG1	NEK6	Q5TBG1_1-R195C	R	195	C	sM	neutral	0,88	deleterious	0,90	deleterious	0,77	deleterious	0,88	deleterious	0,96	deleterious	-7,25	Deleterious	0,59	Neutral	0,51	Deleterious
Q13685	AAMP	Q13685_1-I343F	I	343	F	sF	neutral	0,66	deleterious	0,56	deleterious	0,61	deleterious	0,50	neutral	0,88	deleterious	-3,68	Deleterious	0,81	Deleterious	0,51	Deleterious
Q5W0J8	ECHDC3	Q5W0J8_1-A122V	A	122	V	pM	deleterious	0,55	neutral	0,56	deleterious	0,57	deleterious	0,50	neutral	0,85	deleterious	-3,17	Deleterious	0,85	Deleterious	0,51	Deleterious
Q9BU70	C9orf156	Q9BU70_1-P166L	P	166	L	pM	deleterious	0,88	deleterious	0,90	deleterious	0,41	neutral	0,88	deleterious	0,97	deleterious	-5,99	Deleterious	0,67	Neutral	0,52	Deleterious
Q9UBZ4	APEX2	Q9UBZ4_1-A83T	A	83	T	pM	deleterious	0,72	deleterious	0,90	deleterious	0,65	deleterious	0,50	neutral	0,96	deleterious	-3,33	Deleterious	0,84	Deleterious	0,52	Deleterious
P54868	HMGCS2	P54868_1-F364L	F	364	L	sF	neutral	0,88	deleterious	0,90	deleterious	0,56	deleterious	0,50	neutral	0,93	deleterious	-5,57	Deleterious	0,70	Neutral	0,52	Deleterious
C9J0D1	H2AFV	C9J0D1_1-R81C	R	81	C	pM	deleterious	0,66	deleterious	0,39	neutral	0,55	deleterious	0,88	deleterious	0,83	deleterious	-7,65	Deleterious	0,56	Neutral	0,52	Deleterious
O95631	NTN1	O95631_1-A449D	A	449	D	pM	deleterious	0,21	neutral	0,64	deleterious	0,72	deleterious	0,75	deleterious	0,95	deleterious	-4,51	Deleterious	0,76	Deleterious	0,52	Deleterious
Q8TEU8	WFIKKN2	Q8TEU8_1-R401C	R	401	C	sF	neutral	0,88	deleterious	0,90	deleterious	0,98	deleterious	0,88	deleterious	0,68	deleterious	-5,18	Deleterious	0,72	Neutral	0,52	Deleterious
Q64LD2	WDR25	Q64LD2_1-T510I	T	510	I	sM	neutral	0,57	deleterious	0,21	neutral	0,41	neutral	0,63	deleterious	0,28	neutral	-2,88	Deleterious	0,87	Deleterious	0,52	Deleterious
A6NK59	ASB14	A6NK59_1-G272A	G	272	A	pM	deleterious	0,88	deleterious	0,90	deleterious	0,89	deleterious	0,50	neutral	0,78	deleterious	-4,62	Deleterious	0,76	Deleterious	0,52	Deleterious
Q6IB77	GLYAT	Q6IB77_1-V246G	V	246	G	sM	neutral	0,88	deleterious	0,53	deleterious	0,61	deleterious	0,88	deleterious	0,52	deleterious	-5,64	Deleterious	0,69	Neutral	0,52	Deleterious
J3KPL2	KDM1B	J3KPL2_1-S558L	S	558	L	sM	neutral	0,26	neutral	0,76	deleterious	0,32	neutral	0,75	deleterious	0,74	deleterious	-1,63	Neutral	0,95	Deleterious	0,52	Deleterious
E9PDL2	DPP6	E9PDL2_1-A207T	A	207	T	pF	deleterious	0,88	deleterious	0,90	deleterious	0,71	deleterious	0,50	neutral	0,80	deleterious	-3,44	Deleterious	0,83	Deleterious	0,52	Deleterious
H0Y790	RFX3	H0Y790_1-Y96D	Y	96	D	sF	neutral	0,53	neutral	0,90	deleterious	0,65	deleterious	0,88	deleterious	0,85	deleterious	-7,54	Deleterious	0,57	Neutral	0,52	Deleterious
C9J0Q5	NCOR2	C9J0Q5_3-K526R	K	526	R	sF	neutral	0,57	deleterious	0,67	deleterious	0,18	neutral	0,41	neutral	0,34	neutral	-1,89	Neutral	0,93	Deleterious	0,52	Deleterious
Q70CQ1	USP49	Q70CQ1_1-G485R	G	485	R	sM	neutral	0,16	neutral	0,32	neutral	0,31	neutral	0,75	deleterious	0,54	deleterious	-2,15	Neutral	0,92	Deleterious	0,52	Deleterious
Q6P9A1	ZNF530	Q6P9A1_1-G174R	G	174	R	pM	deleterious	0,66	deleterious	0,42	neutral	0,69	deleterious	0,75	deleterious	0,27	neutral	-4,79	Deleterious	0,75	Deleterious	0,53	Deleterious
Q6WRI0	IGSF10	Q6WRI0_1-G1018R	G	1018	R	pM	deleterious	0,33	neutral	0,69	deleterious	0,61	deleterious	0,75	deleterious	0,36	neutral	-1,59	Neutral	0,95	Deleterious	0,53	Deleterious
O76015	KRT38	O76015_1-N270K	N	270	K	sF	neutral	0,88	deleterious	0,29	neutral	0,53	deleterious	0,50	neutral	0,20	neutral	-4,71	Deleterious	0,76	Deleterious	0,53	Deleterious
Q9HC98	NEK6	Q9HC98_1-R195C	R	195	C	sM	neutral	0,88	deleterious	0,90	deleterious	0,58	deleterious	0,88	deleterious	0,96	deleterious	-7,25	Deleterious	0,60	Neutral	0,53	Deleterious
H7C4M4	HEG1	H7C4M4_1-G80S	G	80	S	sF	neutral	0,66	deleterious	0,90	deleterious	0,57	deleterious	0,50	neutral	0,91	deleterious	-4,85	Deleterious	0,75	Deleterious	0,53	Deleterious
Q5T8A7	KIAA0649	Q5T8A7_1-S42L	S	42	L	pM	deleterious	0,72	deleterious	0,45	neutral	0,45	neutral	0,75	deleterious	0,47	neutral	-4,07	Deleterious	0,80	Deleterious	0,53	Deleterious
Q9H3S4	TPK1	Q9H3S4_1-G223R	G	223	R	pM	deleterious	0,32	neutral	0,90	deleterious	0,39	neutral	0,75	deleterious	0,94	deleterious	-3,46	Deleterious	0,84	Deleterious	0,53	Deleterious
Q86XE2	PDXDC1	Q86XE2_1-Y170C	Y	170	C	sF	neutral	0,41	neutral	0,24	neutral	0,23	neutral	0,75	deleterious	0,31	neutral	-3,35	Deleterious	0,85	Deleterious	0,53	Deleterious
Q5T321	NBEA	Q5T321_1-Y751C	Y	751	C	sM	neutral	0,62	deleterious	0,13	neutral	0,46	neutral	0,75	deleterious	0,35	neutral	-5,47	Deleterious	0,71	Neutral	0,53	Deleterious
C9JIR6	PPM1B	C9JIR6_1-S265P	S	265	P	pM	deleterious	0,32	neutral	0,35	neutral	0,75	deleterious	0,63	deleterious	0,47	neutral	-2,37	Neutral	0,91	Deleterious	0,53	Deleterious
Q14669	TRIP12	Q14669_1-S1840L	S	1840	L	pM	deleterious	0,88	deleterious	0,69	deleterious	0,68	deleterious	0,75	deleterious	0,96	deleterious	-2,99	Deleterious	0,87	Deleterious	0,54	Deleterious
E9PDP5	ANKHD1-EIF4EBP3;ANKHD1	E9PDP5_1-S240R	S	240	R	pM	deleterious	0,88	deleterious	0,76	deleterious	0,81	deleterious	0,63	deleterious	0,72	deleterious	-4,06	Deleterious	0,80	Deleterious	0,54	Deleterious
Q9BSV6	TSEN34	Q9BSV6_1-P293L	P	293	L	sM	neutral	0,16	neutral	0,76	deleterious	0,19	neutral	0,88	deleterious	0,71	deleterious	-1,50	Neutral	0,97	Deleterious	0,54	Deleterious
Q15772	SPEG	Q15772_1-H1530L	H	1530	L	pM	deleterious	0,72	deleterious	0,57	deleterious	0,81	deleterious	0,88	deleterious	0,64	deleterious	-7,25	Deleterious	0,60	Neutral	0,54	Deleterious
Q86UE8	TLK2	Q86UE8_1-S617L	S	617	L	pM	deleterious	0,88	deleterious	0,90	deleterious	0,78	deleterious	0,75	deleterious	0,60	deleterious	-5,81	Deleterious	0,69	Neutral	0,54	Deleterious
Q5T3E1	USP49	Q5T3E1_1-G485R	G	485	R	sM	neutral	0,16	neutral	0,32	neutral	0,42	neutral	0,75	deleterious	0,54	deleterious	-2,21	Neutral	0,92	Deleterious	0,54	Deleterious
F8WAI8	ZBTB40	F8WAI8_1-F71S	F	71	S	sM	neutral	0,88	deleterious	0,90	deleterious	0,93	deleterious	0,75	deleterious	0,86	deleterious	-1,85	Neutral	0,95	Deleterious	0,54	Deleterious
O75290	ZNF780A	O75290_1-R595G	R	595	G	sM	neutral	0,41	neutral	0,09	neutral	0,54	deleterious	0,75	deleterious	0,12	neutral	-2,64	Deleterious	0,90	Deleterious	0,54	Deleterious
Q5TBG7	NEK6	Q5TBG7_1-R195C	R	195	C	sM	neutral	0,88	deleterious	0,90	deleterious	0,66	deleterious	0,88	deleterious	0,96	deleterious	-7,39	Deleterious	0,60	Neutral	0,54	Deleterious
Q9P265	DIP2B	Q9P265_1-T672M	T	672	M	sM	neutral	0,72	deleterious	0,61	deleterious	0,14	neutral	0,63	deleterious	0,87	deleterious	-1,88	Neutral	0,95	Deleterious	0,54	Deleterious
A6NCG2	SLC22A11	A6NCG2_1-G304V	G	304	V	pM	deleterious	0,88	deleterious	0,90	deleterious	0,60	deleterious	0,88	deleterious	0,69	deleterious	-7,14	Deleterious	0,62	Neutral	0,55	Deleterious
B3KR75	FAM134C	B3KR75_1-N106S	N	106	S	sM	neutral	0,72	deleterious	0,90	deleterious	0,30	neutral	0,45	neutral	0,91	deleterious	-2,19	Neutral	0,93	Deleterious	0,55	Deleterious
Q7Z3B3	KIAA1267	Q7Z3B3_1-Q243H	Q	243	H	pM	deleterious	0,57	deleterious	0,45	neutral	0,72	deleterious	0,50	neutral	0,51	deleterious	-1,69	Neutral	0,97	Deleterious	0,55	Deleterious
Q9UDW3	ZMAT5	Q9UDW3_1-R21C	R	21	C	pM	deleterious	0,88	deleterious	0,90	deleterious	0,86	deleterious	0,88	deleterious	0,76	deleterious	-7,65	Deleterious	0,59	Neutral	0,55	Deleterious
Q2VPA4	CR1L	Q2VPA4_1-G433R	G	433	R	pM	deleterious	0,33	neutral	0,90	deleterious	0,90	deleterious	0,75	deleterious	0,43	neutral	-3,40	Deleterious	0,86	Deleterious	0,55	Deleterious
O60479	DLX3	O60479_2-S209L	S	209	L	pM	deleterious	0,57	deleterious	0,46	neutral	0,35	neutral	0,75	deleterious	0,85	deleterious	-5,12	Deleterious	0,75	Deleterious	0,56	Deleterious
Q06730	ZNF33A	Q06730_1-G122R	G	122	R	pM	deleterious	0,32	neutral	0,69	deleterious	0,30	neutral	0,75	deleterious	0,02	neutral	-2,61	Deleterious	0,91	Deleterious	0,56	Deleterious
Q96DF8	DGCR14	Q96DF8_1-N160S	N	160	S	pF	deleterious	0,88	deleterious	0,90	deleterious	0,86	deleterious	0,45	neutral	0,87	deleterious	-4,60	Deleterious	0,79	Deleterious	0,56	Deleterious
O75962	TRIO	O75962_1-K1431M	K	1431	M	pF	deleterious	0,88	deleterious	0,90	deleterious	0,70	deleterious	0,63	deleterious	0,64	deleterious	-5,02	Deleterious	0,76	Deleterious	0,56	Deleterious
F8W6I3	NR4A2	F8W6I3_1-Y275H	Y	275	H	pM	deleterious	0,88	deleterious	0,90	deleterious	0,75	deleterious	0,41	neutral	0,75	deleterious	-4,61	Deleterious	0,79	Deleterious	0,56	Deleterious
F5H317	GALNT9	F5H317_1-R33C	R	33	C	pM	deleterious	0,88	deleterious	0,90	deleterious	0,96	deleterious	0,88	deleterious	0,65	deleterious	-7,99	Deleterious	0,58	Neutral	0,56	Deleterious
H0Y7Z4	RFX3	H0Y7Z4_1-Y96D	Y	96	D	sF	neutral	0,53	neutral	0,90	deleterious	0,66	deleterious	0,88	deleterious	0,85	deleterious	-7,26	Deleterious	0,62	Neutral	0,56	Deleterious
P48730	CSNK1D	P48730_1-A177V	A	177	V	sF	neutral	0,72	deleterious	0,90	deleterious	0,56	deleterious	0,50	neutral	0,56	deleterious	-3,77	Deleterious	0,84	Deleterious	0,56	Deleterious
P43354	NR4A2	P43354_1-Y275H	Y	275	H	pM	deleterious	0,88	deleterious	0,90	deleterious	0,84	deleterious	0,41	neutral	0,75	deleterious	-4,54	Deleterious	0,79	Deleterious	0,56	Deleterious
A0AVT1	UBA6	A0AVT1_1-V394A	V	394	A	sF	neutral	0,66	deleterious	0,22	neutral	0,29	neutral	0,50	neutral	0,66	deleterious	-3,31	Deleterious	0,87	Deleterious	0,56	Deleterious
B3KV94	KDM5B	B3KV94_2-L590S	L	590	S	pM	deleterious	0,88	deleterious	0,62	deleterious	0,83	deleterious	0,75	deleterious	0,89	deleterious	-4,34	Deleterious	0,81	Deleterious	0,56	Deleterious
H0YHL5	PRKD1	H0YHL5_1-R22W	R	22	W	pM	deleterious	0,88	deleterious	0,76	deleterious	0,68	deleterious	0,88	deleterious	0,65	deleterious	-7,04	Deleterious	0,64	Neutral	0,56	Deleterious
Q5T6T6	PAEP	Q5T6T6_1-V27F	V	27	F	pF	deleterious	0,62	deleterious	0,50	deleterious	0,53	deleterious	0,63	deleterious	0,05	neutral	-2,66	Deleterious	0,92	Deleterious	0,57	Deleterious
Q6NXU0	NR4A2	Q6NXU0_1-Y212H	Y	212	H	pM	deleterious	0,88	deleterious	0,90	deleterious	0,71	deleterious	0,41	neutral	0,75	deleterious	-4,57	Deleterious	0,79	Deleterious	0,57	Deleterious
F5H6L7	SLC8A2	F5H6L7_1-G548R	G	548	R	pM	deleterious	0,88	deleterious	0,90	deleterious	0,70	deleterious	0,75	deleterious	0,80	deleterious	-6,67	Deleterious	0,66	Neutral	0,57	Deleterious
Q32MH5	KIAA1370	Q32MH5_1-S771P	S	771	P	sM	neutral	0,45	neutral	0,26	neutral	0,57	deleterious	0,63	deleterious	0,18	neutral	-1,64	Neutral	0,98	Deleterious	0,57	Deleterious
O43187	IRAK2	O43187_1-S441C	S	441	C	sM	neutral	0,44	neutral	0,30	neutral	0,23	neutral	0,63	deleterious	0,18	neutral	-2,67	Deleterious	0,92	Deleterious	0,57	Deleterious
Q969X0	RILPL2	Q969X0_1-L86P	L	86	P	sF	neutral	0,43	neutral	0,33	neutral	0,52	deleterious	0,88	deleterious	0,19	neutral	-1,99	Neutral	0,96	Deleterious	0,57	Deleterious
Q5TBH1	NEK6	Q5TBH1_1-R195C	R	195	C	sM	neutral	0,88	deleterious	0,90	deleterious	0,70	deleterious	0,88	deleterious	0,96	deleterious	-7,39	Deleterious	0,62	Neutral	0,57	Deleterious
C9J8W4	NR4A2	C9J8W4_1-Y212H	Y	212	H	pM	deleterious	0,88	deleterious	0,90	deleterious	0,81	deleterious	0,41	neutral	0,75	deleterious	-4,61	Deleterious	0,79	Deleterious	0,57	Deleterious
P13639	EEF2	P13639_1-H816D	H	816	D	sF	neutral	0,88	deleterious	0,62	deleterious	0,89	deleterious	0,63	deleterious	0,94	deleterious	-6,93	Deleterious	0,65	Neutral	0,57	Deleterious
E7EX73	EIF4G1	E7EX73_1-K759Q	K	759	Q	pF	deleterious	0,39	neutral	0,90	deleterious	0,21	neutral	0,45	neutral	0,90	deleterious	-3,55	Deleterious	0,86	Deleterious	0,57	Deleterious
E9PGM1	EIF4G1	E9PGM1_2-K836Q	K	836	Q	pF	deleterious	0,39	neutral	0,90	deleterious	0,17	neutral	0,45	neutral	0,90	deleterious	-3,56	Deleterious	0,86	Deleterious	0,57	Deleterious
E7EUU4	EIF4G1	E7EUU4_1-K883Q	K	883	Q	pF	deleterious	0,39	neutral	0,90	deleterious	0,21	neutral	0,45	neutral	0,90	deleterious	-3,56	Deleterious	0,86	Deleterious	0,57	Deleterious
Q9BXR0	QTRT1	Q9BXR0_1-A341V	A	341	V	sM	neutral	0,88	deleterious	0,41	neutral	0,63	deleterious	0,50	neutral	0,54	deleterious	-2,71	Deleterious	0,92	Deleterious	0,57	Deleterious
Q9Y6X0	SETBP1	Q9Y6X0_1-P906R	P	906	R	pM	deleterious	0,50	neutral	0,38	neutral	0,58	deleterious	0,75	deleterious	0,30	neutral	-1,88	Neutral	0,97	Deleterious	0,57	Deleterious
O15294	OGT	O15294_1-H364Y	H	364	Y	sF	neutral	0,13	neutral	0,90	deleterious	0,30	neutral	0,41	neutral	0,70	deleterious	-3,60	Deleterious	0,86	Deleterious	0,58	Deleterious
Q96RS6	NUDCD1	Q96RS6_1-S506L	S	506	L	pM	deleterious	0,88	deleterious	0,90	deleterious	0,75	deleterious	0,75	deleterious	0,96	deleterious	-4,98	Deleterious	0,77	Deleterious	0,58	Deleterious
E9PS68	PC	E9PS68_1-P162R	P	162	R	pF	deleterious	0,66	deleterious	0,76	deleterious	0,89	deleterious	0,75	deleterious	0,58	deleterious	-6,94	Deleterious	0,65	Neutral	0,58	Deleterious
E7EQB3	TSEN34	E7EQB3_1-P293L	P	293	L	sM	neutral	0,16	neutral	0,76	deleterious	0,53	deleterious	0,88	deleterious	0,71	deleterious	-1,71	Neutral	0,98	Deleterious	0,58	Deleterious
G3V112	RGS22	G3V112_1-C954F	C	954	F	pM	deleterious	0,72	deleterious	0,47	neutral	0,75	deleterious	0,75	deleterious	0,53	deleterious	-6,31	Deleterious	0,69	Neutral	0,58	Deleterious
Q9UKV8	EIF2C2	Q9UKV8_1-N772S	N	772	S	sM	neutral	0,66	deleterious	0,38	neutral	0,33	neutral	0,45	neutral	0,83	deleterious	-4,71	Deleterious	0,79	Deleterious	0,58	Deleterious
Q96JE7	AL359075.1	Q96JE7_1-P70L	P	70	L	pM	deleterious	0,42	neutral	0,18	neutral	0,59	deleterious	0,88	deleterious	0,37	neutral	-1,64	Neutral	0,99	Deleterious	0,58	Deleterious
O75691	UTP20	O75691_1-Y609C	Y	609	C	pM	deleterious	0,37	neutral	0,90	deleterious	0,82	deleterious	0,75	deleterious	0,72	deleterious	-2,97	Deleterious	0,91	Deleterious	0,58	Deleterious
Q13753	LAMC2	Q13753_1-P118L	P	118	L	sM	neutral	0,88	deleterious	0,51	deleterious	0,45	neutral	0,88	deleterious	0,77	deleterious	-5,99	Deleterious	0,71	Neutral	0,58	Deleterious
Q6GTS8	PM20D1	Q6GTS8_1-Y475H	Y	475	H	pM	deleterious	0,23	neutral	0,90	deleterious	0,14	neutral	0,41	neutral	0,43	neutral	-4,43	Deleterious	0,81	Deleterious	0,58	Deleterious
Q16363	LAMA4	Q16363_1-N176I	N	176	I	sF	neutral	0,43	neutral	0,76	deleterious	0,63	deleterious	0,88	deleterious	0,91	deleterious	-8,02	Deleterious	0,59	Neutral	0,58	Deleterious
A8MTX4	B9D1	A8MTX4_1-G81C	G	81	C	pM	deleterious	0,88	deleterious	0,90	deleterious	0,75	deleterious	0,88	deleterious	0,85	deleterious	-8,12	Deleterious	0,58	Neutral	0,58	Deleterious
P31751	AKT2	P31751_1-R224L	R	224	L	pF	deleterious	0,41	neutral	0,28	neutral	0,60	deleterious	0,75	deleterious	0,84	deleterious	-5,68	Deleterious	0,74	Neutral	0,58	Deleterious
Q9UL18	EIF2C1	Q9UL18_1-T355I	T	355	I	pM	deleterious	0,88	deleterious	0,59	deleterious	0,34	neutral	0,63	deleterious	0,89	deleterious	-5,21	Deleterious	0,77	Deleterious	0,59	Deleterious
E5RIG2	CSMD1	E5RIG2_2-V1801E	V	1801	E	pM	deleterious	0,72	deleterious	0,90	deleterious	0,57	deleterious	0,75	deleterious	0,56	deleterious	-5,16	Deleterious	0,77	Deleterious	0,59	Deleterious
Q6ZSI9	CAPN12	Q6ZSI9_1-P342L	P	342	L	pM	deleterious	0,51	neutral	0,90	deleterious	0,73	deleterious	0,88	deleterious	0,90	deleterious	-8,42	Deleterious	0,57	Neutral	0,59	Deleterious
Q9UBZ4	APEX2	Q9UBZ4_1-F85L	F	85	L	sF	neutral	0,72	deleterious	0,69	deleterious	0,48	neutral	0,50	neutral	0,92	deleterious	-5,21	Deleterious	0,77	Deleterious	0,59	Deleterious
E5RFQ2	LAMA4	E5RFQ2_1-N176I	N	176	I	sF	neutral	0,43	neutral	0,76	deleterious	0,63	deleterious	0,88	deleterious	0,91	deleterious	-7,96	Deleterious	0,60	Neutral	0,59	Deleterious
E7EN77	NCAPD2	E7EN77_1-I441T	I	441	T	pM	deleterious	0,14	neutral	0,58	deleterious	0,41	neutral	0,63	deleterious	0,72	deleterious	-2,40	Neutral	0,95	Deleterious	0,59	Deleterious
Q5TA58	EIF2C1	Q5TA58_1-T280I	T	280	I	pM	deleterious	0,88	deleterious	0,59	deleterious	0,46	neutral	0,63	deleterious	0,89	deleterious	-5,06	Deleterious	0,78	Deleterious	0,59	Deleterious
Q9HBT8	ZNF286A	Q9HBT8_1-P465L	P	465	L	sM	neutral	0,88	deleterious	0,90	deleterious	0,76	deleterious	0,88	deleterious	0,57	deleterious	-9,29	Deleterious	0,52	Neutral	0,59	Deleterious
F8VWY1	BRF1	F8VWY1_1-R12W	R	12	W	pF	deleterious	0,88	deleterious	0,90	deleterious	0,72	deleterious	0,88	deleterious	0,75	deleterious	-7,80	Deleterious	0,61	Neutral	0,59	Deleterious
H7C3H7	CHD3	H7C3H7_1-R51W	R	51	W	pM	deleterious	0,88	deleterious	0,90	deleterious	0,66	deleterious	0,88	deleterious	0,61	deleterious	-7,95	Deleterious	0,60	Neutral	0,59	Deleterious
P18206	VCL	P18206_1-T643A	T	643	A	sM	neutral	0,59	deleterious	0,58	deleterious	0,37	neutral	0,50	neutral	0,86	deleterious	-3,50	Deleterious	0,88	Deleterious	0,60	Deleterious
J3KR29	PPP2R1B	J3KR29_1-R109C	R	109	C	pM	deleterious	0,88	deleterious	0,90	deleterious	0,66	deleterious	0,88	deleterious	0,74	deleterious	-7,75	Deleterious	0,61	Neutral	0,60	Deleterious
Q5TBH2	NEK6	Q5TBH2_1-R195C	R	195	C	sM	neutral	0,88	deleterious	0,90	deleterious	0,80	deleterious	0,88	deleterious	0,96	deleterious	-7,39	Deleterious	0,64	Neutral	0,60	Deleterious
P40939	HADHA	P40939_1-L339F	L	339	F	pF	deleterious	0,88	deleterious	0,90	deleterious	0,88	deleterious	0,50	neutral	0,70	deleterious	-3,97	Deleterious	0,85	Deleterious	0,60	Deleterious
Q9P2D1	CHD7	Q9P2D1_1-G996S	G	996	S	pF	deleterious	0,88	deleterious	0,76	deleterious	0,66	deleterious	0,50	neutral	0,95	deleterious	-5,54	Deleterious	0,75	Deleterious	0,60	Deleterious
C9JLV4	APAF1	C9JLV4_1-V702A	V	702	A	pM	deleterious	0,88	deleterious	0,76	deleterious	0,78	deleterious	0,50	neutral	0,85	deleterious	-2,98	Deleterious	0,92	Deleterious	0,60	Deleterious
F5H4G9	NR4A2	F5H4G9_1-Y286H	Y	286	H	pM	deleterious	0,88	deleterious	0,90	deleterious	0,81	deleterious	0,41	neutral	0,75	deleterious	-4,54	Deleterious	0,82	Deleterious	0,60	Deleterious
F6UGA0	RFX3	F6UGA0_1-Y135D	Y	135	D	sF	neutral	0,53	neutral	0,90	deleterious	0,65	deleterious	0,88	deleterious	0,85	deleterious	-7,67	Deleterious	0,62	Neutral	0,60	Deleterious
F6UV76	RFX3	F6UV76_1-Y135D	Y	135	D	sF	neutral	0,53	neutral	0,90	deleterious	0,63	deleterious	0,88	deleterious	0,85	deleterious	-7,75	Deleterious	0,62	Neutral	0,60	Deleterious
P13497	BMP1	P13497_1-G927S	G	927	S	pM	deleterious	0,72	deleterious	0,90	deleterious	0,66	deleterious	0,50	neutral	0,94	deleterious	-4,30	Deleterious	0,84	Deleterious	0,60	Deleterious
P25391	LAMA1	P25391_2-R162C	R	162	C	sF	neutral	0,39	neutral	0,90	deleterious	0,76	deleterious	0,88	deleterious	0,79	deleterious	-6,09	Deleterious	0,72	Neutral	0,60	Deleterious
P78527	PRKDC	P78527_1-S360P	S	360	P	pM	deleterious	0,59	deleterious	0,66	deleterious	0,85	deleterious	0,63	deleterious	0,77	deleterious	-2,99	Deleterious	0,92	Deleterious	0,60	Deleterious
H7BZ28	TANK	H7BZ28_1-N68H	N	68	H	pM	deleterious	0,55	neutral	0,14	neutral	0,25	neutral	0,45	neutral	0,16	neutral	-3,14	Deleterious	0,91	Deleterious	0,60	Deleterious
O75170	PPP6R2	O75170_1-S244L	S	244	L	pM	deleterious	0,47	neutral	0,59	deleterious	0,61	deleterious	0,75	deleterious	0,74	deleterious	-3,23	Deleterious	0,91	Deleterious	0,60	Deleterious
P62826	RAN	P62826_1-T93I	T	93	I	pM	deleterious	0,88	deleterious	0,90	deleterious	0,87	deleterious	0,63	deleterious	0,80	deleterious	-5,54	Deleterious	0,76	Deleterious	0,61	Deleterious
Q8NFD2	ANKK1	Q8NFD2_1-G560D	G	560	D	pF	deleterious	0,42	neutral	0,43	neutral	0,81	deleterious	0,63	deleterious	0,30	neutral	-3,50	Deleterious	0,89	Deleterious	0,61	Deleterious
B7Z278	RAPGEF4	B7Z278_1-N517S	N	517	S	pM	deleterious	0,44	neutral	0,90	deleterious	0,46	neutral	0,45	neutral	0,89	deleterious	-4,36	Deleterious	0,84	Deleterious	0,61	Deleterious
A6PVJ2	ERGIC3	A6PVJ2_1-Y53C	Y	53	C	sF	neutral	0,39	neutral	0,67	deleterious	0,67	deleterious	0,75	deleterious	0,71	deleterious	-5,13	Deleterious	0,79	Deleterious	0,61	Deleterious
B1ANW7	NRAP	B1ANW7_1-G36E	G	36	E	pM	deleterious	0,57	deleterious	0,90	deleterious	0,88	deleterious	0,75	deleterious	0,91	deleterious	-1,83	Neutral	1,00	Deleterious	0,61	Deleterious
Q5JQ13	VCL	Q5JQ13_1-T315A	T	315	A	sM	neutral	0,59	deleterious	0,58	deleterious	0,39	neutral	0,50	neutral	0,86	deleterious	-3,43	Deleterious	0,90	Deleterious	0,61	Deleterious
Q6JVE6	LCN10	Q6JVE6_1-R86W	R	86	W	pM	deleterious	0,88	deleterious	0,90	deleterious	0,72	deleterious	0,88	deleterious	0,65	deleterious	-4,85	Deleterious	0,81	Deleterious	0,61	Deleterious
A4D1B5	PION	A4D1B5_1-K227T	K	227	T	pF	deleterious	0,72	deleterious	0,49	neutral	0,61	deleterious	0,63	deleterious	0,61	deleterious	-3,04	Deleterious	0,92	Deleterious	0,61	Deleterious
Q86YP4	GATAD2A	Q86YP4_1-R427C	R	427	C	sF	neutral	0,34	neutral	0,90	deleterious	0,51	deleterious	0,88	deleterious	0,83	deleterious	-2,24	Neutral	0,97	Deleterious	0,61	Deleterious
Q8IZ13	C5orf54	Q8IZ13_1-S247F	S	247	F	pM	deleterious	0,55	neutral	0,60	deleterious	0,53	deleterious	0,75	deleterious	0,42	neutral	-3,25	Deleterious	0,91	Deleterious	0,61	Deleterious
Q15021	NCAPD2	Q15021_1-I569T	I	569	T	pM	deleterious	0,14	neutral	0,58	deleterious	0,41	neutral	0,63	deleterious	0,72	deleterious	-2,30	Neutral	0,97	Deleterious	0,61	Deleterious
Q6P2Q9	PRPF8	Q6P2Q9_1-A2227V	A	2227	V	sM	neutral	0,88	deleterious	0,59	deleterious	0,76	deleterious	0,50	neutral	0,95	deleterious	-3,44	Deleterious	0,90	Deleterious	0,61	Deleterious
Q15751	HERC1	Q15751_1-I1149T	I	1149	T	pM	deleterious	0,59	deleterious	0,30	neutral	0,60	deleterious	0,63	deleterious	0,65	deleterious	-2,36	Neutral	0,97	Deleterious	0,62	Deleterious
P48736	PIK3CG	P48736_1-I798S	I	798	S	sF	neutral	0,45	neutral	0,45	neutral	0,53	deleterious	0,75	deleterious	0,67	deleterious	-3,38	Deleterious	0,90	Deleterious	0,62	Deleterious
E9PB94	RAPGEF4	E9PB94_1-N737S	N	737	S	pM	deleterious	0,44	neutral	0,90	deleterious	0,42	neutral	0,45	neutral	0,89	deleterious	-4,30	Deleterious	0,85	Deleterious	0,62	Deleterious
Q96MY7	FAM161B	Q96MY7_1-R217W	R	217	W	pM	deleterious	0,66	deleterious	0,69	deleterious	0,80	deleterious	0,88	deleterious	0,59	deleterious	-7,00	Deleterious	0,68	Neutral	0,62	Deleterious
P18054	ALOX12	P18054_1-H610Q	H	610	Q	sM	neutral	0,72	deleterious	0,90	deleterious	0,53	deleterious	0,50	neutral	0,59	deleterious	-4,95	Deleterious	0,81	Deleterious	0,62	Deleterious
P31321	PRKAR1B	P31321_1-R243C	R	243	C	pF	deleterious	0,88	deleterious	0,90	deleterious	0,82	deleterious	0,88	deleterious	0,76	deleterious	-6,87	Deleterious	0,69	Neutral	0,62	Deleterious
E7ETU9	PLOD2	E7ETU9_1-N372D	N	372	D	pF	deleterious	0,88	deleterious	0,67	deleterious	0,74	deleterious	0,45	neutral	0,94	deleterious	-4,49	Deleterious	0,84	Deleterious	0,62	Deleterious
E9PEC3	PCCB	E9PEC3_1-N336S	N	336	S	sF	neutral	0,88	deleterious	0,90	deleterious	0,68	deleterious	0,45	neutral	0,85	deleterious	-4,43	Deleterious	0,84	Deleterious	0,62	Deleterious
O00469	PLOD2	O00469_1-N427D	N	427	D	pF	deleterious	0,88	deleterious	0,67	deleterious	0,74	deleterious	0,45	neutral	0,94	deleterious	-4,52	Deleterious	0,84	Deleterious	0,62	Deleterious
Q9NSB4	KRT82	Q9NSB4_1-C432W	C	432	W	sM	neutral	0,72	deleterious	0,62	deleterious	0,56	deleterious	0,75	deleterious	0,49	neutral	-6,07	Deleterious	0,74	Deleterious	0,62	Deleterious
E7EQN5	ARHGAP4	E7EQN5_1-R207W	R	207	W	sM	neutral	0,88	deleterious	0,90	deleterious	0,79	deleterious	0,88	deleterious	0,60	deleterious	-6,88	Deleterious	0,69	Neutral	0,63	Deleterious
Q5RHP9	C1orf173	Q5RHP9_1-E1146G	E	1146	G	pM	deleterious	0,37	neutral	0,18	neutral	0,45	neutral	0,75	deleterious	0,42	neutral	-3,01	Deleterious	0,94	Deleterious	0,63	Deleterious
Q96L91	EP400	Q96L91_1-G2011R	G	2011	R	pM	deleterious	0,88	deleterious	0,90	deleterious	0,73	deleterious	0,75	deleterious	0,44	neutral	-7,00	Deleterious	0,69	Neutral	0,63	Deleterious
Q9UKP4	ADAMTS7	Q9UKP4_1-D399N	D	399	N	pM	deleterious	0,72	deleterious	0,90	deleterious	0,84	deleterious	0,45	neutral	0,96	deleterious	-4,69	Deleterious	0,83	Deleterious	0,63	Deleterious
F8VNP7	RPH3A	F8VNP7_1-R97C	R	97	C	pM	deleterious	0,66	deleterious	0,26	neutral	0,24	neutral	0,88	deleterious	0,76	deleterious	-5,47	Deleterious	0,78	Deleterious	0,63	Deleterious
P35555	FBN1	P35555_1-C1420S	C	1420	S	sF	neutral	0,88	deleterious	0,62	deleterious	0,96	deleterious	0,63	deleterious	0,95	deleterious	-9,18	Deleterious	0,55	Neutral	0,63	Deleterious
Q6ZRQ5	MMS22L	Q6ZRQ5_1-L801R	L	801	R	pM	deleterious	0,47	neutral	0,72	deleterious	0,56	deleterious	0,75	deleterious	0,50	neutral	-2,70	Deleterious	0,96	Deleterious	0,63	Deleterious
Q86VF7	NRAP	Q86VF7_1-G307E	G	307	E	pM	deleterious	0,57	deleterious	0,90	deleterious	0,65	deleterious	0,75	deleterious	0,91	deleterious	-2,28	Neutral	0,99	Deleterious	0,64	Deleterious
F5GYT0	NTNG1	F5GYT0_1-T135I	T	135	I	pF	deleterious	0,88	deleterious	0,90	deleterious	0,39	neutral	0,63	deleterious	0,81	deleterious	-4,72	Deleterious	0,83	Deleterious	0,64	Deleterious
Q08945	SSRP1	Q08945_1-R316P	R	316	P	pM	deleterious	0,72	deleterious	0,58	deleterious	0,93	deleterious	0,75	deleterious	0,94	deleterious	-4,44	Deleterious	0,85	Deleterious	0,64	Deleterious
F5GWX5	CHD4	F5GWX5_1-I864T	I	864	T	pF	deleterious	0,88	deleterious	0,40	neutral	0,69	deleterious	0,63	deleterious	0,64	deleterious	-2,92	Deleterious	0,95	Deleterious	0,64	Deleterious
Q7Z5Y7	KCTD20	Q7Z5Y7_1-G150R	G	150	R	pM	deleterious	0,29	neutral	0,90	deleterious	0,18	neutral	0,75	deleterious	0,92	deleterious	-3,63	Deleterious	0,90	Deleterious	0,64	Deleterious
P63316	TNNC1	P63316_1-Y150C	Y	150	C	sF	neutral	0,88	deleterious	0,90	deleterious	0,93	deleterious	0,75	deleterious	0,65	deleterious	-5,57	Deleterious	0,78	Deleterious	0,64	Deleterious
Q5VT25	CDC42BPA	Q5VT25_1-R1323C	R	1323	C	sF	neutral	0,44	neutral	0,29	neutral	0,14	neutral	0,88	deleterious	0,41	neutral	-3,52	Deleterious	0,91	Deleterious	0,64	Deleterious
Q9NRP7	STK36	Q9NRP7_1-G11R	G	11	R	pF	deleterious	0,88	deleterious	0,90	deleterious	0,88	deleterious	0,75	deleterious	0,97	deleterious	-6,90	Deleterious	0,70	Neutral	0,64	Deleterious
E7EN43	CCNJL	E7EN43_1-W140R	W	140	R	pM	deleterious	0,88	deleterious	0,90	deleterious	0,74	deleterious	0,88	deleterious	0,85	deleterious	-12,24	Deleterious	0,36	Neutral	0,64	Deleterious
H0YGW8	DUS1L	H0YGW8_1-R17C	R	17	C	pF	deleterious	0,88	deleterious	0,90	deleterious	0,95	deleterious	0,88	deleterious	0,54	deleterious	-7,60	Deleterious	0,66	Neutral	0,64	Deleterious
Q9Y6B2	EID1	Q9Y6B2_1-D103Y	D	103	Y	pM	deleterious	0,55	neutral	0,90	deleterious	0,59	deleterious	0,88	deleterious	0,69	deleterious	-2,31	Neutral	0,99	Deleterious	0,65	Deleterious
Q9UPS6	SETD1B	Q9UPS6_1-P1295L	P	1295	L	pM	deleterious	0,21	neutral	0,19	neutral	0,72	deleterious	0,88	deleterious	0,10	neutral	-4,49	Deleterious	0,86	Deleterious	0,65	Deleterious
E7EX59	PCCB	E7EX59_1-N483S	N	483	S	sF	neutral	0,88	deleterious	0,90	deleterious	0,72	deleterious	0,45	neutral	0,85	deleterious	-4,69	Deleterious	0,85	Deleterious	0,65	Deleterious
Q8NEB7	ACRBP	Q8NEB7_1-G357R	G	357	R	pM	deleterious	0,72	deleterious	0,90	deleterious	0,57	deleterious	0,75	deleterious	0,46	neutral	-2,55	Deleterious	0,98	Deleterious	0,65	Deleterious
Q14839	CHD4	Q14839_1-I871T	I	871	T	pF	deleterious	0,88	deleterious	0,40	neutral	0,71	deleterious	0,63	deleterious	0,64	deleterious	-3,08	Deleterious	0,95	Deleterious	0,65	Deleterious
P17024	ZNF20	P17024_1-R219Q	R	219	Q	sM	neutral	0,72	deleterious	0,90	deleterious	0,85	deleterious	0,45	neutral	0,57	deleterious	-3,70	Deleterious	0,91	Deleterious	0,65	Deleterious
Q9BR84	ZNF559	Q9BR84_1-K62I	K	62	I	pM	deleterious	0,41	neutral	0,76	deleterious	0,83	deleterious	0,88	deleterious	0,58	deleterious	-2,82	Deleterious	0,97	Deleterious	0,65	Deleterious
Q5W133	ZCCHC24	Q5W133_1-S179L	S	179	L	sF	neutral	0,88	deleterious	0,39	neutral	0,35	neutral	0,75	deleterious	0,83	deleterious	-6,00	Deleterious	0,77	Deleterious	0,65	Deleterious
P0DJD9	PGA4;PGA5	P0DJD9_1-G383S	G	383	S	pM	deleterious	0,72	deleterious	0,90	deleterious	0,96	deleterious	0,50	neutral	0,95	deleterious	-5,28	Deleterious	0,81	Deleterious	0,65	Deleterious
O75822	EIF3J	O75822_1-Y254C	Y	254	C	pM	deleterious	0,59	deleterious	0,57	deleterious	0,84	deleterious	0,75	deleterious	0,28	neutral	-7,81	Deleterious	0,65	Neutral	0,65	Deleterious
C9J586	ARHGEF3	C9J586_1-P34S	P	34	S	pM	deleterious	0,55	neutral	0,90	deleterious	0,83	deleterious	0,63	deleterious	0,93	deleterious	-4,15	Deleterious	0,88	Deleterious	0,65	Deleterious
Q96R06	SPAG5	Q96R06_1-T415K	T	415	K	sM	neutral	0,72	deleterious	0,55	deleterious	0,53	deleterious	0,63	deleterious	0,28	neutral	-3,26	Deleterious	0,94	Deleterious	0,66	Deleterious
Q8N1V2	WDR16	Q8N1V2_1-S312L	S	312	L	sF	neutral	0,51	neutral	0,55	deleterious	0,59	deleterious	0,75	deleterious	0,91	deleterious	-3,74	Deleterious	0,91	Deleterious	0,66	Deleterious
O14727	APAF1	O14727_1-V702A	V	702	A	pM	deleterious	0,88	deleterious	0,76	deleterious	0,78	deleterious	0,50	neutral	0,85	deleterious	-2,98	Deleterious	0,96	Deleterious	0,66	Deleterious
P49802	RGS7	P49802_1-N20K	N	20	K	sF	neutral	0,53	neutral	0,48	neutral	0,57	deleterious	0,50	neutral	0,48	neutral	-3,72	Deleterious	0,91	Deleterious	0,66	Deleterious
Q8WTR8	NTN5	Q8WTR8_1-R220C	R	220	C	pM	deleterious	0,88	deleterious	0,90	deleterious	0,66	deleterious	0,88	deleterious	0,88	deleterious	-6,11	Deleterious	0,76	Deleterious	0,66	Deleterious
Q96JN0	LCOR	Q96JN0_1-S97F	S	97	F	sF	neutral	0,88	deleterious	0,34	neutral	0,24	neutral	0,75	deleterious	0,82	deleterious	-2,74	Deleterious	0,98	Deleterious	0,66	Deleterious
Q9HAK2	EBF2	Q9HAK2_1-T121K	T	121	K	sF	neutral	0,72	deleterious	0,90	deleterious	0,67	deleterious	0,63	deleterious	0,96	deleterious	-2,58	Deleterious	0,99	Deleterious	0,66	Deleterious
Q6AWC2	WWC2	Q6AWC2_1-A333P	A	333	P	sF	neutral	0,36	neutral	0,20	neutral	0,52	deleterious	0,63	deleterious	0,46	neutral	-2,63	Deleterious	0,98	Deleterious	0,66	Deleterious
J3KPQ3	NR1I2	J3KPQ3_1-A280P	A	280	P	sF	neutral	0,72	deleterious	0,55	deleterious	0,64	deleterious	0,63	deleterious	0,40	neutral	-2,81	Deleterious	0,97	Deleterious	0,66	Deleterious
D6RHC4	ANKHD1-EIF4EBP3;ANKHD1	D6RHC4_1-S226R	S	226	R	pM	deleterious	0,88	deleterious	0,76	deleterious	0,93	deleterious	0,63	deleterious	0,72	deleterious	-4,89	Deleterious	0,84	Deleterious	0,66	Deleterious
F5GWJ5	ROBO3	F5GWJ5_1-T483I	T	483	I	sF	neutral	0,72	deleterious	0,53	deleterious	0,59	deleterious	0,63	deleterious	0,48	neutral	-3,29	Deleterious	0,95	Deleterious	0,67	Deleterious
Q4VXL8	TACC2	Q4VXL8_1-R655C	R	655	C	sM	neutral	0,57	deleterious	0,69	deleterious	0,64	deleterious	0,88	deleterious	0,32	neutral	-4,56	Deleterious	0,87	Deleterious	0,67	Deleterious
Q9H0J9	PARP12	Q9H0J9_1-F664L	F	664	L	sF	neutral	0,88	deleterious	0,90	deleterious	0,94	deleterious	0,50	neutral	0,64	deleterious	-5,45	Deleterious	0,81	Deleterious	0,67	Deleterious
Q5W0W1	KANK1	Q5W0W1_1-C581Y	C	581	Y	pM	deleterious	0,55	neutral	0,67	deleterious	0,73	deleterious	0,75	deleterious	0,39	neutral	-3,55	Deleterious	0,93	Deleterious	0,67	Deleterious
Q86XP1	DGKH	Q86XP1_1-G234R	G	234	R	sM	neutral	0,57	deleterious	0,90	deleterious	0,24	neutral	0,75	deleterious	0,69	deleterious	-5,92	Deleterious	0,78	Deleterious	0,67	Deleterious
C9JDA4	STK36	C9JDA4_1-G11R	G	11	R	pF	deleterious	0,88	deleterious	0,90	deleterious	0,93	deleterious	0,75	deleterious	0,97	deleterious	-7,11	Deleterious	0,71	Neutral	0,67	Deleterious
B8ZZJ3	ALMS1	B8ZZJ3_1-L2450R	L	2450	R	pM	deleterious	0,88	deleterious	0,90	deleterious	0,72	deleterious	0,75	deleterious	0,64	deleterious	-2,88	Deleterious	0,97	Deleterious	0,67	Deleterious
B4DK69	AKR1C2	B4DK69_1-F293S	F	293	S	pM	deleterious	0,88	deleterious	0,37	neutral	0,98	deleterious	0,75	deleterious	0,25	neutral	-5,83	Deleterious	0,79	Deleterious	0,67	Deleterious
E7EUY3	PCCB	E7EUY3_1-N429S	N	429	S	sF	neutral	0,88	deleterious	0,90	deleterious	0,76	deleterious	0,45	neutral	0,85	deleterious	-4,60	Deleterious	0,87	Deleterious	0,67	Deleterious
Q2TAC2	CCDC57	Q2TAC2_1-R768C	R	768	C	pM	deleterious	0,62	deleterious	0,19	neutral	0,81	deleterious	0,88	deleterious	0,29	neutral	-2,64	Deleterious	0,99	Deleterious	0,67	Deleterious
P30154	PPP2R1B	P30154_1-R270C	R	270	C	pM	deleterious	0,88	deleterious	0,90	deleterious	0,40	neutral	0,88	deleterious	0,74	deleterious	-7,79	Deleterious	0,67	Neutral	0,67	Deleterious
C9JQS9	PCCB	C9JQS9_1-N472S	N	472	S	sF	neutral	0,88	deleterious	0,90	deleterious	0,75	deleterious	0,45	neutral	0,85	deleterious	-4,68	Deleterious	0,86	Deleterious	0,67	Deleterious
F8VWT8	BRF1	F8VWT8_1-R12W	R	12	W	pF	deleterious	0,88	deleterious	0,90	deleterious	0,71	deleterious	0,88	deleterious	0,75	deleterious	-7,39	Deleterious	0,69	Neutral	0,67	Deleterious
E7ETT1	PCCB	E7ETT1_1-N433S	N	433	S	sF	neutral	0,88	deleterious	0,90	deleterious	0,76	deleterious	0,45	neutral	0,85	deleterious	-4,60	Deleterious	0,87	Deleterious	0,68	Deleterious
F5H752	CNTN6	F5H752_1-N229S	N	229	S	sM	neutral	0,88	deleterious	0,69	deleterious	0,78	deleterious	0,45	neutral	0,84	deleterious	-4,78	Deleterious	0,86	Deleterious	0,68	Deleterious
H0Y8E2	NR1I2	H0Y8E2_1-A243P	A	243	P	sF	neutral	0,72	deleterious	0,55	deleterious	0,66	deleterious	0,63	deleterious	0,40	neutral	-2,93	Deleterious	0,98	Deleterious	0,68	Deleterious
Q5TB80	KIAA1009	Q5TB80_1-P268L	P	268	L	pM	deleterious	0,66	deleterious	0,46	neutral	0,76	deleterious	0,88	deleterious	0,40	neutral	-3,10	Deleterious	0,97	Deleterious	0,68	Deleterious
Q5T114	C9orf156	Q5T114_1-P20L	P	20	L	pM	deleterious	0,88	deleterious	0,90	deleterious	0,65	deleterious	0,88	deleterious	0,97	deleterious	-6,24	Deleterious	0,77	Deleterious	0,68	Deleterious
O15460	P4HA2	O15460_1-G153E	G	153	E	pM	deleterious	0,88	deleterious	0,90	deleterious	0,58	deleterious	0,75	deleterious	0,93	deleterious	-7,85	Deleterious	0,67	Neutral	0,68	Deleterious
E9PDR0	PCCB	E9PDR0_1-N452S	N	452	S	sF	neutral	0,88	deleterious	0,90	deleterious	0,75	deleterious	0,45	neutral	0,85	deleterious	-4,69	Deleterious	0,87	Deleterious	0,68	Deleterious
P04275	VWF	P04275_1-S1506L	S	1506	L	sF	neutral	0,72	deleterious	0,90	deleterious	0,99	deleterious	0,75	deleterious	0,80	deleterious	-3,09	Deleterious	0,98	Deleterious	0,69	Deleterious
Q9BY76	ANGPTL4	Q9BY76_1-F202C	F	202	C	pM	deleterious	0,88	deleterious	0,90	deleterious	0,94	deleterious	0,75	deleterious	0,55	deleterious	-5,37	Deleterious	0,83	Deleterious	0,69	Deleterious
O00462	MANBA	O00462_1-N138K	N	138	K	pM	deleterious	0,88	deleterious	0,76	deleterious	0,79	deleterious	0,50	neutral	0,59	deleterious	-4,21	Deleterious	0,91	Deleterious	0,69	Deleterious
Q9Y4A5	TRRAP	Q9Y4A5_2-R3821C	R	3821	C	pM	deleterious	0,88	deleterious	0,90	deleterious	0,58	deleterious	0,88	deleterious	0,95	deleterious	-5,96	Deleterious	0,79	Deleterious	0,69	Deleterious
F5GXV7	NBEA	F5GXV7_1-Y751C	Y	751	C	sM	neutral	0,62	deleterious	0,13	neutral	0,51	deleterious	0,75	deleterious	0,35	neutral	-5,46	Deleterious	0,83	Deleterious	0,69	Deleterious
B5MCZ8	SETD7	B5MCZ8_1-G93S	G	93	S	sF	neutral	0,88	deleterious	0,90	deleterious	0,92	deleterious	0,50	neutral	0,97	deleterious	-5,50	Deleterious	0,83	Deleterious	0,69	Deleterious
Q01167	FOXK2	Q01167_1-S262F	S	262	F	sF	neutral	0,88	deleterious	0,90	deleterious	0,92	deleterious	0,75	deleterious	0,68	deleterious	-5,76	Deleterious	0,81	Deleterious	0,70	Deleterious
P11498	PC	P11498_1-P1042R	P	1042	R	pF	deleterious	0,66	deleterious	0,76	deleterious	0,95	deleterious	0,75	deleterious	0,58	deleterious	-5,69	Deleterious	0,82	Deleterious	0,70	Deleterious
Q3SYD7	BRF1	Q3SYD7_1-R12W	R	12	W	pF	deleterious	0,88	deleterious	0,90	deleterious	0,78	deleterious	0,88	deleterious	0,75	deleterious	-7,66	Deleterious	0,69	Neutral	0,70	Deleterious
Q9NU19	TBC1D22B	Q9NU19_1-A349T	A	349	T	pM	deleterious	0,88	deleterious	0,69	deleterious	0,44	neutral	0,50	neutral	0,96	deleterious	-3,97	Deleterious	0,93	Deleterious	0,70	Deleterious
P18428	LBP	P18428_1-T288M	T	288	M	sF	neutral	0,59	deleterious	0,90	deleterious	0,66	deleterious	0,63	deleterious	0,41	neutral	-4,62	Deleterious	0,89	Deleterious	0,70	Deleterious
F8W6L6	MYH10	F8W6L6_1-Y271C	Y	271	C	pM	deleterious	0,72	deleterious	0,90	deleterious	0,29	neutral	0,75	deleterious	0,79	deleterious	-7,98	Deleterious	0,67	Neutral	0,70	Deleterious
B7Z3R2	TPCN1	B7Z3R2_1-F231V	F	231	V	sM	neutral	0,88	deleterious	0,69	deleterious	0,65	deleterious	0,63	deleterious	0,83	deleterious	-6,09	Deleterious	0,79	Deleterious	0,70	Deleterious
P30838	ALDH3A1	P30838_1-F402L	F	402	L	pM	deleterious	0,66	deleterious	0,90	deleterious	0,83	deleterious	0,50	neutral	0,45	neutral	-5,61	Deleterious	0,82	Deleterious	0,70	Deleterious
Q96G03	PGM2	Q96G03_1-S539C	S	539	C	pM	deleterious	0,40	neutral	0,55	deleterious	0,31	neutral	0,63	deleterious	0,49	neutral	-4,75	Deleterious	0,88	Deleterious	0,70	Deleterious
C9JM59	PGA4;PGA5	C9JM59_1-G229S	G	229	S	pM	deleterious	0,72	deleterious	0,90	deleterious	0,93	deleterious	0,50	neutral	0,95	deleterious	-5,26	Deleterious	0,85	Deleterious	0,70	Deleterious
O15016	TRIM66	O15016_1-R23C	R	23	C	sM	neutral	0,88	deleterious	0,90	deleterious	0,66	deleterious	0,88	deleterious	0,91	deleterious	-5,01	Deleterious	0,86	Deleterious	0,70	Deleterious
Q12873	CHD3	Q12873_1-R1759W	R	1759	W	pM	deleterious	0,88	deleterious	0,90	deleterious	0,42	neutral	0,88	deleterious	0,61	deleterious	-6,90	Deleterious	0,75	Deleterious	0,70	Deleterious
Q92994	BRF1	Q92994_1-R189W	R	189	W	pF	deleterious	0,88	deleterious	0,90	deleterious	0,87	deleterious	0,88	deleterious	0,75	deleterious	-7,45	Deleterious	0,71	Neutral	0,70	Deleterious
Q8N653	LZTR1	Q8N653_1-G663V	G	663	V	pM	deleterious	0,88	deleterious	0,90	deleterious	0,43	neutral	0,88	deleterious	0,73	deleterious	-5,10	Deleterious	0,86	Deleterious	0,71	Deleterious
Q9UNX3	RPL26L1	Q9UNX3_1-R115Q	R	115	Q	sF	neutral	0,88	deleterious	0,21	neutral	0,78	deleterious	0,45	neutral	0,61	deleterious	-3,83	Deleterious	0,94	Deleterious	0,71	Deleterious
Q7Z4K8	TRIM46	Q7Z4K8_1-G732R	G	732	R	pM	deleterious	0,39	neutral	0,90	deleterious	0,74	deleterious	0,75	deleterious	0,75	deleterious	-5,61	Deleterious	0,83	Deleterious	0,71	Deleterious
E9PPI7	FOXK2	E9PPI7_1-S142F	S	142	F	sF	neutral	0,88	deleterious	0,90	deleterious	0,92	deleterious	0,75	deleterious	0,68	deleterious	-5,78	Deleterious	0,82	Deleterious	0,71	Deleterious
E7EQK1	CPZ	E7EQK1_1-R112W	R	112	W	pM	deleterious	0,72	deleterious	0,90	deleterious	0,42	neutral	0,88	deleterious	0,45	neutral	-6,09	Deleterious	0,80	Deleterious	0,71	Deleterious
P51817	PRKX	P51817_1-D183V	D	183	V	sF	neutral	0,66	deleterious	0,36	neutral	0,55	deleterious	0,88	deleterious	0,46	neutral	-5,92	Deleterious	0,81	Deleterious	0,71	Deleterious
Q96GE5	ZNF799	Q96GE5_1-G193R	G	193	R	pM	deleterious	0,62	deleterious	0,90	deleterious	0,62	deleterious	0,75	deleterious	0,34	neutral	-7,13	Deleterious	0,74	Deleterious	0,72	Deleterious
F8WEB5	NTNG1	F8WEB5_1-T135I	T	135	I	pF	deleterious	0,88	deleterious	0,90	deleterious	0,49	neutral	0,63	deleterious	0,81	deleterious	-4,82	Deleterious	0,89	Deleterious	0,72	Deleterious
C9JHT9	TSSC4	C9JHT9_1-R124W	R	124	W	sM	neutral	0,72	deleterious	0,72	deleterious	0,91	deleterious	0,88	deleterious	0,32	neutral	-4,22	Deleterious	0,92	Deleterious	0,72	Deleterious
Q5TGN6	SASH1	Q5TGN6_1-R40W	R	40	W	pM	deleterious	0,88	deleterious	0,90	deleterious	0,66	deleterious	0,88	deleterious	0,89	deleterious	-7,61	Deleterious	0,71	Neutral	0,72	Deleterious
Q2VPJ9	C22orf36	Q2VPJ9_2-T190A	T	190	A	sM	neutral	0,72	deleterious	0,41	neutral	0,74	deleterious	0,50	neutral	0,58	deleterious	-4,44	Deleterious	0,91	Deleterious	0,72	Deleterious
D3YTF2	ZNF799	D3YTF2_1-G161R	G	161	R	pM	deleterious	0,62	deleterious	0,90	deleterious	0,60	deleterious	0,75	deleterious	0,34	neutral	-7,16	Deleterious	0,74	Deleterious	0,72	Deleterious
E9PJX5	BLK	E9PJX5_1-I267T	I	267	T	pM	deleterious	0,88	deleterious	0,45	neutral	0,69	deleterious	0,63	deleterious	0,63	deleterious	-3,89	Deleterious	0,95	Deleterious	0,72	Deleterious
P62068	USP46	P62068_1-T180I	T	180	I	pF	deleterious	0,33	neutral	0,76	deleterious	0,15	neutral	0,63	deleterious	0,47	neutral	-5,66	Deleterious	0,84	Deleterious	0,72	Deleterious
E7ER44	LTF	E7ER44_1-A346P	A	346	P	sM	neutral	0,88	deleterious	0,76	deleterious	0,72	deleterious	0,63	deleterious	0,62	deleterious	-4,12	Deleterious	0,94	Deleterious	0,72	Deleterious
P28340	POLD1	P28340_1-A810V	A	810	V	pF	deleterious	0,88	deleterious	0,76	deleterious	0,25	neutral	0,50	neutral	0,77	deleterious	-3,97	Deleterious	0,94	Deleterious	0,72	Deleterious
Q14566	MCM6	Q14566_1-R565C	R	565	C	pM	deleterious	0,66	deleterious	0,90	deleterious	0,68	deleterious	0,88	deleterious	0,53	deleterious	-4,36	Deleterious	0,92	Deleterious	0,72	Deleterious
E7EQB2	LTF	E7EQB2_1-A333P	A	333	P	sM	neutral	0,88	deleterious	0,76	deleterious	0,76	deleterious	0,63	deleterious	0,62	deleterious	-4,12	Deleterious	0,94	Deleterious	0,73	Deleterious
Q17RD7	SYT16	Q17RD7_1-R441W	R	441	W	sF	neutral	0,72	deleterious	0,76	deleterious	0,81	deleterious	0,88	deleterious	0,85	deleterious	-4,70	Deleterious	0,90	Deleterious	0,73	Deleterious
P06276	BCHE	P06276_1-F433V	F	433	V	pM	deleterious	0,59	deleterious	0,47	neutral	0,73	deleterious	0,63	deleterious	0,32	neutral	-5,31	Deleterious	0,86	Deleterious	0,73	Deleterious
P23919	DTYMK	P23919_1-A99P	A	99	P	sF	neutral	0,72	deleterious	0,90	deleterious	0,88	deleterious	0,63	deleterious	0,71	deleterious	-4,28	Deleterious	0,93	Deleterious	0,73	Deleterious
Q8WXG6	MADD	Q8WXG6_2-R514C	R	514	C	pM	deleterious	0,88	deleterious	0,90	deleterious	0,65	deleterious	0,88	deleterious	0,94	deleterious	-7,66	Deleterious	0,72	Neutral	0,73	Deleterious
Q5JVM6	SERAC1	Q5JVM6_1-C39S	C	39	S	sF	neutral	0,88	deleterious	0,90	deleterious	0,22	neutral	0,63	deleterious	0,92	deleterious	-9,50	Deleterious	0,60	Neutral	0,73	Deleterious
Q9NWY4	C4orf27	Q9NWY4_1-G288A	G	288	A	pM	deleterious	0,88	deleterious	0,90	deleterious	0,63	deleterious	0,50	neutral	0,51	deleterious	-5,90	Deleterious	0,83	Deleterious	0,73	Deleterious
Q8NCM8	DYNC2H1	Q8NCM8_1-K1084N	K	1084	N	sF	neutral	0,27	neutral	0,60	deleterious	0,32	neutral	0,50	neutral	0,67	deleterious	-3,77	Deleterious	0,96	Deleterious	0,73	Deleterious
Q5T241	DDR2	Q5T241_1-R32G	R	32	G	pM	deleterious	0,88	deleterious	0,69	deleterious	0,60	deleterious	0,75	deleterious	0,69	deleterious	-5,85	Deleterious	0,83	Deleterious	0,73	Deleterious
A8MYB8	ALDH3A1	A8MYB8_1-F338L	F	338	L	pM	deleterious	0,66	deleterious	0,90	deleterious	0,79	deleterious	0,50	neutral	0,45	neutral	-5,69	Deleterious	0,84	Deleterious	0,73	Deleterious
F8VVT9	AGAP2	F8VVT9_1-P405L	P	405	L	pM	deleterious	0,55	neutral	0,90	deleterious	0,45	neutral	0,88	deleterious	0,68	deleterious	-7,26	Deleterious	0,74	Deleterious	0,73	Deleterious
Q9NR81	ARHGEF3	Q9NR81_1-P34S	P	34	S	pM	deleterious	0,55	neutral	0,90	deleterious	0,48	neutral	0,63	deleterious	0,93	deleterious	-4,15	Deleterious	0,94	Deleterious	0,73	Deleterious
Q8IWZ3	ANKHD1-EIF4EBP3;ANKHD1	Q8IWZ3_1-S240R	S	240	R	pM	deleterious	0,88	deleterious	0,76	deleterious	0,90	deleterious	0,63	deleterious	0,72	deleterious	-4,40	Deleterious	0,93	Deleterious	0,73	Deleterious
Q9UDR5	AASS	Q9UDR5_1-R146L	R	146	L	pM	deleterious	0,88	deleterious	0,69	deleterious	0,93	deleterious	0,75	deleterious	0,95	deleterious	-6,71	Deleterious	0,78	Deleterious	0,74	Deleterious
C9J088	TAF6	C9J088_1-I71T	I	71	T	pM	deleterious	0,88	deleterious	0,63	deleterious	0,63	deleterious	0,63	deleterious	0,75	deleterious	-4,05	Deleterious	0,95	Deleterious	0,74	Deleterious
Q92526	CCT6B	Q92526_1-P116L	P	116	L	pM	deleterious	0,88	deleterious	0,57	deleterious	0,84	deleterious	0,88	deleterious	0,49	neutral	-9,45	Deleterious	0,61	Neutral	0,74	Deleterious
B4DZA8	CCNJL	B4DZA8_1-W140R	W	140	R	pM	deleterious	0,88	deleterious	0,90	deleterious	0,84	deleterious	0,88	deleterious	0,85	deleterious	-12,24	Deleterious	0,44	Neutral	0,74	Deleterious
P02788	LTF	P02788_1-A346P	A	346	P	sM	neutral	0,88	deleterious	0,76	deleterious	0,74	deleterious	0,63	deleterious	0,62	deleterious	-4,12	Deleterious	0,95	Deleterious	0,74	Deleterious
D6RJA0	SETD7	D6RJA0_1-G93S	G	93	S	sF	neutral	0,88	deleterious	0,90	deleterious	0,95	deleterious	0,50	neutral	0,97	deleterious	-5,83	Deleterious	0,84	Deleterious	0,75	Deleterious
H9KV44	EFR3A	H9KV44_1-F338S	F	338	S	pF	deleterious	0,88	deleterious	0,90	deleterious	0,69	deleterious	0,75	deleterious	0,89	deleterious	-5,61	Deleterious	0,86	Deleterious	0,75	Deleterious
Q8NBX0	SCCPDH	Q8NBX0_1-P223L	P	223	L	sM	neutral	0,55	neutral	0,44	neutral	0,74	deleterious	0,88	deleterious	0,39	neutral	-8,83	Deleterious	0,66	Neutral	0,75	Deleterious
Q15404	RSU1	Q15404_1-P57L	P	57	L	sM	neutral	0,55	neutral	0,37	neutral	0,34	neutral	0,88	deleterious	0,44	neutral	-6,02	Deleterious	0,84	Deleterious	0,75	Deleterious
Q96DT5	DNAH11	Q96DT5_1-D2045G	D	2045	G	pF	deleterious	0,53	neutral	0,13	neutral	0,43	neutral	0,63	deleterious	0,39	neutral	-5,19	Deleterious	0,89	Deleterious	0,75	Deleterious
P57059	SIK1	P57059_1-T322M	T	322	M	sF	neutral	0,72	deleterious	0,90	deleterious	0,48	neutral	0,63	deleterious	0,71	deleterious	-5,59	Deleterious	0,87	Deleterious	0,76	Deleterious
P19961	AMY2B	P19961_1-G470A	G	470	A	pM	deleterious	0,88	deleterious	0,90	deleterious	0,88	deleterious	0,50	neutral	0,81	deleterious	-4,89	Deleterious	0,91	Deleterious	0,76	Deleterious
C9J8Q5	ALDH5A1	C9J8Q5_1-G194S	G	194	S	pM	deleterious	0,88	deleterious	0,72	deleterious	0,90	deleterious	0,50	neutral	0,74	deleterious	-5,67	Deleterious	0,86	Deleterious	0,76	Deleterious
C9JNF2	ARHGEF3	C9JNF2_1-P52S	P	52	S	pM	deleterious	0,55	neutral	0,90	deleterious	0,75	deleterious	0,63	deleterious	0,93	deleterious	-4,74	Deleterious	0,92	Deleterious	0,76	Deleterious
E9PDF2	OGDH	E9PDF2_1-V500G	V	500	G	pF	deleterious	0,88	deleterious	0,67	deleterious	0,79	deleterious	0,88	deleterious	0,91	deleterious	-6,49	Deleterious	0,81	Deleterious	0,76	Deleterious
A2A2P3	APCDD1L	A2A2P3_1-R43C	R	43	C	pM	deleterious	0,41	neutral	0,60	deleterious	0,77	deleterious	0,88	deleterious	0,66	deleterious	-4,10	Deleterious	0,96	Deleterious	0,76	Deleterious
[truncated: 181 more rows]
